# Supplementary material for: iTRAQ-based protein profiling provides insights into the central metabolism changes driving grape berry development and ripening
Source: BMC Plant Biol. 2013 Oct 24;13:167. doi: 10.1186/1471-2229-13-167 (PMC4016569; doi:10.1186/1471-2229-13-167)
Supplement: Additional file 1 — List of proteins identified and quantified for the iTRAQ experiment of the green stages, including the protein and peptide output files. [file 1471-2229-13-167-S1.xls]

## Sheet: Peptide_Summary
N	Unused	Total	%Cov	%Cov(50)	%Cov(95)	Accessions	Names	Used	Annotation	Contrib	Conf	Sequence	Modifications	Cleavages	dMass	Prec MW	Prec m/z	Theor MW	Theor m/z	Theor z	Sc	Spectrum	Time	115:114	%Err 115:114	116:114	%Err 116:114	117:114	%Err 117:114	Area 114	Err 114	Area 115	Err 115	Area 116	Err 116	Area 117	Err 117
1	27.05	27.05	47.6427	27.0471	20.5955	gi|157342473	unnamed protein product [Vitis vinifera]	1	auto	2	99	ALHPEIEELLFSPVENK	iTRAQ4plex@N-term; iTRAQ4plex(K)@17		0.00330246	2252.23	751.752	2252.23	751.75	3	14	41.1.1.1944.4	81.3979	1.15747	7.64543	1.26552	7.42307	0.237506	16.1955	354.76	18.33	321.37	18.11	346.55	18.47	52.12	8
1	27.05	27.05	47.6427	27.0471	20.5955	gi|157342473	unnamed protein product [Vitis vinifera]	1	auto	2	99	AMETEMLLR	iTRAQ4plex@N-term		0.00520526	1236.64	619.326	1236.63	619.324	2	14	16.1.1.4303.3	90.6989	1.26991	5.6884	1.42964	5.49595	0.316808	10.6984	609.12	24.04	605.39	24.8	672.19	25.71	119.37	11.87
1	27.05	27.05	47.6427	27.0471	20.5955	gi|157342473	unnamed protein product [Vitis vinifera]	1	auto	2	99	ELATELQTKPDFIIGNYSDGNIVASLLAHK	iTRAQ4plex@N-term; iTRAQ4plex(K)@9; iTRAQ4plex(K)@30		0.0152948	3689.02	923.262	3689	923.258	4	21	41.1.1.2044.3	98.5963	1.19199	16.0435	1.19154	15.9953	0.235351	34.2603	79.13	8.66	73.82	8.66	72.78	8.49	11.52	3.74
1	27.05	27.05	47.6427	27.0471	20.5955	gi|157342473	unnamed protein product [Vitis vinifera]	1	auto	2	99	GILQPHQLLAEFEALPEVNR	iTRAQ4plex@N-term		0.00570948	2417.32	806.782	2417.32	806.78	3	14	38.1.1.1705.2	93.8521	1.29508	15.2838	1.1501	15.7993	0.411631	25.0447	83.22	8.89	84.35	9.22	73.88	8.6	21.19	4.8
1	27.05	27.05	47.6427	27.0471	20.5955	gi|157342473	unnamed protein product [Vitis vinifera]	1	auto	2	99	GILQPHQLLAEFEALPEVNRK	iTRAQ4plex@N-term; iTRAQ4plex(K)@21	missed R-K@20	0.00821953	2689.52	673.388	2689.52	673.386	4	22	41.1.1.1966.4	85.1929	0.978433	21.5981	0.602934	25.7085	0.715874	25.3888	48.71	6.78	37.3	6.16	22.67	4.9	21.57	4.58
1	27.05	27.05	47.6427	27.0471	20.5955	gi|157342473	unnamed protein product [Vitis vinifera]	1	auto	2	99	KAEEYLSSQAPETPYPEFEHK	iTRAQ4plex@N-term; iTRAQ4plex(K)@1; iTRAQ4plex(K)@21	missed K-A@1	0.0171208	2911.48	971.5	2911.46	971.494	3	14	42.1.1.1656.2	52.0781	1.4513	8.92212	1.66516	8.6299	0.751726	11.7958	231.16	14.83	262.56	16.28	297.12	17.15	107.49	10.64
1	27.05	27.05	47.6427	27.0471	20.5955	gi|157342473	unnamed protein product [Vitis vinifera]	0	auto - shared MS/MS	2	99	LGVTQCTIAHALEK	iTRAQ4plex@N-term; Methylthio(C)@6; iTRAQ4plex(K)@14		-0.00642755	1816.97	606.665	1816.98	606.667	3	15	41.1.1.1843.2	63.8721	1.16941	4.60442	1.07124	4.71325	0.339119	8.01078	970.1	30.32	887.86	30.02	802.17	28.3	203.5	15.01
1	27.05	27.05	47.6427	27.0471	20.5955	gi|157342473	unnamed protein product [Vitis vinifera]	1	auto	2	99	LRELVNLVVVGGDR	iTRAQ4plex@N-term	missed R-E@2	-0.00656342	1681.99	842.002	1682	842.005	2	16	40.1.1.2070.3	79.4694	0.952163	6.25816	1.02491	6.08619	0.592095	7.92032	595.4	23.71	443.69	21.42	471.04	21.68	218.07	14.93
1	27.05	27.05	47.6427	27.0471	20.5955	gi|157342473	unnamed protein product [Vitis vinifera]	0	auto - shared MS/MS	2	99	SIGNGVEFLNR	iTRAQ4plex@N-term; Deamidated(N)@4		0.00227873	1349.71	675.861	1349.71	675.86	2	15	37.1.1.2003.2	54.781	1.12253	5.78267	1.17852	5.68194	0.42114	8.99596	630.69	24.43	554.08	23.79	573.74	23.85	164.3	13.34
1	27.05	27.05	47.6427	27.0471	20.5955	gi|157342473	unnamed protein product [Vitis vinifera]	1	auto	2	99	VDETLTAHRNEILSFLSR	iTRAQ4plex@N-term	missed R-N@9	-0.0181491	2244.18	1123.1	2244.2	1123.11	2	15	43.1.1.1627.3	79.9834	1.02794	14.0315	1.23244	13.2255	0.418004	21.386	113.2	10.34	91.07	9.7	107.69	10.3	29.27	5.66
1	27.05	27.05	47.6427	27.0471	20.5955	gi|157342473	unnamed protein product [Vitis vinifera]	1	auto	1.39794	96	AAELLANFFEK	iTRAQ4plex@N-term; iTRAQ4plex(K)@11		-0.00508115	1539.85	770.932	1539.85	770.934	2	13	21.1.1.4394.4	110.426	1.0231	6.77768	1.00137	6.77393	0.100114	22.7911	484.59	21.4	388.02	19.95	374.57	19.24	30.01	6.71
1	27.05	27.05	47.6427	27.0471	20.5955	gi|157342473	unnamed protein product [Vitis vinifera]	1	auto	1.30103	95	NEILSFLSR	iTRAQ4plex@N-term		0.000310917	1221.68	611.849	1221.68	611.849	2	13	3.1.1.4141.2	109.72	1.13472	10.3449	1.39138	9.73215	0.385678	17.0134	196.46	13.64	174.47	13.38	211	14.39	46.87	7.28
1	27.05	27.05	47.6427	27.0471	20.5955	gi|157342473	unnamed protein product [Vitis vinifera]	1	auto	0.920819	88	VYGTEHSIILR	iTRAQ4plex@N-term		-0.000989333	1430.8	716.407	1430.8	716.407	2	12	22.1.1.4151.2	75.2253	0.919364	10.9235	1.09607	10.257	0.386036	16.5603	200.34	13.75	144.15	12.25	169.5	12.92	47.84	7.21
1	27.05	27.05	47.6427	27.0471	20.5955	gi|157342473	unnamed protein product [Vitis vinifera]	1	auto	0.69897	80	KLSDGPFGDILK	iTRAQ4plex@N-term; iTRAQ4plex(K)@1; iTRAQ4plex(K)@12	missed K-L@1	0.0105404	1721.02	574.68	1721.01	574.677	3	12	10.1.1.2664.4	60.5182	0.935859	10.3367	1.19822	9.51532	0.399699	15.586	221.48	14.46	162.22	13	204.85	14.18	54.76	7.75
1	27.05	27.05	47.6427	27.0471	20.5955	gi|157342473	unnamed protein product [Vitis vinifera]	1	auto	0.537602	71	DTVGQYESHTGFTMPGLYR	iTRAQ4plex@N-term		0.00602539	2302.09	768.37	2302.08	768.368	3	12	39.1.1.1811.4	61.6591	1.13399	11.1587	1.42345	10.4322	0.408696	17.8659	168.98	12.65	149.97	12.41	185.67	13.49	42.72	6.93
1	27.05	27.05	47.6427	27.0471	20.5955	gi|157342473	unnamed protein product [Vitis vinifera]	1	auto	0.537602	71	MHELIETYK	iTRAQ4plex@N-term; iTRAQ4plex(K)@9		0.0174966	1450.79	726.403	1450.77	726.394	2	12	11.1.1.2634.2	51.7779	1.12265	4.24627	1.2302	4.12097	0.41414	6.67541	1170.55	33.29	1028.48	32.43	1111.55	33.15	299.87	18.11
1	27.05	27.05	47.6427	27.0471	20.5955	gi|157342473	unnamed protein product [Vitis vinifera]	1	auto	0.346788	55	KMHELIETYK	iTRAQ4plex@N-term; iTRAQ4plex(K)@1; iTRAQ4plex(K)@10	missed K-M@1	0.0496448	1723.02	575.347	1722.97	575.331	3	12	13.1.1.2605.2	52.2001	0.951694	5.94955	1.12254	5.61401	0.349416	9.5884	660.03	24.96	491.61	22.58	571.91	23.73	142.66	12.57
1	27.05	27.05	47.6427	27.0471	20.5955	gi|157342473	unnamed protein product [Vitis vinifera]	1	auto	0.29243	49	MFHDKDSMQPLLDFLR	iTRAQ4plex@N-term; iTRAQ4plex(K)@5; Deamidated(Q)@9		-0.913544	2280.23	761.085	2281.15	761.39	3	12	24.1.1.3425.2	83.0837	1.08546	14.4079	1.09917	14.2822	0.252478	28.5911	103.6	9.9	88.01	9.49	87.9	9.33	16.18	4.36
1	27.05	27.05	47.6427	27.0471	20.5955	gi|157342473	unnamed protein product [Vitis vinifera]	1	auto	0.229148	41	NLTGLVEWYGK	iTRAQ4plex@N-term; iTRAQ4plex(K)@11		-0.00759923	1566.86	784.436	1566.86	784.44	2	11	39.1.1.1875.3	72.6474	1.36839	6.66608	1.47723	6.52956	0.442549	10.8546	426.08	20.12	456.31	21.47	485.85	21.91	116.64	11.4
1	27.05	27.05	47.6427	27.0471	20.5955	gi|157342473	unnamed protein product [Vitis vinifera]	1	auto	0.200659	37	IQNLDTLQFVLR	iTRAQ4plex@N-term		-0.00221102	1602.92	802.467	1602.92	802.468	2	11	37.1.1.2165.2	82.726	1.47888	9.89407	1.49567	9.86095	0.283452	20.6993	185.87	13.3	215.13	14.7	214.59	14.56	32.59	6.33
1	27.05	27.05	47.6427	27.0471	20.5955	gi|157342473	unnamed protein product [Vitis vinifera]	0	auto - shared MS/MS	0.173925	33	VVHGIDVFDPK	iTRAQ4plex@N-term; iTRAQ4plex(K)@11		0.0163031	1512.87	757.443	1512.85	757.434	2	11	11.1.1.2649.2	54.3654	1.07669	3.00019	1.19717	2.89509	0.401479	4.71663	2404.18	47.69	2025.9	45.6	2221.71	46.85	597.07	25.55
1	27.05	27.05	47.6427	27.0471	20.5955	gi|157342473	unnamed protein product [Vitis vinifera]	1	auto	0.091515	19	LLTLAGVYGFWK	iTRAQ4plex@N-term; iTRAQ4plex(K)@12		0.00754714	1654.98	552.666	1654.97	552.664	3	7	40.1.1.2215.4	104.534	1.46019	19.8928	1.41294	20.0615	0.328428	38.1558	46.22	6.63	52.82	7.28	50.41	7.07	9.39	3.32
1	27.05	27.05	47.6427	27.0471	20.5955	gi|157342473	unnamed protein product [Vitis vinifera]	0	auto - shared MS/MS	0.0705811	15	IIIVTR	iTRAQ4plex@N-term		-0.00589004	857.576	429.795	857.582	429.798	2	8	16.1.1.4253.2	82.0222	1.18689	11.3118	1.07226	11.6118	0.130761	33.7857	159.36	12.29	148.03	12.25	131.9	11.45	12.89	4.24
1	27.05	27.05	47.6427	27.0471	20.5955	gi|157342473	unnamed protein product [Vitis vinifera]	1	auto	0.0604807	13	YLEMFYALK	iTRAQ4plex@N-term; iTRAQ4plex(Y)@1; iTRAQ4plex(K)@9		0.0806235	1608.98	537.332	1608.9	537.306	3	9	26.1.1.3086.4	85.831	0.820971	13.0864	1.06106	11.8817	0.0504017	67.6974	150.75	11.92	96.86	10.1	123.47	10.95	4.7	3.16
1	27.05	27.05	47.6427	27.0471	20.5955	gi|157342473	unnamed protein product [Vitis vinifera]	1	auto	0.0555173	12	FQEIGLER	iTRAQ4plex@N-term		-0.00349507	1134.61	568.313	1134.62	568.315	2	10	2.1.1.4137.2	82.0073	1.17	7.54948	1.37471	7.19456	0.412322	12.1227	362.08	18.52	331.55	18.41	384.22	19.44	92.35	10.15
1	27.05	27.05	47.6427	27.0471	20.5955	gi|157342473	unnamed protein product [Vitis vinifera]	1	auto	0.0455082	9.94832	EHLCVLK	iTRAQ4plex@N-term; Methylthio(C)@4; iTRAQ4plex(K)@7		0.00282952	1174.65	588.331	1174.64	588.33	2	10	9.1.1.2818.2	57.0133	1.02887	7.45147	1.08356	7.29987	0.409851	11.3855	399.96	19.44	322.06	18.19	334.53	18.22	101.4	10.44
1	27.05	27.05	47.6427	27.0471	20.5955	gi|157342473	unnamed protein product [Vitis vinifera]	1	auto	0.0362122	8	ELVNLVVVGGDR	iTRAQ4plex@N-term		-0.0096464	1412.8	707.408	1412.81	707.413	2	9	3.1.1.4058.2	97.6756	1.36701	17.7851	1.61111	17.0182	0.25016	39.3526	59.97	7.55	64.16	8.06	74.58	8.54	9.28	3.46
1	27.05	27.05	47.6427	27.0471	20.5955	gi|157342473	unnamed protein product [Vitis vinifera]	1	auto	0.0268721	6	IKQQGLDITPK	iTRAQ4plex@N-term; iTRAQ4plex(K)@2; iTRAQ4plex(K)@11	missed K-Q@2	-0.00268688	1672.02	837.018	1672.02	837.02	2	8	43.1.1.1360.3	33.9259	0.959252	12.9849	1.07712	12.4406	0.340369	21.207	137.69	11.4	103.37	10.34	114.48	10.63	28.99	5.66
1	27.05	27.05	47.6427	27.0471	20.5955	gi|157342473	unnamed protein product [Vitis vinifera]	1	auto	0.00981072	2.23368	ALHPEIEELLFSPVENKEHLCVLK	iTRAQ4plex@N-term; iTRAQ4plex(K)@17; Methylthio(C)@21; iTRAQ4plex(K)@24		-0.0106288	3264.75	817.195	3264.76	817.198	4	10	42.1.1.1880.4	90.8305	0.800776	20.3919	0.723005	20.9	0.234003	36.9332	62.66	7.68	39.27	6.4	34.97	5.92	9.07	3.16
1	27.05	27.05	47.6427	27.0471	20.5955	gi|157342473	unnamed protein product [Vitis vinifera]	1	auto	0.00691998	1.58076	LDQVRAMETEMLLR	iTRAQ4plex@N-term	cleaved I-L@N-term; missed R-A@5	0.018112	1847.99	617.004	1847.97	616.998	3	10	2.1.1.4173.4	88.3206	1.15587	3.71114	1.13654	3.71807	0.351706	6.33743	1504.61	37.75	1361.11	37.22	1320	36.22	327.34	19.05
1	27.05	27.05	47.6427	27.0471	20.5955	gi|157342473	unnamed protein product [Vitis vinifera]	1	auto	0.00416299	0.953984	KKLSDGPFGDILK	iTRAQ4plex@N-term; iTRAQ4plex(K)@1; iTRAQ4plex(K)@2; iTRAQ4plex(K)@13	missed K-K@1; missed K-L@2	-0.0359114	1993.17	665.397	1993.21	665.409	3	9	13.1.1.2622.3	55.081	0.978693	10.0726	0.963582	10.1624	1.40783	9.53094	225.56	14.59	172.77	13.34	167.77	13.15	196.43	13.75
1	27.05	27.05	47.6427	27.0471	20.5955	gi|157342473	unnamed protein product [Vitis vinifera]	1	auto	0.00367115	0.841751	FEVWPYLETYTEDVAK	iTRAQ4plex@N-term; iTRAQ4plex(K)@16		0.0233778	2277.17	760.063	2277.14	760.056	3	9	38.1.1.1738.4	99.6479	1.53421	18.4531	1.43996	18.7724	0.377188	33.3957	52.46	7.07	62.99	7.94	58.31	7.62	12.24	3.74
1	27.05	27.05	47.6427	27.0471	20.5955	gi|157342473	unnamed protein product [Vitis vinifera]	1	auto	0.00367115	0.841751	TKYPESDIYWK	iTRAQ4plex@N-term; iTRAQ4plex(K)@2; iTRAQ4plex(K)@11	missed K-Y@2	-0.00275271	1861	621.339	1861	621.34	3	9	42.1.1.1625.2	46.7306	1.2077	4.24104	1.23779	4.20475	0.481947	6.35438	1124.57	32.65	1062.93	32.86	1074.48	32.68	335.26	18.95
1	27.05	27.05	47.6427	27.0471	20.5955	gi|157342473	unnamed protein product [Vitis vinifera]	1	auto	0	94	AAELLANFFEK	iTRAQ4plex@N-term; iTRAQ4plex(K)@11		-0.00921115	1539.84	770.93	1539.85	770.934	2	13	39.1.1.1986.3	91.7949	1.17064	4.9236	1.07617	5.0255	0.104225	17.0017	847.66	28.34	776.61	28.07	704.15	26.42	54.65	9.11
1	27.05	27.05	47.6427	27.0471	20.5955	gi|157342473	unnamed protein product [Vitis vinifera]	1	auto	0	86	AAELLANFFEK	iTRAQ4plex@N-term; iTRAQ4plex(K)@11		-0.00248542	1539.85	770.933	1539.85	770.934	2	12	22.1.1.4362.2	108.213	1.27843	7.70416	1.42715	7.45347	0.128222	24.9715	330.83	17.72	331.01	18.33	364.45	18.89	26.24	6.4
1	27.05	27.05	47.6427	27.0471	20.5955	gi|157342473	unnamed protein product [Vitis vinifera]	1	auto	0	79	AAELLANFFEK	iTRAQ4plex@N-term; iTRAQ4plex(K)@11		-0.00230623	1539.85	514.291	1539.85	514.292	3	10	39.1.1.1987.2	91.9157	1.23696	11.2113	1.4449	10.7135	0.251021	23.8181	159.2	12.29	154.12	12.53	177.56	13.19	24.72	5.57
1	27.05	27.05	47.6427	27.0471	20.5955	gi|157342473	unnamed protein product [Vitis vinifera]	1	auto	0	77	AAELLANFFEK	iTRAQ4plex@N-term; iTRAQ4plex(K)@11		-0.00884708	1539.85	770.93	1539.85	770.934	2	11	6.1.1.4828.2	123.188	1.32441	9.66969	1.1467	10.0509	0.149928	27.6353	205.3	13.96	212.8	14.63	181.72	13.45	19.04	5.1
1	27.05	27.05	47.6427	27.0471	20.5955	gi|157342473	unnamed protein product [Vitis vinifera]	1	auto	0	66	AAELLANFFEK	iTRAQ4plex@N-term; iTRAQ4plex(K)@11		0.00246364	1539.86	514.293	1539.85	514.292	3	11	40.1.1.2145.2	92.3552	1.41813	10.2211	1.33706	10.377	0.271179	21.4228	177.65	13	197.17	14.07	183.35	13.49	29.8	6
1	27.05	27.05	47.6427	27.0471	20.5955	gi|157342473	unnamed protein product [Vitis vinifera]	1	auto	0	61	AAELLANFFEK	iTRAQ4plex@N-term; iTRAQ4plex(K)@11		-0.00772453	1539.85	770.93	1539.85	770.934	2	11	5.1.1.4709.2	119.452	1.15161	8.09506	1.33977	7.71585	0.0820512	34.4098	317.8	17.35	286.43	17.12	328.66	17.92	16.13	5.48
1	27.05	27.05	47.6427	27.0471	20.5955	gi|157342473	unnamed protein product [Vitis vinifera]	1	auto	0	56	AAELLANFFEK	iTRAQ4plex@N-term; Deamidated(N)@7; iTRAQ4plex(K)@11		0.0103435	1540.85	771.432	1540.84	771.426	2	12	40.1.1.2144.2	92.1827	1.25424	6.10491	1.23195	6.12605	0.371762	10.4369	531.3	22.45	521.53	22.98	505.24	22.41	122.18	11.66
1	27.05	27.05	47.6427	27.0471	20.5955	gi|157342473	unnamed protein product [Vitis vinifera]	1	auto	0	33	AAELLANFFEK	iTRAQ4plex@N-term; iTRAQ4plex(K)@11		-0.00176722	1539.85	770.933	1539.85	770.934	2	10	6.1.1.4829.4	123.464	1.1284	9.13154	0.713723	10.5758	0.108738	28.5207	250.36	15.39	221.1	14.93	137.93	11.87	16.84	4.69
1	27.05	27.05	47.6427	27.0471	20.5955	gi|157342473	unnamed protein product [Vitis vinifera]	1	auto	0	24	AAELLANFFEK	iTRAQ4plex@N-term; iTRAQ4plex(K)@11		0.00316099	1539.86	514.293	1539.85	514.292	3	9	21.1.1.4393.4	110.253	1.12062	10.4182	1.1502	10.2844	0.126504	31.6143	194.37	13.56	170.47	13.19	172.57	13.04	15.21	4.69
1	27.05	27.05	47.6427	27.0471	20.5955	gi|157342473	unnamed protein product [Vitis vinifera]	1	auto	0	8	AAELLANFFEK	iTRAQ4plex@N-term; iTRAQ4plex(K)@11		-0.00158614	1539.85	514.291	1539.85	514.292	3	8	5.1.1.4710.3	119.676	1.23019	14.4606	1.38393	13.9298	0		95.95	9.54	92.38	9.7	102.5	10	0	2.53
1	27.05	27.05	47.6427	27.0471	20.5955	gi|157342473	unnamed protein product [Vitis vinifera]	1	auto	0	7	AAELLANFFEK	iTRAQ4plex@N-term; iTRAQ4plex(K)@11		-5.85963e-05	1539.85	514.292	1539.85	514.292	3	8	22.1.1.4363.2	108.385	1.64665	14.7309	1.42327	15.2935	0.152947	45.4312	79.59	8.72	102.57	10.1	87.44	9.33	7.53	3.32
1	27.05	27.05	47.6427	27.0471	20.5955	gi|157342473	unnamed protein product [Vitis vinifera]	1	auto	0	1	AAELLANFFEK	iTRAQ4plex@N-term; iTRAQ4plex(K)@11		-0.00394047	1539.85	770.932	1539.85	770.934	2	9	5.1.1.4710.4	119.728	1.24509	6.13108	0.80347	7.01557	0.059155	30.1705	526.07	22.34	512.63	22.67	326.27	18.22	19.25	5.75
1	27.05	27.05	47.6427	27.0471	20.5955	gi|157342473	unnamed protein product [Vitis vinifera]	0	auto - low confidence	0	0	AAELLANFFEK	iTRAQ4plex@N-term; iTRAQ4plex(K)@11		-0.00830729	1539.85	770.93	1539.85	770.934	2	8	40.1.1.2148.2	92.8727	1.0672	6.44536	1.02083	6.50848	0.401854	10.0345	522.37	22.23	436.3	21.12	411.62	20.27	129.85	11.8
1	27.05	27.05	47.6427	27.0471	20.5955	gi|157342473	unnamed protein product [Vitis vinifera]	1	auto	0	99	ALHPEIEELLFSPVENK	iTRAQ4plex@N-term; iTRAQ4plex(K)@17		-0.00690332	2252.22	1127.12	2252.23	1127.12	2	14	6.1.1.4778.3	114.615	1.31078	8.75864	1.16975	9.02642	0.170281	23.1606	251.68	15.46	258.19	16.12	227.25	15.03	26.51	5.92
1	27.05	27.05	47.6427	27.0471	20.5955	gi|157342473	unnamed protein product [Vitis vinifera]	1	auto	0	99	ALHPEIEELLFSPVENK	iTRAQ4plex@N-term; iTRAQ4plex(K)@17		0.00331419	2252.23	751.752	2252.23	751.75	3	14	6.1.1.4781.2	115.08	1.00648	13.9443	0.865162	14.5427	0.173488	32.5437	115.36	10.44	90.87	9.64	77.04	8.77	12.38	3.87
1	27.05	27.05	47.6427	27.0471	20.5955	gi|157342473	unnamed protein product [Vitis vinifera]	1	auto	0	99	ALHPEIEELLFSPVENK	iTRAQ4plex@N-term; iTRAQ4plex(K)@17		-0.00323754	2252.23	1127.12	2252.23	1127.12	2	15	22.1.1.4319.2	100.795	1.15431	6.98044	1.12347	7.00485	0.160301	18.3467	425.48	20.08	384.38	19.77	368.98	19.1	42.19	7.48
1	27.05	27.05	47.6427	27.0471	20.5955	gi|157342473	unnamed protein product [Vitis vinifera]	1	auto	0	99	ALHPEIEELLFSPVENK	iTRAQ4plex@N-term; iTRAQ4plex(K)@17		0.0111767	2252.24	751.754	2252.23	751.75	3	14	23.1.1.3616.4	104.417	1.30256	11.0525	1.34413	10.9372	0.290426	21.8204	159.03	12.29	162.12	12.81	165	12.77	28.57	5.83
1	27.05	27.05	47.6427	27.0471	20.5955	gi|157342473	unnamed protein product [Vitis vinifera]	1	auto	0	99	ALHPEIEELLFSPVENK	iTRAQ4plex@N-term; iTRAQ4plex(K)@17		0.00651419	2252.24	564.066	2252.23	564.065	4	16	40.1.1.2079.2	80.9702	1.03574	12.1744	1.04093	12.0597	0.0525646	65.6388	149.16	11.87	120.91	11.14	119.85	10.86	4.85	3.16
1	27.05	27.05	47.6427	27.0471	20.5955	gi|157342473	unnamed protein product [Vitis vinifera]	1	auto	0	99	ALHPEIEELLFSPVENK	iTRAQ4plex@N-term; iTRAQ4plex(K)@17		-0.00517225	2252.22	751.749	2252.23	751.75	3	15	40.1.1.2080.4	81.246	1.022	5.07266	0.982989	5.1061	0.308579	8.83563	865.62	28.6	692.37	26.65	656.81	25.57	165.23	13.54
1	27.05	27.05	47.6427	27.0471	20.5955	gi|157342473	unnamed protein product [Vitis vinifera]	1	auto	0	99	ALHPEIEELLFSPVENK	iTRAQ4plex@N-term; iTRAQ4plex(K)@17		0.00944535	2252.24	564.067	2252.23	564.065	4	16	41.1.1.1947.3	81.8638	1.18894	21.4632	1.2803	20.9305			44.32	6.48	41.24	6.48	43.8	6.56	3.23	2.24
1	27.05	27.05	47.6427	27.0471	20.5955	gi|157342473	unnamed protein product [Vitis vinifera]	1	auto	0	95	ALHPEIEELLFSPVENK	iTRAQ4plex@N-term; iTRAQ4plex(K)@17		0.00163063	2252.23	751.751	2252.23	751.75	3	13	22.1.1.4321.2	101.14	1.09992	9.93899	0.996758	10.1934	0.173157	24.2651	215.57	14.28	185.57	13.75	165.86	12.85	23.09	5.39
1	27.05	27.05	47.6427	27.0471	20.5955	gi|157342473	unnamed protein product [Vitis vinifera]	1	auto	0	95	ALHPEIEELLFSPVENK	iTRAQ4plex@N-term; iTRAQ4plex(K)@17		-0.00187641	2252.23	751.75	2252.23	751.75	3	13	40.1.1.2078.2	80.7977	1.16087	3.55762	1.15626	3.54879	0.264512	7.05798	1633.28	39.33	1483.9	38.86	1457.74	38	267.24	17.73
1	27.05	27.05	47.6427	27.0471	20.5955	gi|157342473	unnamed protein product [Vitis vinifera]	1	auto	0	74	ALHPEIEELLFSPVENK	iTRAQ4plex@N-term; iTRAQ4plex(K)@17		-0.00657449	2252.22	751.748	2252.23	751.75	3	12	7.1.1.4289.2	126.569	0.898418	18.698	0.744929	19.776	0.308685	30.7316	68.92	8.06	48.46	7.07	39.63	6.32	13.16	3.74
1	27.05	27.05	47.6427	27.0471	20.5955	gi|157342473	unnamed protein product [Vitis vinifera]	1	auto	0	71	ALHPEIEELLFSPVENK	iTRAQ4plex@N-term; iTRAQ4plex(K)@17		0.000474961	2252.23	1127.12	2252.23	1127.12	2	12	40.1.1.2078.4	80.901	1.21012	5.59896	1.10131	5.74339	0.322784	10.1052	643.47	24.7	609.42	24.84	547.02	23.37	128.48	12.01
1	27.05	27.05	47.6427	27.0471	20.5955	gi|157342473	unnamed protein product [Vitis vinifera]	1	auto	0	40	ALHPEIEELLFSPVENK	iTRAQ4plex@N-term; iTRAQ4plex(K)@17		-0.000532007	2252.23	751.75	2252.23	751.75	3	9	7.1.1.3641.2	89.2407	1.7609	29.0331					19.86	4.36	27.37	5.2	18.9	4.36	0	0.95
1	27.05	27.05	47.6427	27.0471	20.5955	gi|157342473	unnamed protein product [Vitis vinifera]	1	auto	0	32	ALHPEIEELLFSPVENK	iTRAQ4plex@N-term; iTRAQ4plex(K)@17		1.02111	2253.25	752.091	2252.23	751.75	3	12	40.1.1.2077.4	80.7285	1.13334	6.45915	1.17337	6.37172	0.34524	11.0845	502.72	21.82	445.91	21.33	455.33	21.24	107.36	10.95
1	27.05	27.05	47.6427	27.0471	20.5955	gi|157342473	unnamed protein product [Vitis vinifera]	0	auto - low confidence	0	0	ALHPEIEELLFSPVENK	iTRAQ4plex@N-term; iTRAQ4plex(K)@17		-0.00346169	2252.23	751.749	2252.23	751.75	3	8	7.1.1.4288.3	126.448	1.39698	19.2187	0.923301	21.7773	0.461888	30.1463	50.47	6.93	55.18	7.42	35.97	6.08	14.42	3.87
1	27.05	27.05	47.6427	27.0471	20.5955	gi|157342473	unnamed protein product [Vitis vinifera]	0	auto - low confidence	0	0	ALHPEIEELLFSPVENKEHLCVLK	iTRAQ4plex@N-term; iTRAQ4plex(K)@17; Methylthio(C)@21; iTRAQ4plex(K)@24		0.00804282	3264.77	1089.26	3264.76	1089.26	3	7	42.1.1.1878.4	90.4855	1.10654	25.1104	1.24798	24.1297			33.81	5.66	29.28	5.48	32.57	5.66	4.87	2.45
1	27.05	27.05	47.6427	27.0471	20.5955	gi|157342473	unnamed protein product [Vitis vinifera]	0	auto - low confidence	0	0	ALHPEIEELLFSPVENKEHLCVLK	iTRAQ4plex@N-term; iTRAQ4plex(K)@17; Methylthio(C)@21; iTRAQ4plex(K)@24		-0.0406577	3264.72	817.188	3264.76	817.198	4	5	42.1.1.1881.4	91.003	0.882001	26.4056	0.772116	27.4048			35	5.74	24.16	5	20.86	4.58	7.61	2.83
1	27.05	27.05	47.6427	27.0471	20.5955	gi|157342473	unnamed protein product [Vitis vinifera]	0	no quant - weak signal	0	0	ALHPEIEELLFSPVENKEHLCVLK	iTRAQ4plex@N-term; Deamidated(N)@16; iTRAQ4plex(K)@17; Methylthio(C)@21; iTRAQ4plex(K)@24		0.012425	3265.76	817.447	3265.75	817.444	4	3	42.1.1.1899.3	93.4905							13.81	3.61	8.68	3	5.95	2.45	0	0.3
1	27.05	27.05	47.6427	27.0471	20.5955	gi|157342473	unnamed protein product [Vitis vinifera]	1	auto	0	99	AMETEMLLR	iTRAQ4plex@N-term		0.000264789	1236.63	619.324	1236.63	619.324	2	14	17.1.1.3868.2	85.3076	1.38005	8.26061	1.24262	8.49392	0.220772	19.1485	275.62	16.19	297.69	17.29	264.37	16.22	37.64	6.86
1	27.05	27.05	47.6427	27.0471	20.5955	gi|157342473	unnamed protein product [Vitis vinifera]	1	auto	0	14	AMETEMLLR	iTRAQ4plex@N-term		-0.0010445	1236.63	619.323	1236.63	619.324	2	10	37.1.1.1997.2	53.746	1.14208	5.17867	1.26245	5.01657	0.447102	7.90763	779.41	27.17	696.66	26.68	759.53	27.4	215.56	15.3
1	27.05	27.05	47.6427	27.0471	20.5955	gi|157342473	unnamed protein product [Vitis vinifera]	1	auto	0	1	AMETEMLLR	iTRAQ4plex@N-term; Oxidation(M)@2		0.0112165	1252.64	627.327	1252.63	627.321	2	9	16.1.1.4260.2	83.2297	1.30137	10.9049	1.28526	10.934	0.423635	17.7567	163.25	12.45	166.27	12.96	161.96	12.69	42.78	6.86
1	27.05	27.05	47.6427	27.0471	20.5955	gi|157342473	unnamed protein product [Vitis vinifera]	0	auto - low confidence	0	0	AMETEMLLR	iTRAQ4plex@N-term; Oxidation(M)@2		0.0111321	1252.64	627.327	1252.63	627.321	2	6	2.1.1.4112.4	78.4698	1.06547	8.07919	1.28185	7.64292	0.873785	9.17064	334.15	17.78	278.64	16.94	330.63	18.14	180.61	13.49
1	27.05	27.05	47.6427	27.0471	20.5955	gi|157342473	unnamed protein product [Vitis vinifera]	0	auto - low confidence	0	0	AMETEMLLR	iTRAQ4plex@N-term; Oxidation(M)@2; Oxidation(M)@6		0.0105893	1268.63	635.324	1268.62	635.319	2	7	17.1.1.3715.2	67.2851	1.39515	10.8138	1.18934	11.325	0.582185	15.5149	159.86	12.33	174.55	13.23	146.76	12.17	57.57	7.75
1	27.05	27.05	47.6427	27.0471	20.5955	gi|157342473	unnamed protein product [Vitis vinifera]	0	auto - low confidence	0	0	AMETEMLLR	iTRAQ4plex@N-term; Oxidation(M)@6		-0.000981598	1252.63	627.321	1252.63	627.321	2	8	17.1.1.3813.4	76.0784	1.30644	8.55861	1.27977	8.60224	0.462901	13.3843	264.37	15.84	270.31	16.52	261.16	16.12	75.7	9.06
1	27.05	27.05	47.6427	27.0471	20.5955	gi|157342473	unnamed protein product [Vitis vinifera]	0	auto - low confidence	0	0	DLEEQSEMK	iTRAQ4plex@N-term; iTRAQ4plex(K)@9		-0.000655521	1395.68	698.847	1395.68	698.847	2	7	38.1.1.1250.3	28.178	0.977297	11.8086	0.904843	12.0146	0.178091	27.0267	164.12	12.45	125.53	11.36	114.63	10.68	18.08	4.69
1	27.05	27.05	47.6427	27.0471	20.5955	gi|157342473	unnamed protein product [Vitis vinifera]	1	auto	0	28	DTVGQYESHTGFTMPGLYR	iTRAQ4plex@N-term		0.0261239	2302.11	768.376	2302.08	768.368	3	11	4.1.1.4240.4	95.1764	1.15508	8.49355	1.10537	8.57887	0.345949	14.5998	287.2	16.49	259.63	16.25	245.05	15.62	61.46	8.25
1	27.05	27.05	47.6427	27.0471	20.5955	gi|157342473	unnamed protein product [Vitis vinifera]	1	auto	0	1	DTVGQYESHTGFTMPGLYR	iTRAQ4plex@N-term		0.0194893	2302.1	768.374	2302.08	768.368	3	9	20.1.1.3815.3	89.8051	0.854263	11.6019	1.088	10.6355	0.372857	17.4409	186.74	13.27	124.85	11.45	156.83	12.41	43.07	6.86
1	27.05	27.05	47.6427	27.0471	20.5955	gi|157342473	unnamed protein product [Vitis vinifera]	1	auto	0	1	DTVGQYESHTGFTMPGLYR	iTRAQ4plex@N-term		0.0244795	2302.11	768.376	2302.08	768.368	3	9	38.1.1.1515.3	61.1288	1.24456	9.32407	1.27602	9.23821	0.325879	17.0474	228.79	14.73	222.85	15.03	225.35	14.93	46.12	7.28
1	27.05	27.05	47.6427	27.0471	20.5955	gi|157342473	unnamed protein product [Vitis vinifera]	0	auto - low confidence	0	0	DTVGQYESHTGFTMPGLYR	iTRAQ4plex@N-term		0.0188194	2302.1	768.374	2302.08	768.368	3	8	5.1.1.4573.3	96.0435	1.35381	9.80055	1.26348	9.98002	0.319056	18.5276	197.86	13.71	209.64	14.53	192.97	13.86	39.05	6.71
1	27.05	27.05	47.6427	27.0471	20.5955	gi|157342473	unnamed protein product [Vitis vinifera]	0	auto - low confidence	0	0	DTVGQYESHTGFTMPGLYR	iTRAQ4plex@N-term		0.0139797	2302.09	768.372	2302.08	768.368	3	8	21.1.1.4274.4	89.7259	1.33182	12.5459	1.5034	12.1423	0.551179	18.3695	122.13	10.77	127.3	11.36	141.73	11.83	41.64	6.71
1	27.05	27.05	47.6427	27.0471	20.5955	gi|157342473	unnamed protein product [Vitis vinifera]	1	auto	0	99	ELATELQTKPDFIIGNYSDGNIVASLLAHK	iTRAQ4plex@N-term; iTRAQ4plex(K)@9; iTRAQ4plex(K)@30		0.0265537	3689.03	923.265	3689	923.258	4	17	40.1.1.2177.3	97.9268	1.00931	14.4396	1.1563	13.7805	0.365668	23.2585	107.96	10.1	85.28	9.38	96.36	9.75	24.42	5.2
1	27.05	27.05	47.6427	27.0471	20.5955	gi|157342473	unnamed protein product [Vitis vinifera]	0	no quant - weak signal	0	89	ELATELQTKPDFIIGNYSDGNIVASLLAHK	iTRAQ4plex@N-term; iTRAQ4plex(K)@9; iTRAQ4plex(K)@30		0.0477648	3689.05	923.27	3689	923.258	4	13	41.1.1.2051.4	99.8554							5.05	2.24	15.47	3.87	14.23	3.74	0	0.71
1	27.05	27.05	47.6427	27.0471	20.5955	gi|157342473	unnamed protein product [Vitis vinifera]	0	auto - low confidence	0	0	ELATELQTKPDFIIGNYSDGNIVASLLAHK	iTRAQ4plex@N-term; iTRAQ4plex(K)@9; Deamidated(N)@21; iTRAQ4plex(K)@30		0.502264	3690.49	923.63	3689.99	923.504	4	7	27.1.1.3136.2	97.1949	0.986557	12.8091	0.909864	13.0923	0.498117	17.572	138.71	11.45	107.1	10.49	97.42	9.9	42.74	6.63
1	27.05	27.05	47.6427	27.0471	20.5955	gi|157342473	unnamed protein product [Vitis vinifera]	0	auto - low confidence	0	0	ELATELQTKPDFIIGNYSDGNIVASLLAHK	iTRAQ4plex@N-term; iTRAQ4plex(K)@9; iTRAQ4plex(K)@30		-0.525195	3688.48	923.127	3689	923.258	4	7	27.1.1.3137.2	97.3157	0.945985	15.2445	0.979346	14.9474	0.130273	42.0679	100.64	9.75	74.51	8.77	76.08	8.66	8.11	3.32
1	27.05	27.05	47.6427	27.0471	20.5955	gi|157342473	unnamed protein product [Vitis vinifera]	0	auto - low confidence	0	0	ELATELQTKPDFIIGNYSDGNIVASLLAHK	iTRAQ4plex@N-term; iTRAQ4plex(K)@9; Deamidated(N)@21; iTRAQ4plex(K)@30		0.00223656	3689.99	923.505	3689.99	923.504	4	8	40.1.1.2179.4	98.3235	0.826471	18.7447	1.12907	16.8342	0.670478	21.5605	73.25	8.31	47.38	7.07	63.84	7.94	30.38	5.57
1	27.05	27.05	47.6427	27.0471	20.5955	gi|157342473	unnamed protein product [Vitis vinifera]	0	auto - low confidence	0	0	ELATELQTKPDFIIGNYSDGNIVASLLAHK	iTRAQ4plex@N-term; iTRAQ4plex(K)@9; iTRAQ4plex(K)@30		-0.0186115	3688.99	923.254	3689	923.258	4	7	40.1.1.2184.4	99.186	1.43719	12.9175	1.12971	13.862	0.706039	17.2422	110.34	10.25	124.11	11.14	96.22	9.9	48.19	7
1	27.05	27.05	47.6427	27.0471	20.5955	gi|157342473	unnamed protein product [Vitis vinifera]	0	no quant - weak signal	0	0	ELATELQTKPDFIIGNYSDGNIVASLLAHK	iTRAQ4plex@N-term; iTRAQ4plex(K)@9; Deamidated(N)@16; Deamidated(N)@21; iTRAQ4plex(K)@30		0.0737884	3691.05	923.769	3690.97	923.75	4	6	42.1.1.1947.2	99.1447							13.65	3.61	16	4	14	3.74	3.63	2
1	27.05	27.05	47.6427	27.0471	20.5955	gi|157342473	unnamed protein product [Vitis vinifera]	0	auto - low confidence	0	0	ELATELQTKPDFIIGNYSDGNIVASLLAHK	iTRAQ4plex@N-term; iTRAQ4plex(K)@9; Deamidated(N)@16; Deamidated(N)@21; iTRAQ4plex(K)@30		0.0242926	3691	923.756	3690.97	923.75	4	8	43.1.1.1738.3	99.1308	1.0063	26.3282	1.59045	22.9824			32.81	5.57	25.84	5.2	40.28	6.24	6.66	2.83
1	27.05	27.05	47.6427	27.0471	20.5955	gi|157342473	unnamed protein product [Vitis vinifera]	0	auto - low confidence	0	0	FEVWPYLETYTEDVAK	iTRAQ4plex@N-term; iTRAQ4plex(K)@16		0.0294202	2277.17	760.065	2277.14	760.056	3	8	38.1.1.1744.2	100.58	1.11436	18.7893	1.40672	17.5175	0.348717	32.3227	60.22	7.55	52.52	7.35	65.39	8	12.99	3.87
1	27.05	27.05	47.6427	27.0471	20.5955	gi|157342473	unnamed protein product [Vitis vinifera]	1	auto	0	3	FQEIGLER	iTRAQ4plex@N-term		0.0061902	1134.62	568.318	1134.62	568.315	2	9	3.1.1.3970.3	82.5473	1.3366	7.88258	1.38458	7.8029	0.486685	12.163	308.45	17.12	322.66	18.06	329.66	18.08	92.86	10.05
1	27.05	27.05	47.6427	27.0471	20.5955	gi|157342473	unnamed protein product [Vitis vinifera]	0	auto - low confidence	0	0	FQEIGLER	iTRAQ4plex@N-term		-0.00164904	1134.61	568.314	1134.62	568.315	2	4	17.1.1.3831.4	79.0284	1.1031	16.951	0.979022	17.524	0.340936	28.7322	73.97	8.37	63.86	8.06	55.9	7.48	15.6	4.12
1	27.05	27.05	47.6427	27.0471	20.5955	gi|157342473	unnamed protein product [Vitis vinifera]	0	auto - low confidence	0	0	FQEIGLER	iTRAQ4plex@N-term		-0.0113639	1134.6	568.309	1134.62	568.315	2	6	37.1.1.1964.2	48.0535	1.21618	10.1801	1.55264	9.51011	0.441767	16.1197	195.12	13.6	185.72	13.78	233.85	15.13	53.32	7.75
1	27.05	27.05	47.6427	27.0471	20.5955	gi|157342473	unnamed protein product [Vitis vinifera]	1	auto	0	99	GILQPHQLLAEFEALPEVNR	iTRAQ4plex@N-term		-0.00544787	2417.31	806.778	2417.32	806.78	3	15	20.1.1.3939.4	111.247	1.41081	13.1449	0.941938	14.8364	0.413761	21.7772	107.25	10.1	118.42	10.86	77.98	8.94	27.45	5.39
1	27.05	27.05	47.6427	27.0471	20.5955	gi|157342473	unnamed protein product [Vitis vinifera]	1	auto	0	99	GILQPHQLLAEFEALPEVNR	iTRAQ4plex@N-term		-0.0145445	2417.3	1209.66	2417.32	1209.67	2	14	20.1.1.3941.4	111.592	0.845117	17.7046	1.05779	16.3292	0.49825	23.1891	80.66	8.72	53.35	7.48	65.86	8.06	24.86	5.1
1	27.05	27.05	47.6427	27.0471	20.5955	gi|157342473	unnamed protein product [Vitis vinifera]	1	auto	0	99	GILQPHQLLAEFEALPEVNR	iTRAQ4plex@N-term		-0.00222408	2417.32	806.779	2417.32	806.78	3	17	21.1.1.4396.2	110.668	1.12345	16.4094	1.06815	16.5841	0.224356	35.0432	78.18	8.6	68.74	8.37	64.46	8	10.85	3.61
1	27.05	27.05	47.6427	27.0471	20.5955	gi|157342473	unnamed protein product [Vitis vinifera]	1	auto	0	99	GILQPHQLLAEFEALPEVNR	iTRAQ4plex@N-term		0.0113857	2417.33	806.784	2417.32	806.78	3	14	38.1.1.1699.2	92.8171	0.91278	11.5978	0.974205	11.2724	0.40102	17.1479	178.1	12.96	127.23	11.49	133.93	11.53	44.18	6.86
1	27.05	27.05	47.6427	27.0471	20.5955	gi|157342473	unnamed protein product [Vitis vinifera]	1	auto	0	99	GILQPHQLLAEFEALPEVNR	iTRAQ4plex@N-term		0.0143743	2417.33	1209.67	2417.32	1209.67	2	16	38.1.1.1700.2	92.9896	1.1059	18.866	1.66266	16.812	0.362079	32.1924	60.23	7.55	52.13	7.35	77.3	8.66	13.49	4
1	27.05	27.05	47.6427	27.0471	20.5955	gi|157342473	unnamed protein product [Vitis vinifera]	1	auto	0	78	GILQPHQLLAEFEALPEVNR	iTRAQ4plex@N-term		0.00920839	2417.33	806.783	2417.32	806.78	3	12	4.1.1.4369.2	117.326			1.32991	31.257			19.2	4.24	7.87	3	19.71	4.36	7.69	2.83
1	27.05	27.05	47.6427	27.0471	20.5955	gi|157342473	unnamed protein product [Vitis vinifera]	1	auto	0	67	GILQPHQLLAEFEALPEVNR	iTRAQ4plex@N-term		0.00394477	2417.32	806.782	2417.32	806.78	3	12	39.1.1.1998.2	93.8132	0.852792	14.0375	1.01847	13.1426	0.472515	18.8657	127.34	10.95	84.99	9.43	100.11	9.95	37.22	6.25
1	27.05	27.05	47.6427	27.0471	20.5955	gi|157342473	unnamed protein product [Vitis vinifera]	0	no quant - weak signal	0	23	GILQPHQLLAEFEALPEVNR	iTRAQ4plex@N-term		0.00591258	2417.32	806.782	2417.32	806.78	3	9	4.1.1.4375.3	118.412							4.25	2	2.74	1.73	7.42	2.65	0	0.36
1	27.05	27.05	47.6427	27.0471	20.5955	gi|157342473	unnamed protein product [Vitis vinifera]	1	auto	0	15	GILQPHQLLAEFEALPEVNR	iTRAQ4plex@N-term		0.00411981	2417.32	1209.67	2417.32	1209.67	2	10	39.1.1.1999.4	94.089	1.25713	30.6154	1.24141	30.6485			21.08	4.47	20.74	4.58	20.2	4.47	3.32	2
1	27.05	27.05	47.6427	27.0471	20.5955	gi|157342473	unnamed protein product [Vitis vinifera]	1	auto	0	7	GILQPHQLLAEFEALPEVNR	iTRAQ4plex@N-term		0.000911601	2417.32	806.78	2417.32	806.78	3	10	5.1.1.4713.3	120.194	0.958559	25.1133	1.31262	22.7391	0.720866	29.6017	37.07	5.92	27.81	5.39	37.56	6.08	16.53	4.12
1	27.05	27.05	47.6427	27.0471	20.5955	gi|157342473	unnamed protein product [Vitis vinifera]	0	no quant - weak signal	0	0	GILQPHQLLAEFEALPEVNR	iTRAQ4plex@N-term		-0.0133844	2417.31	1209.66	2417.32	1209.67	2	6	4.1.1.4372.4	117.946							0	0.16	7.26	2.65	10.26	3.16	2.74	1.73
1	27.05	27.05	47.6427	27.0471	20.5955	gi|157342473	unnamed protein product [Vitis vinifera]	0	auto - low confidence	0	0	GILQPHQLLAEFEALPEVNR	iTRAQ4plex@N-term		0.00498879	2417.32	806.782	2417.32	806.78	3	9	20.1.1.3945.4	112.282	0.928837	26.9426	1.344	23.8993			32.85	5.57	23.88	5	34.08	5.74	2.64	2
1	27.05	27.05	47.6427	27.0471	20.5955	gi|157342473	unnamed protein product [Vitis vinifera]	0	auto - low confidence	0	0	GILQPHQLLAEFEALPEVNR	iTRAQ4plex@N-term		-0.00399508	2417.31	806.779	2417.32	806.78	3	7	38.1.1.1710.3	94.7663							9.3	3	18.03	4.24	26.66	5.1	8.42	3
1	27.05	27.05	47.6427	27.0471	20.5955	gi|157342473	unnamed protein product [Vitis vinifera]	1	auto	0	99	GILQPHQLLAEFEALPEVNRK	iTRAQ4plex@N-term; iTRAQ4plex(K)@21	missed R-K@20	-0.00335006	2689.51	897.511	2689.52	897.513	3	15	1.1.1.1754.4	87.581	0.953535	15.3741	1.00808	15.0026	0.345701	24.7933	98.53	9.64	73.53	8.72	76.67	8.72	21.07	4.8
1	27.05	27.05	47.6427	27.0471	20.5955	gi|157342473	unnamed protein product [Vitis vinifera]	1	auto	0	99	GILQPHQLLAEFEALPEVNRK	iTRAQ4plex@N-term; iTRAQ4plex(K)@21	missed R-K@20	0.0162613	2689.53	673.39	2689.52	673.386	4	19	1.1.1.1755.2	87.6502	0.85929	11.4504	0.876829	11.271	0.35987	17.3637	189.93	13.38	127.73	11.53	128.55	11.31	42.28	6.71
1	27.05	27.05	47.6427	27.0471	20.5955	gi|157342473	unnamed protein product [Vitis vinifera]	1	auto	0	93	GILQPHQLLAEFEALPEVNRK	iTRAQ4plex@N-term; iTRAQ4plex(K)@21	missed R-K@20	0.348436	2689.86	897.629	2689.52	897.513	3	13	27.1.1.3063.2	89.3558	0.816718	20.8546	1.01679	19.221	0.437259	28.5445	59.45	7.48	38	6.32	46.66	6.78	16.08	4.12
1	27.05	27.05	47.6427	27.0471	20.5955	gi|157342473	unnamed protein product [Vitis vinifera]	1	auto	0	47	GILQPHQLLAEFEALPEVNRK	iTRAQ4plex@N-term; iTRAQ4plex(K)@21	missed R-K@20	-0.974684	2688.54	897.188	2689.52	897.513	3	12	7.1.1.4341.4	135.642	2.1893	30.4209	1.91868	31.5127			16.61	4	28.46	5.29	24.6	5	16.08	4
1	27.05	27.05	47.6427	27.0471	20.5955	gi|157342473	unnamed protein product [Vitis vinifera]	1	auto	0	33	GILQPHQLLAEFEALPEVNRK	iTRAQ4plex@N-term; iTRAQ4plex(K)@21	missed R-K@20	0.992657	2690.51	897.843	2689.52	897.513	3	12	41.1.1.1967.3	85.3138	0.884776	26.049	0.982939	24.9522			36.06	5.83	24.97	5.1	27.36	5.2	6.21	2.65
1	27.05	27.05	47.6427	27.0471	20.5955	gi|157342473	unnamed protein product [Vitis vinifera]	1	auto	0	3	GILQPHQLLAEFEALPEVNRK	iTRAQ4plex@N-term; iTRAQ4plex(K)@21	missed R-K@20	0.0303816	2689.55	897.523	2689.52	897.513	3	9	11.1.1.2759.2	73.3403	0.950433	31.1004	1.46834	27.2576			24.36	4.8	18.12	4.36	27.61	5.2	10.54	3.32
1	27.05	27.05	47.6427	27.0471	20.5955	gi|157342473	unnamed protein product [Vitis vinifera]	0	auto - low confidence	0	0	GILQPHQLLAEFEALPEVNRK	iTRAQ4plex@N-term; iTRAQ4plex(K)@21	missed R-K@20	0.00692686	2689.52	673.388	2689.52	673.386	4	6	23.1.1.3630.4	106.833	0.749754	17.7343	0.801196	17.1437	0.532069	21.4704	87.17	9.06	51.15	7.35	53.91	7.35	28.69	5.39
1	27.05	27.05	47.6427	27.0471	20.5955	gi|157342473	unnamed protein product [Vitis vinifera]	0	auto - shared MS/MS	0	2	IIIVTR	iTRAQ4plex@N-term		-0.0075922	857.574	429.795	857.582	429.798	2	8	2.1.1.4070.2	75.2548	1.19745	7.91874	1.41433	7.53607	0.305872	14.9014	324.99	17.55	304.57	17.64	354.8	18.65	61.49	8.54
1	27.05	27.05	47.6427	27.0471	20.5955	gi|157342473	unnamed protein product [Vitis vinifera]	0	auto - shared MS/MS	0	2	IIIVTR	iTRAQ4plex@N-term		0.000691898	857.583	429.799	857.582	429.798	2	8	3.1.1.3924.2	75.2323	1.37198	7.58198	1.58976	7.29076	0.385362	13.2872	329.31	17.69	353.6	18.92	404.11	19.92	78.5	9.54
1	27.05	27.05	47.6427	27.0471	20.5955	gi|157342473	unnamed protein product [Vitis vinifera]	0	auto - shared MS/MS	0	2	IIIVTR	iTRAQ4plex@N-term		-0.0131108	857.569	429.792	857.582	429.798	2	8	4.1.1.4009.2	74.2906	1.66158	9.7406	1.38997	10.212	0.41524	17.1115	181.15	13.15	235.57	15.3	194.36	13.96	46.53	7.21
1	27.05	27.05	47.6427	27.0471	20.5955	gi|157342473	unnamed protein product [Vitis vinifera]	0	auto - shared MS/MS	0	2	IIIVTR	iTRAQ4plex@N-term		-0.0090494	857.573	429.794	857.582	429.798	2	8	17.1.1.3802.2	74.0776	1.21839	9.38182	1.31972	9.15108	0.330681	16.9663	228.89	14.73	218.26	14.9	233.17	15.17	46.82	7.35
1	27.05	27.05	47.6427	27.0471	20.5955	gi|157342473	unnamed protein product [Vitis vinifera]	0	auto - shared MS/MS	0	2	IIIVTR	iTRAQ4plex@N-term		-0.0125943	857.569	429.792	857.582	429.798	2	8	38.1.1.1387.2	38.9972	1.25092	9.88867	1.50384	9.39091	0.439788	15.7889	203.46	13.89	199.19	14.25	236.18	15.23	55.35	7.88
1	27.05	27.05	47.6427	27.0471	20.5955	gi|157342473	unnamed protein product [Vitis vinifera]	0	auto - low confidence	0	0	IIIVTR	iTRAQ4plex@N-term		-0.00917907	857.573	429.794	857.582	429.798	2	4	2.1.1.4109.3	78.004	0.800879	20.8102	0.986444	19.2866	0.776922	22.3359	60.53	7.55	37.94	6.32	46.09	6.78	29.09	5.39
1	27.05	27.05	47.6427	27.0471	20.5955	gi|157342473	unnamed protein product [Vitis vinifera]	0	auto - low confidence	0	0	IIIVTR	iTRAQ4plex@N-term		0.00241254	857.584	429.8	857.582	429.798	2	7	20.1.1.3692.2	72.5143	1.01962	9.05302	1.4064	8.19982	0.340664	15.3491	274.05	16.09	218.69	15.07	297.51	17.03	57.75	8.19
1	27.05	27.05	47.6427	27.0471	20.5955	gi|157342473	unnamed protein product [Vitis vinifera]	0	auto - low confidence	0	0	IIIVTR	iTRAQ4plex@N-term		-0.00583929	857.576	429.795	857.582	429.798	2	5	37.1.1.1925.2	41.326	1.0935	11.0229	1.25307	10.5451	0.328524	19.2853	176.51	12.92	151.06	12.45	170.73	12.96	35.87	6.4
1	27.05	27.05	47.6427	27.0471	20.5955	gi|157342473	unnamed protein product [Vitis vinifera]	1	auto	0	1	IKQQGLDITPK	iTRAQ4plex@N-term; iTRAQ4plex(K)@2; iTRAQ4plex(K)@11	missed K-Q@2	-0.0140366	1672.01	837.013	1672.02	837.02	2	9	10.1.1.2586.2	47.9415	1.20273	11.7074	1.14217	11.8948	0.711705	14.8365	147.69	11.83	139.02	11.87	130.21	11.45	65.02	8.12
1	27.05	27.05	47.6427	27.0471	20.5955	gi|157342473	unnamed protein product [Vitis vinifera]	1	auto	0	1	IKQQGLDITPK	iTRAQ4plex@N-term; iTRAQ4plex(K)@2; iTRAQ4plex(K)@11	missed K-Q@2	0.24402	1672.27	837.142	1672.02	837.02	2	8	27.1.1.2801.2	51.1358	1.30507	16.091	1.1848	16.5749	0.744746	20.552	74.78	8.43	76.38	8.77	68.39	8.31	34.45	5.92
1	27.05	27.05	47.6427	27.0471	20.5955	gi|157342473	unnamed protein product [Vitis vinifera]	1	auto	0	1	IKQQGLDITPK	iTRAQ4plex@N-term; iTRAQ4plex(K)@2; iTRAQ4plex(K)@11	missed K-Q@2	0.261951	1672.29	558.436	1672.02	558.349	3	9	27.1.1.2802.2	51.2049	1.17873	8.74901	1.25519	8.59552	0.849313	10.3441	268.06	15.94	247.29	15.87	259.72	16.12	140.83	11.92
1	27.05	27.05	47.6427	27.0471	20.5955	gi|157342473	unnamed protein product [Vitis vinifera]	0	auto - low confidence	0	0	IKQQGLDITPK	iTRAQ4plex@N-term; iTRAQ4plex(K)@2; iTRAQ4plex(K)@11	missed K-Q@2	-0.00974285	1672.02	837.015	1672.02	837.02	2	5	1.1.1.1453.4	35.7602	0.998391	18.4579	1.25956	17.1457	0.630014	23.2821	66.69	7.94	52.11	7.35	64.84	8	25.99	5.2
1	27.05	27.05	47.6427	27.0471	20.5955	gi|157342473	unnamed protein product [Vitis vinifera]	0	auto - low confidence	0	0	IKQQGLDITPK	iTRAQ4plex@N-term; iTRAQ4plex(K)@2; iTRAQ4plex(K)@11	missed K-Q@2	0.062183	1672.09	558.37	1672.02	558.349	3	7	26.1.1.2886.2	53.346	0.978719	8.33627	1.14019	7.93653	0.914724	9.04445	330.4	17.66	253.08	16.19	290.79	17.06	186.95	13.64
1	27.05	27.05	47.6427	27.0471	20.5955	gi|157342473	unnamed protein product [Vitis vinifera]	1	auto	0	99	KAEEYLSSQAPETPYPEFEHK	iTRAQ4plex@N-term; iTRAQ4plex(K)@1; iTRAQ4plex(K)@21	missed K-A@1	0.0229851	2911.48	728.878	2911.46	728.872	4	14	42.1.1.1656.3	52.1297	1.16659	15.9529	1.4152	15.1005	0.81606	19.1272	81.28	8.77	74.21	8.72	88.79	9.38	41.03	6.48
1	27.05	27.05	47.6427	27.0471	20.5955	gi|157342473	unnamed protein product [Vitis vinifera]	1	auto	0	99	KAEEYLSSQAPETPYPEFEHK	iTRAQ4plex@N-term; iTRAQ4plex(K)@1; iTRAQ4plex(K)@21	missed K-A@1	0.0142066	2911.47	728.876	2911.46	728.872	4	16	43.1.1.1461.2	51.2967	0.920905	11.4775	1.10502	10.7935	0.772094	12.9702	181.26	13.08	130.64	11.66	154.61	12.41	86.57	9.33
1	27.05	27.05	47.6427	27.0471	20.5955	gi|157342473	unnamed protein product [Vitis vinifera]	1	auto	0	98	KAEEYLSSQAPETPYPEFEHK	iTRAQ4plex@N-term; iTRAQ4plex(K)@1; iTRAQ4plex(K)@21	missed K-A@1	-0.81658	2910.64	971.222	2911.46	971.494	3	14	28.1.1.3166.2	63.5679	1.33034	9.53143	1.05463	10.2127	0.557986	13.6772	210.57	14.14	219.24	14.83	171.42	13.19	72.68	8.66
1	27.05	27.05	47.6427	27.0471	20.5955	gi|157342473	unnamed protein product [Vitis vinifera]	1	auto	0	93	KAEEYLSSQAPETPYPEFEHK	iTRAQ4plex@N-term; iTRAQ4plex(K)@1; iTRAQ4plex(Y)@5; iTRAQ4plex(K)@21	missed K-A@1	-1.00122	3054.56	1019.19	3055.56	1019.53	3	14	12.1.1.2806.3	50.5512	0.919717	11.1174	0.985088	10.8042	0.482803	15.1617	192.9	13.49	138.85	12	146.68	12.08	57.61	7.75
1	27.05	27.05	47.6427	27.0471	20.5955	gi|157342473	unnamed protein product [Vitis vinifera]	1	auto	0	93	KAEEYLSSQAPETPYPEFEHK	iTRAQ4plex@N-term; iTRAQ4plex(K)@1; iTRAQ4plex(K)@21	missed K-A@1	0.0983976	2911.56	971.527	2911.46	971.494	3	13	26.1.1.2956.2	63.3027	1.06769	5.85993	1.22671	5.5971	0.313602	10.412	633.39	24.47	529.27	23.32	599.76	24.29	122.87	11.88
1	27.05	27.05	47.6427	27.0471	20.5955	gi|157342473	unnamed protein product [Vitis vinifera]	1	auto	0	84	KAEEYLSSQAPETPYPEFEHK	iTRAQ4plex@N-term; iTRAQ4plex(K)@1; Deamidated(Q)@9; iTRAQ4plex(K)@21	missed K-A@1	-0.88928	2911.56	971.526	2912.44	971.822	3	13	24.1.1.2863.3	59.2987	1.10533	11.9712	0.914983	12.6569	0.27386	22.5734	147.93	11.83	127.97	11.4	104.48	10.25	25.06	5.29
1	27.05	27.05	47.6427	27.0471	20.5955	gi|157342473	unnamed protein product [Vitis vinifera]	1	auto	0	65	KAEEYLSSQAPETPYPEFEHK	iTRAQ4plex@N-term; iTRAQ4plex(K)@1; iTRAQ4plex(K)@21	missed K-A@1	0.0149015	2911.48	971.499	2911.46	971.494	3	12	9.1.1.2810.2	55.6333	1.10013	5.38605	1.34657	5.06671	0.519182	7.62214	737.68	26.42	635.14	25.55	766.76	27.48	236.91	15.94
1	27.05	27.05	47.6427	27.0471	20.5955	gi|157342473	unnamed protein product [Vitis vinifera]	1	auto	0	65	KAEEYLSSQAPETPYPEFEHK	iTRAQ4plex@N-term; iTRAQ4plex(K)@1; iTRAQ4plex(K)@21	missed K-A@1	0.0524381	2911.51	971.512	2911.46	971.494	3	12	12.1.1.2830.3	52.4179	1.18009	11.8629	1.24373	11.6694	0.547193	16.7022	145.65	11.75	134.52	11.7	139.83	11.79	49.3	7.21
1	27.05	27.05	47.6427	27.0471	20.5955	gi|157342473	unnamed protein product [Vitis vinifera]	1	auto	0	65	KAEEYLSSQAPETPYPEFEHK	iTRAQ4plex@N-term; iTRAQ4plex(K)@1; iTRAQ4plex(K)@21	missed K-A@1	0.10682	2911.57	971.53	2911.46	971.494	3	12	25.1.1.2913.2	60.5677	1.26862	5.49342	1.41747	5.32289	0.47992	8.41787	653.42	24.9	648.76	25.67	714.94	26.57	193.98	14.56
1	27.05	27.05	47.6427	27.0471	20.5955	gi|157342473	unnamed protein product [Vitis vinifera]	1	auto	0	64	KAEEYLSSQAPETPYPEFEHK	iTRAQ4plex@N-term; iTRAQ4plex(K)@1; iTRAQ4plex(K)@21	missed K-A@1	-0.00926846	2911.45	971.491	2911.46	971.494	3	12	10.1.1.2625.2	53.6873	1.02865	4.41602	1.2068	4.19256	0.551047	5.93482	1141.68	32.85	919.12	30.79	1063.51	32.43	389.16	20.2
1	27.05	27.05	47.6427	27.0471	20.5955	gi|157342473	unnamed protein product [Vitis vinifera]	1	auto	0	62	KAEEYLSSQAPETPYPEFEHK	iTRAQ4plex@N-term; iTRAQ4plex(K)@1; iTRAQ4plex(K)@21	missed K-A@1	0.100778	2911.56	971.528	2911.46	971.494	3	12	25.1.1.2912.3	60.4469	1.17958	4.47052	1.22307	4.41228	0.393035	7.31292	1025.9	31.18	947.09	31.05	968.55	30.98	249.42	16.59
1	27.05	27.05	47.6427	27.0471	20.5955	gi|157342473	unnamed protein product [Vitis vinifera]	1	auto	0	20	KAEEYLSSQAPETPYPEFEHK	iTRAQ4plex@N-term; iTRAQ4plex(K)@1; iTRAQ4plex(K)@21	missed K-A@1	0.00025302	2911.46	971.494	2911.46	971.494	3	11	8.1.1.2972.2	57.6411	1.13525	12.3193	1.34943	11.6992	0.485204	18.1528	138.37	11.45	122.94	11.22	144.13	11.92	41.53	6.71
1	27.05	27.05	47.6427	27.0471	20.5955	gi|157342473	unnamed protein product [Vitis vinifera]	1	auto	0	4	KAEEYLSSQAPETPYPEFEHK	iTRAQ4plex@N-term; iTRAQ4plex(K)@1; iTRAQ4plex(K)@21	missed K-A@1	0.0311235	2911.49	728.88	2911.46	728.872	4	10	9.1.1.2811.4	55.9091	0.937117	6.38448	0.951894	6.32475	0.631287	7.82894	577.54	23.35	423.58	20.93	424.36	20.64	225.53	15.12
1	27.05	27.05	47.6427	27.0471	20.5955	gi|157342473	unnamed protein product [Vitis vinifera]	0	auto - low confidence	0	0	KAEEYLSSQAPETPYPEFEHK	iTRAQ4plex@N-term; iTRAQ4plex(K)@1; iTRAQ4plex(K)@21	missed K-A@1	0.0320843	2911.49	583.306	2911.46	583.299	5	7	42.1.1.1658.2	52.4231	1.09238	10.6044	1.03716	10.7566	0.588066	14.0752	190.26	13.42	162.66	12.88	152.32	12.37	69.21	8.43
1	27.05	27.05	47.6427	27.0471	20.5955	gi|157342473	unnamed protein product [Vitis vinifera]	0	auto - low confidence	0	0	KAEEYLSSQAPETPYPEFEHK	iTRAQ4plex@N-term; iTRAQ4plex(K)@1; iTRAQ4plex(K)@21	missed K-A@1	0.0117755	2911.47	971.498	2911.46	971.494	3	9	43.1.1.1460.3	51.1759	1.00707	6.95641	1.26821	6.46885	0.62693	8.80919	466.78	21	367.9	19.52	456.95	21.24	181.02	13.71
1	27.05	27.05	47.6427	27.0471	20.5955	gi|157342473	unnamed protein product [Vitis vinifera]	1	auto	0	9	KLSDGPFGDILK	iTRAQ4plex@N-term; iTRAQ4plex(K)@1; iTRAQ4plex(K)@12	missed K-L@1	0.0101742	1721.02	574.68	1721.01	574.677	3	10	9.1.1.2859.2	64.0858	0.95055	11.6589	1.2979	10.5424	0.375576	18.2867	172.69	12.77	128.47	11.58	173.01	13	40.12	6.71
1	27.05	27.05	47.6427	27.0471	20.5955	gi|157342473	unnamed protein product [Vitis vinifera]	0	auto - low confidence	0	0	KLSDGPFGDILK	iTRAQ4plex@N-term; iTRAQ4plex(K)@1; iTRAQ4plex(K)@12	missed K-L@1	-0.00178166	1721.01	574.676	1721.01	574.677	3	8	42.1.1.1702.2	60.0139	1.09355	8.81867	1.21208	8.53009	0.552505	12.0718	275.83	16.16	236.07	15.56	258.07	16	94.27	9.95
1	27.05	27.05	47.6427	27.0471	20.5955	gi|157342473	unnamed protein product [Vitis vinifera]	1	auto	0	20	KMHELIETYK	iTRAQ4plex@N-term; iTRAQ4plex(K)@1; iTRAQ4plex(K)@10	missed K-M@1	0.0178588	1722.99	862.501	1722.97	862.492	2	11	13.1.1.2606.4	52.476	1.10409	8.45086	1.1117	8.40205	0.365189	13.9756	298.01	16.79	257.51	16.22	255.73	15.94	67.32	8.61
1	27.05	27.05	47.6427	27.0471	20.5955	gi|157342473	unnamed protein product [Vitis vinifera]	1	auto	0	8	KMHELIETYK	iTRAQ4plex@N-term; iTRAQ4plex(K)@1; iTRAQ4plex(K)@10	missed K-M@1	0.130028	1723.1	575.374	1722.97	575.331	3	10	29.1.1.3150.3	63.5465	1.06242	6.90045	1.175	6.66544	0.354884	11.4736	457.9	20.81	380.74	19.77	415.31	20.25	100.52	10.59
1	27.05	27.05	47.6427	27.0471	20.5955	gi|157342473	unnamed protein product [Vitis vinifera]	0	auto - low confidence	0	0	KMHELIETYK	iTRAQ4plex@N-term; iTRAQ4plex(K)@1; Oxidation(M)@2; iTRAQ4plex(K)@10	missed K-M@1	0.14201	1739.11	580.71	1738.97	580.662	3	9	29.1.1.2927.2	51.9457	1.00179	10.891	1.09778	10.5167	0.225599	22.4212	190.54	13.42	149.39	12.41	161.46	12.61	26.59	5.66
1	27.05	27.05	47.6427	27.0471	20.5955	gi|157342473	unnamed protein product [Vitis vinifera]	0	auto - low confidence	0	0	KMHELIETYK	iTRAQ4plex@N-term; iTRAQ4plex(K)@1; iTRAQ4plex(K)@10	missed K-M@1	0.0921996	1723.06	862.539	1722.97	862.492	2	8	29.1.1.3150.2	63.4948	1.04591	8.17698	1.32796	7.58671	0.325928	14.2409	329.99	17.66	270.12	16.7	338.26	18.19	66.53	8.78
1	27.05	27.05	47.6427	27.0471	20.5955	gi|157342473	unnamed protein product [Vitis vinifera]	0	auto - low confidence	0	0	KMHELIETYK	iTRAQ4plex@N-term; iTRAQ4plex(K)@1; iTRAQ4plex(K)@10	missed K-M@1	0.123436	1723.09	575.372	1722.97	575.331	3	8	29.1.1.3152.4	63.9432	0.989075	8.13837	0.955469	8.17775	0.313331	13.8745	343.05	18	265.55	16.52	253.01	15.87	66.49	8.54
1	27.05	27.05	47.6427	27.0471	20.5955	gi|157342473	unnamed protein product [Vitis vinifera]	0	auto - low confidence	0	0	KMHELIETYK	iTRAQ4plex@N-term; iTRAQ4plex(K)@1; iTRAQ4plex(K)@10	missed K-M@1	0.125267	1723.1	575.372	1722.97	575.331	3	8	30.1.1.3052.2	61.6242	0.962329	9.10192	1.26471	8.33395	0.488783	12.6488	280.7	16.28	211.41	14.83	274.03	16.4	84.87	9.54
1	27.05	27.05	47.6427	27.0471	20.5955	gi|157342473	unnamed protein product [Vitis vinifera]	0	auto - shared MS/MS	0	96	LGVTQCTIAHALEK	iTRAQ4plex@N-term; Methylthio(C)@6; iTRAQ4plex(K)@14		-0.00648641	1816.97	606.665	1816.98	606.667	3	13	23.1.1.3552.2	93.2651	1.12152	5.1543	0.991941	5.33081	0.249382	10.3158	792.35	27.39	695.48	26.59	606.69	24.62	122.23	11.88
1	27.05	27.05	47.6427	27.0471	20.5955	gi|157342473	unnamed protein product [Vitis vinifera]	0	auto - shared MS/MS	0	95	LGVTQCTIAHALEK	iTRAQ4plex@N-term; Methylthio(C)@6; iTRAQ4plex(K)@14		-0.00341536	1816.97	909.495	1816.98	909.496	2	13	41.1.1.1843.4	63.9755	1.26678	5.03146	1.11892	5.21676	0.543274	7.21981	776.74	27.15	770.08	27.87	670.87	25.98	261.03	16.49
1	27.05	27.05	47.6427	27.0471	20.5955	gi|157342473	unnamed protein product [Vitis vinifera]	0	auto - shared MS/MS	0	35	LGVTQCTIAHALEK	iTRAQ4plex@N-term; Methylthio(C)@6; iTRAQ4plex(K)@14		0.00396534	1816.98	606.668	1816.98	606.667	3	11	7.1.1.3572.4	77.4416	1.2138	7.01124	1.04933	7.29921	0.208045	15.9334	409.27	19.7	388.79	19.82	331.5	18.19	52.67	8
1	27.05	27.05	47.6427	27.0471	20.5955	gi|157342473	unnamed protein product [Vitis vinifera]	0	auto - shared MS/MS	0	34	LGVTQCTIAHALEK	iTRAQ4plex@N-term; Methylthio(C)@6; iTRAQ4plex(K)@14		-0.0155245	1816.96	909.489	1816.98	909.496	2	11	23.1.1.3551.2	93.0926	1.015	15.5866	0.970567	15.6778	0		92.06	9.33	73.13	8.66	68.97	8.25	0	1.74
1	27.05	27.05	47.6427	27.0471	20.5955	gi|157342473	unnamed protein product [Vitis vinifera]	0	auto - shared MS/MS	0	8	LGVTQCTIAHALEK	iTRAQ4plex@N-term; Methylthio(C)@6; iTRAQ4plex(K)@14		-0.00782881	1816.97	909.492	1816.98	909.496	2	10	40.1.1.1978.4	63.6511	1.08433	4.04817	0.934049	4.23595	0.57333	5.40627	1309.77	35.2	1111.52	33.65	944.34	30.92	464.51	21.79
1	27.05	27.05	47.6427	27.0471	20.5955	gi|157342473	unnamed protein product [Vitis vinifera]	0	auto - shared MS/MS	0	7	LGVTQCTIAHALEK	iTRAQ4plex@N-term; Methylthio(C)@6; iTRAQ4plex(K)@14		-0.013914	1816.96	909.489	1816.98	909.496	2	10	22.1.1.4258.2	90.2728	1.19352	11.1685	0.871132	12.303	0.30054	20.5084	162.5	12.41	151.79	12.37	109.27	10.54	30.21	5.75
1	27.05	27.05	47.6427	27.0471	20.5955	gi|157342473	unnamed protein product [Vitis vinifera]	0	auto - shared MS/MS	0	7	LGVTQCTIAHALEK	iTRAQ4plex@N-term; Methylthio(C)@6; iTRAQ4plex(K)@14		-0.00349178	1816.97	606.665	1816.98	606.667	3	10	22.1.1.4259.3	90.497	0.96227	7.85223	0.942688	7.83711	0.141924	20.5488	374.98	18.81	282.4	17.06	272.86	16.43	32.92	6.56
1	27.05	27.05	47.6427	27.0471	20.5955	gi|157342473	unnamed protein product [Vitis vinifera]	0	auto - low confidence	0	0	LGVTQCTIAHALEK	iTRAQ4plex@N-term; Methylthio(C)@6; iTRAQ4plex(K)@14		-0.0338632	1816.94	909.48	1816.98	909.496	2	5	7.1.1.3573.2	77.5107					2.70983	31.2014	15.66	3.87	22.29	4.69	15.88	4.12	26.25	5
1	27.05	27.05	47.6427	27.0471	20.5955	gi|157342473	unnamed protein product [Vitis vinifera]	0	auto - low confidence	0	0	LGVTQCTIAHALEK	iTRAQ4plex@N-term; Methylthio(C)@6; iTRAQ4plex(K)@14		-0.00609091	1816.97	606.665	1816.98	606.667	3	8	40.1.1.1980.3	63.9444	1.14519	7.01943	1.06769	7.16668	0.696134	8.83575	422.42	20	378.6	19.62	348.14	18.73	181.9	13.57
1	27.05	27.05	47.6427	27.0471	20.5955	gi|157342473	unnamed protein product [Vitis vinifera]	0	auto - low confidence	0	0	LLTLAGVYGFWK	iTRAQ4plex@N-term; iTRAQ4plex(K)@12		-0.0158256	1654.95	828.484	1654.97	828.492	2	3	6.1.1.4889.2	133.659	0.725842	25.8152	1.20351	21.5384			42.53	6.32	24.16	5.1	39.51	6.16	1.29	1.73
1	27.05	27.05	47.6427	27.0471	20.5955	gi|157342473	unnamed protein product [Vitis vinifera]	0	auto - low confidence	0	0	LLTLAGVYGFWK	iTRAQ4plex@N-term; iTRAQ4plex(K)@12		0.153865	1655.12	828.569	1654.97	828.492	2	3	27.1.1.3053.3	87.6824	0.825183	31.0945	0.996273	28.8891			26.54	5	17.14	4.24	20.41	4.47	3.31	2
1	27.05	27.05	47.6427	27.0471	20.5955	gi|157342473	unnamed protein product [Vitis vinifera]	0	auto - low confidence	0	0	LLTLAGVYGFWK	iTRAQ4plex@N-term; iTRAQ4plex(K)@12		-0.0154916	1654.95	828.484	1654.97	828.492	2	8	40.1.1.2216.2	104.603	1.03824	9.0672	1.05591	8.97915	0.43562	13.5005	268.68	15.94	218.32	14.97	218.99	14.76	72.4	8.78
1	27.05	27.05	47.6427	27.0471	20.5955	gi|157342473	unnamed protein product [Vitis vinifera]	0	auto - low confidence	0	0	LLTLAGVYGFWK	iTRAQ4plex@N-term; iTRAQ4plex(K)@12		-0.0482348	1654.92	828.468	1654.97	828.492	2	7	41.1.1.2081.3	104.979	1.17826	19.5696	1.60794	17.9327	0.290461	38.161	53.82	7.14	49.63	7.14	66.8	8.06	9.67	3.46
1	27.05	27.05	47.6427	27.0471	20.5955	gi|157342473	unnamed protein product [Vitis vinifera]	1	auto	0	50	LRELVNLVVVGGDR	iTRAQ4plex@N-term	missed R-E@2	-0.0138527	1681.98	841.998	1682	842.005	2	10	22.1.1.4326.2	102.003			1.11637	31.3715			21.19	4.47	15.38	4	18.26	4.24	5.58	2.45
1	27.05	27.05	47.6427	27.0471	20.5955	gi|157342473	unnamed protein product [Vitis vinifera]	0	auto - low confidence	0	0	LRELVNLVVVGGDR	iTRAQ4plex@N-term	missed R-E@2	-0.00613689	1681.99	842.002	1682	842.005	2	8	41.1.1.1939.2	80.4321	1.0836	10.0844	1.01054	10.3018	0.797521	11.8489	211.4	14.14	179.28	13.53	164.9	12.92	104.29	10.2
1	27.05	27.05	47.6427	27.0471	20.5955	gi|157342473	unnamed protein product [Vitis vinifera]	1	auto	0	6	MFHDKDSMQPLLDFLR	iTRAQ4plex@N-term; iTRAQ4plex(K)@5		0.162391	2280.33	761.116	2280.16	761.062	3	10	28.1.1.3785.2	92.587	0.870153	11.524	0.774227	11.8756	0.224923	22.0505	185.65	13.23	126.43	11.45	110.95	10.54	25.83	5.39
1	27.05	27.05	47.6427	27.0471	20.5955	gi|157342473	unnamed protein product [Vitis vinifera]	1	auto	0	1	MFHDKDSMQPLLDFLR	iTRAQ4plex@N-term; iTRAQ4plex(K)@5		0.0404423	2280.2	761.075	2280.16	761.062	3	9	12.1.1.3484.2	73.0079	1.23921	8.68663	1.37607	8.41018	0.20542	20.603	264.66	15.84	256.68	16.16	281.12	16.61	33.63	6.63
1	27.05	27.05	47.6427	27.0471	20.5955	gi|157342473	unnamed protein product [Vitis vinifera]	0	auto - low confidence	0	0	MFHDKDSMQPLLDFLR	iTRAQ4plex@N-term; Oxidation(M)@1; iTRAQ4plex(K)@5		0.117244	2296.28	766.433	2296.16	766.394	3	9	28.1.1.3538.2	85.8362	1.19433	14.0948	1.10992	14.3904	0.563143	19.5831	102.34	9.85	95.66	9.85	87.68	9.38	35.65	6.08
1	27.05	27.05	47.6427	27.0471	20.5955	gi|157342473	unnamed protein product [Vitis vinifera]	0	auto - low confidence	0	0	MFHDKDSMQPLLDFLR	iTRAQ4plex@N-term; iTRAQ4plex(K)@5		0.147376	2280.31	761.111	2280.16	761.062	3	8	28.1.1.3781.2	92.4654	1.05533	13.7304	1.27389	12.9163	0.23678	28.35	116.34	10.49	96.09	9.95	114.4	10.58	17.04	4.58
1	27.05	27.05	47.6427	27.0471	20.5955	gi|157342473	unnamed protein product [Vitis vinifera]	0	auto - low confidence	0	0	MFHDKDSMQPLLDFLR	iTRAQ4plex@N-term; iTRAQ4plex(K)@5; Oxidation(M)@8		0.00519926	2296.16	766.395	2296.16	766.394	3	7	42.1.1.1775.4	72.7114	0.924918	20.5419	0.87781	20.7348	0.318889	33.8102	56.17	7.28	40.66	6.48	38.06	6.16	11.08	3.46
1	27.05	27.05	47.6427	27.0471	20.5955	gi|157342473	unnamed protein product [Vitis vinifera]	0	auto - low confidence	0	0	MFHDKDSMQPLLDFLR	iTRAQ4plex@N-term; Oxidation(M)@1; iTRAQ4plex(K)@5		0.0108755	2296.17	766.397	2296.16	766.394	3	7	42.1.1.1801.2	77.093	1.25613	14.3012	1.43683	13.7913	0.866647	17.1424	96.98	9.59	95.34	9.85	107.56	10.34	51.99	7.28
1	27.05	27.05	47.6427	27.0471	20.5955	gi|157342473	unnamed protein product [Vitis vinifera]	1	auto	0	11	MHELIETYK	iTRAQ4plex@N-term; iTRAQ4plex(K)@9		0.00640219	1450.78	726.397	1450.77	726.394	2	10	43.1.1.1423.3	44.7934	1.09139	5.8445	1.15379	5.73436	0.583957	7.7951	627.81	24.37	536.25	23.43	559.14	23.6	226.78	15.33
1	27.05	27.05	47.6427	27.0471	20.5955	gi|157342473	unnamed protein product [Vitis vinifera]	0	auto - low confidence	0	0	MHELIETYK	iTRAQ4plex@N-term; Oxidation(M)@1; iTRAQ4plex(K)@9		0.0467519	1466.82	734.415	1466.77	734.391	2	8	26.1.1.2872.2	52.946	1.23097	12.8927	1.06401	13.473	0.690161	16.6226	120.21	10.68	115.81	10.82	98.73	10	51.32	7.21
1	27.05	27.05	47.6427	27.0471	20.5955	gi|157342473	unnamed protein product [Vitis vinifera]	1	auto	0	91	NEILSFLSR	iTRAQ4plex@N-term		-0.00178712	1221.68	611.848	1221.68	611.849	2	13	20.1.1.3891.4	102.967	1.06709	3.49226	1.2721	3.29962	0.281859	6.57834	1785.98	41.1	1491.55	39.18	1753.73	41.47	311.39	19.19
1	27.05	27.05	47.6427	27.0471	20.5955	gi|157342473	unnamed protein product [Vitis vinifera]	1	auto	0	80	NEILSFLSR	iTRAQ4plex@N-term		0.00328477	1221.69	611.851	1221.68	611.849	2	12	2.1.1.4292.4	108.848	1.19736	5.69765	1.43371	5.40209	0.245474	12.1356	627.81	24.39	588.32	24.52	694.79	26.08	95.33	10.96
1	27.05	27.05	47.6427	27.0471	20.5955	gi|157342473	unnamed protein product [Vitis vinifera]	1	auto	0	80	NEILSFLSR	iTRAQ4plex@N-term		-0.00297803	1221.68	611.848	1221.68	611.849	2	12	37.1.1.2145.2	79.276	1.04448	6.31972	1.22671	5.99359	0.329393	10.8791	552.18	22.85	451.38	21.56	522.86	22.67	112.51	11.32
1	27.05	27.05	47.6427	27.0471	20.5955	gi|157342473	unnamed protein product [Vitis vinifera]	1	auto	0	77	NEILSFLSR	iTRAQ4plex@N-term		-0.0117053	1221.67	611.843	1221.68	611.849	2	12	5.1.1.4657.3	110.534	1.15038	7.79572	1.19186	7.68685	0.263331	15.5079	342.13	18	308.03	17.72	314.76	17.64	55.73	8.13
1	27.05	27.05	47.6427	27.0471	20.5955	gi|157342473	unnamed protein product [Vitis vinifera]	1	auto	0	43	NEILSFLSR	iTRAQ4plex@N-term		-0.00793558	1221.68	611.845	1221.68	611.849	2	11	4.1.1.4318.3	108.58	1.22479	4.88567	1.41364	4.68187	0.261057	10.1043	842.68	28.27	807.76	28.69	919.53	30.03	136.08	12.97
1	27.05	27.05	47.6427	27.0471	20.5955	gi|157342473	unnamed protein product [Vitis vinifera]	1	auto	0	41	NEILSFLSR	iTRAQ4plex@N-term		-0.0063121	1221.68	611.846	1221.68	611.849	2	11	16.1.1.4406.3	108.466	0.990539	12.598	1.33734	11.4552	0.318223	21.8461	143.97	11.66	111.61	10.77	148.62	12.04	28.34	5.75
1	27.05	27.05	47.6427	27.0471	20.5955	gi|157342473	unnamed protein product [Vitis vinifera]	1	auto	0	34	NEILSFLSR	iTRAQ4plex@N-term		-0.0112944	1221.67	611.844	1221.68	611.849	2	11	38.1.1.1610.4	77.568	1.13508	4.31281	1.46979	3.99743	0.307024	8.00271	1131.22	32.73	1004.92	32.14	1283.41	35.4	214.84	16.03
1	27.05	27.05	47.6427	27.0471	20.5955	gi|157342473	unnamed protein product [Vitis vinifera]	0	auto - low confidence	0	0	NKPIIFSMAR	iTRAQ4plex@N-term; iTRAQ4plex(K)@2		0.202647	1464.06	733.035	1463.85	732.934	2	7	27.1.1.2906.4	62.3766	1.05334	13.59	1.04545	13.5592	0.333722	23.0677	118.44	10.58	97.64	10	95.58	9.75	24.45	5.2
1	27.05	27.05	47.6427	27.0471	20.5955	gi|157342473	unnamed protein product [Vitis vinifera]	0	no quant - weak signal	0	0	QFVLRKAEEYLSSQAPET	Gln->pyro-Glu@N-term; iTRAQ4plex(K)@6; Deamidated(Q)@14	cleaved L-Q@N-term; cleaved T-P@C-term; missed R-K@5; missed K-A@6	0.072826	2223.19	742.071	2223.12	742.047	3	4	10.1.1.2731.4	72.0757							0	0.07	3.26	1.73	0	0.39	4.34	2
1	27.05	27.05	47.6427	27.0471	20.5955	gi|157342473	unnamed protein product [Vitis vinifera]	0	auto - low confidence	0	0	SGFHIDPYHGDK	iTRAQ4plex@N-term; iTRAQ4plex(H)@4; iTRAQ4plex(K)@12		0.10609	1804.03	602.352	1803.93	602.316	3	9	35.1.1.2870.2	53.1176	1.01687	5.9326	1.01821	5.89806	0.336698	9.88723	634.98	24.49	505.34	22.78	499.07	22.27	132.25	12.04
1	27.05	27.05	47.6427	27.0471	20.5955	gi|157342473	unnamed protein product [Vitis vinifera]	0	auto - shared MS/MS	0	97	SIGNGVEFLNR	iTRAQ4plex@N-term; Deamidated(N)@4		-0.00261848	1349.7	675.859	1349.71	675.86	2	14	17.1.1.3856.2	83.2376	0.941501	9.59033	1.05067	9.19102	0.250369	18.1883	255.37	15.52	188.17	13.96	207.11	14.28	39.55	6.78
1	27.05	27.05	47.6427	27.0471	20.5955	gi|157342473	unnamed protein product [Vitis vinifera]	0	auto - shared MS/MS	0	95	SIGNGVEFLNR	iTRAQ4plex@N-term; Deamidated(N)@4		-0.00327495	1349.7	675.859	1349.71	675.86	2	14	16.1.1.4294.2	89.0947	1.19863	7.80616	1.23904	7.71542	0.384648	12.971	333.41	17.78	312.77	17.83	318.88	17.78	79.33	9.38
1	27.05	27.05	47.6427	27.0471	20.5955	gi|157342473	unnamed protein product [Vitis vinifera]	0	auto - shared MS/MS	0	41	SIGNGVEFLNR	iTRAQ4plex@N-term; Deamidated(N)@4		0.000293657	1349.71	675.861	1349.71	675.86	2	12	3.1.1.4006.4	88.809	1.10184	5.29523	1.38375	4.94385	0.453846	7.97603	763.02	26.87	657.98	26.02	815	28.28	214.21	15.33
1	27.05	27.05	47.6427	27.0471	20.5955	gi|157342473	unnamed protein product [Vitis vinifera]	0	auto - shared MS/MS	0	9	SIGNGVEFLNR	iTRAQ4plex@N-term; Deamidated(N)@4		-0.0154819	1349.69	675.853	1349.71	675.86	2	10	16.1.1.4307.3	91.3889	1.18217	10.7952	1.48303	10.1188	0.483799	16.2019	176.23	12.92	163.05	12.92	201.74	14.07	52.74	7.62
1	27.05	27.05	47.6427	27.0471	20.5955	gi|157342473	unnamed protein product [Vitis vinifera]	0	auto - low confidence	0	0	TKYPESDIYWK	iTRAQ4plex@N-term; iTRAQ4plex(K)@2; iTRAQ4plex(K)@11	missed K-Y@2	-0.00617562	1860.99	931.504	1861	931.507	2	7	42.1.1.1626.3	46.9547	1.27391	9.51191	1.26583	9.53072	0.647358	12.7637	217.06	14.35	216.41	14.8	212.09	14.56	86.92	9.49
1	27.05	27.05	47.6427	27.0471	20.5955	gi|157342473	unnamed protein product [Vitis vinifera]	1	auto	0	70	VDETLTAHRNEILSFLSR	iTRAQ4plex@N-term	missed R-N@9	-0.0154739	2244.18	749.068	2244.2	749.073	3	12	43.1.1.1625.2	79.5867	1.33326	8.5033	1.41914	8.36664	0.676623	11.4032	265.3	15.87	276.83	16.73	290.62	17	111.04	10.78
1	27.05	27.05	47.6427	27.0471	20.5955	gi|157342473	unnamed protein product [Vitis vinifera]	1	auto	0	68	VDETLTAHRNEILSFLSR	iTRAQ4plex@N-term	missed R-N@9	0.125078	2244.32	749.115	2244.2	749.073	3	12	26.1.1.3083.2	85.2102	1.32482	19.1103	1.23742	19.445	0.288373	37.8218	52.64	7.07	54.58	7.42	50.28	7.07	9.39	3.32
1	27.05	27.05	47.6427	27.0471	20.5955	gi|157342473	unnamed protein product [Vitis vinifera]	1	auto	0	28	VDETLTAHRNEILSFLSR	iTRAQ4plex@N-term	missed R-N@9	-0.032318	2244.17	1123.09	2244.2	1123.11	2	9	10.1.1.2735.2	72.6623	0.851599	25.4551	0.270969	40.6998			38.2	6	25.46	5.1	7.99	3	2.83	1.73
1	27.05	27.05	47.6427	27.0471	20.5955	gi|157342473	unnamed protein product [Vitis vinifera]	1	auto	0	6	VDETLTAHRNEILSFLSR	iTRAQ4plex@N-term	missed R-N@9	-0.00607635	2244.19	1123.1	2244.2	1123.11	2	10	1.1.1.1707.4	79.4718	1.44344	23.377	1.22228	24.532	0.600097	33.4687	33.62	5.66	37.98	6.16	31.72	5.66	12.48	3.61
1	27.05	27.05	47.6427	27.0471	20.5955	gi|157342473	unnamed protein product [Vitis vinifera]	1	auto	0	6	VDETLTAHRNEILSFLSR	iTRAQ4plex@N-term	missed R-N@9	0.320269	2244.52	749.18	2244.2	749.073	3	10	27.1.1.3030.2	83.6632	0.956559	13.7521	0.988305	13.5107	0.322821	22.9307	122.89	10.77	92	9.75	93.75	9.64	24.54	5.2
1	27.05	27.05	47.6427	27.0471	20.5955	gi|157342473	unnamed protein product [Vitis vinifera]	1	auto	0	3	VDETLTAHRNEILSFLSR	iTRAQ4plex@N-term	missed R-N@9	-0.00106804	2244.2	1123.11	2244.2	1123.11	2	9	11.1.1.2737.3	69.597	0.865589	28.9036	0.964425	27.6984			29.7	5.29	20.12	4.58	22.11	4.69	9.72	3.16
1	27.05	27.05	47.6427	27.0471	20.5955	gi|157342473	unnamed protein product [Vitis vinifera]	0	auto - low confidence	0	0	VDETLTAHRNEILSFLSR	iTRAQ4plex@N-term	missed R-N@9	0.00578339	2244.2	749.075	2244.2	749.073	3	8	1.1.1.1705.3	79.0752	1.11356	8.46129	1.39158	7.91388	0.438958	12.9877	296.91	16.76	258.76	16.31	318.93	17.69	80.62	9.43
1	27.05	27.05	47.6427	27.0471	20.5955	gi|157342473	unnamed protein product [Vitis vinifera]	0	auto - low confidence	0	0	VDETLTAHRNEILSFLSR	iTRAQ4plex@N-term	missed R-N@9	0.0751038	2244.27	1123.14	2244.2	1123.11	2	7	26.1.1.3084.3	85.4343	0.758946	25.3997	1.19066	21.6706	0.379148	36.468	42.51	6.32	25.25	5.2	39.07	6.16	9.97	3.32
1	27.05	27.05	47.6427	27.0471	20.5955	gi|157342473	unnamed protein product [Vitis vinifera]	0	auto - low confidence	0	0	VDETLTAHRNEILSFLSR	iTRAQ4plex@N-term	missed R-N@9	0.329424	2244.53	749.183	2244.2	749.073	3	8	27.1.1.3029.4	83.5941	1.15201	18.2383	1.01082	18.9562	0.5265	25.7195	62.3	7.68	56.17	7.55	48.61	7	20.29	4.58
1	27.05	27.05	47.6427	27.0471	20.5955	gi|157342473	unnamed protein product [Vitis vinifera]	0	auto - shared MS/MS	0	2	VVHGIDVFDPK	iTRAQ4plex@N-term; iTRAQ4plex(K)@11		0.00753122	1512.86	505.295	1512.85	505.292	3	7	7.1.1.3525.4	69.3341	1.13498	17.4472	1.03621	17.901	0.419399	27.1504	68.65	8.06	60.98	7.87	54.91	7.42	17.81	4.36
1	27.05	27.05	47.6427	27.0471	20.5955	gi|157342473	unnamed protein product [Vitis vinifera]	0	auto - shared MS/MS	0	1	VVHGIDVFDPK	iTRAQ4plex@N-term; iTRAQ4plex(K)@11		0.215278	1513.07	757.542	1512.85	757.434	2	8	27.1.1.2906.3	62.3249	1.10868	8.08183	1.20179	7.86591	0.441927	12.264	325.46	17.55	282.4	17	301.92	17.29	88.97	9.8
1	27.05	27.05	47.6427	27.0471	20.5955	gi|157342473	unnamed protein product [Vitis vinifera]	0	auto - low confidence	0	0	VVHGIDVFDPK	iTRAQ4plex@N-term; iTRAQ4plex(K)@11		0.00123355	1512.86	505.293	1512.85	505.292	3	8	1.1.1.1541.2	50.7336	1.15379	6.13182	1.33556	5.86245	0.357298	10.492	553.26	22.89	499.59	22.61	570.37	23.69	122.28	11.79
1	27.05	27.05	47.6427	27.0471	20.5955	gi|157342473	unnamed protein product [Vitis vinifera]	0	auto - low confidence	0	0	VVHGIDVFDPK	iTRAQ4plex@N-term; iTRAQ4plex(K)@11		-0.0065673	1512.85	757.431	1512.85	757.434	2	8	1.1.1.1541.3	50.7852	1.16951	4.71114	1.26505	4.59663	0.498537	6.89106	928.84	29.67	850.17	29.44	907.01	29.98	286.44	17.49
1	27.05	27.05	47.6427	27.0471	20.5955	gi|157342473	unnamed protein product [Vitis vinifera]	0	auto - low confidence	0	0	VVHGIDVFDPK	iTRAQ4plex@N-term; iTRAQ4plex(K)@11		-0.00476114	1512.85	505.291	1512.85	505.292	3	8	43.1.1.1453.2	49.9167	1.0568	9.93505	1.00702	10.0505	0.467488	14.3863	221.04	14.46	182.82	13.67	171.82	13.11	63.92	8.19
1	27.05	27.05	47.6427	27.0471	20.5955	gi|157342473	unnamed protein product [Vitis vinifera]	1	auto	0	45	VYGTEHSIILR	iTRAQ4plex@N-term		-0.0086623	1430.79	716.403	1430.8	716.407	2	11	41.1.1.1711.2	41.1022	0.996741	10.5527	0.982107	10.5329	0.265882	19.6758	203.26	13.86	158.56	12.77	154.09	12.37	33.43	6.17
1	27.05	27.05	47.6427	27.0471	20.5955	gi|157342473	unnamed protein product [Vitis vinifera]	1	auto	0	12	VYGTEHSIILR	iTRAQ4plex@N-term		0.00452286	1430.8	716.41	1430.8	716.407	2	10	40.1.1.1812.2	41.9911	1.15525	14.0758	1.06175	14.4116	0.519486	20.0306	104.53	9.95	94.51	9.8	85.67	9.27	33.59	5.92
1	27.05	27.05	47.6427	27.0471	20.5955	gi|157342473	unnamed protein product [Vitis vinifera]	1	auto	0	3	VYGTEHSIILR	iTRAQ4plex@N-term; iTRAQ4plex(Y)@2		-0.00787443	1574.89	525.972	1574.9	525.975	3	10	42.1.1.1561.2	35.7939	0.915936	9.77449	0.974289	9.51218	0.421889	14.1312	250.18	15.36	179.34	13.64	188.15	13.67	65.29	8.31
1	27.05	27.05	47.6427	27.0471	20.5955	gi|157342473	unnamed protein product [Vitis vinifera]	0	auto - low confidence	0	0	VYGTEHSIILR	iTRAQ4plex@N-term		-0.0144834	1430.79	716.4	1430.8	716.407	2	8	6.1.1.4366.2	77.6963	1.14393	10.813	1.19598	10.6357	0.327524	19.1393	178.48	13	159.79	12.77	164.77	12.77	36.16	6.4
1	27.05	27.05	47.6427	27.0471	20.5955	gi|157342473	unnamed protein product [Vitis vinifera]	1	auto	0	12	YLEMFYALK	iTRAQ4plex@N-term; iTRAQ4plex(K)@9		-0.00323124	1464.79	733.402	1464.79	733.404	2	10	6.1.1.4837.2	124.74	1.14688	6.76436	0.854751	7.38939	0.104745	22.2799	452.98	20.71	406.59	20.27	298.87	17.35	29.35	6.4
1	27.05	27.05	47.6427	27.0471	20.5955	gi|157342473	unnamed protein product [Vitis vinifera]	1	auto	0	8	YLEMFYALK	iTRAQ4plex@N-term; iTRAQ4plex(K)@9		-0.00450141	1464.79	733.402	1464.79	733.404	2	9	22.1.1.4369.4	109.524	0.95996	6.5631	0.874085	6.70779	0.114902	19.3491	537.03	22.52	403.47	20.37	362.34	18.97	38.17	7.21
1	27.05	27.05	47.6427	27.0471	20.5955	gi|157342473	unnamed protein product [Vitis vinifera]	1	auto	0	5	YLEMFYALK	iTRAQ4plex@N-term; iTRAQ4plex(K)@9		0.00275002	1464.8	733.405	1464.79	733.404	2	9	6.1.1.4836.2	124.568	1.04934	7.11428	1.26903	6.69415	0.344349	12.0124	434.68	20.27	356.98	19.18	425.8	20.45	92.59	10.25
1	27.05	27.05	47.6427	27.0471	20.5955	gi|157342473	unnamed protein product [Vitis vinifera]	1	auto	0	2	YLEMFYALK	iTRAQ4plex@N-term; iTRAQ4plex(K)@9		-0.0243865	1464.77	733.392	1464.79	733.404	2	9	41.1.1.2024.3	95.1463	0.795776	6.7663	0.437911	8.41149	0.110776	17.7058	568.27	23.13	353.92	19.13	192.09	14.14	38.94	6.71
1	27.05	27.05	47.6427	27.0471	20.5955	gi|157342473	unnamed protein product [Vitis vinifera]	1	auto	0	1	YLEMFYALK	iTRAQ4plex@N-term; iTRAQ4plex(Y)@6; iTRAQ4plex(K)@9		-0.0155865	1608.88	805.447	1608.9	805.455	2	7	42.1.1.1812.4	79.0947	1.25531	21.6672	1.29519	21.4724	0.624633	29.4003	42.16	6.32	41.42	6.48	42.15	6.48	16.29	4.12
1	27.05	27.05	47.6427	27.0471	20.5955	gi|157342473	unnamed protein product [Vitis vinifera]	0	auto - low confidence	0	0	YLEMFYALK	iTRAQ4plex@N-term; Oxidation(M)@4; iTRAQ4plex(K)@9		-0.0208945	1480.77	741.391	1480.79	741.401	2	3	7.1.1.3619.4	85.5491			1.86806	25.069			25.5	4.9	15.59	4.12	36.77	5.92	2.52	2
1	27.05	27.05	47.6427	27.0471	20.5955	gi|157342473	unnamed protein product [Vitis vinifera]	0	auto - low confidence	0	0	YLEMFYALK	iTRAQ4plex@N-term; iTRAQ4plex(K)@9		-0.0184116	1464.77	733.395	1464.79	733.404	2	8	7.1.1.3836.2	97.3032	0.792386	4.75687	0.690441	4.92589	0.110981	12.9998	1159.93	33.05	719.33	27.4	618.19	24.84	79.63	10.1
1	27.05	27.05	47.6427	27.0471	20.5955	gi|157342473	unnamed protein product [Vitis vinifera]	0	auto - low confidence	0	0	YLEMFYALK	iTRAQ4plex@N-term; iTRAQ4plex(K)@9		-0.0184116	1464.77	733.395	1464.79	733.404	2	6	7.1.1.4311.3	130.416	0.855391	18.0602	0.721096	19.0144	0.36717	26.8466	76.39	8.49	51.14	7.28	42.52	6.56	17.35	4.24
1	27.05	27.05	47.6427	27.0471	20.5955	gi|157342473	unnamed protein product [Vitis vinifera]	0	auto - low confidence	0	0	YLEMFYALK	iTRAQ4plex@N-term; iTRAQ4plex(Y)@6; iTRAQ4plex(K)@9		0.0209311	1608.92	537.313	1608.9	537.306	3	6	10.1.1.2734.3	72.5415	1.25816	15.0254	1.14252	15.4164	0.32857	27.2121	87.48	9.11	86.14	9.33	77.15	8.77	17.78	4.47
1	27.05	27.05	47.6427	27.0471	20.5955	gi|157342473	unnamed protein product [Vitis vinifera]	0	auto - low confidence	0	0	YLEMFYALK	iTRAQ4plex@N-term; Oxidation(M)@4; iTRAQ4plex(K)@9		-0.0121322	1480.78	741.395	1480.79	741.401	2	8	21.1.1.4336.3	100.369	1.14133	11.0866	1.19895	10.9142	0.657026	14.3018	170.02	12.69	151.87	12.45	157.35	12.53	69.1	8.43
1	27.05	27.05	47.6427	27.0471	20.5955	gi|157342473	unnamed protein product [Vitis vinifera]	0	auto - low confidence	0	0	YLEMFYALK	iTRAQ4plex@N-term; Oxidation(M)@4; iTRAQ4plex(K)@9		-0.0119926	1480.78	741.395	1480.79	741.401	2	7	39.1.1.1902.4	77.3565	1.04707	9.84321	1.22998	9.36352	0.823695	11.3481	227.39	14.66	186.34	13.86	215.89	14.66	115.86	10.82
1	27.05	27.05	47.6427	27.0471	20.5955	gi|157342473	unnamed protein product [Vitis vinifera]	0	auto - low confidence	0	0	YLEMFYALK	iTRAQ4plex@N-term; iTRAQ4plex(Y)@1; iTRAQ4plex(K)@9		-0.00852718	1608.89	537.303	1608.9	537.306	3	6	43.1.1.1621.3	78.9484	1.09103	11.0176	1.08925	10.9675	0.249406	22.0372	176.5	12.92	150.71	12.41	148.4	12.12	27.23	5.66
2	26.76	26.76	70.6704	54.7486	54.7486	gi|147781269	hypothetical protein [Vitis vinifera]	1	auto	2	99	ALNDHHVLLEGTLLKPNMVTPGSEAK	iTRAQ4plex@N-term; iTRAQ4plex(K)@15; iTRAQ4plex(K)@26		0.0308648	3215.8	804.957	3215.77	804.95	4	22	42.1.1.1694.3	58.6847	0.882166	8.53017	1.03236	8.0478	0.470905	11.6047	337.29	17.83	232.87	15.59	268.78	16.31	98.25	10.15
2	26.76	26.76	70.6704	54.7486	54.7486	gi|147781269	hypothetical protein [Vitis vinifera]	1	auto	2	99	GILAADESTGTIGK	iTRAQ4plex@N-term; iTRAQ4plex(K)@14		0.000896426	1619.9	810.956	1619.9	810.956	2	14	4.1.1.4127.3	79.0939	0.963157	7.81187	0.844788	8.14697	0.794559	8.82878	378.15	18.89	285.05	17.12	246.59	15.87	185.86	13.53
2	26.76	26.76	70.6704	54.7486	54.7486	gi|147781269	hypothetical protein [Vitis vinifera]	1	auto	2	99	GKKPWNLSFSFGR	iTRAQ4plex@N-term; iTRAQ4plex(K)@2; iTRAQ4plex(K)@3; Trp->Kynurenin(W)@5	missed K-K@2	0.147428	1959.25	654.092	1959.11	654.042	3	16	30.1.1.3178.2	67.9625	1.21667	8.422	1.17765	8.51277	0.852003	10.0256	283.74	16.4	270.18	16.55	257.93	16.12	149.54	12.25
2	26.76	26.76	70.6704	54.7486	54.7486	gi|147781269	hypothetical protein [Vitis vinifera]	1	auto	2	99	GKYHDELIANAAYIGTPGK	iTRAQ4plex@N-term; iTRAQ4plex(K)@2; iTRAQ4plex(K)@19	missed K-Y@2	0.016736	2449.35	817.457	2449.33	817.452	3	15	8.1.1.2988.4	59.3678	0.948074	9.07271	1.0202	8.81119	0.429444	13.1917	283.95	16.37	210.69	14.76	223.61	14.9	75.43	8.95
2	26.76	26.76	70.6704	54.7486	54.7486	gi|147781269	hypothetical protein [Vitis vinifera]	1	auto	2	99	IGPTEPSELAIHENAYGLAR	iTRAQ4plex@N-term		0.00163548	2281.18	1141.6	2281.18	1141.6	2	17	20.1.1.3791.3	85.6651	1.01618	3.67971	1.10539	3.57882	0.803671	4.23086	1654.14	39.53	1315.54	36.81	1411.4	37.6	822.33	28.71
2	26.76	26.76	70.6704	54.7486	54.7486	gi|147781269	hypothetical protein [Vitis vinifera]	1	auto	2	99	KVSPEVVAEYTVR	iTRAQ4plex@N-term; iTRAQ4plex(K)@1	missed K-V@1	0.248675	1764.25	883.133	1764	883.009	2	16	27.1.1.2886.3	58.8749	1.2095	8.54588	1.09634	8.83175	1.12201	9.24477	276.39	16.19	261.63	16.28	233.9	15.46	191.83	13.72
2	26.76	26.76	70.6704	54.7486	54.7486	gi|147781269	hypothetical protein [Vitis vinifera]	1	auto	2	99	LASINVENVEGNR	iTRAQ4plex@N-term		0.00252726	1557.83	779.92	1557.82	779.919	2	18	2.1.1.4147.2	83.7323	1.03956	4.40119	1.00001	4.45724	0.957736	4.78362	1138.3	32.8	926.12	30.81	878.67	29.88	674.37	25.75
2	26.76	26.76	70.6704	54.7486	54.7486	gi|147781269	hypothetical protein [Vitis vinifera]	1	auto	2	99	LGEGAAESLHVK	iTRAQ4plex@N-term; iTRAQ4plex(K)@12		-0.00408891	1497.84	749.925	1497.84	749.927	2	14	1.1.1.1471.4	38.7619	1.04988	11.6931	1.20372	11.228	1.06939	12.3171	160.77	12.33	132.1	11.66	149.38	12.25	106.35	10.25
2	26.76	26.76	70.6704	54.7486	54.7486	gi|147781269	hypothetical protein [Vitis vinifera]	1	auto	2	99	TASGKPFVDVMK	iTRAQ4plex@N-term; iTRAQ4plex(K)@5; iTRAQ4plex(K)@12		0.0626453	1711.03	571.352	1710.97	571.331	3	14	26.1.1.2929.3	58.6968	1.01909	5.96104	0.942881	6.10372	0.752802	7.01259	627.55	24.35	500.52	22.65	456.74	21.52	292.23	17.07
2	26.76	26.76	70.6704	54.7486	54.7486	gi|147781269	hypothetical protein [Vitis vinifera]	1	auto	2	99	VDKGTVVLTGTDGETTTQGLDGLGER	iTRAQ4plex@N-term; iTRAQ4plex(K)@3	missed K-G@3	0.000877341	2906.51	969.843	2906.51	969.843	3	16	21.1.1.4234.2	82.7226	1.09589	9.73364	1.23495	9.39799	0.976197	10.7108	226.18	14.63	193.99	14.11	215.61	14.7	136.58	11.66
2	26.76	26.76	70.6704	54.7486	54.7486	gi|147781269	hypothetical protein [Vitis vinifera]	1	auto	2	99	VSPEVVAEYTVR	iTRAQ4plex@N-term		-0.000372716	1491.81	746.91	1491.81	746.91	2	14	3.1.1.4024.2	91.8106	1.07546	7.35424	1.04547	7.44406	1.25352	7.41762	399.6	19.44	336.34	18.55	322.48	18.17	309.85	17.35
2	26.76	26.76	70.6704	54.7486	54.7486	gi|147781269	hypothetical protein [Vitis vinifera]	1	auto	2	99	YAMICQENGLVPIVEPEILVDGPHDIEK	iTRAQ4plex@N-term; Methylthio(C)@5; Deamidated(N)@8; iTRAQ4plex(K)@28		0.0247191	3455.75	864.945	3455.73	864.939	4	17	38.1.1.1751.2	101.787	0.886948	21.2276	0.915328	20.8377	0.363497	32.4909	54.08	7.14	37.54	6.24	38.21	6.16	12.16	3.61
2	26.76	26.76	70.6704	54.7486	54.7486	gi|147781269	hypothetical protein [Vitis vinifera]	1	auto	2	99	YHDELIANAAYIGTPGK	iTRAQ4plex@N-term; iTRAQ4plex(Y)@1; iTRAQ4plex(K)@17		0.00968866	2264.23	755.749	2264.22	755.746	3	17	10.1.1.2627.3	54.084	0.981374	5.36451	0.902583	5.50349	0.749734	6.237	793.13	27.37	609.17	25.02	552.58	23.69	367.83	19.11
2	26.76	26.76	70.6704	54.7486	54.7486	gi|147781269	hypothetical protein [Vitis vinifera]	1	auto	0.267606	46	TASGKPFVDVMKEGGVLPGIK	iTRAQ4plex@N-term; iTRAQ4plex(K)@5; Oxidation(M)@11; iTRAQ4plex(K)@12; iTRAQ4plex(K)@21		0.00260858	2721.56	908.194	2721.56	908.193	3	12	43.1.1.1462.3	51.5209	0.990119	5.79475	0.917523	5.99937	1.94413	5.06329	676.55	25.28	524.26	23.22	479.16	22.49	813.62	27.8
2	26.76	26.76	70.6704	54.7486	54.7486	gi|147781269	hypothetical protein [Vitis vinifera]	1	auto	0.251812	44	EGGVLPGIK	iTRAQ4plex@N-term; iTRAQ4plex(K)@9		-0.0091873	1156.7	579.356	1156.71	579.36	2	11	39.1.1.1666.2	40.2633	1.17003	8.77395	1.03799	9.10453	0.768288	10.6938	267.04	15.91	244.53	15.75	213.96	14.73	126.91	11.27
2	26.76	26.76	70.6704	54.7486	54.7486	gi|147781269	hypothetical protein [Vitis vinifera]	1	auto	0.161151	31	GILAADESTGTIGKR	iTRAQ4plex@N-term; iTRAQ4plex(K)@14	missed K-R@14	-0.00406781	1775.99	593.005	1776	593.007	3	11	41.1.1.1674.2	37.0447	0.694429	13.2672	0.543342	14.4913	0.787929	13.3506	163.85	12.41	89.05	9.7	68.72	8.49	79.86	8.78
2	26.76	26.76	70.6704	54.7486	54.7486	gi|147781269	hypothetical protein [Vitis vinifera]	1	auto	0.05061	11	ALQQSTLK	iTRAQ4plex@N-term; iTRAQ4plex(K)@8		-0.00130546	1175.71	588.862	1175.71	588.863	2	9	5.1.1.3399.2	59.6885	0.899154	11.2979	0.998484	10.9265	1.27536	10.6946	189.78	13.38	133.55	11.79	146.27	12.21	149.72	12.04
2	26.76	26.76	70.6704	54.7486	54.7486	gi|147781269	hypothetical protein [Vitis vinifera]	1	auto	0.0128745	2.92096	YYAAGAR	iTRAQ4plex@N-term		0.00132093	914.475	458.245	914.473	458.244	2	8	20.1.1.2986.2	53.1843	0.995667	12.5608	1.17383	11.8932	0.534752	16.9123	143.96	11.66	112.18	10.77	130.44	11.36	47.62	7.07
2	26.76	26.76	70.6704	54.7486	54.7486	gi|147781269	hypothetical protein [Vitis vinifera]	1	auto	0.00845248	1.92744	VLAACYK	iTRAQ4plex@N-term; Methylthio(C)@5; iTRAQ4plex(K)@7		-0.0106607	1100.59	551.3	1100.6	551.306	2	9	6.1.1.4624.3	88.0496	1.21585	6.32407	1.12809	6.47492	0.8311	7.58506	503.15	21.84	478.78	22.02	438.13	21.05	258.67	16.09
2	26.76	26.76	70.6704	54.7486	54.7486	gi|147781269	hypothetical protein [Vitis vinifera]	1	auto	0.00436481	1	GAFLVR	iTRAQ4plex@N-term		-0.00768051	805.486	403.75	805.493	403.754	2	6	5.1.1.4020.2	71.486	0.950225	13.8058	0.756096	14.8876	0.656116	16.6672	121.84	10.72	90.61	9.64	71.11	8.54	49.45	7
2	26.76	26.76	70.6704	54.7486	54.7486	gi|147781269	hypothetical protein [Vitis vinifera]	1	auto	0.00416299	0.953984	RLASINVENVEGNR	iTRAQ4plex@N-term	missed R-L@1	0.000386916	1713.92	572.316	1713.92	572.315	3	9	41.1.1.1706.3	40.343	1.32656	20.0808	0.707505	24.8754	1.06272	22.5907	47.37	6.71	49.18	7	25.87	5.29	31.14	5.48
2	26.76	26.76	70.6704	54.7486	54.7486	gi|147781269	hypothetical protein [Vitis vinifera]	1	auto	0.003917	0.897868	KPWNLSFSFGR	iTRAQ4plex@N-term; iTRAQ4plex(K)@1		-0.000636299	1625.89	813.953	1625.89	813.953	2	9	42.1.1.1745.3	67.4839	0.886762	7.37913	1.07404	6.9091	0.821587	8.0386	449.69	20.59	312.09	18.06	372.82	19.29	228.54	15.1
2	26.76	26.76	70.6704	54.7486	54.7486	gi|147781269	hypothetical protein [Vitis vinifera]	0	auto - low confidence	0	0	AADESTGTIGKRLASINVENVEGNRRALR	iTRAQ4plex@N-term; iTRAQ4plex(K)@11	cleaved L-A@N-term; missed K-R@11; missed R-L@12; missed R-R@25; missed R-A@26	0.086238	3384.93	847.24	3384.84	847.218	4	6	41.1.1.2636.2	127.143	0.933339	29.8314	0.899365	30.3045	1.33039	28.2428	26.49	5	19.35	4.47	18.39	4.36	21.8	4.58
2	26.76	26.76	70.6704	54.7486	54.7486	gi|147781269	hypothetical protein [Vitis vinifera]	0	auto - low confidence	0	0	AAGAR	No iTRAQ4plex@N-term	cleaved Y-A@N-term	-0.14345	444.101	445.108	444.244	445.252	1	4	8.1.1.2617.2	46.0553	0.605242	32.6285			0.686638	32.5615	29.83	5.29	14.13	3.87	6.11	2.65	12.67	3.46
2	26.76	26.76	70.6704	54.7486	54.7486	gi|147781269	hypothetical protein [Vitis vinifera]	1	auto	0	99	ALNDHHVLLEGTLLKPNMVTPGSEAK	iTRAQ4plex@N-term; iTRAQ4plex(K)@15; iTRAQ4plex(K)@26		-0.917382	3214.85	1072.62	3215.77	1072.93	3	17	24.1.1.2920.2	66.0829	0.854273	7.70825	1.05541	7.14395	0.519041	9.95336	422.34	19.95	282.37	17.2	344.07	18.44	135.6	11.88
2	26.76	26.76	70.6704	54.7486	54.7486	gi|147781269	hypothetical protein [Vitis vinifera]	1	auto	0	99	ALNDHHVLLEGTLLKPNMVTPGSEAK	iTRAQ4plex@N-term; iTRAQ4plex(K)@15; Oxidation(M)@18; iTRAQ4plex(K)@26		0.111751	3231.88	1078.3	3231.77	1078.26	3	15	25.1.1.2930.3	63.5594	0.9239	7.78718	0.852745	7.97015	0.671823	9.24457	391.12	19.21	282.81	17.09	257.45	16.16	162.54	12.73
2	26.76	26.76	70.6704	54.7486	54.7486	gi|147781269	hypothetical protein [Vitis vinifera]	1	auto	0	99	ALNDHHVLLEGTLLKPNMVTPGSEAK	iTRAQ4plex@N-term; Deamidated(N)@3; iTRAQ4plex(K)@15; iTRAQ4plex(K)@26		0.00875302	3216.76	805.198	3216.75	805.196	4	19	42.1.1.1718.2	62.7739	0.890099	14.0219	0.998118	13.4198	0.51611	18.3608	124.07	10.82	86.43	9.49	95.59	9.75	39.61	6.4
2	26.76	26.76	70.6704	54.7486	54.7486	gi|147781269	hypothetical protein [Vitis vinifera]	1	auto	0	99	ALNDHHVLLEGTLLKPNMVTPGSEAK	iTRAQ4plex@N-term; Deamidated(N)@3; iTRAQ4plex(K)@15; iTRAQ4plex(K)@26		0.026331	3216.78	805.202	3216.75	805.196	4	17	42.1.1.1720.3	63.1705	0.716871	14.4836	1.09354	12.4026	0.382181	20.1859	136.12	11.31	76.37	9.06	114.9	10.58	32.18	5.92
2	26.76	26.76	70.6704	54.7486	54.7486	gi|147781269	hypothetical protein [Vitis vinifera]	1	auto	0	91	ALNDHHVLLEGTLLKPNMVTPGSEAK	iTRAQ4plex@N-term; iTRAQ4plex(K)@15; iTRAQ4plex(K)@26		0.036475	3215.81	1072.94	3215.77	1072.93	3	13	42.1.1.1696.2	58.978	0.783373	6.20718	0.898074	5.85869	0.388278	8.79093	690.48	25.5	423.33	21.12	478.66	21.77	165.84	13.23
2	26.76	26.76	70.6704	54.7486	54.7486	gi|147781269	hypothetical protein [Vitis vinifera]	1	auto	0	90	ALNDHHVLLEGTLLKPNMVTPGSEAK	iTRAQ4plex@N-term; iTRAQ4plex(K)@15; iTRAQ4plex(K)@26		0.0289068	3215.8	1072.94	3215.77	1072.93	3	13	9.1.1.2865.3	65.1724	0.764446	17.8728	1.02957	15.9703	0.265473	30.5222	85.01	8.94	50.86	7.35	67.56	8.12	13.96	4
2	26.76	26.76	70.6704	54.7486	54.7486	gi|147781269	hypothetical protein [Vitis vinifera]	1	auto	0	83	ALNDHHVLLEGTLLKPNMVTPGSEAK	iTRAQ4plex@N-term; iTRAQ4plex(K)@15; Oxidation(M)@18; iTRAQ4plex(K)@26		-0.0116621	3231.75	1078.26	3231.77	1078.26	3	13	9.1.1.2841.3	61.0324	0.648998	19.342	0.890318	17.0502	0.713058	19.7425	81.98	8.77	41.64	6.71	56.34	7.48	36.16	6
2	26.76	26.76	70.6704	54.7486	54.7486	gi|147781269	hypothetical protein [Vitis vinifera]	1	auto	0	56	ALNDHHVLLEGTLLKPNMVTPGSEAK	iTRAQ4plex@N-term; iTRAQ4plex(K)@15; iTRAQ4plex(K)@26		0.0600348	3215.83	1072.95	3215.77	1072.93	3	12	24.1.1.2927.3	66.9287	0.954019	12.985	1.27673	11.8428	0.740159	15.132	138.78	11.45	103.62	10.39	136.77	11.62	63.54	8.06
2	26.76	26.76	70.6704	54.7486	54.7486	gi|147781269	hypothetical protein [Vitis vinifera]	1	auto	0	51	ALNDHHVLLEGTLLKPNMVTPGSEAK	iTRAQ4plex@N-term; Deamidated(N)@3; iTRAQ4plex(K)@15; iTRAQ4plex(K)@26		0.0275517	3216.78	805.203	3216.75	805.196	4	12	42.1.1.1711.3	61.618	1.12989	17.1176	1.27331	16.509	0.602795	22.8507	71.82	8.25	63.51	8.06	70.59	8.37	26.78	5.29
2	26.76	26.76	70.6704	54.7486	54.7486	gi|147781269	hypothetical protein [Vitis vinifera]	1	auto	0	31	ALNDHHVLLEGTLLKPNMVTPGSEAK	iTRAQ4plex@N-term; iTRAQ4plex(K)@15; Deamidated(N)@17; Oxidation(M)@18; iTRAQ4plex(K)@26		0.00854026	3232.76	809.197	3232.75	809.195	4	12	42.1.1.1667.2	53.9755	0.922623	10.8067	0.896872	10.9054	1.0287	11.0265	203.51	13.86	146.95	12.33	140.89	12	129.5	11.23
2	26.76	26.76	70.6704	54.7486	54.7486	gi|147781269	hypothetical protein [Vitis vinifera]	0	auto - low confidence	0	0	ALNDHHVLLEGTLLKPNMVTPGSEAK	iTRAQ4plex@N-term; Deamidated(N)@3; iTRAQ4plex(K)@15; Deamidated(N)@17; iTRAQ4plex(K)@26		0.0451763	3217.78	805.453	3217.74	805.442	4	6	9.1.1.2863.4	64.8791	1.15325	23.7126	1.19768	23.4087	0.540765	33.3129	36.95	5.92	33.35	5.83	34.16	5.83	12.36	3.61
2	26.76	26.76	70.6704	54.7486	54.7486	gi|147781269	hypothetical protein [Vitis vinifera]	0	auto - low confidence	0	0	ALNDHHVLLEGTLLKPNMVTPGSEAK	iTRAQ4plex@N-term; Deamidated(N)@3; iTRAQ4plex(K)@15; Oxidation(M)@18; iTRAQ4plex(K)@26		0.13291	3232.88	809.228	3232.75	809.195	4	8	25.1.1.2937.4	64.8219	1.00032	20.2074	0.746135	22.3488	0.874683	22.3425	55.04	7.21	43.09	6.63	31.7	5.74	29.78	5.39
2	26.76	26.76	70.6704	54.7486	54.7486	gi|147781269	hypothetical protein [Vitis vinifera]	0	auto - low confidence	0	0	ALNDHHVLLEGTLLKPNMVTPGSEAK	iTRAQ4plex@N-term; iTRAQ4plex(K)@15; iTRAQ4plex(K)@26		0.132911	3215.9	1072.97	3215.77	1072.93	3	8	25.1.1.2959.4	68.6261	0.863962	16.5574	0.658883	18.1194	0.463091	22.2351	90.17	9.22	60.97	7.94	45.86	6.86	25.83	5.1
2	26.76	26.76	70.6704	54.7486	54.7486	gi|147781269	hypothetical protein [Vitis vinifera]	0	auto - low confidence	0	0	ALNDHHVLLEGTLLKPNMVTPGSEAK	iTRAQ4plex@N-term; Deamidated(N)@3; iTRAQ4plex(K)@15; Deamidated(N)@17; iTRAQ4plex(K)@26		0.130626	3217.87	805.475	3217.74	805.442	4	6	25.1.1.2960.4	68.7986			0.995341	31.0164			23.35	4.69	15.24	4	17.94	4.24	13.17	3.61
2	26.76	26.76	70.6704	54.7486	54.7486	gi|147781269	hypothetical protein [Vitis vinifera]	0	auto - low confidence	0	0	ALNDHHVLLEGTLLKPNMVTPGSEAK	iTRAQ4plex@N-term; Deamidated(N)@3; iTRAQ4plex(K)@15; Oxidation(M)@18; iTRAQ4plex(K)@26		0.0117141	3232.76	809.197	3232.75	809.195	4	9	42.1.1.1680.3	56.2697	1.04676	10.457	1.08194	10.3617	1.06409	11.0182	200.98	13.78	164.65	13	167.85	13.04	132.29	11.41
2	26.76	26.76	70.6704	54.7486	54.7486	gi|147781269	hypothetical protein [Vitis vinifera]	0	auto - low confidence	0	0	ALNDHHVLLEGTLLKPNMVTPGSEAK	iTRAQ4plex@N-term; iTRAQ4plex(K)@15; iTRAQ4plex(K)@26		0.0291559	3215.8	804.957	3215.77	804.95	4	9	42.1.1.1701.3	59.893	1.09059	16.4377	1.00525	16.8242	0.621395	21.296	79.27	8.66	67.66	8.31	61.51	7.87	30.47	5.57
2	26.76	26.76	70.6704	54.7486	54.7486	gi|147781269	hypothetical protein [Vitis vinifera]	0	auto - low confidence	0	0	ALQQSTLK	iTRAQ4plex@N-term; iTRAQ4plex(K)@8		-0.00993135	1175.7	588.858	1175.71	588.863	2	7	39.1.1.1357.2	27.0541	0.889774	11.751	1.12197	10.895	1.14648	11.4543	177.09	12.92	123.32	11.36	153.37	12.41	125.59	11.09
2	26.76	26.76	70.6704	54.7486	54.7486	gi|147781269	hypothetical protein [Vitis vinifera]	0	auto - low confidence	0	0	ALQQSTLK	iTRAQ4plex@N-term; iTRAQ4plex(K)@8		-0.0150478	1175.7	588.856	1175.71	588.863	2	6	40.1.1.1302.2	27.1244	1.024	15.4796	1.19142	14.7879	1.0907	16.0883	93.11	9.38	74.62	8.77	85.63	9.27	62.82	7.88
2	26.76	26.76	70.6704	54.7486	54.7486	gi|147781269	hypothetical protein [Vitis vinifera]	0	auto - low confidence	0	0	ANSEATLGTYKGDAK	iTRAQ4plex@N-term; iTRAQ4plex(K)@11; iTRAQ4plex(K)@15	missed K-G@11	0.0196063	1957.07	653.363	1957.05	653.357	3	7	1.1.1.1363.2	30.0519	0.912063	12.9488	0.608621	14.8844	0.392657	18.9977	142.04	11.58	101.39	10.2	66.73	8.31	34.5	5.92
2	26.76	26.76	70.6704	54.7486	54.7486	gi|147781269	hypothetical protein [Vitis vinifera]	0	auto - low confidence	0	0	ANSEATLGTYKGDAK	iTRAQ4plex@N-term; iTRAQ4plex(K)@11; iTRAQ4plex(K)@15	missed K-G@11	0.0262508	1957.07	653.365	1957.05	653.357	3	6	43.1.1.1301.4	28.2951	1.34699	15.9581	1.06889	17.1219	0.799217	19.9547	74.72	8.43	78.77	8.89	61.65	7.94	36.94	6.08
2	26.76	26.76	70.6704	54.7486	54.7486	gi|147781269	hypothetical protein [Vitis vinifera]	1	auto	0	30	EGGVLPGIK	iTRAQ4plex@N-term; iTRAQ4plex(K)@9		-0.00158888	1156.7	579.359	1156.71	579.36	2	10	5.1.1.4214.3	75.9144	1.14674	9.27933	1.12501	9.33988	0.893413	10.6584	241.8	15.13	217.01	14.87	209.98	14.56	133.63	11.53
2	26.76	26.76	70.6704	54.7486	54.7486	gi|147781269	hypothetical protein [Vitis vinifera]	1	auto	0	22	EGGVLPGIK	iTRAQ4plex@N-term; iTRAQ4plex(K)@9		-0.0101165	1156.7	579.355	1156.71	579.36	2	11	21.1.1.3987.2	72.0451	1.0885	9.29177	1.02441	9.47011	0.838207	10.7327	248.41	15.33	211.62	14.7	196.43	14.11	128.8	11.31
2	26.76	26.76	70.6704	54.7486	54.7486	gi|147781269	hypothetical protein [Vitis vinifera]	1	auto	0	14	EGGVLPGIK	iTRAQ4plex@N-term; iTRAQ4plex(K)@9		-0.00135749	1156.7	579.36	1156.71	579.36	2	10	38.1.1.1394.3	40.2564	1.11966	9.09796	1.00487	9.40275	0.714591	11.2408	254.62	15.52	223.12	15.07	197.5	14.14	112.55	10.63
2	26.76	26.76	70.6704	54.7486	54.7486	gi|147781269	hypothetical protein [Vitis vinifera]	0	auto - low confidence	0	0	EGGVLPGIK	iTRAQ4plex@N-term; iTRAQ4plex(K)@9		-0.00765037	1156.7	579.356	1156.71	579.36	2	6	40.1.1.1769.3	40.8252	0.923908	15.3391	0.783243	16.1538	0.593784	19.0814	100.68	9.75	72.8	8.66	60.87	7.87	36.98	6.08
2	26.76	26.76	70.6704	54.7486	54.7486	gi|147781269	hypothetical protein [Vitis vinifera]	1	auto	0	1	GAFLVR	iTRAQ4plex@N-term		-0.00899118	805.484	403.749	805.493	403.754	2	6	38.1.1.1373.2	36.5822	1.09095	14.2288	0.989059	14.6831	0.831936	16.4966	105.69	10	90.24	9.59	80.69	9.06	54.39	7.35
2	26.76	26.76	70.6704	54.7486	54.7486	gi|147781269	hypothetical protein [Vitis vinifera]	0	auto - low confidence	0	0	GAFLVR	iTRAQ4plex@N-term		-0.00326575	805.49	403.752	805.493	403.754	2	5	21.1.1.3884.2	69.4676	1.38545	19.9591	1.64558	19.1615	1.26514	21.6894	47.33	6.71	51.32	7.21	60.12	7.75	37.04	6.08
2	26.76	26.76	70.6704	54.7486	54.7486	gi|147781269	hypothetical protein [Vitis vinifera]	0	auto - low confidence	0	0	GAFLVR	iTRAQ4plex@N-term		-0.0060909	805.487	403.751	805.493	403.754	2	5	39.1.1.1606.2	36.2166	1.25545	16.6075	1.04008	17.6254	0.984355	18.9333	71.67	8.25	70.42	8.43	57.54	7.68	43.64	6.56
2	26.76	26.76	70.6704	54.7486	54.7486	gi|147781269	hypothetical protein [Vitis vinifera]	1	auto	0	99	GILAADESTGTIGK	iTRAQ4plex@N-term; iTRAQ4plex(K)@14		0.00700841	1619.9	810.96	1619.9	810.956	2	17	2.1.1.4121.2	79.5056	1.24501	9.31259	1.05683	9.8122	0.990427	10.5698	228.79	14.73	222.93	15	186.64	13.82	140.17	11.75
2	26.76	26.76	70.6704	54.7486	54.7486	gi|147781269	hypothetical protein [Vitis vinifera]	1	auto	0	99	GILAADESTGTIGK	iTRAQ4plex@N-term; iTRAQ4plex(K)@14		-0.00362006	1619.89	810.954	1619.9	810.956	2	14	4.1.1.4124.3	78.7314	1.02135	14.2672	1.27631	13.3332	0.985919	15.325	110.04	10.2	87.96	9.54	108.41	10.39	67.11	8.19
2	26.76	26.76	70.6704	54.7486	54.7486	gi|147781269	hypothetical protein [Vitis vinifera]	1	auto	0	99	GILAADESTGTIGK	iTRAQ4plex@N-term; iTRAQ4plex(K)@14		-0.00349367	1619.89	810.954	1619.9	810.956	2	14	16.1.1.4259.3	83.1089	1.12876	12.5203	1.16116	12.4522	1.20565	12.9815	134.14	11.27	118.5	11	120.23	11.05	100.04	9.9
2	26.76	26.76	70.6704	54.7486	54.7486	gi|147781269	hypothetical protein [Vitis vinifera]	1	auto	0	99	GILAADESTGTIGK	iTRAQ4plex@N-term; iTRAQ4plex(K)@14		0.00241394	1619.9	810.957	1619.9	810.956	2	15	20.1.1.3730.2	75.1427	1.12699	5.7806	1.16302	5.72772	0.859169	6.70633	629.6	24.41	555.32	23.81	565.22	23.83	334.61	18.31
2	26.76	26.76	70.6704	54.7486	54.7486	gi|147781269	hypothetical protein [Vitis vinifera]	1	auto	0	99	GILAADESTGTIGK	iTRAQ4plex@N-term; iTRAQ4plex(K)@14		0.00204369	1619.9	810.957	1619.9	810.956	2	14	38.1.1.1411.4	43.2405	1.18845	7.4379	1.26737	7.3214	1.22054	7.8028	369.35	18.71	343.54	18.71	361.33	19.1	278.86	16.55
2	26.76	26.76	70.6704	54.7486	54.7486	gi|147781269	hypothetical protein [Vitis vinifera]	1	auto	0	96	GILAADESTGTIGK	iTRAQ4plex@N-term; iTRAQ4plex(K)@14		-0.00198921	1619.9	810.955	1619.9	810.956	2	13	37.1.1.1951.2	45.811	1.09041	6.02991	1.11883	5.98714	0.957849	6.66085	589.8	23.62	503.33	22.69	509.37	22.67	349.46	18.6
2	26.76	26.76	70.6704	54.7486	54.7486	gi|147781269	hypothetical protein [Vitis vinifera]	1	auto	0	9	GILAADESTGTIGK	iTRAQ4plex@N-term; iTRAQ4plex(K)@14		0.0103518	1619.91	810.961	1619.9	810.956	2	10	3.1.1.3956.3	80.1323	0.821869	11.704	0.684982	12.4486	0.782	12.5759	186.84	13.27	120.18	11.18	98.79	10.1	90.38	9.38
2	26.76	26.76	70.6704	54.7486	54.7486	gi|147781269	hypothetical protein [Vitis vinifera]	1	auto	0	6	GILAADESTGTIGK	iTRAQ4plex@N-term; iTRAQ4plex(K)@14		-0.00837208	1619.89	810.952	1619.9	810.956	2	9	2.1.1.4006.3	72.3265	1.17339	15.237	1.25225	14.9659	0.947974	17.3002	88.66	9.17	81.42	9.11	85.7	9.27	51.99	7.21
2	26.76	26.76	70.6704	54.7486	54.7486	gi|147781269	hypothetical protein [Vitis vinifera]	1	auto	0	5	GILAADESTGTIGK	iTRAQ4plex@N-term; iTRAQ4plex(K)@14		-0.00947505	1619.89	810.951	1619.9	810.956	2	6	16.1.1.4241.2	79.9523			0.955394	31.2389			23.35	4.69	15.28	4	17.22	4.12	4.55	2.24
2	26.76	26.76	70.6704	54.7486	54.7486	gi|147781269	hypothetical protein [Vitis vinifera]	0	auto - low confidence	0	0	GILAADESTGTIGK	iTRAQ4plex@N-term; iTRAQ4plex(T)@11; iTRAQ4plex(K)@14		-0.0203197	1763.98	882.997	1764	883.007	2	5	16.1.1.4308.2	91.5097	0.739994	27.3723	0.984939	25.0668	2.80614	19.9832	37.21	5.92	21.55	4.8	28.29	5.48	64.59	7.81
2	26.76	26.76	70.6704	54.7486	54.7486	gi|147781269	hypothetical protein [Vitis vinifera]	0	auto - low confidence	0	0	GILAADESTGTIGK	iTRAQ4plex@N-term; iTRAQ4plex(K)@14		-0.00858096	1619.89	810.952	1619.9	810.956	2	6	37.1.1.1902.3	38.4952	0.933274	20.435	0.615453	23.6891	0.677616	24.1624	56.16	7.28	41.02	6.48	26.68	5.29	23.54	4.8
2	26.76	26.76	70.6704	54.7486	54.7486	gi|147781269	hypothetical protein [Vitis vinifera]	0	auto - low confidence	0	0	GILAADESTGTIGKR	iTRAQ4plex@N-term; iTRAQ4plex(K)@14	missed K-R@14	0.00101955	1776	889.007	1776	889.007	2	7	41.1.1.1673.2	36.9238	0.354748	34.9625	1.11477	21.7308	1.24737	22.3914	43.87	6.4	12.18	3.87	37.75	6.08	33.85	5.75
2	26.76	26.76	70.6704	54.7486	54.7486	gi|147781269	hypothetical protein [Vitis vinifera]	1	auto	0	99	GKKPWNLSFSFGR	iTRAQ4plex@N-term; iTRAQ4plex(K)@2; iTRAQ4plex(K)@3	missed K-K@2	0.147713	1955.26	652.76	1955.11	652.711	3	15	30.1.1.3242.2	70.3225	1.11067	6.08166	1.0117	6.26302	0.826976	7.10155	572.71	23.28	497.83	22.52	447.25	21.31	292.97	17.06
2	26.76	26.76	70.6704	54.7486	54.7486	gi|147781269	hypothetical protein [Vitis vinifera]	1	auto	0	64	GKKPWNLSFSFGR	iTRAQ4plex@N-term; iTRAQ4plex(K)@2; iTRAQ4plex(K)@3	missed K-K@2	-0.875114	1954.24	652.419	1955.11	652.711	3	12	30.1.1.3241.2	70.2016	0.807389	9.00248	0.970435	8.39116	0.533242	11.2259	321.78	17.41	203.33	14.63	241.04	15.46	106.14	10.44
2	26.76	26.76	70.6704	54.7486	54.7486	gi|147781269	hypothetical protein [Vitis vinifera]	1	auto	0	1	GKKPWNLSFSFGR	iTRAQ4plex@N-term; iTRAQ4plex(K)@2; iTRAQ4plex(K)@3	missed K-K@2	0.123177	1955.23	652.752	1955.11	652.711	3	9	31.1.1.3610.2	73.7145	1.23174	9.96953	1.245	9.95582	0.982133	11.3428	201.39	13.82	194.14	14.04	193.54	13.96	122.35	11.05
2	26.76	26.76	70.6704	54.7486	54.7486	gi|147781269	hypothetical protein [Vitis vinifera]	1	auto	0	99	GKYHDELIANAAYIGTPGK	iTRAQ4plex@N-term; iTRAQ4plex(K)@2; iTRAQ4plex(K)@19	missed K-Y@2	0.0185671	2449.35	817.458	2449.33	817.452	3	15	8.1.1.2988.3	59.3161	1.10891	8.35969	1.00873	8.5835	0.461949	12.3446	303.27	16.94	263.2	16.37	236.14	15.39	86.66	9.54
2	26.76	26.76	70.6704	54.7486	54.7486	gi|147781269	hypothetical protein [Vitis vinifera]	1	auto	0	99	GKYHDELIANAAYIGTPGK	iTRAQ4plex@N-term; iTRAQ4plex(K)@2; iTRAQ4plex(K)@19	missed K-Y@2	0.00465107	2449.34	817.453	2449.33	817.452	3	15	9.1.1.2817.2	56.8408	0.846943	7.33331	0.797794	7.42511	0.434054	10.1132	466.97	20.98	309.53	17.94	287.57	17	125.38	11.36
2	26.76	26.76	70.6704	54.7486	54.7486	gi|147781269	hypothetical protein [Vitis vinifera]	1	auto	0	99	GKYHDELIANAAYIGTPGK	iTRAQ4plex@N-term; iTRAQ4plex(K)@2; iTRAQ4plex(K)@19	missed K-Y@2	-0.954089	2448.38	817.134	2449.33	817.452	3	16	13.1.1.2604.4	52.131	0.814479	8.96528	0.887528	8.63412	0.52748	11.238	321.74	17.41	205.09	14.66	220.42	14.83	104.98	10.34
2	26.76	26.76	70.6704	54.7486	54.7486	gi|147781269	hypothetical protein [Vitis vinifera]	1	auto	0	99	GKYHDELIANAAYIGTPGK	iTRAQ4plex@N-term; iTRAQ4plex(K)@2; iTRAQ4plex(K)@19	missed K-Y@2	0.0304689	2449.36	817.462	2449.33	817.452	3	14	14.1.1.2496.3	49.6771	1.00458	8.3111	0.784609	8.9988	0.521408	11.2091	324.96	17.52	255.49	16.16	196.81	14.18	104.81	10.3
2	26.76	26.76	70.6704	54.7486	54.7486	gi|147781269	hypothetical protein [Vitis vinifera]	1	auto	0	99	GKYHDELIANAAYIGTPGK	iTRAQ4plex@N-term; iTRAQ4plex(K)@2; iTRAQ4plex(K)@19	missed K-Y@2	0.0647097	2449.4	817.473	2449.33	817.452	3	15	24.1.1.2862.2	59.0745	1.13255	10.458	0.962067	10.9982	0.626143	13.6496	191.16	13.45	169.44	13.11	141.96	12	74.04	8.66
2	26.76	26.76	70.6704	54.7486	54.7486	gi|147781269	hypothetical protein [Vitis vinifera]	1	auto	0	99	GKYHDELIANAAYIGTPGK	iTRAQ4plex@N-term; iTRAQ4plex(K)@2; iTRAQ4plex(Y)@3; Deamidated(N)@10; iTRAQ4plex(K)@19	missed K-Y@2	0.166254	2594.59	865.869	2594.42	865.814	3	15	29.1.1.3105.2	58.419	0.861134	9.78904	0.768271	10.1075	0.445286	13.4224	258.89	15.62	174.48	13.45	153.53	12.45	71.31	8.55
2	26.76	26.76	70.6704	54.7486	54.7486	gi|147781269	hypothetical protein [Vitis vinifera]	1	auto	0	99	GKYHDELIANAAYIGTPGK	iTRAQ4plex@N-term; iTRAQ4plex(K)@2; iTRAQ4plex(K)@19	missed K-Y@2	-0.823901	2448.51	817.177	2449.33	817.452	3	17	29.1.1.3153.3	64.064	0.776231	10.0768	0.709673	10.2734	0.262341	17.0088	262.45	15.72	159.44	12.92	143.77	12	42.59	6.78
2	26.76	26.76	70.6704	54.7486	54.7486	gi|147781269	hypothetical protein [Vitis vinifera]	1	auto	0	99	GKYHDELIANAAYIGTPGK	iTRAQ4plex@N-term; iTRAQ4plex(K)@2; iTRAQ4plex(K)@19	missed K-Y@2	0.155347	2449.49	817.503	2449.33	817.452	3	15	30.1.1.3055.2	62.1417	0.865589	10.8624	0.858566	10.8196	0.572011	13.4388	210.07	14.07	142.31	12.17	139.22	11.83	74.33	8.66
2	26.76	26.76	70.6704	54.7486	54.7486	gi|147781269	hypothetical protein [Vitis vinifera]	1	auto	0	97	GKYHDELIANAAYIGTPGK	iTRAQ4plex@N-term; iTRAQ4plex(K)@2; iTRAQ4plex(Y)@3; iTRAQ4plex(K)@19	missed K-Y@2	0.161866	2593.6	865.54	2593.44	865.486	3	14	29.1.1.3131.3	61.2507	0.924353	9.02501	0.729302	9.7244	0.363929	13.8477	290.38	16.55	210.07	14.7	163.47	12.88	65.37	8.25
2	26.76	26.76	70.6704	54.7486	54.7486	gi|147781269	hypothetical protein [Vitis vinifera]	1	auto	0	95	GKYHDELIANAAYIGTPGK	iTRAQ4plex@N-term; iTRAQ4plex(K)@2; iTRAQ4plex(Y)@3; iTRAQ4plex(K)@19	missed K-Y@2	-0.865905	2592.57	865.197	2593.44	865.486	3	14	30.1.1.3021.2	58.705	0.757362	10.6239	0.840647	10.1321	0.477002	13.5372	241.27	15.07	143.01	12.29	156.56	12.49	71.19	8.55
2	26.76	26.76	70.6704	54.7486	54.7486	gi|147781269	hypothetical protein [Vitis vinifera]	1	auto	0	94	GKYHDELIANAAYIGTPGK	iTRAQ4plex@N-term; iTRAQ4plex(K)@2; iTRAQ4plex(K)@19	missed K-Y@2	0.00412617	2449.34	817.453	2449.33	817.452	3	13	42.1.1.1642.2	49.663	0.914821	10.1273	0.710358	10.9925	0.452756	14.0352	232.16	14.8	166.22	13.08	127.3	11.4	65.02	8.13
2	26.76	26.76	70.6704	54.7486	54.7486	gi|147781269	hypothetical protein [Vitis vinifera]	1	auto	0	87	GKYHDELIANAAYIGTPGK	iTRAQ4plex@N-term; iTRAQ4plex(K)@2; iTRAQ4plex(K)@19	missed K-Y@2	-0.93761	2448.4	817.139	2449.33	817.452	3	13	25.1.1.2910.3	60.1002	0.966706	9.34347	0.843247	9.75657	0.716667	10.9912	263.74	15.78	199.54	14.32	171.67	13.23	116.92	10.78
2	26.76	26.76	70.6704	54.7486	54.7486	gi|147781269	hypothetical protein [Vitis vinifera]	1	auto	0	82	GKYHDELIANAAYIGTPGK	iTRAQ4plex@N-term; iTRAQ4plex(K)@2; iTRAQ4plex(H)@4; iTRAQ4plex(K)@19	missed K-Y@2	0.14264	2593.58	865.533	2593.44	865.486	3	13	29.1.1.3106.4	58.6432	0.917621	10.1244	0.815071	10.4656	0.393705	15.0075	232.12	14.8	166.7	13.11	146.04	12.12	56.53	7.68
2	26.76	26.76	70.6704	54.7486	54.7486	gi|147781269	hypothetical protein [Vitis vinifera]	1	auto	0	63	GKYHDELIANAAYIGTPGK	iTRAQ4plex@N-term; iTRAQ4plex(K)@2; iTRAQ4plex(Y)@3; iTRAQ4plex(K)@19	missed K-Y@2	-0.938611	2592.5	649.131	2593.44	649.366	4	13	14.1.1.2485.4	47.9304	0.947516	6.09865	0.776578	6.49392	0.510634	8.13512	626.18	24.31	464.35	21.84	375.36	19.54	197.79	14.14
2	26.76	26.76	70.6704	54.7486	54.7486	gi|147781269	hypothetical protein [Vitis vinifera]	1	auto	0	50	GKYHDELIANAAYIGTPGK	iTRAQ4plex@N-term; iTRAQ4plex(K)@2; iTRAQ4plex(K)@19	missed K-Y@2	-0.975146	2448.36	817.127	2449.33	817.452	3	12	15.1.1.2529.3	51.6719	0.934077	11.6102	0.897053	11.7171	0.604356	14.4458	174.86	12.85	127.83	11.49	121.08	11.05	65.37	8.13
2	26.76	26.76	70.6704	54.7486	54.7486	gi|147781269	hypothetical protein [Vitis vinifera]	1	auto	0	24	GKYHDELIANAAYIGTPGK	iTRAQ4plex@N-term; iTRAQ4plex(K)@2; iTRAQ4plex(H)@4; iTRAQ4plex(K)@19	missed K-Y@2	-0.948119	2592.49	865.17	2593.44	865.486	3	12	14.1.1.2486.4	48.1029	1.02422	10.5144	0.928982	10.8038	0.473604	14.9265	201.05	13.78	161.16	12.85	144.17	12.04	58.9	7.81
2	26.76	26.76	70.6704	54.7486	54.7486	gi|147781269	hypothetical protein [Vitis vinifera]	1	auto	0	5	GKYHDELIANAAYIGTPGK	iTRAQ4plex@N-term; iTRAQ4plex(K)@2; iTRAQ4plex(K)@19	missed K-Y@2	0.00703144	2449.34	817.454	2449.33	817.452	3	10	24.1.1.2888.3	62.7329	0.56359	17.6434	0.693991	15.9951	0.626947	17.8021	109.82	10.15	48.44	7.28	58.83	7.68	42.59	6.48
2	26.76	26.76	70.6704	54.7486	54.7486	gi|147781269	hypothetical protein [Vitis vinifera]	0	auto - low confidence	0	0	GKYHDELIANAAYIGTPGK	iTRAQ4plex@N-term; iTRAQ4plex(K)@2; iTRAQ4plex(K)@19	missed K-Y@2	0.158643	2449.49	817.505	2449.33	817.452	3	9	28.1.1.3164.4	63.3262	0.923654	15.3416	0.780926	16.2771	1.06297	15.4861	100.68	9.75	72.78	8.66	60.69	7.94	66.2	8
2	26.76	26.76	70.6704	54.7486	54.7486	gi|147781269	hypothetical protein [Vitis vinifera]	0	auto - low confidence	0	0	GKYHDELIANAAYIGTPGK	iTRAQ4plex@N-term; iTRAQ4plex(K)@2; iTRAQ4plex(K)@19	missed K-Y@2	0.0934572	2449.43	817.483	2449.33	817.452	3	7	30.1.1.3032.3	59.5692	1.0616	14.5631	0.939194	15.1571	0.913351	16.1853	102.57	9.85	85.22	9.33	74.36	8.72	57.95	7.55
2	26.76	26.76	70.6704	54.7486	54.7486	gi|147781269	hypothetical protein [Vitis vinifera]	0	auto - low confidence	0	0	GKYHDELIANAAYIGTPGK	iTRAQ4plex@N-term; iTRAQ4plex(K)@2; iTRAQ4plex(K)@19	missed K-Y@2	0.16615	2449.5	817.507	2449.33	817.452	3	9	30.1.1.3056.2	62.3142	0.946339	10.9027	0.7412	11.8112	0.588105	13.7072	196.02	13.6	145.18	12.21	112.15	10.72	71.31	8.43
2	26.76	26.76	70.6704	54.7486	54.7486	gi|147781269	hypothetical protein [Vitis vinifera]	1	auto	0	99	IGPTEPSELAIHENAYGLAR	iTRAQ4plex@N-term; iTRAQ4plex(Y)@16		0.00790229	2425.29	607.33	2425.28	607.328	4	16	1.1.1.1537.3	50.0952	1.1619	9.78204	1.28855	9.49496	0.865557	11.4438	216.43	14.32	196.81	14.18	215.27	14.66	115.88	10.82
2	26.76	26.76	70.6704	54.7486	54.7486	gi|147781269	hypothetical protein [Vitis vinifera]	1	auto	0	99	IGPTEPSELAIHENAYGLAR	iTRAQ4plex@N-term		0.00517297	2281.19	1141.6	2281.18	1141.6	2	16	4.1.1.4215.2	90.7605	1.06966	4.04143	1.13672	3.96497	0.837023	4.65599	1329.02	35.45	1112.59	33.78	1166.14	34.21	688.12	26.26
2	26.76	26.76	70.6704	54.7486	54.7486	gi|147781269	hypothetical protein [Vitis vinifera]	1	auto	0	99	IGPTEPSELAIHENAYGLAR	iTRAQ4plex@N-term		0.0200755	2281.2	761.408	2281.18	761.401	3	15	4.1.1.4217.2	91.1055	0.970505	3.67934	1.03082	3.59836	0.70887	4.36204	1701.99	40.09	1292.75	36.54	1354.27	36.84	746.31	27.4
2	26.76	26.76	70.6704	54.7486	54.7486	gi|147781269	hypothetical protein [Vitis vinifera]	1	auto	0	99	IGPTEPSELAIHENAYGLAR	iTRAQ4plex@N-term		0.00834034	2281.19	761.404	2281.18	761.401	3	14	5.1.1.4546.2	91.3343	1.05572	6.89581	1.10084	6.80728	0.928037	7.62769	460.07	20.86	380.13	19.75	390.94	19.85	264.11	16.2
2	26.76	26.76	70.6704	54.7486	54.7486	gi|147781269	hypothetical protein [Vitis vinifera]	1	auto	0	99	IGPTEPSELAIHENAYGLAR	iTRAQ4plex@N-term		-0.00310792	2281.18	1141.6	2281.18	1141.6	2	17	5.1.1.4547.2	91.5068	1.2164	5.86164	1.08641	6.07806	0.967368	6.66263	585.4	23.56	557.3	23.75	490.92	22.36	350.3	18.6
2	26.76	26.76	70.6704	54.7486	54.7486	gi|147781269	hypothetical protein [Vitis vinifera]	1	auto	0	99	IGPTEPSELAIHENAYGLAR	iTRAQ4plex@N-term; iTRAQ4plex(Y)@16		-0.00518921	2425.28	809.434	2425.28	809.435	3	15	7.1.1.3515.2	67.5058	0.868212	8.29141	0.84916	8.30929	0.648531	9.76616	359.65	18.41	244.38	15.94	235.74	15.43	144.28	12
2	26.76	26.76	70.6704	54.7486	54.7486	gi|147781269	hypothetical protein [Vitis vinifera]	1	auto	0	99	IGPTEPSELAIHENAYGLAR	iTRAQ4plex@N-term		0.0174458	2281.2	761.407	2281.18	761.401	3	15	20.1.1.3791.2	85.6135	0.965421	2.89775	1.0966	2.77674	0.795686	3.28834	2756.04	51.01	2082.39	46.43	2332.91	48.29	1356.51	36.87
2	26.76	26.76	70.6704	54.7486	54.7486	gi|147781269	hypothetical protein [Vitis vinifera]	1	auto	0	99	IGPTEPSELAIHENAYGLAR	iTRAQ4plex@N-term		0.00986578	2281.19	761.405	2281.18	761.401	3	14	21.1.1.4251.2	85.6551	1.09646	3.88899	1.15335	3.82885	0.826366	4.53542	1414.14	36.58	1213.51	35.24	1258.98	35.54	722.87	26.93
2	26.76	26.76	70.6704	54.7486	54.7486	gi|147781269	hypothetical protein [Vitis vinifera]	1	auto	0	99	IGPTEPSELAIHENAYGLAR	iTRAQ4plex@N-term		-0.0240714	2281.16	1141.59	2281.18	1141.6	2	16	21.1.1.4251.3	85.7067	1.16717	6.053	1.15774	6.07433	0.895746	6.9895	562.67	23.09	513.98	22.87	502.84	22.52	311.77	17.64
2	26.76	26.76	70.6704	54.7486	54.7486	gi|147781269	hypothetical protein [Vitis vinifera]	1	auto	0	99	IGPTEPSELAIHENAYGLAR	iTRAQ4plex@N-term		0.00112469	2281.18	761.402	2281.18	761.401	3	16	38.1.1.1488.2	56.4197	0.990316	4.41223	1.12381	4.23259	0.798659	5.04273	1169.94	33.24	906.77	30.61	1014.89	31.84	577.99	24.08
2	26.76	26.76	70.6704	54.7486	54.7486	gi|147781269	hypothetical protein [Vitis vinifera]	1	auto	0	99	IGPTEPSELAIHENAYGLAR	iTRAQ4plex@N-term; iTRAQ4plex(Y)@16		0.0154568	2425.3	607.332	2425.28	607.328	4	18	40.1.1.1898.2	49.7477	0.856607	10.1215	0.744031	10.5929	0.738117	11.2906	243	15.13	162.91	13	139.56	11.96	110.95	10.45
2	26.76	26.76	70.6704	54.7486	54.7486	gi|147781269	hypothetical protein [Vitis vinifera]	1	auto	0	99	IGPTEPSELAIHENAYGLAR	iTRAQ4plex@N-term; iTRAQ4plex(Y)@16		0.00645995	2425.29	607.33	2425.28	607.328	4	20	41.1.1.1765.2	50.4172	1.07177	4.68322	0.937573	4.88976	0.851432	5.34882	985.44	30.53	826.59	29.03	713.18	26.98	519.01	22.63
2	26.76	26.76	70.6704	54.7486	54.7486	gi|147781269	hypothetical protein [Vitis vinifera]	1	auto	0	95	IGPTEPSELAIHENAYGLAR	iTRAQ4plex@N-term; iTRAQ4plex(Y)@16		0.0215602	2425.31	607.334	2425.28	607.328	4	14	40.1.1.1900.3	50.1444	0.992115	7.95554	0.871593	8.3077	0.934031	8.58027	357.84	18.38	277.85	16.88	240.75	15.72	206.75	14.21
2	26.76	26.76	70.6704	54.7486	54.7486	gi|147781269	hypothetical protein [Vitis vinifera]	1	auto	0	94	IGPTEPSELAIHENAYGLAR	iTRAQ4plex@N-term		0.00295608	2281.19	761.402	2281.18	761.401	3	13	6.1.1.4649.4	92.4138	1.07256	7.5405	1.07256	7.53285	0.760926	8.99702	380.63	18.97	319.51	18.08	315.13	17.8	179.16	13.42
2	26.76	26.76	70.6704	54.7486	54.7486	gi|147781269	hypothetical protein [Vitis vinifera]	1	auto	0	94	IGPTEPSELAIHENAYGLAR	iTRAQ4plex@N-term		-0.0042485	2281.18	1141.6	2281.18	1141.6	2	13	38.1.1.1488.3	56.4713	1.00349	5.14761	1.10053	4.98875	0.712347	6.16941	852.05	28.37	669.17	26.27	723.82	26.89	375.45	19.5
2	26.76	26.76	70.6704	54.7486	54.7486	gi|147781269	hypothetical protein [Vitis vinifera]	1	auto	0	91	IGPTEPSELAIHENAYGLAR	iTRAQ4plex@N-term; Deamidated(N)@14		0.00269936	2282.17	1142.09	2282.17	1142.09	2	13	38.1.1.1499.2	58.3172	1.01735	6.3284	1.08635	6.19834	0.940981	6.88262	558.78	22.98	444.91	21.4	468.57	21.73	325.25	17.95
2	26.76	26.76	70.6704	54.7486	54.7486	gi|147781269	hypothetical protein [Vitis vinifera]	1	auto	0	69	IGPTEPSELAIHENAYGLAR	iTRAQ4plex@N-term		-0.0223284	2281.16	761.394	2281.18	761.401	3	12	7.1.1.4170.2	106.145	0.840776	10.9615	0.790196	11.1893	1.04114	10.7898	210.13	14.07	138.27	12	128.17	11.49	135.33	11.45
2	26.76	26.76	70.6704	54.7486	54.7486	gi|147781269	hypothetical protein [Vitis vinifera]	1	auto	0	69	IGPTEPSELAIHENAYGLAR	iTRAQ4plex@N-term		0.00600252	2281.19	761.403	2281.18	761.401	3	12	39.1.1.1782.2	56.5533	1.20521	5.43143	1.26771	5.36117	0.964192	6.17782	686.77	25.51	647.79	25.67	672.04	25.98	409.61	20.22
2	26.76	26.76	70.6704	54.7486	54.7486	gi|147781269	hypothetical protein [Vitis vinifera]	1	auto	0	69	IGPTEPSELAIHENAYGLAR	iTRAQ4plex@N-term		-0.00499169	2281.18	1141.6	2281.18	1141.6	2	12	39.1.1.1782.3	56.6049	1.11907	7.19819	1.17135	7.10238	0.84071	8.4068	407.81	19.65	357.17	19.1	368.73	19.24	212.08	14.61
2	26.76	26.76	70.6704	54.7486	54.7486	gi|147781269	hypothetical protein [Vitis vinifera]	1	auto	0	68	IGPTEPSELAIHENAYGLAR	iTRAQ4plex@N-term		-0.00479979	2281.18	761.4	2281.18	761.401	3	12	41.1.1.1804.3	57.1963	1.02952	6.63067	0.892765	6.95635	1.00822	7.05502	503.65	21.82	405.81	20.37	347.08	18.89	314.11	17.49
2	26.76	26.76	70.6704	54.7486	54.7486	gi|147781269	hypothetical protein [Vitis vinifera]	1	auto	0	25	IGPTEPSELAIHENAYGLAR	iTRAQ4plex@N-term		-0.0106096	2281.17	761.398	2281.18	761.401	3	11	7.1.1.3535.3	71.0074	0.933056	16.6785	0.923412	16.6801	0.726501	19.3248	84.78	8.94	61.91	8	60.43	7.81	38.1	6.17
2	26.76	26.76	70.6704	54.7486	54.7486	gi|147781269	hypothetical protein [Vitis vinifera]	1	auto	0	18	IGPTEPSELAIHENAYGLAR	iTRAQ4plex@N-term; Deamidated(N)@14		0.0183958	2282.18	761.736	2282.17	761.729	3	11	4.1.1.4223.2	92.1405	0.930428	3.65077	1.01029	3.54228	0.730119	4.22018	1776.25	40.94	1293.44	36.62	1385.2	37.26	802.22	28.36
2	26.76	26.76	70.6704	54.7486	54.7486	gi|147781269	hypothetical protein [Vitis vinifera]	1	auto	0	18	IGPTEPSELAIHENAYGLAR	iTRAQ4plex@N-term; Deamidated(N)@14		0.0166741	2282.18	761.735	2282.17	761.729	3	11	20.1.1.3797.2	86.6485	0.92567	4.8068	1.02595	4.63172	0.704476	5.62583	1028.1	31.14	744.82	27.8	814.19	28.53	448.02	21.24
2	26.76	26.76	70.6704	54.7486	54.7486	gi|147781269	hypothetical protein [Vitis vinifera]	1	auto	0	18	IGPTEPSELAIHENAYGLAR	iTRAQ4plex@N-term; Deamidated(N)@14		-0.00218133	2282.16	761.729	2282.17	761.729	3	11	38.1.1.1498.3	58.1963	1.05441	6.9474	1.2849	6.54398	0.825312	8.02444	454.79	20.74	375.3	19.67	451.07	21.17	232.18	15.33
2	26.76	26.76	70.6704	54.7486	54.7486	gi|147781269	hypothetical protein [Vitis vinifera]	1	auto	0	9	IGPTEPSELAIHENAYGLAR	iTRAQ4plex@N-term; iTRAQ4plex(Y)@16		0.0126379	2425.3	809.44	2425.28	809.435	3	11	22.1.1.4197.2	79.7503	0.907405	6.21811	0.891286	6.23047	0.72206	7.14527	621.29	24.21	441.22	21.38	427.44	20.78	277.5	16.62
2	26.76	26.76	70.6704	54.7486	54.7486	gi|147781269	hypothetical protein [Vitis vinifera]	1	auto	0	5	IGPTEPSELAIHENAYGLAR	iTRAQ4plex@N-term		-0.00078853	2281.18	761.401	2281.18	761.401	3	10	40.1.1.1939.2	56.8202	1.09151	6.88904	1.07643	6.92151	0.894804	7.79106	451.34	20.66	385.56	19.85	375.02	19.47	249.82	15.75
2	26.76	26.76	70.6704	54.7486	54.7486	gi|147781269	hypothetical protein [Vitis vinifera]	1	auto	0	1	IGPTEPSELAIHENAYGLAR	iTRAQ4plex@N-term; iTRAQ4plex(Y)@16		0.0106686	2425.3	809.439	2425.28	809.435	3	10	6.1.1.4611.4	85.9621	0.849346	5.97222	1.0574	5.53597	0.87338	6.27211	706.74	25.81	469.79	22.2	576.85	24	381.82	19.47
2	26.76	26.76	70.6704	54.7486	54.7486	gi|147781269	hypothetical protein [Vitis vinifera]	1	auto	0	1	IGPTEPSELAIHENAYGLAR	iTRAQ4plex@N-term; iTRAQ4plex(S)@7		-0.0183728	2425.27	809.429	2425.28	809.435	3	10	7.1.1.3519.3	68.2474	1.04515	13.7098	1.2433	12.9915	0.78696	16.0742	117.4	10.54	96.03	9.95	112.67	10.58	57.15	7.62
2	26.76	26.76	70.6704	54.7486	54.7486	gi|147781269	hypothetical protein [Vitis vinifera]	1	auto	0	1	IGPTEPSELAIHENAYGLAR	iTRAQ4plex@N-term		0.0167859	2281.2	761.407	2281.18	761.401	3	9	23.1.1.3510.2	86.0135	1.02226	18.3124	1.15773	17.6362	1.10861	18.9005	66.67	7.94	53.34	7.42	59.58	7.75	45.72	6.71
2	26.76	26.76	70.6704	54.7486	54.7486	gi|147781269	hypothetical protein [Vitis vinifera]	1	auto	0	1	IGPTEPSELAIHENAYGLAR	iTRAQ4plex@N-term		-0.0119192	2281.17	1141.59	2281.18	1141.6	2	9	41.1.1.1805.4	57.4205	1.12832	10.7776	0.956147	11.4082	1.23996	11.0601	180.61	13.08	159.49	12.73	133.3	11.75	138.53	11.58
2	26.76	26.76	70.6704	54.7486	54.7486	gi|147781269	hypothetical protein [Vitis vinifera]	0	auto - low confidence	0	0	IGPTEPSELAIHENAYGLAR	iTRAQ4plex@N-term; iTRAQ4plex(S)@7		-0.00581039	2425.28	809.433	2425.28	809.435	3	8	6.1.1.4610.3	85.738	1.03475	12.9383	1.06216	12.8476	1.0845	13.4928	132.25	11.18	107.1	10.49	108.43	10.49	88.72	9.33
2	26.76	26.76	70.6704	54.7486	54.7486	gi|147781269	hypothetical protein [Vitis vinifera]	0	auto - low confidence	0	0	IGPTEPSELAIHENAYGLAR	iTRAQ4plex@N-term; Deamidated(N)@14		0.0199699	2282.19	761.736	2282.17	761.729	3	9	20.1.1.3803.2	87.6835	1.23874	8.98679	1.14019	9.22425	0.893805	10.5595	246.74	15.3	239.21	15.56	217.16	14.83	136.42	11.66
2	26.76	26.76	70.6704	54.7486	54.7486	gi|147781269	hypothetical protein [Vitis vinifera]	0	auto - low confidence	0	0	IGPTEPSELAIHENAYGLAR	iTRAQ4plex@N-term		0.0265279	2281.21	761.41	2281.18	761.401	3	7	21.1.1.4255.3	86.3967	1.01064	6.9451	1.04919	6.8516	0.776784	8.06537	465.7	20.98	368.35	19.47	377.16	19.47	223.77	14.97
2	26.76	26.76	70.6704	54.7486	54.7486	gi|147781269	hypothetical protein [Vitis vinifera]	0	auto - low confidence	0	0	IGPTEPSELAIHENAYGLAR	iTRAQ4plex@N-term; iTRAQ4plex(Y)@16		0.0151361	2425.3	809.441	2425.28	809.435	3	9	23.1.1.3481.2	81.0076	1.12458	19.9263	0.790888	22.2758	0.38081	31.9585	52.81	7.07	46.48	6.86	32.24	5.74	12.44	3.61
2	26.76	26.76	70.6704	54.7486	54.7486	gi|147781269	hypothetical protein [Vitis vinifera]	0	auto - low confidence	0	0	IGPTEPSELAIHENAYGLAR	iTRAQ4plex@N-term; iTRAQ4plex(Y)@16		0.0332684	2425.32	607.337	2425.28	607.328	4	7	23.1.1.3486.4	81.9751	1.28437	10.4467	1.23959	10.5767	0.948105	12.1739	179.12	13.04	180.05	13.49	171.39	13.15	105.05	10.25
2	26.76	26.76	70.6704	54.7486	54.7486	gi|147781269	hypothetical protein [Vitis vinifera]	0	auto - low confidence	0	0	IGPTEPSELAIHENAYGLAR	iTRAQ4plex@N-term; Deamidated(N)@14		0.00781116	2282.17	761.732	2282.17	761.729	3	8	39.1.1.1797.3	59.1924	1.22254	12.7629	1.28059	12.6309	1.12521	13.8605	123.4	10.82	118.07	10.95	121.98	11.09	85.89	9.22
2	26.76	26.76	70.6704	54.7486	54.7486	gi|147781269	hypothetical protein [Vitis vinifera]	0	auto - low confidence	0	0	IGPTEPSELAIHENAYGLAR	iTRAQ4plex@N-term; iTRAQ4plex(Y)@16		0.00764443	2425.29	607.33	2425.28	607.328	4	9	40.1.1.1909.4	51.7486	1.13807	10.2308	1.08289	10.3993	0.90508	11.6785	199.62	13.75	177.8	13.45	166.86	13	111.76	10.54
2	26.76	26.76	70.6704	54.7486	54.7486	gi|147781269	hypothetical protein [Vitis vinifera]	0	auto - low confidence	0	0	IGPTEPSELAIHENAYGLAR	iTRAQ4plex@N-term; iTRAQ4plex(Y)@16		0.021862	2425.31	809.443	2425.28	809.435	3	8	41.1.1.1764.2	50.2446	0.979299	7.99762	1.02574	7.86422	0.797035	9.10576	357.93	18.38	274.33	16.82	283.4	16.88	176.47	13.27
2	26.76	26.76	70.6704	54.7486	54.7486	gi|147781269	hypothetical protein [Vitis vinifera]	0	auto - low confidence	0	0	KPWNLSFSFGR	iTRAQ4plex@N-term; iTRAQ4plex(K)@1		0.0422413	1625.93	813.975	1625.89	813.953	2	7	24.1.1.2978.2	70.6629	1.1803	11.3985	0.976318	12.1347	1.04189	12.518	157.24	12.21	145.25	12.12	118.5	11.05	101.34	9.95
2	26.76	26.76	70.6704	54.7486	54.7486	gi|147781269	hypothetical protein [Vitis vinifera]	1	auto	0	99	KVSPEVVAEYTVR	iTRAQ4plex@N-term; iTRAQ4plex(K)@1	missed K-V@1	2.29499e-05	1764	883.009	1764	883.009	2	14	1.1.1.1520.4	47.2144	1.05394	10.3111	1.18939	9.95527	1.19972	10.4832	206.22	13.96	170.1	13.23	189.33	13.82	153.04	12.25
2	26.76	26.76	70.6704	54.7486	54.7486	gi|147781269	hypothetical protein [Vitis vinifera]	1	auto	0	99	KVSPEVVAEYTVR	iTRAQ4plex@N-term; iTRAQ4plex(K)@1	missed K-V@1	-0.028058	1763.97	882.995	1764	883.009	2	16	7.1.1.3508.3	66.3499	0.850692	9.70368	1.08685	8.92946	0.934613	9.96132	267.43	15.87	178.05	13.67	224.36	14.97	154.61	12.37
2	26.76	26.76	70.6704	54.7486	54.7486	gi|147781269	hypothetical protein [Vitis vinifera]	1	auto	0	99	KVSPEVVAEYTVR	iTRAQ4plex@N-term; iTRAQ4plex(K)@1	missed K-V@1	-0.0159253	1763.99	589.003	1764	589.008	3	14	7.1.1.4115.2	103.736	1.04669	12.4882	0.993745	12.714	1.01967	13.3306	140.69	11.53	115.25	10.86	107.92	10.49	88.74	9.33
2	26.76	26.76	70.6704	54.7486	54.7486	gi|147781269	hypothetical protein [Vitis vinifera]	1	auto	0	99	KVSPEVVAEYTVR	iTRAQ4plex@N-term; iTRAQ4plex(K)@1	missed K-V@1	0.00256837	1764.01	589.009	1764	589.008	3	14	7.1.1.4118.2	103.891	1.06861	10.5942	1.13943	10.3903	0.897948	11.893	193.5	13.53	161.83	12.88	170.19	13.08	107.48	10.34
2	26.76	26.76	70.6704	54.7486	54.7486	gi|147781269	hypothetical protein [Vitis vinifera]	1	auto	0	99	KVSPEVVAEYTVR	iTRAQ4plex@N-term; iTRAQ4plex(K)@1; iTRAQ4plex(Y)@10	missed K-V@1	0.0208062	1908.13	637.049	1908.1	637.042	3	15	9.1.1.2797.2	53.3908	1.0003	5.17055	0.980072	5.20978	1.08935	5.32103	844.76	28.25	661.34	26.08	639.08	25.53	569.24	23.56
2	26.76	26.76	70.6704	54.7486	54.7486	gi|147781269	hypothetical protein [Vitis vinifera]	1	auto	0	99	KVSPEVVAEYTVR	iTRAQ4plex@N-term; iTRAQ4plex(K)@1	missed K-V@1	0.0353443	1764.04	589.02	1764	589.008	3	15	11.1.1.2634.3	51.8295	1.00604	3.37678	1.07116	3.31025	0.983773	3.60176	1976.2	43.21	1555.99	40.04	1633.99	40.61	1202.6	34.42
2	26.76	26.76	70.6704	54.7486	54.7486	gi|147781269	hypothetical protein [Vitis vinifera]	1	auto	0	99	KVSPEVVAEYTVR	iTRAQ4plex@N-term; iTRAQ4plex(K)@1	missed K-V@1	0.00373111	1764.01	589.009	1764	589.008	3	15	23.1.1.3467.3	78.6426	0.85083	11.2989	1.07734	10.4236	0.936107	11.5863	197.39	13.64	131.44	11.75	164.15	12.81	114.3	10.63
2	26.76	26.76	70.6704	54.7486	54.7486	gi|147781269	hypothetical protein [Vitis vinifera]	1	auto	0	99	KVSPEVVAEYTVR	iTRAQ4plex@N-term; iTRAQ4plex(K)@1	missed K-V@1	0.00702698	1764.01	589.01	1764	589.008	3	15	23.1.1.3469.2	78.936	1.00668	7.83914	1.04742	7.73127	0.829249	8.8738	366.23	18.6	288.54	17.23	296.1	17.26	187.86	13.67
2	26.76	26.76	70.6704	54.7486	54.7486	gi|147781269	hypothetical protein [Vitis vinifera]	1	auto	0	99	KVSPEVVAEYTVR	iTRAQ4plex@N-term; iTRAQ4plex(K)@1	missed K-V@1	-0.004734	1764	589.006	1764	589.008	3	14	41.1.1.1745.2	46.9672	1.05899	3.99959	1.04346	4.02076	0.962612	4.36829	1363.2	35.9	1129.82	34.01	1097.99	33.36	811.72	28.29
2	26.76	26.76	70.6704	54.7486	54.7486	gi|147781269	hypothetical protein [Vitis vinifera]	1	auto	0	95	KVSPEVVAEYTVR	iTRAQ4plex@N-term; iTRAQ4plex(K)@1	missed K-V@1	0.00201906	1764	589.009	1764	589.008	3	13	7.1.1.3512.3	67.0399	1.17006	9.38993	1.09947	9.57253	0.802032	11.2791	233.29	14.87	213.63	14.73	197.99	14.14	115.74	10.77
2	26.76	26.76	70.6704	54.7486	54.7486	gi|147781269	hypothetical protein [Vitis vinifera]	1	auto	0	81	KVSPEVVAEYTVR	iTRAQ4plex@N-term; iTRAQ4plex(K)@1	missed K-V@1	0.00294788	1764.01	883.01	1764	883.009	2	12	11.1.1.2632.3	51.4845	0.893052	6.06895	0.84834	6.1633	0.885874	6.43651	658.56	24.92	460.29	21.84	431.25	20.98	360.88	18.79
2	26.76	26.76	70.6704	54.7486	54.7486	gi|147781269	hypothetical protein [Vitis vinifera]	1	auto	0	77	KVSPEVVAEYTVR	iTRAQ4plex@N-term; iTRAQ4plex(K)@1	missed K-V@1	0.280522	1764.28	589.102	1764	589.008	3	12	27.1.1.2885.4	58.7541	1.0759	9.7881	1.26944	9.326	1.07488	10.377	226.26	14.63	190.52	14	221.71	14.9	150.44	12.21
2	26.76	26.76	70.6704	54.7486	54.7486	gi|147781269	hypothetical protein [Vitis vinifera]	1	auto	0	49	KVSPEVVAEYTVR	iTRAQ4plex@N-term; iTRAQ4plex(K)@1; iTRAQ4plex(Y)@10	missed K-V@1	0.0638359	1908.17	637.063	1908.1	637.042	3	12	25.1.1.2886.4	56.0019	1.06137	5.63263	0.993466	5.76887	1.20071	5.73011	686.33	25.48	570.11	24.15	526.32	23.24	509.76	22.25
2	26.76	26.76	70.6704	54.7486	54.7486	gi|147781269	hypothetical protein [Vitis vinifera]	1	auto	0	38	KVSPEVVAEYTVR	iTRAQ4plex@N-term; iTRAQ4plex(K)@1	missed K-V@1	0.00139093	1764	883.009	1764	883.009	2	11	41.1.1.1741.3	46.3288	1.38436	9.9584	1.21798	10.3762	1.20797	10.9453	189.34	13.42	205.14	14.35	178.01	13.49	141.48	11.8
2	26.76	26.76	70.6704	54.7486	54.7486	gi|147781269	hypothetical protein [Vitis vinifera]	1	auto	0	9	KVSPEVVAEYTVR	iTRAQ4plex@N-term; iTRAQ4plex(K)@1	missed K-V@1	-0.0164613	1763.99	883	1764	883.009	2	10	7.1.1.4116.2	103.805	0.982222	14.7001	1.04347	14.3985	0.92624	15.8858	105.89	10	81.4	9.17	85.29	9.27	60.67	7.75
2	26.76	26.76	70.6704	54.7486	54.7486	gi|147781269	hypothetical protein [Vitis vinifera]	1	auto	0	9	KVSPEVVAEYTVR	iTRAQ4plex@N-term; iTRAQ4plex(K)@1	missed K-V@1	-0.00483453	1764	883.006	1764	883.009	2	10	41.1.1.1747.2	47.3121	0.90948	7.4997	0.995227	7.2648	0.9301	7.88239	427.26	20.07	304.12	17.78	328.23	18.19	245.82	15.56
2	26.76	26.76	70.6704	54.7486	54.7486	gi|147781269	hypothetical protein [Vitis vinifera]	0	auto - low confidence	0	0	KVSPEVVAEYTVR	iTRAQ4plex@N-term; iTRAQ4plex(K)@1	missed K-V@1	0.00746936	1764.01	883.012	1764	883.009	2	9	1.1.1.1526.3	48.1977	1.02762	7.88347	0.857633	8.3642	0.805538	9.05283	356.58	18.36	286.78	17.12	236.06	15.56	177.68	13.23
2	26.76	26.76	70.6704	54.7486	54.7486	gi|147781269	hypothetical protein [Vitis vinifera]	0	auto - low confidence	0	0	KVSPEVVAEYTVR	iTRAQ4plex@N-term; iTRAQ4plex(K)@1; iTRAQ4plex(Y)@10	missed K-V@1	0.0544976	1908.16	637.06	1908.1	637.042	3	8	24.1.1.2840.4	55.3829	1.12005	7.95796	1.01362	8.25315	1.38403	7.89363	332.8	17.75	291.73	17.23	260.39	16.4	284.92	16.58
2	26.76	26.76	70.6704	54.7486	54.7486	gi|147781269	hypothetical protein [Vitis vinifera]	0	auto - low confidence	0	0	KVSPEVVAEYTVR	iTRAQ4plex@N-term; iTRAQ4plex(K)@1	missed K-V@1	0.00571623	1764.01	589.01	1764	589.008	3	6	42.1.1.1633.4	48.2139	1.03772	8.44699	0.683938	9.7863	0.946565	9.17876	307.86	17.06	250.03	15.94	162.53	13.11	180.26	13.19
2	26.76	26.76	70.6704	54.7486	54.7486	gi|147781269	hypothetical protein [Vitis vinifera]	1	auto	0	99	LASINVENVEGNR	iTRAQ4plex@N-term		0.00458836	1557.83	779.921	1557.82	779.919	2	18	3.1.1.3979.2	84.0482	1.15387	5.84069	1.26316	5.69697	1.06584	6.3411	609.26	24.02	550.2	23.71	594.05	24.43	401.69	19.95
2	26.76	26.76	70.6704	54.7486	54.7486	gi|147781269	hypothetical protein [Vitis vinifera]	1	auto	0	96	LASINVENVEGNR	iTRAQ4plex@N-term		-0.00561139	1557.82	779.916	1557.82	779.919	2	13	16.1.1.4273.4	85.5756	1.06798	10.5443	1.19999	10.1873	1.04327	11.2662	195.6	13.6	163.49	12.96	181.18	13.49	126.23	11.19
2	26.76	26.76	70.6704	54.7486	54.7486	gi|147781269	hypothetical protein [Vitis vinifera]	1	auto	0	8	LASINVENVEGNR	iTRAQ4plex@N-term		0.00457719	1557.83	779.921	1557.82	779.919	2	10	17.1.1.3831.2	78.9251	0.81564	12.5948	1.0341	11.6009	1.04847	12.253	163.5	12.41	104.37	10.49	130.51	11.45	106.04	10.2
2	26.76	26.76	70.6704	54.7486	54.7486	gi|147781269	hypothetical protein [Vitis vinifera]	1	auto	0	4	LASINVENVEGNR	iTRAQ4plex@N-term; Deamidated(N)@5		0.0644792	1558.87	780.443	1558.81	780.411	2	10	37.1.1.1974.3	49.8302	0.843771	4.65403	0.907762	4.51364	0.662133	5.39113	1165.31	33.14	769.53	28.35	816.54	28.62	477.29	21.86
2	26.76	26.76	70.6704	54.7486	54.7486	gi|147781269	hypothetical protein [Vitis vinifera]	0	auto - low confidence	0	0	LASINVENVEGNR	iTRAQ4plex@N-term; Deamidated(N)@8		0.0907641	1558.9	780.456	1558.81	780.411	2	8	38.1.1.1436.4	47.553	0.761875	8.74355	0.764083	8.63624	0.412077	11.8754	353.9	18.25	211.02	14.9	208.73	14.46	90.21	9.65
2	26.76	26.76	70.6704	54.7486	54.7486	gi|147781269	hypothetical protein [Vitis vinifera]	1	auto	0	84	LGEGAAESLHVK	iTRAQ4plex@N-term; iTRAQ4plex(K)@12		-0.0178474	1497.82	749.918	1497.84	749.927	2	13	7.1.1.3451.3	61.9941	0.968664	8.23543	1.00175	8.12319	0.709379	9.76276	339.99	17.92	257.75	16.31	262.9	16.25	149.19	12.26
2	26.76	26.76	70.6704	54.7486	54.7486	gi|147781269	hypothetical protein [Vitis vinifera]	1	auto	0	81	LGEGAAESLHVK	iTRAQ4plex@N-term; iTRAQ4plex(K)@12		-0.000864709	1497.84	500.287	1497.84	500.287	3	12	41.1.1.1685.4	37.9605	0.786587	11.7293	1.04071	10.6089	0.722757	12.8539	193.32	13.49	119.01	11.22	155.3	12.41	86.43	9.33
2	26.76	26.76	70.6704	54.7486	54.7486	gi|147781269	hypothetical protein [Vitis vinifera]	1	auto	0	78	LGEGAAESLHVK	iTRAQ4plex@N-term; iTRAQ4plex(K)@12		0.00926941	1497.85	500.29	1497.84	500.287	3	12	7.1.1.3451.2	61.9424	0.93396	8.93763	1.0142	8.67146	0.742446	10.2779	295.67	16.7	216.12	14.97	231.47	15.23	135.79	11.66
2	26.76	26.76	70.6704	54.7486	54.7486	gi|147781269	hypothetical protein [Vitis vinifera]	1	auto	0	15	LGEGAAESLHVK	iTRAQ4plex@N-term; iTRAQ4plex(S)@8; iTRAQ4plex(K)@12		0.0026964	1641.94	548.322	1641.94	548.321	3	11	8.1.1.2891.4	52.2453	0.943472	4.84464	0.926306	4.86127	0.782687	5.47507	998.07	30.69	736.97	27.59	713.64	26.87	483.22	21.89
2	26.76	26.76	70.6704	54.7486	54.7486	gi|147781269	hypothetical protein [Vitis vinifera]	1	auto	0	11	LGEGAAESLHVK	iTRAQ4plex@N-term; iTRAQ4plex(K)@12		-0.000977706	1497.84	749.927	1497.84	749.927	2	10	23.1.1.3416.3	71.1827	0.898162	11.2492	1.14239	10.3811	0.778188	12.5703	191.91	13.45	134.9	11.87	169.23	12.96	92.38	9.64
2	26.76	26.76	70.6704	54.7486	54.7486	gi|147781269	hypothetical protein [Vitis vinifera]	1	auto	0	10	LGEGAAESLHVK	iTRAQ4plex@N-term; iTRAQ4plex(K)@12		0.000309036	1497.84	500.287	1497.84	500.287	3	10	23.1.1.3416.2	71.131	0.977386	9.40575	1.06508	9.1349	0.825191	10.568	259.42	15.65	198.44	14.32	213.28	14.63	132.42	11.49
2	26.76	26.76	70.6704	54.7486	54.7486	gi|147781269	hypothetical protein [Vitis vinifera]	1	auto	0	10	LGEGAAESLHVK	iTRAQ4plex@N-term; iTRAQ4plex(K)@12		-0.0093574	1497.83	749.922	1497.84	749.927	2	10	41.1.1.1684.2	37.6847	1.01352	13.3531	1.13944	12.8357	0.582045	17.435	125.93	10.91	99.89	10.15	110.76	10.49	45.34	6.86
2	26.76	26.76	70.6704	54.7486	54.7486	gi|147781269	hypothetical protein [Vitis vinifera]	1	auto	0	9	LGEGAAESLHVK	iTRAQ4plex@N-term; iTRAQ4plex(K)@12		0.0191571	1497.86	500.293	1497.84	500.287	3	10	11.1.1.2613.2	48.1554	0.995673	10.6323	0.901778	10.9758	0.844136	11.8996	200.09	13.75	155.92	12.65	139.28	11.92	104.48	10.15
2	26.76	26.76	70.6704	54.7486	54.7486	gi|147781269	hypothetical protein [Vitis vinifera]	0	auto - low confidence	0	0	LGEGAAESLHVK	iTRAQ4plex@N-term; iTRAQ4plex(K)@12		-0.00660316	1497.83	500.285	1497.84	500.287	3	7	1.1.1.1472.3	38.8827	1.01811	11.4408	0.894484	11.9543	1.03384	12.0347	170.38	12.69	135.76	11.79	117.64	11	108.96	10.3
2	26.76	26.76	70.6704	54.7486	54.7486	gi|147781269	hypothetical protein [Vitis vinifera]	0	auto - low confidence	0	0	LGEGAAESLHVK	iTRAQ4plex@N-term; iTRAQ4plex(S)@8; iTRAQ4plex(K)@12		-0.00711696	1641.93	821.975	1641.94	821.978	2	9	8.1.1.2891.3	52.1936	0.957522	10.1333	0.862018	10.4957	0.961824	10.7044	225.61	14.59	169.07	13.19	150.12	12.41	134.23	11.45
2	26.76	26.76	70.6704	54.7486	54.7486	gi|147781269	hypothetical protein [Vitis vinifera]	0	auto - low confidence	0	0	LGEGAAESLHVK	iTRAQ4plex@N-term; iTRAQ4plex(S)@8; iTRAQ4plex(K)@12		0.0191759	1641.96	548.327	1641.94	548.321	3	8	9.1.1.2778.2	50.4749	0.990829	9.06042	0.897528	9.36333	0.95789	9.68935	276.34	16.16	214.29	14.83	191.45	14	163.74	12.65
2	26.76	26.76	70.6704	54.7486	54.7486	gi|147781269	hypothetical protein [Vitis vinifera]	0	auto - low confidence	0	0	LGEGAAESLHVK	iTRAQ4plex@N-term; iTRAQ4plex(S)@8; iTRAQ4plex(K)@12		0.0277819	1641.97	548.33	1641.94	548.321	3	9	9.1.1.2779.2	50.5441	0.962795	8.35766	0.84614	8.73042	0.974612	8.80072	330.45	17.66	249	16	215.83	14.9	199.22	13.93
2	26.76	26.76	70.6704	54.7486	54.7486	gi|147781269	hypothetical protein [Vitis vinifera]	0	auto - low confidence	0	0	LGEGAAESLHVK	iTRAQ4plex@N-term; iTRAQ4plex(K)@12		-0.00063551	1497.84	749.927	1497.84	749.927	2	8	11.1.1.2613.3	48.207	0.9517	9.6156	0.970531	9.52165	0.710371	11.3109	252.15	15.43	187.81	13.93	188.9	13.78	110.8	10.54
2	26.76	26.76	70.6704	54.7486	54.7486	gi|147781269	hypothetical protein [Vitis vinifera]	0	auto - low confidence	0	0	LGEGAAESLHVK	iTRAQ4plex@N-term; iTRAQ4plex(S)@8; iTRAQ4plex(K)@12		0.0572618	1642	548.34	1641.94	548.321	3	9	24.1.1.2779.2	50.7504	0.920147	6.65195	1.06229	6.33441	0.85295	7.23871	539.52	22.56	388.53	20.1	442.4	21.05	284.66	16.82
2	26.76	26.76	70.6704	54.7486	54.7486	gi|147781269	hypothetical protein [Vitis vinifera]	0	auto - low confidence	0	0	LGEGAAESLHVK	iTRAQ4plex@N-term; iTRAQ4plex(S)@8; iTRAQ4plex(K)@12		0.0519651	1641.99	822.004	1641.94	821.978	2	9	24.1.1.2779.4	50.8537	1.11324	7.74378	1.25059	7.48392	0.9468	8.65504	353.97	18.3	308.4	17.78	341.7	18.49	207.31	14.39
2	26.76	26.76	70.6704	54.7486	54.7486	gi|147781269	hypothetical protein [Vitis vinifera]	0	auto - low confidence	0	0	LGEGAAESLHVK	iTRAQ4plex@N-term; iTRAQ4plex(S)@8; iTRAQ4plex(K)@12		0.0574449	1642	548.34	1641.94	548.321	3	8	24.1.1.2780.2	50.9229	0.889321	3.98484	0.889882	3.97191	0.840183	4.30044	1533.46	38.03	1067.31	33.29	1053.34	32.68	796.97	28
2	26.76	26.76	70.6704	54.7486	54.7486	gi|147781269	hypothetical protein [Vitis vinifera]	0	auto - low confidence	0	0	LGEGAAESLHVK	iTRAQ4plex@N-term; iTRAQ4plex(S)@8; iTRAQ4plex(K)@12		0.0935167	1642.04	548.352	1641.94	548.321	3	7	25.1.1.2846.2	51.6761	0.953586	11.2382	0.950115	11.2303	0.881363	12.2167	184.32	13.19	137.56	11.92	135.18	11.7	100.49	9.95
2	26.76	26.76	70.6704	54.7486	54.7486	gi|147781269	hypothetical protein [Vitis vinifera]	0	auto - low confidence	0	0	LGEGAAESLHVK	iTRAQ4plex@N-term; iTRAQ4plex(S)@8; iTRAQ4plex(K)@12		0.0317014	1641.97	821.994	1641.94	821.978	2	7	25.1.1.2848.2	51.8144	1.03134	17.057	0.970687	17.3901	0.880879	19.0241	76.18	8.49	61.49	7.94	57.08	7.62	41.51	6.4
2	26.76	26.76	70.6704	54.7486	54.7486	gi|147781269	hypothetical protein [Vitis vinifera]	0	auto - low confidence	0	0	LGEGAAESLHVK	iTRAQ4plex@N-term; iTRAQ4plex(K)@12		0.219017	1498.06	500.36	1497.84	500.287	3	8	27.1.1.2854.4	53.5616	1.10346	10.1932	1.13428	10.1161	0.953372	11.3301	204.99	13.93	177.03	13.45	179.48	13.45	120.89	10.96
2	26.76	26.76	70.6704	54.7486	54.7486	gi|147781269	hypothetical protein [Vitis vinifera]	0	auto - low confidence	0	0	LGEGAAESLHVK	iTRAQ4plex@N-term; iTRAQ4plex(S)@8; iTRAQ4plex(K)@12		0.000192688	1641.94	548.321	1641.94	548.321	3	9	42.1.1.1546.2	33.4131	0.820043	10.014	0.926896	9.56127	0.849329	10.4712	256.92	15.56	164.89	13.15	183.82	13.6	134.98	11.53
2	26.76	26.76	70.6704	54.7486	54.7486	gi|147781269	hypothetical protein [Vitis vinifera]	0	auto - low confidence	0	0	QSTL	Gln->pyro-Glu@N-term	cleaved Q-Q@N-term; cleaved L-K@C-term	0.192152	430.399	431.406	430.206	431.214	1	3	27.1.1.5115.2	137.048			12953.7				0	0.16	7.41	3.46	171.62	12.65	25.22	5.57
2	26.76	26.76	70.6704	54.7486	54.7486	gi|147781269	hypothetical protein [Vitis vinifera]	1	auto	0	99	TASGKPFVDVMK	iTRAQ4plex@N-term; iTRAQ4plex(K)@5; iTRAQ4plex(K)@12		0.268639	1711.24	571.42	1710.97	571.331	3	16	27.1.1.2871.4	56.3391	0.980065	4.15656	1.02454	4.08495	0.652871	5.10523	1324.74	35.37	1016.12	32.37	1047.67	32.39	535	23.28
2	26.76	26.76	70.6704	54.7486	54.7486	gi|147781269	hypothetical protein [Vitis vinifera]	1	auto	0	96	TASGKPFVDVMK	iTRAQ4plex@N-term; iTRAQ4plex(K)@5; iTRAQ4plex(K)@12		0.0311511	1711	571.341	1710.97	571.331	3	13	11.1.1.2625.3	50.277	0.978871	3.77925	0.966807	3.78243	0.661396	4.61019	1602.22	38.9	1227.46	35.55	1195.71	34.68	655.51	25.69
2	26.76	26.76	70.6704	54.7486	54.7486	gi|147781269	hypothetical protein [Vitis vinifera]	1	auto	0	85	TASGKPFVDVMK	iTRAQ4plex@N-term; iTRAQ4plex(K)@5; iTRAQ4plex(K)@12		-0.00775183	1710.96	856.489	1710.97	856.492	2	12	1.1.1.1491.4	42.2119	0.946314	8.81544	0.920372	8.87997	0.861847	9.63213	300.87	16.85	222.83	15.17	213.75	14.73	160.4	12.57
2	26.76	26.76	70.6704	54.7486	54.7486	gi|147781269	hypothetical protein [Vitis vinifera]	1	auto	0	34	TASGKPFVDVMK	iTRAQ4plex@N-term; iTRAQ4plex(K)@5; iTRAQ4plex(K)@12		0.0036853	1710.97	571.332	1710.97	571.331	3	11	10.1.1.2614.2	51.7899	1.16395	4.9647	1.04546	5.13286	0.783178	5.99984	836.13	28.14	761.67	27.8	674.75	26.15	405.07	20.12
2	26.76	26.76	70.6704	54.7486	54.7486	gi|147781269	hypothetical protein [Vitis vinifera]	1	auto	0	4	TASGKPFVDVMK	iTRAQ4plex@N-term; iTRAQ4plex(K)@5; iTRAQ4plex(K)@12		0.0141966	1710.98	856.5	1710.97	856.492	2	10	11.1.1.2625.4	50.3287	1.01813	7.14398	0.94659	7.29926	0.697968	8.64358	437.06	20.32	348.26	18.89	319.35	17.97	188.7	13.75
2	26.76	26.76	70.6704	54.7486	54.7486	gi|147781269	hypothetical protein [Vitis vinifera]	1	auto	0	2	TASGKPFVDVMK	iTRAQ4plex@N-term; iTRAQ4plex(K)@5; iTRAQ4plex(K)@12		0.268639	1711.24	571.42	1710.97	571.331	3	9	27.1.1.2873.4	56.6841	1.11697	6.60298	0.966295	6.90311	0.655924	8.42129	483.88	21.4	423	20.74	360.92	19.13	196.33	14.07
2	26.76	26.76	70.6704	54.7486	54.7486	gi|147781269	hypothetical protein [Vitis vinifera]	0	auto - low confidence	0	0	TASGKPFVDVMK	iTRAQ4plex@N-term; iTRAQ4plex(K)@5; Oxidation(M)@11; iTRAQ4plex(K)@12		0.0114594	1726.98	576.666	1726.97	576.662	3	7	1.1.1.1425.4	33.7719	1.09939	8.4041	1.13426	8.332	0.977527	9.24845	302.26	16.91	260.07	16.31	264.64	16.34	182.77	13.46
2	26.76	26.76	70.6704	54.7486	54.7486	gi|147781269	hypothetical protein [Vitis vinifera]	0	auto - low confidence	0	0	TASGKPFVDVMK	iTRAQ4plex@N-term; iTRAQ4plex(K)@5; Oxidation(P)@6; iTRAQ4plex(K)@12		-0.036908	1726.93	864.471	1726.97	864.49	2	5	5.1.1.4699.2	117.727	0.97151	27.3572	0.868586	28.3343	0.800144	30.9239	30.71	5.39	23.35	4.9	20.59	4.58	15.2	3.87
2	26.76	26.76	70.6704	54.7486	54.7486	gi|147781269	hypothetical protein [Vitis vinifera]	0	auto - low confidence	0	0	TASGKPFVDVMK	iTRAQ4plex@N-term; iTRAQ4plex(K)@5; iTRAQ4plex(K)@12		0.244299	1711.21	856.615	1710.97	856.492	2	8	27.1.1.2873.3	56.6324	0.932945	10.1372	0.772284	10.8122	0.899159	10.8533	228.91	14.7	167.14	13.11	136.46	11.87	127.32	11.14
2	26.76	26.76	70.6704	54.7486	54.7486	gi|147781269	hypothetical protein [Vitis vinifera]	0	auto - low confidence	0	0	TASGKPFVDVMK	iTRAQ4plex@N-term; iTRAQ4plex(K)@5; iTRAQ4plex(K)@12		-0.00719191	1710.96	856.489	1710.97	856.492	2	7	43.1.1.1399.3	40.6534	0.931628	13.0178	1.09119	12.3464	0.907579	13.9249	139.88	11.49	101.99	10.3	117.82	10.86	78.53	8.83
2	26.76	26.76	70.6704	54.7486	54.7486	gi|147781269	hypothetical protein [Vitis vinifera]	0	auto - low confidence	0	0	TASGKPFVDVMKEGGVLPGIK	iTRAQ4plex@N-term; iTRAQ4plex(K)@5; Oxidation(M)@11; iTRAQ4plex(K)@12; iTRAQ4plex(K)@21		-0.0150258	2721.54	908.188	2721.56	908.193	3	9	10.1.1.2634.2	55.2398	1.02716	5.33484	0.911459	5.60217	1.88573	4.75127	779.82	27.15	626.89	25.34	548.65	24.08	909.64	29.41
2	26.76	26.76	70.6704	54.7486	54.7486	gi|147781269	hypothetical protein [Vitis vinifera]	1	auto	0	91	VDKGTVVLTGTDGETTTQGLDGLGER	iTRAQ4plex@N-term; iTRAQ4plex(K)@3	missed K-G@3	0.0269836	2906.53	969.852	2906.51	969.843	3	13	5.1.1.4533.2	89.0918	1.11137	5.81333	1.15661	5.73614	0.669798	7.37972	627.65	24.37	545.93	23.62	560.36	23.66	260.05	16.32
2	26.76	26.76	70.6704	54.7486	54.7486	gi|147781269	hypothetical protein [Vitis vinifera]	1	auto	0	91	VDKGTVVLTGTDGETTTQGLDGLGER	iTRAQ4plex@N-term; iTRAQ4plex(K)@3	missed K-G@3	-0.0117991	2906.5	969.839	2906.51	969.843	3	13	6.1.1.4634.4	89.8263	1.11475	5.75733	0.95682	6.03335	0.621909	7.49351	637.12	24.56	555.85	23.77	470.56	21.84	245.1	15.75
2	26.76	26.76	70.6704	54.7486	54.7486	gi|147781269	hypothetical protein [Vitis vinifera]	1	auto	0	60	VDKGTVVLTGTDGETTTQGLDGLGER	iTRAQ4plex@N-term; iTRAQ4plex(K)@3	missed K-G@3	0.0120189	2906.52	969.847	2906.51	969.843	3	12	22.1.1.4205.2	81.1303	1.27687	4.90436	1.17978	5.02212	0.712763	6.32853	814.56	27.8	814.01	28.67	741.8	27.33	359.14	19.14
2	26.76	26.76	70.6704	54.7486	54.7486	gi|147781269	hypothetical protein [Vitis vinifera]	1	auto	0	59	VDKGTVVLTGTDGETTTQGLDGLGER	iTRAQ4plex@N-term; iTRAQ4plex(K)@3	missed K-G@3	0.00499077	2906.51	969.845	2906.51	969.843	3	12	39.1.1.1769.2	54.3107	1.128	9.10187	1.07889	9.2238	0.775242	10.9514	253.53	15.49	223.82	15.1	211.14	14.59	121.58	11.05
2	26.76	26.76	70.6704	54.7486	54.7486	gi|147781269	hypothetical protein [Vitis vinifera]	1	auto	0	59	VDKGTVVLTGTDGETTTQGLDGLGER	iTRAQ4plex@N-term; iTRAQ4plex(K)@3	missed K-G@3	0.0104523	2906.52	969.847	2906.51	969.843	3	12	40.1.1.1925.2	54.4052	1.03469	5.07303	0.999087	5.11682	0.618424	6.47649	859.09	28.5	695.68	26.7	662.53	25.81	328.64	18.28
2	26.76	26.76	70.6704	54.7486	54.7486	gi|147781269	hypothetical protein [Vitis vinifera]	1	auto	0	18	VDKGTVVLTGTDGETTTQGLDGLGER	iTRAQ4plex@N-term; iTRAQ4plex(K)@3	missed K-G@3	0.016807	2906.52	969.849	2906.51	969.843	3	11	21.1.1.4235.3	82.9467	1.13292	4.8984	0.947948	5.17251	0.54786	6.74514	871.42	28.72	772.66	28	637.64	25.42	295.32	17.38
2	26.76	26.76	70.6704	54.7486	54.7486	gi|147781269	hypothetical protein [Vitis vinifera]	0	auto - low confidence	0	0	VDKGTVVLTGTDGETTTQGLDGLGER	iTRAQ4plex@N-term; iTRAQ4plex(K)@3	missed K-G@3	0.0202089	2906.53	969.85	2906.51	969.843	3	9	5.1.1.4541.4	90.5752	1.16168	10.9366	0.826426	12.3009	1.28143	11.2036	172.09	12.77	156.46	12.57	109.78	10.77	136.41	11.45
2	26.76	26.76	70.6704	54.7486	54.7486	gi|147781269	hypothetical protein [Vitis vinifera]	1	auto	0	99	VSPEVVAEYTVR	iTRAQ4plex@N-term		0.00237856	1491.81	746.911	1491.81	746.91	2	15	16.1.1.4306.4	91.2681	0.986626	10.8437	0.97433	10.8871	0.959501	11.5926	193.74	13.53	149.6	12.41	145.71	12.17	114.99	10.64
2	26.76	26.76	70.6704	54.7486	54.7486	gi|147781269	hypothetical protein [Vitis vinifera]	1	auto	0	38	VSPEVVAEYTVR	iTRAQ4plex@N-term		-0.00473402	1491.8	746.908	1491.81	746.91	2	11	2.1.1.4190.4	91.2531	1.02175	5.13867	1.04111	5.11176	1.0258	5.43317	844.46	28.25	675.28	26.34	678.64	26.23	535.84	22.94
2	26.76	26.76	70.6704	54.7486	54.7486	gi|147781269	hypothetical protein [Vitis vinifera]	1	auto	0	1	VSPEVVAEYTVR	iTRAQ4plex@N-term		-0.00150113	1491.8	746.909	1491.81	746.91	2	7	17.1.1.3871.3	85.8767	0.63094	22.9493	0.918186	19.8068	0.793666	22.2749	59.64	7.48	29.45	5.66	42.27	6.48	29.28	5.39
2	26.76	26.76	70.6704	54.7486	54.7486	gi|147781269	hypothetical protein [Vitis vinifera]	1	auto	0	99	YAMICQENGLVPIVEPEILVDGPHDIEK	iTRAQ4plex@N-term; Methylthio(C)@5; Deamidated(N)@8; iTRAQ4plex(K)@28		0.0168435	3455.74	1152.92	3455.73	1152.92	3	15	38.1.1.1754.2	102.305	0.97898	13.1826	0.780554	14.1312	0.310886	22.2733	131.3	11.14	100.6	10.15	79.11	8.94	25.25	5.2
2	26.76	26.76	70.6704	54.7486	54.7486	gi|147781269	hypothetical protein [Vitis vinifera]	1	auto	0	99	YAMICQENGLVPIVEPEILVDGPHDIEK	iTRAQ4plex@N-term; Methylthio(C)@5; Deamidated(N)@8; iTRAQ4plex(K)@28		0.016111	3455.74	1152.92	3455.73	1152.92	3	15	38.1.1.1754.3	102.356	1.03352	13.0779	1.37873	11.9604	0.277676	24.7782	130.12	11.09	105.25	10.44	138.48	11.62	22.35	5.2
2	26.76	26.76	70.6704	54.7486	54.7486	gi|147781269	hypothetical protein [Vitis vinifera]	1	auto	0	98	YAMICQENGLVPIVEPEILVDGPHDIEK	iTRAQ4plex@N-term; Methylthio(C)@5; iTRAQ4plex(K)@28		0.0514326	3454.79	1152.61	3454.74	1152.59	3	14	20.1.1.3960.3	114.818	0.953528	13.8306	1.01623	13.4736	0.453717	19.6317	121.82	10.72	90.91	9.7	95.56	9.75	34.19	6
2	26.76	26.76	70.6704	54.7486	54.7486	gi|147781269	hypothetical protein [Vitis vinifera]	1	auto	0	92	YAMICQENGLVPIVEPEILVDGPHDIEK	iTRAQ4plex@N-term; Methylthio(C)@5; iTRAQ4plex(K)@28		-0.960926	3453.78	1152.27	3454.74	1152.59	3	14	38.1.1.1746.4	101.028	1.05834	11.2128	1.02854	11.2581	0.319239	19.4699	173.44	12.81	143.66	12.12	137.7	11.7	34.25	6.17
2	26.76	26.76	70.6704	54.7486	54.7486	gi|147781269	hypothetical protein [Vitis vinifera]	1	auto	0	86	YAMICQENGLVPIVEPEILVDGPHDIEK	iTRAQ4plex@N-term; Methylthio(C)@5; Deamidated(Q)@6; iTRAQ4plex(K)@28		0.0223274	3455.75	1152.92	3455.73	1152.92	3	13	5.1.1.4738.2	124.454	0.759248	17.7707	0.851825	16.8513	0.31288	27.5141	86.08	9	51.15	7.35	56.6	7.48	16.66	4.24
2	26.76	26.76	70.6704	54.7486	54.7486	gi|147781269	hypothetical protein [Vitis vinifera]	1	auto	0	76	YAMICQENGLVPIVEPEILVDGPHDIEK	iTRAQ4plex@N-term; Oxidation(M)@3; Methylthio(C)@5; Deamidated(N)@8; iTRAQ4plex(K)@28		2.41684e-05	3471.72	1158.25	3471.72	1158.25	3	13	38.1.1.1720.3	96.4913	1.10944	14.4985	0.682533	17.1596	0.828195	16.8348	100.37	9.75	87.15	9.38	52.88	7.48	51.42	7.07
2	26.76	26.76	70.6704	54.7486	54.7486	gi|147781269	hypothetical protein [Vitis vinifera]	1	auto	0	46	YAMICQENGLVPIVEPEILVDGPHDIEK	iTRAQ4plex@N-term; Methylthio(C)@5; Deamidated(N)@8; iTRAQ4plex(K)@28		0.0153786	3455.74	1152.92	3455.73	1152.92	3	12	38.1.1.1746.2	100.925	0.757573	17.6411	1.22765	14.9193	0.301109	28.4757	88.21	9.11	52.3	7.48	83.59	9	16.43	4.36
2	26.76	26.76	70.6704	54.7486	54.7486	gi|147781269	hypothetical protein [Vitis vinifera]	1	auto	0	11	YAMICQENGLVPIVEPEILVDGPHDIEK	iTRAQ4plex@N-term; Methylthio(C)@5; Deamidated(N)@8; iTRAQ4plex(K)@28		0.0338887	3455.76	1152.93	3455.73	1152.92	3	11	4.1.1.4394.3	121.69	1.09473	14.5585	0.708136	16.8395	0.512838	20.2511	100.4	9.75	86.02	9.33	54.88	7.55	31.85	5.66
2	26.76	26.76	70.6704	54.7486	54.7486	gi|147781269	hypothetical protein [Vitis vinifera]	1	auto	0	6	YAMICQENGLVPIVEPEILVDGPHDIEK	iTRAQ4plex@N-term; Oxidation(M)@3; Methylthio(C)@5; Deamidated(N)@8; iTRAQ4plex(K)@28		0.0267575	3471.75	1158.26	3471.72	1158.25	3	11	38.1.1.1729.4	98.0954	0.869676	20.3829	0.84578	20.4325	0.536147	25.9504	59.4	7.48	40.43	6.48	38.78	6.24	19.7	4.47
2	26.76	26.76	70.6704	54.7486	54.7486	gi|147781269	hypothetical protein [Vitis vinifera]	1	auto	0	1	YAMICQENGLVPIVEPEILVDGPHDIEK	iTRAQ4plex@N-term; Oxidation(M)@3; Methylthio(C)@5; Deamidated(N)@8; iTRAQ4plex(K)@28		0.0487301	3471.77	1158.26	3471.72	1158.25	3	10	38.1.1.1718.3	96.1463	0.818338	12.598	0.893121	12.1075	0.342968	19.2171	162.43	12.37	104.03	10.44	111.98	10.54	34.46	6.08
2	26.76	26.76	70.6704	54.7486	54.7486	gi|147781269	hypothetical protein [Vitis vinifera]	0	auto - low confidence	0	0	YAMICQENGLVPIVEPEILVDGPHDIEK	iTRAQ4plex@N-term; Oxidation(M)@3; Methylthio(C)@5; Deamidated(Q)@6; Deamidated(N)@8; iTRAQ4plex(K)@28		0.0410927	3472.75	869.194	3472.71	869.184	4	7	38.1.1.1719.3	96.3188	1.22503	21.7936	1.17756	22.1222	1.17049	23.3769	42.18	6.32	40.44	6.4	38.34	6.24	30.54	5.48
2	26.76	26.76	70.6704	54.7486	54.7486	gi|147781269	hypothetical protein [Vitis vinifera]	0	auto - low confidence	0	0	YAMICQENGLVPIVEPEILVDGPHDIEK	iTRAQ4plex@N-term; Methylthio(C)@5; Deamidated(N)@8; iTRAQ4plex(K)@28		0.0415647	3455.77	864.949	3455.73	864.939	4	8	38.1.1.1756.2	102.65	0.79272	22.3609	1.17353	19.5071	0.454452	29.9166	53.11	7.07	32.95	5.92	48.11	6.86	14.93	4
2	26.76	26.76	70.6704	54.7486	54.7486	gi|147781269	hypothetical protein [Vitis vinifera]	0	auto - low confidence	0	0	YAMICQENGLVPIVEPEILVDGPHDIEK	iTRAQ4plex@N-term; Oxidation(M)@3; Methylthio(C)@5; Deamidated(N)@8; iTRAQ4plex(K)@28		0.00866994	3471.73	868.94	3471.72	868.938	4	6	39.1.1.2016.4	97.0215	0.659029	27.0062	0.788346	25.1861	1.34166	22.4786	41.51	6.25	21.41	4.8	25.26	5.1	34.45	5.75
2	26.76	26.76	70.6704	54.7486	54.7486	gi|147781269	hypothetical protein [Vitis vinifera]	0	auto - low confidence	0	0	YAMICQENGLVPIVEPEILVDGPHDIEK	iTRAQ4plex@N-term; Methylthio(C)@5; iTRAQ4plex(K)@28		0.0410916	3454.78	864.703	3454.74	864.693	4	7	39.1.1.2047.2	102.266	0.493326	25.3781	1.21501	17.9749	0.558001	25.5495	60.84	7.55	23.49	5.2	57.06	7.42	21	4.69
2	26.76	26.76	70.6704	54.7486	54.7486	gi|147781269	hypothetical protein [Vitis vinifera]	0	auto - low confidence	0	0	YAMICQENGLVPIVEPEILVDGPHDIEK	iTRAQ4plex@N-term; Methylthio(C)@5; Deamidated(Q)@6; Deamidated(N)@8; iTRAQ4plex(K)@28		0.0185862	3456.73	865.19	3456.71	865.185	4	5	39.1.1.2053.3	103.352			0.952975	26.8535	0.616692	33.9362	31.09	5.39	5.92	2.83	22.87	4.69	11.86	3.46
2	26.76	26.76	70.6704	54.7486	54.7486	gi|147781269	hypothetical protein [Vitis vinifera]	0	auto - low confidence	0	0	YAMICQENGLVPIVEPEILVDGPHDIEK	iTRAQ4plex@N-term; iTRAQ4plex(Y)@1; Methylthio(C)@5; Deamidated(N)@8; iTRAQ4plex(K)@28		0.0416988	3599.87	900.975	3599.83	900.965	4	9	40.1.1.2135.2	90.6302	1.15193	12.0961	0.870715	13.2433	0.773682	14.6047	141.48	11.58	127.55	11.36	95.09	9.9	67.71	8.19
2	26.76	26.76	70.6704	54.7486	54.7486	gi|147781269	hypothetical protein [Vitis vinifera]	0	auto - low confidence	0	0	YAMICQENGLVPIVEPEILVDGPHDIEK	iTRAQ4plex@N-term; iTRAQ4plex(Y)@1; Methylthio(C)@5; iTRAQ4plex(K)@28		-0.0454737	3598.8	900.707	3598.85	900.719	4	8	41.1.1.2000.3	91.0063			0.833455	31.1192			24.73	4.8	1.15	1.73	15.91	3.87	4.63	2.24
2	26.76	26.76	70.6704	54.7486	54.7486	gi|147781269	hypothetical protein [Vitis vinifera]	1	auto	0	99	YHDELIANAAYIGTPGK	iTRAQ4plex@N-term; iTRAQ4plex(K)@17		0.00874403	2120.12	707.715	2120.11	707.712	3	14	40.1.1.1926.2	54.5777	1.0233	6.56229	1.06234	6.47445	0.756583	7.72661	517.45	22.11	414.41	20.64	424.32	20.64	242.17	15.59
2	26.76	26.76	70.6704	54.7486	54.7486	gi|147781269	hypothetical protein [Vitis vinifera]	1	auto	0	95	YHDELIANAAYIGTPGK	iTRAQ4plex@N-term; iTRAQ4plex(K)@17		0.00536689	2120.12	707.714	2120.11	707.712	3	13	9.1.1.2825.2	58.2208	0.976333	9.83478	1.02098	9.67603	0.793275	11.2008	237.19	14.97	181.24	13.67	186.93	13.71	116.39	10.77
2	26.76	26.76	70.6704	54.7486	54.7486	gi|147781269	hypothetical protein [Vitis vinifera]	1	auto	0	92	YHDELIANAAYIGTPGK	iTRAQ4plex@N-term; iTRAQ4plex(Y)@1; iTRAQ4plex(K)@17		-0.00429182	2264.21	567.06	2264.22	567.061	4	13	42.1.1.1636.3	48.6797	0.973538	11.8628	0.955379	11.8967	0.637623	14.6586	163.1	12.41	124.27	11.31	120.28	11	64.33	8.06
2	26.76	26.76	70.6704	54.7486	54.7486	gi|147781269	hypothetical protein [Vitis vinifera]	1	auto	0	85	YHDELIANAAYIGTPGK	iTRAQ4plex@N-term; iTRAQ4plex(Y)@1; iTRAQ4plex(K)@17		0.00565182	2264.22	755.748	2264.22	755.746	3	13	42.1.1.1635.2	48.4556	0.97502	6.6654	1.02156	6.55812	0.885551	7.29333	516.81	22.09	394.37	20.17	407.53	20.27	283.1	16.73
2	26.76	26.76	70.6704	54.7486	54.7486	gi|147781269	hypothetical protein [Vitis vinifera]	1	auto	0	85	YHDELIANAAYIGTPGK	iTRAQ4plex@N-term; iTRAQ4plex(Y)@1; iTRAQ4plex(K)@17		0.00846226	2264.23	755.749	2264.22	755.746	3	13	43.1.1.1438.3	47.3809	0.750363	7.72395	0.827261	7.40301	0.707477	8.35324	459.2	20.78	269.67	16.88	293.23	17.18	200.96	14.11
2	26.76	26.76	70.6704	54.7486	54.7486	gi|147781269	hypothetical protein [Vitis vinifera]	1	auto	0	71	YHDELIANAAYIGTPGK	iTRAQ4plex@N-term; iTRAQ4plex(K)@17		0.00445136	2120.12	707.714	2120.11	707.712	3	12	7.1.1.3530.3	70.1449	0.949817	9.67377	1.13576	9.11447	0.734016	11.2722	250.04	15.36	185.87	13.89	219.21	14.76	113.53	10.73
2	26.76	26.76	70.6704	54.7486	54.7486	gi|147781269	hypothetical protein [Vitis vinifera]	1	auto	0	29	YHDELIANAAYIGTPGK	iTRAQ4plex@N-term; iTRAQ4plex(K)@17		-1.60339e-05	2120.11	707.712	2120.11	707.712	3	11	41.1.1.1792.3	55.1263	1.09884	6.37502	1.1357	6.30784	0.783097	7.58625	525.26	22.29	451.72	21.49	460.47	21.49	254.44	16
2	26.76	26.76	70.6704	54.7486	54.7486	gi|147781269	hypothetical protein [Vitis vinifera]	1	auto	0	27	YHDELIANAAYIGTPGK	iTRAQ4plex@N-term; iTRAQ4plex(K)@17		0.00360477	2120.12	707.713	2120.11	707.712	3	11	42.1.1.1677.2	55.7005	0.990109	6.89417	0.900724	7.12757	1.14704	6.95387	477.51	21.24	370.02	19.49	332	18.49	338.81	18.11
2	26.76	26.76	70.6704	54.7486	54.7486	gi|147781269	hypothetical protein [Vitis vinifera]	1	auto	0	6	YHDELIANAAYIGTPGK	iTRAQ4plex@N-term; iTRAQ4plex(K)@17		0.00993506	2120.12	707.716	2120.11	707.712	3	10	22.1.1.4215.4	82.9587	1.01097	6.54431	1.00685	6.54356	0.810016	7.47877	523.91	22.25	414.53	20.64	407.18	20.27	262.51	16.16
2	26.76	26.76	70.6704	54.7486	54.7486	gi|147781269	hypothetical protein [Vitis vinifera]	1	auto	0	1	YHDELIANAAYIGTPGK	iTRAQ4plex@N-term; iTRAQ4plex(K)@17		-0.00934583	2120.11	1061.06	2120.11	1061.06	2	9	6.1.1.4640.3	90.8096	1.16729	7.80385	1.02295	8.14854	1.02508	8.59079	337.82	17.89	308.62	17.69	266.75	16.52	214.21	14.49
2	26.76	26.76	70.6704	54.7486	54.7486	gi|147781269	hypothetical protein [Vitis vinifera]	1	auto	0	1	YHDELIANAAYIGTPGK	iTRAQ4plex@N-term; iTRAQ4plex(K)@17		0.00398437	2120.12	707.713	2120.11	707.712	3	9	6.1.1.4641.3	90.9821	0.880213	7.13563	0.908779	7.03857	0.866582	7.59686	481.56	21.31	331.74	18.57	337.81	18.49	258.14	15.94
2	26.76	26.76	70.6704	54.7486	54.7486	gi|147781269	hypothetical protein [Vitis vinifera]	1	auto	0	1	YHDELIANAAYIGTPGK	iTRAQ4plex@N-term; iTRAQ4plex(Y)@1; iTRAQ4plex(K)@17		0.0908044	2264.31	755.776	2264.22	755.746	3	10	26.1.1.2953.2	62.7852	0.842778	8.6753	0.723251	9.11095	0.667087	9.98091	334.33	17.75	220.52	15.13	186.65	13.82	137.96	11.66
2	26.76	26.76	70.6704	54.7486	54.7486	gi|147781269	hypothetical protein [Vitis vinifera]	1	auto	0	1	YHDELIANAAYIGTPGK	iTRAQ4plex@N-term; iTRAQ4plex(K)@17		-0.00650225	2120.11	707.71	2120.11	707.712	3	9	43.1.1.1481.3	54.7984	0.918358	5.41868	0.833657	5.60209	1.0751	5.4394	810.92	27.66	582.84	24.54	521.83	23.19	539.29	22.85
2	26.76	26.76	70.6704	54.7486	54.7486	gi|147781269	hypothetical protein [Vitis vinifera]	0	auto - low confidence	0	0	YYAAGAR	iTRAQ4plex@N-term; iTRAQ4plex(Y)@2		0.000156757	1058.58	530.295	1058.58	530.295	2	5	1.1.1.1248.2	24.0094	0.85933	17.4386	0.758838	18.1456	0.766251	19.214	81.69	8.77	54.94	7.55	47.85	7	38.72	6.17
3	25.92	25.92	46.4615	30.7692	26.7692	gi|157344266	unnamed protein product [Vitis vinifera]	1	auto	2	99	DAGVIAGLNVMR	iTRAQ4plex@N-term		0.00932785	1358.76	680.385	1358.75	680.38	2	14	3.1.1.4041.2	94.7431	1.28316	6.39637	1.24564	6.50774	1.95658	6.03832	478.36	21.31	480.39	22.05	459.95	21.82	578.96	23.6
3	25.92	25.92	46.4615	30.7692	26.7692	gi|157344266	unnamed protein product [Vitis vinifera]	1	auto	2	99	FEELNMDLFR	iTRAQ4plex@N-term		-0.0114316	1456.7	729.359	1456.71	729.364	2	14	20.1.1.3898.2	104.071	1.01369	6.45924	0.994004	6.46051	0.2777	11.8357	536.56	22.52	425.68	20.9	411.69	20.22	92.17	10.2
3	25.92	25.92	46.4615	30.7692	26.7692	gi|157344266	unnamed protein product [Vitis vinifera]	1	auto	2	99	FELSGIPPAPR	iTRAQ4plex@N-term; Pro->pyro-Glu(P)@10		0.0226804	1340.74	671.379	1340.72	671.368	2	15	17.1.1.3873.2	86.1701	1.45022	10.6716	1.08693	11.624	0.71533	14.2015	160.75	12.37	182.45	13.49	134.87	11.75	71.13	8.49
3	25.92	25.92	46.4615	30.7692	26.7692	gi|157344266	unnamed protein product [Vitis vinifera]	0	auto - shared MS/MS	2	99	IINEPTAAAIAYGLDKK	iTRAQ4plex@N-term; iTRAQ4plex(K)@16; iTRAQ4plex(K)@17	missed K-K@16	-0.0273247	2219.26	740.761	2219.29	740.77	3	15	23.1.1.3555.3	93.8343	1.08334	3.05906	0.909982	3.23504	0.786376	3.6073	2293.97	46.58	1944.96	44.5	1611.33	40.58	1115.87	33.27
3	25.92	25.92	46.4615	30.7692	26.7692	gi|157344266	unnamed protein product [Vitis vinifera]	1	auto	2	99	LSKEEIENMVQEAEK	iTRAQ4plex@N-term; iTRAQ4plex(K)@3; iTRAQ4plex(K)@15		-0.0013967	2208.17	737.063	2208.17	737.063	3	16	43.1.1.1596.3	74.6359	1.15528	3.64803	1.18775	3.61407	0.615814	4.84921	1558.45	38.42	1409.09	37.89	1428.83	37.76	593.66	24.79
3	25.92	25.92	46.4615	30.7692	26.7692	gi|157344266	unnamed protein product [Vitis vinifera]	1	auto	2	99	MDKSTIHDVVLVGGSTR	iTRAQ4plex@N-term; iTRAQ4plex(K)@3	missed K-S@3	0.0770608	2102.22	701.746	2102.14	701.721	3	15	26.1.1.2943.4	61.1635	1.08501	7.47619	0.718182	8.57902	0.53073	10.2291	382.67	19.03	324.95	18.14	212.14	14.83	125.63	11.23
3	25.92	25.92	46.4615	30.7692	26.7692	gi|157344266	unnamed protein product [Vitis vinifera]	1	auto	2	99	MYQGAGGPDAGAGAMDDDGPSAGGSGAGPK	iTRAQ4plex@N-term; iTRAQ4plex(K)@30		0.0343636	2909.31	970.779	2909.28	970.767	3	16	2.1.1.4069.3	75.1857	0.944431	14.1727	0.957116	14.0335	0.481625	19.4848	116.54	10.49	86.14	9.43	86.1	9.27	34.72	6
3	25.92	25.92	46.4615	30.7692	26.7692	gi|157344266	unnamed protein product [Vitis vinifera]	1	auto	2	99	NALENYAYNMR	iTRAQ4plex@N-term		-0.00440243	1501.71	751.86	1501.71	751.863	2	14	3.1.1.4007.2	88.8781	1.23072	6.47652	1.17069	6.57015	0.62143	8.72965	476.66	21.26	459.12	21.56	430.74	20.78	183.23	13.75
3	25.92	25.92	46.4615	30.7692	26.7692	gi|157344266	unnamed protein product [Vitis vinifera]	1	auto	2	99	SINPDEAVAYGAAVQAAILSGEGNEK	iTRAQ4plex@N-term; iTRAQ4plex(K)@26		0.0301535	2861.5	954.839	2861.47	954.829	3	15	38.1.1.1724.2	97.1296	1.00977	12.5769	0.962967	12.6979	0.297763	22.1925	141.81	11.58	112.07	10.72	105.41	10.25	26.12	5.39
3	25.92	25.92	46.4615	30.7692	26.7692	gi|157344266	unnamed protein product [Vitis vinifera]	1	auto	1.69897	98	NQVAMNPINTVFDAK	iTRAQ4plex@N-term; Oxidation(M)@5; iTRAQ4plex(K)@15		-0.00973641	1965.01	983.514	1965.02	983.519	2	14	2.1.1.4199.4	92.8056	1.07893	4.5884	0.984553	4.73257	1.06315	4.87274	1023.38	31.11	864.15	29.7	777.75	28.21	673.02	25.63
3	25.92	25.92	46.4615	30.7692	26.7692	gi|157344266	unnamed protein product [Vitis vinifera]	1	auto	1.52288	97	MVNHFVQEFK	iTRAQ4plex@N-term; iTRAQ4plex(K)@10		0.221388	1566.05	784.031	1565.83	783.921	2	13	27.1.1.2944.3	68.8799	1.08316	6.55936	1.04656	6.60934	0.487527	9.40866	500.01	21.75	423.87	20.81	403.93	20.1	150.79	12.58
3	25.92	25.92	46.4615	30.7692	26.7692	gi|157344266	unnamed protein product [Vitis vinifera]	1	auto	1.22185	94	EIAEAYLGSTVK	iTRAQ4plex@N-term; iTRAQ4plex(K)@12		-0.00346179	1567.87	784.941	1567.87	784.942	2	13	38.1.1.1461.2	51.7622	1.34073	7.01501	1.07879	7.51811	1.18956	7.66255	387.38	19.18	406.48	20.2	322.58	18.25	285.05	16.67
3	25.92	25.92	46.4615	30.7692	26.7692	gi|157344266	unnamed protein product [Vitis vinifera]	1	auto	0.920819	88	STIHDVVLVGGSTR	iTRAQ4plex@N-term		-0.00142793	1583.87	792.944	1583.88	792.945	2	13	6.1.1.4181.2	74.3038	0.678052	22.6502	1.37717	17.7724	0.453247	28.7804	58.53	7.42	31.06	5.83	62.22	7.75	16.41	4.24
3	25.92	25.92	46.4615	30.7692	26.7692	gi|157344266	unnamed protein product [Vitis vinifera]	1	auto	0.744727	82	ELESICNPIIAK	iTRAQ4plex@N-term; Methylthio(C)@6; iTRAQ4plex(K)@12		0.00973563	1662.9	555.308	1662.89	555.305	3	12	4.1.1.4309.4	107.079	1.21252	5.6025	1.15889	5.66681	0.413224	8.98633	642.42	24.68	609.63	24.86	574.68	23.94	164.21	13.34
3	25.92	25.92	46.4615	30.7692	26.7692	gi|157344266	unnamed protein product [Vitis vinifera]	1	auto	0.619789	76	MKELESICNPIIAK	iTRAQ4plex@N-term; iTRAQ4plex(K)@2; Methylthio(C)@8; iTRAQ4plex(K)@14		-0.00724304	2066.12	689.715	2066.13	689.717	3	12	1.1.1.1711.2	80.0585	1.23287	5.39009	1.18695	5.44415	0.494258	8.0145	687.55	25.53	663.41	25.92	629.94	25.08	210.21	14.93
3	25.92	25.92	46.4615	30.7692	26.7692	gi|157344266	unnamed protein product [Vitis vinifera]	0	auto - shared MS/MS	0.346788	55	IINEPTAAAIAYGLDK	iTRAQ4plex@N-term; iTRAQ4plex(K)@16		0.00655412	1947.1	974.557	1947.09	974.553	2	14	2.1.1.4266.2	104.26	1.4564	4.81296	1.54188	4.7587	1.10474	5.52628	792.19	27.46	902.96	30.15	942.85	30.74	541.36	23.3
3	25.92	25.92	46.4615	30.7692	26.7692	gi|157344266	unnamed protein product [Vitis vinifera]	1	auto	0.29243	49	VQQLLQDFFNGKELCK	iTRAQ4plex@N-term; Deamidated(N)@10; iTRAQ4plex(K)@12; Methylthio(C)@15; iTRAQ4plex(K)@16		0.00763515	2388.26	797.095	2388.25	797.092	3	12	1.1.1.1835.2	101.457	1.08387	4.47151	0.901142	4.72166	0.310777	7.85487	1072.98	31.86	910.18	30.43	746.36	27.4	206.27	15
3	25.92	25.92	46.4615	30.7692	26.7692	gi|157344266	unnamed protein product [Vitis vinifera]	1	auto	0.200659	37	TTPSYVAFTDTER	iTRAQ4plex@N-term		0.0014454	1630.8	816.406	1630.8	816.405	2	11	3.1.1.3969.2	82.3232	1.12992	12.2346	1.216	11.9936	1.13221	12.9467	140.47	11.53	124.22	11.27	131.85	11.53	98.38	9.85
3	25.92	25.92	46.4615	30.7692	26.7692	gi|157344266	unnamed protein product [Vitis vinifera]	0	no quant - weak signal	0.180456	34	ATAGDTHLGGEDFDNR	iTRAQ4plex@N-term		-0.0257989	1818.8	910.407	1818.83	910.42	2	8	40.1.1.1409.2	30.9603							8.18	2.83	19.96	4.36	2.87	2	5.25	2.24
3	25.92	25.92	46.4615	30.7692	26.7692	gi|157344266	unnamed protein product [Vitis vinifera]	0	auto - shared MS/MS	0.0702579	14.9367	AVVTVPAYFNDSQR	iTRAQ4plex@N-term; Deamidated(N)@10	cleaved N-A@N-term	-0.000700232	1710.87	856.442	1710.87	856.442	2	8	3.1.1.4030.4	92.949			0.729299	31.4614	1.46483	26.7383	27.8	5.1	8.52	3.16	15.65	4	25.19	4.9
3	25.92	25.92	46.4615	30.7692	26.7692	gi|157344266	unnamed protein product [Vitis vinifera]	1	auto	0.0409586	9	ARFEELNMDLFR	iTRAQ4plex@N-term	missed R-F@2	0.25126	1684.1	562.375	1683.85	562.291	3	10	27.1.1.2998.3	78.1949	0.832554	15.0098	0.639976	16.3809	0.472869	19.725	112.51	10.3	73.31	8.72	55.58	7.55	32.91	5.75
3	25.92	25.92	46.4615	30.7692	26.7692	gi|157344266	unnamed protein product [Vitis vinifera]	1	auto	0.0409586	9	MVNHFVQEFKR	iTRAQ4plex@N-term; iTRAQ4plex(K)@10	missed K-R@10	0.0526369	1721.98	575.001	1721.93	574.983	3	10	12.1.1.2930.2	57.6296	0.813101	7.10754	0.626996	7.75061	0.465816	9.30462	509.71	21.91	324.36	18.36	246.69	15.91	146.87	12.12
3	25.92	25.92	46.4615	30.7692	26.7692	gi|157344266	unnamed protein product [Vitis vinifera]	0	auto - shared MS/MS	0.0128745	2.92096	ITITNDKGR	iTRAQ4plex@N-term; iTRAQ4plex(K)@7	missed K-G@7	0.164444	1304.93	653.472	1304.77	653.39	2	9	27.1.1.2489.2	43.9708	1.07235	11.4684	1.16031	11.191	0.84124	13.1921	164.92	12.49	138.41	11.92	147.71	12.17	85.82	9.27
3	25.92	25.92	46.4615	30.7692	26.7692	gi|157344266	unnamed protein product [Vitis vinifera]	1	auto	0.00795069	1.81406	VVPGPGDKPMITVTYKGEDK	iTRAQ4plex@N-term; Oxidation(P)@3; iTRAQ4plex(K)@8; iTRAQ4plex(K)@16; iTRAQ4plex(K)@20	missed K-G@16	0.0940458	2722.6	908.541	2722.51	908.509	3	10	26.1.1.2921.2	57.2652	1.31447	5.86267	1.32031	5.90084	1.86147	5.63643	562.36	23.11	578.53	24.19	573.13	24.27	647.54	24.98
3	25.92	25.92	46.4615	30.7692	26.7692	gi|157344266	unnamed protein product [Vitis vinifera]	0	auto - low confidence	0	0	AILS	No iTRAQ4plex@N-term	cleaved A-A@N-term; cleaved S-G@C-term	0.077988	402.326	403.333	402.248	403.255	1	4	26.1.1.5416.2	136.993			9.82771	33.6679			9.47	3	10.06	3.46	71.84	8.19	0.83	2
3	25.92	25.92	46.4615	30.7692	26.7692	gi|157344266	unnamed protein product [Vitis vinifera]	0	no quant - weak signal	0	0	AKMYQGAGGPDAGAGAMDDDGPSAGGSGAGP	iTRAQ4plex@N-term; iTRAQ4plex(K)@2	cleaved I-A@N-term; cleaved P-K@C-term; missed K-M@2	0.133176	2980.45	994.491	2980.32	994.446	3	6	5.1.1.4790.2	131.564							16.97	4	11.81	3.46	2.79	2	18.24	4.12
3	25.92	25.92	46.4615	30.7692	26.7692	gi|157344266	unnamed protein product [Vitis vinifera]	0	auto - low confidence	0	0	ARFEELNMDLFR	iTRAQ4plex@N-term	missed R-F@2	0.0994653	1683.95	562.325	1683.85	562.291	3	5	7.1.1.4195.2	110.354	2.13796	19.3939	3.45383	17.8657	1.59677	22.0596	41.56	6.32	69.54	8.37	110.8	10.39	41.05	6.56
3	25.92	25.92	46.4615	30.7692	26.7692	gi|157344266	unnamed protein product [Vitis vinifera]	0	no quant - weak signal	0	0	ARFEELNMDLFR	iTRAQ4plex@N-term	missed R-F@2	0.224784	1684.08	843.046	1683.85	842.934	2	5	27.1.1.2998.4	78.2466							13.88	3.61	5.13	2.45	14.51	3.74	6.86	2.65
3	25.92	25.92	46.4615	30.7692	26.7692	gi|157344266	unnamed protein product [Vitis vinifera]	0	auto - low confidence	0	0	ATAGDTHLGGEDFDNR	iTRAQ4plex@N-term; Deamidated(N)@15		0.309205	1820.12	607.713	1819.81	607.61	3	6	25.1.1.2942.4	65.6861	0.874209	7.71225	0.731179	8.13408	0.310354	12.523	412.65	19.72	282.33	17.09	232.9	15.33	79.22	9.17
3	25.92	25.92	46.4615	30.7692	26.7692	gi|157344266	unnamed protein product [Vitis vinifera]	0	auto - low confidence	0	0	ATAGDTHLGGEDFDNR	iTRAQ4plex@N-term		-0.0179851	1818.81	910.411	1818.83	910.42	2	4	39.1.1.1472.2	30.9783	0.745191	31.5228	0.757894	30.8607			27.64	5.1	16.12	4.12	16.17	4	2.44	1.73
3	25.92	25.92	46.4615	30.7692	26.7692	gi|157344266	unnamed protein product [Vitis vinifera]	1	auto	0	98	DAGVIAGLNVMR	iTRAQ4plex@N-term		0.0120737	1358.76	680.386	1358.75	680.38	2	14	2.1.1.4207.2	94.0823	1.10686	3.608	1.135	3.59593	1.40901	3.5496	1633.7	39.32	1415.22	38.04	1431.3	38.24	1423.91	37.15
3	25.92	25.92	46.4615	30.7692	26.7692	gi|157344266	unnamed protein product [Vitis vinifera]	1	auto	0	86	DAGVIAGLNVMR	iTRAQ4plex@N-term		-0.00137445	1358.74	680.38	1358.75	680.38	2	13	37.1.1.2034.3	60.1802	1.21648	5.07907	1.17401	5.16842	1.66828	4.90973	780.56	27.2	743.14	27.46	707.36	27	805.51	27.86
3	25.92	25.92	46.4615	30.7692	26.7692	gi|157344266	unnamed protein product [Vitis vinifera]	0	auto - low confidence	0	0	DAGVIAGLNVMR	iTRAQ4plex@N-term		0.0611152	1358.81	680.411	1358.75	680.38	2	5	1.1.1.1322.4	28.0428	1.05212	12.1185	1.09725	11.9577	0.846681	13.8271	149.12	11.87	122.79	11.22	126.3	11.27	78.1	8.83
3	25.92	25.92	46.4615	30.7692	26.7692	gi|157344266	unnamed protein product [Vitis vinifera]	0	auto - low confidence	0	0	DAGVIAGLNVMR	iTRAQ4plex@N-term; Oxidation(M)@11		0.0068595	1374.75	688.381	1374.74	688.378	2	9	16.1.1.4272.2	85.2997	0.800249	12.5172	1.02892	11.4433	0.874342	12.8624	167.81	12.57	105.1	10.54	133.28	11.53	90.76	9.49
3	25.92	25.92	46.4615	30.7692	26.7692	gi|157344266	unnamed protein product [Vitis vinifera]	0	auto - low confidence	0	0	DAGVIAGLNVMR	iTRAQ4plex@N-term		0.0211955	1358.77	680.391	1358.75	680.38	2	8	17.1.1.3893.2	89.6201	0.918797	16.4239	1.21677	15.1849	2.71426	13.026	89.03	9.17	64.02	8.19	83.62	9.33	149.48	11.92
3	25.92	25.92	46.4615	30.7692	26.7692	gi|157344266	unnamed protein product [Vitis vinifera]	0	auto - low confidence	0	0	DAGVIAGLNVMR	iTRAQ4plex@N-term; Oxidation(M)@11		-0.00921529	1374.73	688.373	1374.74	688.378	2	6	37.1.1.1970.2	49.0885	1.15063	10.312	1.10435	10.461	1.01575	11.3494	195.33	13.6	175.9	13.38	166.51	13	122.73	11
3	25.92	25.92	46.4615	30.7692	26.7692	gi|157344266	unnamed protein product [Vitis vinifera]	0	auto - low confidence	0	0	DNNLLGK	iTRAQ4plex@N-term; iTRAQ4plex(K)@7		-0.0115231	1060.6	531.308	1060.61	531.313	2	6	40.1.1.1370.2	29.8128	1.14526	14.3896	0.882348	15.6386	0.659632	18.4113	100.31	9.75	89.91	9.54	68.32	8.37	40.93	6.4
3	25.92	25.92	46.4615	30.7692	26.7692	gi|157344266	unnamed protein product [Vitis vinifera]	0	no quant - weak signal	0	0	EDAV	Glu->pyro-Glu@N-term	cleaved I-E@N-term; cleaved V-E@C-term	0.0818504	414.257	415.264	414.175	415.182	1	4	25.1.1.2814.3	50.6494							3.12	1.73	5.09	2.24	4.02	2	0	0.2
3	25.92	25.92	46.4615	30.7692	26.7692	gi|157344266	unnamed protein product [Vitis vinifera]	1	auto	0	80	EIAEAYLGSTVK	iTRAQ4plex@N-term; iTRAQ4plex(K)@12		-0.00777218	1567.86	784.938	1567.87	784.942	2	12	20.1.1.3774.3	82.7326	1.2307	7.30231	1.02025	7.75859	1.04052	8.12157	374.37	18.84	360.59	19.08	294.83	17.41	240.96	15.36
3	25.92	25.92	46.4615	30.7692	26.7692	gi|157344266	unnamed protein product [Vitis vinifera]	1	auto	0	9	EIAEAYLGSTVK	iTRAQ4plex@N-term; iTRAQ4plex(K)@12		-0.0134716	1567.86	784.936	1567.87	784.942	2	10	4.1.1.4196.3	87.5347	1.16169	9.16885	1.20676	9.09179	1.19193	9.62192	245.99	15.26	223.65	15.1	229.14	15.23	181.37	13.34
3	25.92	25.92	46.4615	30.7692	26.7692	gi|157344266	unnamed protein product [Vitis vinifera]	1	auto	0	57	ELESICNPIIAK	iTRAQ4plex@N-term; Methylthio(C)@6; iTRAQ4plex(K)@12		0.0106045	1662.9	555.308	1662.89	555.305	3	11	16.1.1.4392.3	106.051	1.09628	8.82583	0.952678	9.18682	0.343155	14.8768	273.71	16.09	234.84	15.46	201.28	14.21	58.1	7.94
3	25.92	25.92	46.4615	30.7692	26.7692	gi|157344266	unnamed protein product [Vitis vinifera]	1	auto	0	40	ELESICNPIIAK	iTRAQ4plex@N-term; Methylthio(C)@6; iTRAQ4plex(K)@12		-0.000538217	1662.89	832.453	1662.89	832.454	2	11	37.1.1.2134.3	77.4301	0.955492	9.14909	0.931529	9.1655	0.351616	14.5696	277.56	16.19	207.56	14.63	199.58	14.11	60.37	8.06
3	25.92	25.92	46.4615	30.7692	26.7692	gi|157344266	unnamed protein product [Vitis vinifera]	1	auto	0	40	ELESICNPIIAK	iTRAQ4plex@N-term; Methylthio(C)@6; iTRAQ4plex(K)@12		-0.00233958	1662.89	832.452	1662.89	832.454	2	11	38.1.1.1603.3	76.3088	1.2897	4.97853	1.1671	5.12087	0.453145	7.7906	785.89	27.31	793.25	28.28	708	26.63	220.29	15.36
3	25.92	25.92	46.4615	30.7692	26.7692	gi|157344266	unnamed protein product [Vitis vinifera]	1	auto	0	38	ELESICNPIIAK	iTRAQ4plex@N-term; Methylthio(C)@6; iTRAQ4plex(K)@12		-0.0126447	1662.88	832.447	1662.89	832.454	2	11	20.1.1.3880.3	101.018	1.45814	8.33812	1.11855	9.00001	0.489377	13.0111	262.62	15.81	299.7	17.29	226.75	15.17	79.5	9.17
3	25.92	25.92	46.4615	30.7692	26.7692	gi|157344266	unnamed protein product [Vitis vinifera]	1	auto	0	13	ELESICNPIIAK	iTRAQ4plex@N-term; Methylthio(C)@6; iTRAQ4plex(K)@12		0.00156996	1662.89	832.455	1662.89	832.454	2	10	16.1.1.4392.2	106	1.16878	12.2784	0.946028	13.0674	0.262034	24.1426	136.16	11.36	124.55	11.22	99.43	10	22.07	5
3	25.92	25.92	46.4615	30.7692	26.7692	gi|157344266	unnamed protein product [Vitis vinifera]	1	auto	0	11	ELESICNPIIAK	iTRAQ4plex@N-term; Methylthio(C)@6; iTRAQ4plex(K)@12		0.00817133	1662.9	555.308	1662.89	555.305	3	10	2.1.1.4284.2	107.365	1.09284	8.74108	1.29333	8.28784	0.380977	14.2187	281.12	16.31	240.44	15.72	280.65	16.61	66.25	8.6
3	25.92	25.92	46.4615	30.7692	26.7692	gi|157344266	unnamed protein product [Vitis vinifera]	1	auto	0	9	ELESICNPIIAK	iTRAQ4plex@N-term; Methylthio(C)@6; iTRAQ4plex(K)@12		0.00943559	1662.9	832.458	1662.89	832.454	2	10	2.1.1.4285.4	107.641	0.997187	10.0444	0.751255	11.0009	0.383614	15.4377	223.35	14.53	174.31	13.34	129.52	11.49	53	7.42
3	25.92	25.92	46.4615	30.7692	26.7692	gi|157344266	unnamed protein product [Vitis vinifera]	1	auto	0	9	ELESICNPIIAK	iTRAQ4plex@N-term; Methylthio(C)@6; iTRAQ4plex(K)@12		-0.00480073	1662.89	832.451	1662.89	832.454	2	10	4.1.1.4309.2	106.975	1.34082	12.2035	1.34907	12.1819	0.515411	18.3388	128.41	11.05	134.75	11.66	133.72	11.53	40.94	6.63
3	25.92	25.92	46.4615	30.7692	26.7692	gi|157344266	unnamed protein product [Vitis vinifera]	1	auto	0	1	ELESICNPIIAK	iTRAQ4plex@N-term; Methylthio(C)@6; iTRAQ4plex(K)@12		-0.0133118	1662.88	832.447	1662.89	832.454	2	9	39.1.1.1903.3	77.4774	0.967753	11.03	0.963439	10.9867	0.493672	15.1341	189.57	13.38	143.58	12.17	140.98	11.87	57.89	7.75
3	25.92	25.92	46.4615	30.7692	26.7692	gi|157344266	unnamed protein product [Vitis vinifera]	1	auto	0	72	FEELNMDLFR	iTRAQ4plex@N-term		-6.18976e-05	1456.71	729.364	1456.71	729.364	2	12	3.1.1.4168.2	111.742	1.09071	8.29667	0.943021	8.65203	0.329544	14.2334	310.72	17.15	265.24	16.43	226.18	15.07	63.34	8.31
3	25.92	25.92	46.4615	30.7692	26.7692	gi|157344266	unnamed protein product [Vitis vinifera]	1	auto	0	45	FEELNMDLFR	iTRAQ4plex@N-term		0.00221837	1456.72	729.365	1456.71	729.364	2	11	16.1.1.4406.2	108.415	1.10285	11.7064	1.12769	11.5859	0.323987	20.5555	155.33	12.12	134.07	11.7	135.21	11.58	31.13	5.92
3	25.92	25.92	46.4615	30.7692	26.7692	gi|157344266	unnamed protein product [Vitis vinifera]	1	auto	0	41	FEELNMDLFR	iTRAQ4plex@N-term		-0.00199853	1456.71	729.363	1456.71	729.364	2	11	38.1.1.1636.3	82.0013	1.24223	5.98778	1.27925	5.92777	0.411534	9.75539	555.65	22.96	540.21	23.41	548.68	23.32	141.45	12.5
3	25.92	25.92	46.4615	30.7692	26.7692	gi|157344266	unnamed protein product [Vitis vinifera]	1	auto	0	11	FEELNMDLFR	iTRAQ4plex@N-term		0.015705	1456.73	729.372	1456.71	729.364	2	10	2.1.1.4304.2	110.815	1.39593	9.75443	1.33667	9.85767	0.228137	22.4374	196.64	13.67	214.83	14.7	202.89	14.18	27.75	5.92
3	25.92	25.92	46.4615	30.7692	26.7692	gi|157344266	unnamed protein product [Vitis vinifera]	1	auto	0	11	FEELNMDLFR	iTRAQ4plex@N-term		0.0152789	1456.73	729.372	1456.71	729.364	2	10	37.1.1.2165.4	82.8293	1.26775	7.12727	1.31824	7.03928	0.418657	11.6007	387.84	19.18	384.81	19.75	394.65	19.77	100.44	10.54
3	25.92	25.92	46.4615	30.7692	26.7692	gi|157344266	unnamed protein product [Vitis vinifera]	1	auto	0	2	FEELNMDLFR	iTRAQ4plex@N-term		-0.002234	1456.71	729.363	1456.71	729.364	2	9	4.1.1.4330.2	110.598	1.41727	9.12487	1.28184	9.37536	0.351711	16.6382	222.88	14.56	247.22	15.75	220.53	14.83	48.49	7.42
3	25.92	25.92	46.4615	30.7692	26.7692	gi|157344266	unnamed protein product [Vitis vinifera]	0	auto - low confidence	0	0	FEELNMDLFR	iTRAQ4plex@N-term; Oxidation(M)@6		0.0151599	1472.72	737.369	1472.71	737.362	2	8	2.1.1.4252.3	101.897	1.29124	4.50165	1.1482	4.67159	0.961854	5.218	960.8	30.2	970.96	31.29	851.56	29.43	571.66	23.81
3	25.92	25.92	46.4615	30.7692	26.7692	gi|157344266	unnamed protein product [Vitis vinifera]	0	auto - low confidence	0	0	FEELNMDLFR	iTRAQ4plex@N-term; Oxidation(M)@6		0.0205817	1472.73	737.372	1472.71	737.362	2	7	3.1.1.4088.2	102.851	1.36811	23.0453	1.81232	21.57	1.74586	22.8199	35.77	5.83	38.3	6.24	50.04	7.07	38.63	6.17
3	25.92	25.92	46.4615	30.7692	26.7692	gi|157344266	unnamed protein product [Vitis vinifera]	0	auto - low confidence	0	0	FEELNMDLFR	iTRAQ4plex@N-term; Oxidation(M)@6		0.00932826	1472.72	737.366	1472.71	737.362	2	7	16.1.1.4362.2	100.825	1.09173	10.2712	1.04255	10.4198	0.796991	12.1067	202.92	13.86	173.38	13.3	163.3	12.85	100.04	10
3	25.92	25.92	46.4615	30.7692	26.7692	gi|157344266	unnamed protein product [Vitis vinifera]	0	auto - low confidence	0	0	FEELNMDLFR	iTRAQ4plex@N-term; Oxidation(M)@6		-0.000856342	1472.71	737.361	1472.71	737.362	2	6	17.1.1.3936.4	97.1409	1.30702	17.8082	1.19411	18.3159	0.899085	21.2174	61.08	7.62	62.48	7.94	56.3	7.55	33.97	5.83
3	25.92	25.92	46.4615	30.7692	26.7692	gi|157344266	unnamed protein product [Vitis vinifera]	0	auto - low confidence	0	0	FEELNMDLFR	iTRAQ4plex@N-term		-0.00400445	1456.71	729.362	1456.71	729.364	2	4	17.1.1.4009.2	105.342	0.998488	23.6404	0.66031	27.0872			40.22	6.16	31.43	5.66	20.5	4.58	5.46	2.45
3	25.92	25.92	46.4615	30.7692	26.7692	gi|157344266	unnamed protein product [Vitis vinifera]	0	auto - low confidence	0	0	FEELNMDLFR	iTRAQ4plex@N-term; Oxidation(M)@6		-0.0053792	1472.7	737.359	1472.71	737.362	2	7	37.1.1.2095.3	70.7027	1.10415	6.74697	1.1806	6.60136	0.622298	8.80379	468.15	21.05	404.55	20.35	426.63	20.62	180.21	13.64
3	25.92	25.92	46.4615	30.7692	26.7692	gi|157344266	unnamed protein product [Vitis vinifera]	0	auto - low confidence	0	0	FEELNMDLFR	iTRAQ4plex@N-term		0.00832096	1456.72	729.369	1456.71	729.364	2	7	37.1.1.2171.2	83.761	0.953708	11.9862	1.00038	11.7256	0.315601	20.2074	162.07	12.37	120.97	11.18	125.15	11.14	31.64	5.92
3	25.92	25.92	46.4615	30.7692	26.7692	gi|157344266	unnamed protein product [Vitis vinifera]	1	auto	0	71	FELSGIPPAPR	iTRAQ4plex@N-term; Pro->pyro-Glu(P)@10		0.0319468	1340.75	671.384	1340.72	671.368	2	13	3.1.1.4023.2	91.6382	1.35809	6.39844	0.969863	7.09532	0.704416	8.39526	461.93	20.95	490.98	22.16	345.82	18.87	201.28	14.22
3	25.92	25.92	46.4615	30.7692	26.7692	gi|157344266	unnamed protein product [Vitis vinifera]	0	auto - shared MS/MS	0	53	IINEPTAAAIAYGLDK	iTRAQ4plex@N-term; iTRAQ4plex(K)@16		0.00105751	1947.09	974.554	1947.09	974.553	2	16	37.1.1.2115.2	74.101	1.40462	5.64224	1.65369	5.42614	1.12477	6.38863	587.79	23.64	646.16	25.57	750.31	27.33	408.96	20.3
3	25.92	25.92	46.4615	30.7692	26.7692	gi|157344266	unnamed protein product [Vitis vinifera]	0	auto - shared MS/MS	0	43	IINEPTAAAIAYGLDK	iTRAQ4plex@N-term; iTRAQ4plex(K)@16		-0.00325047	1947.09	650.037	1947.09	650.038	3	12	37.1.1.2118.3	74.6701	1.40176	8.22923	1.19543	8.63703	0.973872	9.7205	275.49	16.19	302.23	17.41	254.21	16.09	165.96	12.85
3	25.92	25.92	46.4615	30.7692	26.7692	gi|157344266	unnamed protein product [Vitis vinifera]	0	auto - shared MS/MS	0	39	IINEPTAAAIAYGLDK	iTRAQ4plex@N-term; iTRAQ4plex(K)@16		0.0147885	1947.11	650.043	1947.09	650.038	3	11	3.1.1.4103.2	105.438	1.18126	17.7185	1.49686	16.61	1.00337	19.8253	65.43	7.87	60.49	7.87	75.6	8.66	40.61	6.4
3	25.92	25.92	46.4615	30.7692	26.7692	gi|157344266	unnamed protein product [Vitis vinifera]	0	auto - shared MS/MS	0	25	IINEPTAAAIAYGLDK	iTRAQ4plex@N-term; iTRAQ4plex(K)@16		0.00113907	1947.09	974.554	1947.09	974.553	2	11	20.1.1.3861.2	97.6885	1.54415	7.97589	1.51603	8.05183	1.24404	8.95015	280.09	16.34	338.49	18.41	327.77	18.19	215.54	14.63
3	25.92	25.92	46.4615	30.7692	26.7692	gi|157344266	unnamed protein product [Vitis vinifera]	0	auto - shared MS/MS	0	24	IINEPTAAAIAYGLDK	iTRAQ4plex@N-term; iTRAQ4plex(K)@16		0.0228987	1947.11	650.046	1947.09	650.038	3	11	17.1.1.3945.3	98.6417	1.43216	15.1027	1.30446	15.5713	1.23723	16.6282	80.92	8.77	90.7	9.54	81.48	9.11	61.93	7.81
3	25.92	25.92	46.4615	30.7692	26.7692	gi|157344266	unnamed protein product [Vitis vinifera]	0	auto - shared MS/MS	0	21	IINEPTAAAIAYGLDK	iTRAQ4plex@N-term; iTRAQ4plex(K)@16		0.027262	1947.12	650.047	1947.09	650.038	3	11	2.1.1.4269.4	104.881	1.38466	12.6549	0.833112	14.9427	1.14582	14.0883	116.75	10.54	126.52	11.22	75.08	8.94	82.75	8.95
3	25.92	25.92	46.4615	30.7692	26.7692	gi|157344266	unnamed protein product [Vitis vinifera]	0	auto - shared MS/MS	0	21	IINEPTAAAIAYGLDK	iTRAQ4plex@N-term; iTRAQ4plex(K)@16		0.00389311	1947.1	650.039	1947.09	650.038	3	11	38.1.1.1585.3	73.2038	1.28184	8.59981	1.20374	8.78209	1.00479	9.8105	264.44	15.84	265.29	16.37	245.71	15.78	164.36	12.77
3	25.92	25.92	46.4615	30.7692	26.7692	gi|157344266	unnamed protein product [Vitis vinifera]	0	auto - shared MS/MS	0	14	IINEPTAAAIAYGLDK	iTRAQ4plex@N-term; iTRAQ4plex(K)@16		-0.00870995	1947.08	974.549	1947.09	974.553	2	10	16.1.1.4369.4	102.136	1.55763	12.1038	1.11354	13.3596	0.916269	14.9882	120.61	10.72	147.03	12.08	103.67	10.34	68.36	8.25
3	25.92	25.92	46.4615	30.7692	26.7692	gi|157344266	unnamed protein product [Vitis vinifera]	0	auto - shared MS/MS	0	12	IINEPTAAAIAYGLDK	iTRAQ4plex@N-term; iTRAQ4plex(K)@16		0.00224237	1947.09	974.554	1947.09	974.553	2	7	17.1.1.3946.2	98.7626	1.26595	22.7737	1.20091	23.0961			37.94	6	37.59	6.16	35.17	5.92	7.98	3
3	25.92	25.92	46.4615	30.7692	26.7692	gi|157344266	unnamed protein product [Vitis vinifera]	0	auto - shared MS/MS	0	10	IINEPTAAAIAYGLDK	iTRAQ4plex@N-term; iTRAQ4plex(Y)@12; iTRAQ4plex(K)@16		-0.00421731	2091.19	698.071	2091.19	698.072	3	11	6.1.1.4690.2	99.383	1.16512	7.22118	1.222	7.1329	1.01648	7.9874	395.88	19.36	360.99	19.18	373.42	19.39	248.92	15.72
3	25.92	25.92	46.4615	30.7692	26.7692	gi|157344266	unnamed protein product [Vitis vinifera]	0	auto - shared MS/MS	0	6	IINEPTAAAIAYGLDK	iTRAQ4plex@N-term; iTRAQ4plex(K)@16		-0.0162505	1947.08	974.545	1947.09	974.553	2	10	38.1.1.1583.2	72.8071	1.48792	4.89159	1.62362	4.80516	1.31787	5.34783	759.23	26.89	884.12	29.83	951.53	30.9	618.93	24.8
3	25.92	25.92	46.4615	30.7692	26.7692	gi|157344266	unnamed protein product [Vitis vinifera]	0	auto - shared MS/MS	0	2	IINEPTAAAIAYGLDK	iTRAQ4plex@N-term; iTRAQ4plex(Y)@12; iTRAQ4plex(K)@16		-0.00928232	2091.18	698.069	2091.19	698.072	3	10	22.1.1.4251.4	89.1687	1.28482	8.83149	1.26393	8.89772	1.02459	10.0221	250.73	15.43	252.12	15.97	244.62	15.72	158.91	12.57
3	25.92	25.92	46.4615	30.7692	26.7692	gi|157344266	unnamed protein product [Vitis vinifera]	0	auto - shared MS/MS	0	1	IINEPTAAAIAYGLDK	iTRAQ4plex@N-term; iTRAQ4plex(K)@16		-0.00315871	1947.09	974.552	1947.09	974.553	2	6	3.1.1.4102.2	105.266	1.88737	26.539			1.63633	28.7268	22.95	4.69	33.9	5.74	10.96	3.61	23.23	4.69
3	25.92	25.92	46.4615	30.7692	26.7692	gi|157344266	unnamed protein product [Vitis vinifera]	0	auto - shared MS/MS	0	1	IINEPTAAAIAYGLDK	iTRAQ4plex@N-term; iTRAQ4plex(K)@16		-0.000318645	1947.09	974.553	1947.09	974.553	2	9	4.1.1.4292.3	104.095	1.21176	11.3879	1.38512	11.0029	1.33825	11.6974	156.11	12.17	148.05	12.29	166.91	12.96	129.23	11.27
3	25.92	25.92	46.4615	30.7692	26.7692	gi|157344266	unnamed protein product [Vitis vinifera]	0	auto - low confidence	0	0	IINEPTAAAIAYGLDK	iTRAQ4plex@N-term; iTRAQ4plex(K)@16		0.1364	1947.23	487.814	1947.09	487.78	4	5	33.1.1.2917.2	51.5705	1.02113	10.9478	1.0658	10.749	0.37518	17.3984	186.23	13.27	148.83	12.37	153.21	12.33	43.22	6.86
3	25.92	25.92	46.4615	30.7692	26.7692	gi|157344266	unnamed protein product [Vitis vinifera]	0	auto - low confidence	0	0	IINEPTAAAIAYGLDK	iTRAQ4plex@N-term; iTRAQ4plex(K)@16		0.0836661	1947.18	487.801	1947.09	487.78	4	5	33.1.1.2919.3	51.7605	1.17129	11.2593	1.27453	10.9942	0.889363	13.0739	162.54	12.41	149	12.33	159.91	12.65	89.42	9.49
3	25.92	25.92	46.4615	30.7692	26.7692	gi|157344266	unnamed protein product [Vitis vinifera]	0	auto - low confidence	0	0	IINEPTAAAIAYGLDK	iTRAQ4plex@N-term; iTRAQ4plex(Y)@12; iTRAQ4plex(K)@16		-0.00273439	2091.19	698.071	2091.19	698.072	3	9	40.1.1.1977.3	63.4269	1.19403	4.97949	0.995584	5.28649	1.09008	5.41096	818.82	27.86	765.18	27.82	629.26	25.46	552.13	23.23
3	25.92	25.92	46.4615	30.7692	26.7692	gi|157344266	unnamed protein product [Vitis vinifera]	0	auto - shared MS/MS	0	99	IINEPTAAAIAYGLDKK	iTRAQ4plex@N-term; iTRAQ4plex(K)@16; iTRAQ4plex(K)@17	missed K-K@16	-6.2151e-05	2219.29	740.77	2219.29	740.77	3	15	1.1.1.1640.2	67.811	1.46606	4.99327	1.3449	5.13771	1.27741	5.47667	732.19	26.4	840.11	29.02	760.11	27.82	578.56	23.85
3	25.92	25.92	46.4615	30.7692	26.7692	gi|157344266	unnamed protein product [Vitis vinifera]	0	auto - shared MS/MS	0	99	IINEPTAAAIAYGLDKK	iTRAQ4plex@N-term; iTRAQ4plex(K)@16; iTRAQ4plex(K)@17	missed K-K@16	0.00671865	2219.3	1110.65	2219.29	1110.65	2	15	41.1.1.1857.3	66.3388	1.28587	6.0706	1.38911	5.95765	1.05817	6.82663	531.01	22.45	534.39	23.28	569.38	23.9	347.58	18.63
3	25.92	25.92	46.4615	30.7692	26.7692	gi|157344266	unnamed protein product [Vitis vinifera]	0	auto - shared MS/MS	0	99	IINEPTAAAIAYGLDKK	iTRAQ4plex@N-term; iTRAQ4plex(K)@16; iTRAQ4plex(K)@17	missed K-K@16	-0.0490879	2219.24	740.754	2219.29	740.77	3	16	41.1.1.1860.3	66.8563	1.11111	2.1332	1.01082	2.1984	0.860886	2.45594	4653.48	66.36	4046.63	64.2	3630.91	60.75	2478.1	49.55
3	25.92	25.92	46.4615	30.7692	26.7692	gi|157344266	unnamed protein product [Vitis vinifera]	0	auto - shared MS/MS	0	99	IINEPTAAAIAYGLDKK	iTRAQ4plex@N-term; iTRAQ4plex(Y)@12; iTRAQ4plex(K)@16; iTRAQ4plex(K)@17	missed K-K@16	0.00862401	2363.4	591.857	2363.39	591.855	4	17	42.1.1.1700.2	59.6689	0.868401	11.2077	0.982899	10.7122	0.773605	12.3826	197.31	13.64	134.1	11.83	149.7	12.25	94.42	9.7
3	25.92	25.92	46.4615	30.7692	26.7692	gi|157344266	unnamed protein product [Vitis vinifera]	0	auto - shared MS/MS	0	95	IINEPTAAAIAYGLDKK	iTRAQ4plex@N-term; iTRAQ4plex(K)@16; iTRAQ4plex(K)@17	missed K-K@16	-0.00221289	2219.29	740.77	2219.29	740.77	3	13	6.1.1.4704.2	101.798	1.23416	7.96293	1.23797	8.00094	1.53292	7.91011	315.26	17.29	304.51	17.58	301.26	17.55	298.94	17.04
3	25.92	25.92	46.4615	30.7692	26.7692	gi|157344266	unnamed protein product [Vitis vinifera]	0	auto - shared MS/MS	0	95	IINEPTAAAIAYGLDKK	iTRAQ4plex@N-term; iTRAQ4plex(K)@16; iTRAQ4plex(K)@17	missed K-K@16	-0.00488667	2219.28	740.769	2219.29	740.77	3	13	7.1.1.3572.3	77.3899	1.45954	7.0491	1.21658	7.45428	1.17555	7.92065	367.7	18.71	420.02	20.49	345.3	18.81	267.38	16.23
3	25.92	25.92	46.4615	30.7692	26.7692	gi|157344266	unnamed protein product [Vitis vinifera]	0	auto - shared MS/MS	0	95	IINEPTAAAIAYGLDKK	iTRAQ4plex@N-term; iTRAQ4plex(K)@16; iTRAQ4plex(K)@17	missed K-K@16	-0.0253105	2219.26	740.762	2219.29	740.77	3	13	23.1.1.3555.2	93.7826	1.18821	2.41748	1.10736	2.4744	0.982564	2.71612	3488.83	57.5	3244.39	57.38	2982.17	55.04	2120.49	45.78
3	25.92	25.92	46.4615	30.7692	26.7692	gi|157344266	unnamed protein product [Vitis vinifera]	0	auto - shared MS/MS	0	95	IINEPTAAAIAYGLDKK	iTRAQ4plex@N-term; iTRAQ4plex(K)@16; iTRAQ4plex(K)@17	missed K-K@16	-0.0472569	2219.24	740.755	2219.29	740.77	3	13	41.1.1.1860.2	66.8046	1.17932	2.00692	1.09483	2.05574	0.9211	2.29926	5083.09	69.4	4691.58	69.01	4295.73	66.02	2896.21	53.58
3	25.92	25.92	46.4615	30.7692	26.7692	gi|157344266	unnamed protein product [Vitis vinifera]	0	auto - shared MS/MS	0	94	IINEPTAAAIAYGLDKK	iTRAQ4plex@N-term; iTRAQ4plex(K)@16; iTRAQ4plex(K)@17	missed K-K@16	0.319759	2219.61	740.877	2219.29	740.77	3	13	27.1.1.2971.2	73.4858	1.05624	11.2587	1.06176	11.2286	0.736885	13.5244	172.37	12.77	142.49	12.08	141.27	11.92	78.57	8.89
3	25.92	25.92	46.4615	30.7692	26.7692	gi|157344266	unnamed protein product [Vitis vinifera]	0	auto - shared MS/MS	0	94	IINEPTAAAIAYGLDKK	iTRAQ4plex@N-term; iTRAQ4plex(K)@16; iTRAQ4plex(K)@17	missed K-K@16	0.000990099	2219.29	740.771	2219.29	740.77	3	13	40.1.1.1992.2	65.9627	1.19961	3.30268	1.06817	3.43289	1.13156	3.55159	1858.04	41.96	1744.44	42.04	1532	39.61	1300.55	35.65
3	25.92	25.92	46.4615	30.7692	26.7692	gi|157344266	unnamed protein product [Vitis vinifera]	0	auto - shared MS/MS	0	72	IINEPTAAAIAYGLDKK	iTRAQ4plex@N-term; iTRAQ4plex(K)@16; iTRAQ4plex(K)@17	missed K-K@16	-0.00581829	2219.28	1110.65	2219.29	1110.65	2	12	1.1.1.1641.4	68.0869	1.51	8.47135	1.4448	8.60993	1.19294	9.58137	250.85	15.46	296.45	17.23	279.76	16.82	185.11	13.58
3	25.92	25.92	46.4615	30.7692	26.7692	gi|157344266	unnamed protein product [Vitis vinifera]	0	auto - shared MS/MS	0	72	IINEPTAAAIAYGLDKK	iTRAQ4plex@N-term; iTRAQ4plex(K)@16; iTRAQ4plex(K)@17	missed K-K@16	0.00355152	2219.29	740.771	2219.29	740.77	3	12	22.1.1.4260.2	90.6178	1.11564	4.11784	1.09067	4.17215	1.61342	3.91286	1247.81	34.37	1089.51	33.35	1050.52	32.92	1245.35	34.61
3	25.92	25.92	46.4615	30.7692	26.7692	gi|157344266	unnamed protein product [Vitis vinifera]	0	auto - shared MS/MS	0	72	IINEPTAAAIAYGLDKK	iTRAQ4plex@N-term; iTRAQ4plex(K)@16; iTRAQ4plex(K)@17	missed K-K@16	-0.00416571	2219.28	1110.65	2219.29	1110.65	2	12	40.1.1.1993.2	66.1352	1.09908	7.0296	0.992022	7.28235	1.15093	7.33323	431.2	20.2	370.91	19.44	330.19	18.41	306.99	17.32
3	25.92	25.92	46.4615	30.7692	26.7692	gi|157344266	unnamed protein product [Vitis vinifera]	0	auto - shared MS/MS	0	69	IINEPTAAAIAYGLDKK	iTRAQ4plex@N-term; iTRAQ4plex(K)@16; iTRAQ4plex(K)@17	missed K-K@16	-0.037283	2219.25	1110.63	2219.29	1110.65	2	12	7.1.1.3573.4	77.6141	1.16314	9.2539	1.33408	8.90808	1.03253	10.187	241.74	15.13	220.06	15	248.94	15.78	154.4	12.41
3	25.92	25.92	46.4615	30.7692	26.7692	gi|157344266	unnamed protein product [Vitis vinifera]	0	auto - shared MS/MS	0	30	IINEPTAAAIAYGLDKK	iTRAQ4plex@N-term; iTRAQ4plex(K)@16; iTRAQ4plex(K)@17	missed K-K@16	0.102047	2219.39	740.804	2219.29	740.77	3	11	26.1.1.3027.3	75.6018	1.36366	15.0795	1.12546	16.0073	1.0448	17.2639	83.12	8.89	88.71	9.43	72.21	8.6	53.72	7.28
3	25.92	25.92	46.4615	30.7692	26.7692	gi|157344266	unnamed protein product [Vitis vinifera]	0	auto - shared MS/MS	0	29	IINEPTAAAIAYGLDKK	iTRAQ4plex@N-term; iTRAQ4plex(K)@16; iTRAQ4plex(K)@17	missed K-K@16	-0.0058022	2219.28	740.768	2219.29	740.77	3	11	7.1.1.4210.2	112.942	1.04737	11.842	0.59296	14.5236	0.727457	14.1363	155.47	12.12	127.44	11.36	71.16	8.72	69.96	8.25
3	25.92	25.92	46.4615	30.7692	26.7692	gi|157344266	unnamed protein product [Vitis vinifera]	0	auto - shared MS/MS	0	28	IINEPTAAAIAYGLDKK	iTRAQ4plex@N-term; iTRAQ4plex(K)@16; iTRAQ4plex(K)@17	missed K-K@16	-0.038992	2219.25	1110.63	2219.29	1110.65	2	11	7.1.1.4210.3	112.993	1.08986	11.7008	0.980029	12.0899	0.743916	14.1299	156.42	12.17	133.42	11.66	118.33	10.95	71.98	8.49
3	25.92	25.92	46.4615	30.7692	26.7692	gi|157344266	unnamed protein product [Vitis vinifera]	0	auto - shared MS/MS	0	6	IINEPTAAAIAYGLDKK	iTRAQ4plex@N-term; iTRAQ4plex(K)@16; iTRAQ4plex(K)@17	missed K-K@16	0.00152202	2219.29	740.771	2219.29	740.77	3	10	7.1.1.3573.3	77.5624	1.26642	6.92118	0.599185	8.96183	0.51925	9.95528	407.88	19.67	404.27	20.07	188.65	14.25	131.01	11.41
3	25.92	25.92	46.4615	30.7692	26.7692	gi|157344266	unnamed protein product [Vitis vinifera]	0	auto - shared MS/MS	0	6	IINEPTAAAIAYGLDKK	iTRAQ4plex@N-term; iTRAQ4plex(K)@16; iTRAQ4plex(K)@17	missed K-K@16	0.0269737	2219.32	740.779	2219.29	740.77	3	10	11.1.1.2687.3	60.972	1.1769	14.619	1.17721	14.6339	0.928224	16.7233	96.05	9.54	88.47	9.49	87.28	9.38	55.15	7.42
3	25.92	25.92	46.4615	30.7692	26.7692	gi|157344266	unnamed protein product [Vitis vinifera]	0	auto - shared MS/MS	0	1	IINEPTAAAIAYGLDKK	iTRAQ4plex@N-term; iTRAQ4plex(K)@16; iTRAQ4plex(K)@17	missed K-K@16	-0.0118269	2219.28	1110.65	2219.29	1110.65	2	9	23.1.1.3554.4	93.7134	1.13115	7.90374	1.09473	8.00388	1.13619	8.34552	335.86	17.83	297.33	17.41	283.81	17	236.05	15.2
3	25.92	25.92	46.4615	30.7692	26.7692	gi|157344266	unnamed protein product [Vitis vinifera]	0	auto - low confidence	0	0	IINEPTAAAIAYGLDKK	iTRAQ4plex@N-term; iTRAQ4plex(K)@16; iTRAQ4plex(K)@17	missed K-K@16	-0.00506978	2219.28	740.769	2219.29	740.77	3	7	7.1.1.4216.3	114.028	1.34275	17.5432	1.42671	17.3376	1.31958	18.6408	62.1	7.68	65.26	8.12	68.39	8.31	50.69	7.07
3	25.92	25.92	46.4615	30.7692	26.7692	gi|157344266	unnamed protein product [Vitis vinifera]	0	auto - low confidence	0	0	IINEPTAAAIAYGLDKK	iTRAQ4plex@N-term; iTRAQ4plex(K)@16; iTRAQ4plex(K)@17	missed K-K@16	0.00353618	2219.29	740.771	2219.29	740.77	3	6	10.1.1.2676.4	62.5882	1.38802	18.7322	1.61237	18.102	1.46501	19.5045	53.64	7.14	58.27	7.68	66.76	8.19	48.61	6.93
3	25.92	25.92	46.4615	30.7692	26.7692	gi|157344266	unnamed protein product [Vitis vinifera]	0	auto - low confidence	0	0	IINEPTAAAIAYGLDKK	iTRAQ4plex@N-term; iTRAQ4plex(Y)@12; iTRAQ4plex(K)@16; iTRAQ4plex(K)@17	missed K-K@16	0.0997636	2363.49	591.88	2363.39	591.855	4	7	25.1.1.2947.4	66.5502	1.07825	11.7822	1.01295	12.0877	1.58186	11.1335	155.39	12.12	131.13	11.58	121.5	11.22	152.05	12.08
3	25.92	25.92	46.4615	30.7692	26.7692	gi|157344266	unnamed protein product [Vitis vinifera]	1	auto	0	99	LSKEEIENMVQEAEK	iTRAQ4plex@N-term; iTRAQ4plex(K)@3; iTRAQ4plex(K)@15		-0.000659528	2208.17	737.063	2208.17	737.063	3	15	1.1.1.1678.2	74.366	1.20773	4.78438	1.18009	4.81944	0.745059	5.97616	883.01	28.93	834.63	29.1	804.35	28.43	406.96	20.34
3	25.92	25.92	46.4615	30.7692	26.7692	gi|157344266	unnamed protein product [Vitis vinifera]	1	auto	0	99	LSKEEIENMVQEAEK	iTRAQ4plex@N-term; iTRAQ4plex(K)@3; iTRAQ4plex(K)@15		0.0232555	2208.19	737.071	2208.17	737.063	3	14	10.1.1.2691.4	65.1757	0.979797	11.4325	1.26447	10.5399	0.588376	14.7494	175.79	12.88	134.8	11.83	171.58	13	63.98	8.19
3	25.92	25.92	46.4615	30.7692	26.7692	gi|157344266	unnamed protein product [Vitis vinifera]	1	auto	0	99	LSKEEIENMVQEAEK	iTRAQ4plex@N-term; iTRAQ4plex(K)@3; iTRAQ4plex(K)@15		0.319886	2208.49	737.17	2208.17	737.063	3	14	27.1.1.2994.2	77.4533	0.972696	8.48696	1.27551	7.79052	0.728446	10.0148	320.86	17.41	244.26	15.94	315.91	17.66	144.58	12.17
3	25.92	25.92	46.4615	30.7692	26.7692	gi|157344266	unnamed protein product [Vitis vinifera]	1	auto	0	99	LSKEEIENMVQEAEK	iTRAQ4plex@N-term; iTRAQ4plex(K)@3; Oxidation(M)@9; iTRAQ4plex(K)@15		-0.00294109	2224.16	742.394	2224.16	742.395	3	15	43.1.1.1485.3	55.4884	1.10547	5.35002	1.19333	5.23356	0.992498	5.86723	743.95	26.53	643.65	25.67	685.28	26.25	456.74	21.28
3	25.92	25.92	46.4615	30.7692	26.7692	gi|157344266	unnamed protein product [Vitis vinifera]	1	auto	0	98	LSKEEIENMVQEAEK	iTRAQ4plex@N-term; iTRAQ4plex(K)@3; Oxidation(M)@9; iTRAQ4plex(K)@15		-0.00582045	2224.16	742.393	2224.16	742.395	3	14	1.1.1.1573.2	56.2536	1.05438	5.67987	1.03389	5.71853	0.976903	6.16216	677.95	25.32	559.44	23.94	541.05	23.43	409.68	20.08
3	25.92	25.92	46.4615	30.7692	26.7692	gi|157344266	unnamed protein product [Vitis vinifera]	1	auto	0	98	LSKEEIENMVQEAEK	iTRAQ4plex@N-term; iTRAQ4plex(K)@3; Oxidation(M)@9; iTRAQ4plex(K)@15		0.0367027	2224.2	742.407	2224.16	742.395	3	14	11.1.1.2644.2	53.5029	1.09792	3.30187	1.07806	3.32796	1.1144	3.47594	1958.4	43.05	1682.79	41.46	1629.7	40.72	1350.01	36.35
3	25.92	25.92	46.4615	30.7692	26.7692	gi|157344266	unnamed protein product [Vitis vinifera]	1	auto	0	95	LSKEEIENMVQEAEK	iTRAQ4plex@N-term; iTRAQ4plex(K)@3; iTRAQ4plex(K)@15		0.0252697	2208.19	737.072	2208.17	737.063	3	13	11.1.1.2703.2	63.6804	0.819782	10.0241	0.45957	12.4268	0.350002	14.8162	253.76	15.46	162.81	12.96	90.02	9.75	54.94	7.42
3	25.92	25.92	46.4615	30.7692	26.7692	gi|157344266	unnamed protein product [Vitis vinifera]	1	auto	0	95	LSKEEIENMVQEAEK	iTRAQ4plex@N-term; iTRAQ4plex(K)@3; iTRAQ4plex(K)@15		0.292251	2208.46	1105.24	2208.17	1105.09	2	13	27.1.1.2996.3	77.8499	1.16168	11.4915	1.00029	12.0246	0.587951	15.509	156.23	12.17	142.04	12	120.63	11.05	56.82	7.62
3	25.92	25.92	46.4615	30.7692	26.7692	gi|157344266	unnamed protein product [Vitis vinifera]	1	auto	0	94	LSKEEIENMVQEAEK	iTRAQ4plex@N-term; iTRAQ4plex(K)@3; iTRAQ4plex(K)@15		-0.00835463	2208.16	737.06	2208.17	737.063	3	13	43.1.1.1597.2	74.7567	1.18764	3.33327	1.23583	3.29312	0.664499	4.33332	1838.36	41.74	1708.74	41.7	1753.69	41.83	755.65	27.89
3	25.92	25.92	46.4615	30.7692	26.7692	gi|157344266	unnamed protein product [Vitis vinifera]	1	auto	0	93	LSKEEIENMVQEAEK	iTRAQ4plex@N-term; iTRAQ4plex(K)@3; iTRAQ4plex(K)@15		-0.0202098	2208.15	1105.08	2208.17	1105.09	2	13	1.1.1.1679.4	74.6419	1.00298	6.2633	1.01275	6.21902	0.521983	8.4978	574.75	23.3	451.16	21.54	449.31	21.19	185.58	13.86
3	25.92	25.92	46.4615	30.7692	26.7692	gi|157344266	unnamed protein product [Vitis vinifera]	1	auto	0	93	LSKEEIENMVQEAEK	iTRAQ4plex@N-term; iTRAQ4plex(K)@3; iTRAQ4plex(K)@15		0.0803367	2208.25	1105.13	2208.17	1105.09	2	13	26.1.1.3051.3	79.7418	0.751482	13.0722	0.90529	12.123	0.445224	17.1446	160.49	12.29	94.39	10	112.15	10.54	44.2	6.78
3	25.92	25.92	46.4615	30.7692	26.7692	gi|157344266	unnamed protein product [Vitis vinifera]	1	auto	0	91	LSKEEIENMVQEAEK	iTRAQ4plex@N-term; iTRAQ4plex(K)@3; iTRAQ4plex(K)@15		0.323548	2208.49	737.171	2208.17	737.063	3	13	27.1.1.2995.2	77.6257	1.11064	7.13911	0.958815	7.46554	0.584629	9.52667	415.22	19.82	360.92	19.16	307.31	17.64	150.16	12.38
3	25.92	25.92	46.4615	30.7692	26.7692	gi|157344266	unnamed protein product [Vitis vinifera]	1	auto	0	91	LSKEEIENMVQEAEK	iTRAQ4plex@N-term; iTRAQ4plex(K)@3; iTRAQ4plex(K)@15		0.019294	2208.19	737.069	2208.17	737.063	3	13	43.1.1.1595.4	74.515	1.31119	6.02325	1.41494	5.90736	0.863545	7.31047	533.93	22.52	547.91	23.56	583.16	24.12	285.21	17.03
3	25.92	25.92	46.4615	30.7692	26.7692	gi|157344266	unnamed protein product [Vitis vinifera]	1	auto	0	89	LSKEEIENMVQEAEK	iTRAQ4plex@N-term; iTRAQ4plex(K)@3; iTRAQ4plex(K)@15		-0.028913	2208.14	1105.08	2208.17	1105.09	2	13	43.1.1.1597.4	74.86	1.00133	9.21175	1.16897	8.75565	0.662934	11.3561	266.73	15.87	209.03	14.7	240.68	15.46	109.38	10.58
3	25.92	25.92	46.4615	30.7692	26.7692	gi|157344266	unnamed protein product [Vitis vinifera]	1	auto	0	72	LSKEEIENMVQEAEK	iTRAQ4plex@N-term; iTRAQ4plex(K)@3; iTRAQ4plex(K)@15		0.117372	2208.28	737.102	2208.17	737.063	3	12	26.1.1.3050.4	79.621	1.16928	10.5106	0.939041	11.247	0.581418	14.2637	185.79	13.27	170.02	13.11	134.67	11.7	66.82	8.25
3	25.92	25.92	46.4615	30.7692	26.7692	gi|157344266	unnamed protein product [Vitis vinifera]	1	auto	0	66	LSKEEIENMVQEAEK	iTRAQ4plex@N-term; iTRAQ4plex(K)@3; Deamidated(N)@8; iTRAQ4plex(K)@15		0.00722283	2209.16	737.393	2209.15	737.391	3	12	1.1.1.1690.2	76.436	0.987969	7.97413	0.997903	7.942	0.911205	8.6778	357.88	18.38	276.72	16.88	275.67	16.7	201.72	14.11
3	25.92	25.92	46.4615	30.7692	26.7692	gi|157344266	unnamed protein product [Vitis vinifera]	1	auto	0	58	LSKEEIENMVQEAEK	iTRAQ4plex@N-term; iTRAQ4plex(K)@3; Oxidation(M)@9; iTRAQ4plex(K)@15		0.0918175	2224.25	742.425	2224.16	742.395	3	12	26.1.1.2969.3	65.5968	1.03188	9.0972	1.23196	8.61577	0.927411	9.99883	268.74	15.94	217.03	14.97	255.56	15.97	154.17	12.41
3	25.92	25.92	46.4615	30.7692	26.7692	gi|157344266	unnamed protein product [Vitis vinifera]	1	auto	0	54	LSKEEIENMVQEAEK	iTRAQ4plex@N-term; iTRAQ4plex(K)@3; Oxidation(M)@9; iTRAQ4plex(K)@15		0.000264726	2224.16	742.395	2224.16	742.395	3	12	10.1.1.2631.2	54.7224	1.07498	4.12063	1.14718	4.04068	0.953548	4.53918	1275.08	34.73	1072.75	33.17	1129.1	33.7	752.1	27.31
3	25.92	25.92	46.4615	30.7692	26.7692	gi|157344266	unnamed protein product [Vitis vinifera]	1	auto	0	18	LSKEEIENMVQEAEK	iTRAQ4plex@N-term; iTRAQ4plex(K)@3; Oxidation(M)@9; iTRAQ4plex(K)@15		0.347433	2224.51	742.51	2224.16	742.395	3	11	27.1.1.2910.2	62.9633	0.993877	8.86342	1.08282	8.62989	1.06506	9.18044	289.03	16.52	224.82	15.23	241.58	15.62	190.42	13.68
3	25.92	25.92	46.4615	30.7692	26.7692	gi|157344266	unnamed protein product [Vitis vinifera]	1	auto	0	9	LSKEEIENMVQEAEK	iTRAQ4plex@N-term; iTRAQ4plex(K)@3; iTRAQ4plex(K)@15		0.0161144	2208.18	737.068	2208.17	737.063	3	8	10.1.1.2701.2	66.7973	1.59933	26.3184					25.15	4.9	31.48	5.57	15.25	4	2.47	1.73
3	25.92	25.92	46.4615	30.7692	26.7692	gi|157344266	unnamed protein product [Vitis vinifera]	1	auto	0	8	LSKEEIENMVQEAEK	iTRAQ4plex@N-term; iTRAQ4plex(K)@3; iTRAQ4plex(K)@15		0.13733	2208.3	737.109	2208.17	737.063	3	9	26.1.1.3062.3	81.6393	1.58176	21.8768	1.04409	24.8025	1.17379	25.0368	36.69	5.92	45.42	6.71	29.57	5.57	26.64	5.1
3	25.92	25.92	46.4615	30.7692	26.7692	gi|157344266	unnamed protein product [Vitis vinifera]	1	auto	0	6	LSKEEIENMVQEAEK	iTRAQ4plex@N-term; iTRAQ4plex(K)@3; iTRAQ4plex(K)@15		-0.00688521	2208.16	737.061	2208.17	737.063	3	10	1.1.1.1684.3	75.4527	0.989838	10.4535	1.13709	9.98164	0.659123	12.8732	208.55	14.04	161.56	12.92	183.05	13.49	85.03	9.33
3	25.92	25.92	46.4615	30.7692	26.7692	gi|157344266	unnamed protein product [Vitis vinifera]	1	auto	0	6	LSKEEIENMVQEAEK	iTRAQ4plex@N-term; iTRAQ4plex(K)@3; iTRAQ4plex(K)@15		0.120118	2208.29	737.103	2208.17	737.063	3	10	26.1.1.3049.3	79.3968	1.16794	14.1438	1.49371	13.1846	0.499233	20.8539	103.46	9.9	94.57	9.85	119.29	10.82	31.95	5.92
3	25.92	25.92	46.4615	30.7692	26.7692	gi|157344266	unnamed protein product [Vitis vinifera]	1	auto	0	1	LSKEEIENMVQEAEK	iTRAQ4plex@N-term; iTRAQ4plex(K)@3; iTRAQ4plex(K)@15		0.00457876	2208.17	737.065	2208.17	737.063	3	9	10.1.1.2692.4	65.3482	0.996862	14.2773	0.473058	18.7652	0.303527	24.0168	110.09	10.2	85.89	9.33	40.2	6.56	20.67	4.58
3	25.92	25.92	46.4615	30.7692	26.7692	gi|157344266	unnamed protein product [Vitis vinifera]	1	auto	0	66	MKELESICNPIIAK	iTRAQ4plex@N-term; iTRAQ4plex(K)@2; Methylthio(C)@8; iTRAQ4plex(K)@14		-0.000651138	2066.13	689.717	2066.13	689.717	3	12	1.1.1.1712.4	80.3343	1.24106	3.88253	1.09319	4.02376	0.373685	6.55899	1318.99	35.37	1281.13	35.97	1113.02	33.39	304.89	18.25
3	25.92	25.92	46.4615	30.7692	26.7692	gi|157344266	unnamed protein product [Vitis vinifera]	1	auto	0	33	MKELESICNPIIAK	iTRAQ4plex@N-term; iTRAQ4plex(K)@2; Methylthio(C)@8; iTRAQ4plex(K)@14		0.00306709	2066.13	689.718	2066.13	689.717	3	11	23.1.1.3607.3	102.812	1.30547	10.3626	1.07602	10.9663	0.476661	15.8656	180.09	13.08	184	13.6	149.58	12.29	53.1	7.49
3	25.92	25.92	46.4615	30.7692	26.7692	gi|157344266	unnamed protein product [Vitis vinifera]	1	auto	0	32	MKELESICNPIIAK	iTRAQ4plex@N-term; iTRAQ4plex(K)@2; Methylthio(C)@8; iTRAQ4plex(K)@14		0.119067	2066.25	689.757	2066.13	689.717	3	11	26.1.1.3087.3	85.9518	1.04775	16.0131	1.05445	15.8867	0.220215	33.7259	85.67	9	70.25	8.49	69.73	8.31	11.67	3.74
3	25.92	25.92	46.4615	30.7692	26.7692	gi|157344266	unnamed protein product [Vitis vinifera]	1	auto	0	31	MKELESICNPIIAK	iTRAQ4plex@N-term; iTRAQ4plex(K)@2; Methylthio(C)@8; iTRAQ4plex(K)@14		-0.00149092	2066.13	689.717	2066.13	689.717	3	11	41.1.1.1930.4	78.9829	1.05578	6.78702	0.960952	6.97221	0.546205	9.16521	473.79	21.17	391.49	20	351.44	18.81	160.08	12.81
3	25.92	25.92	46.4615	30.7692	26.7692	gi|157344266	unnamed protein product [Vitis vinifera]	1	auto	0	9	MKELESICNPIIAK	iTRAQ4plex@N-term; iTRAQ4plex(K)@2; Methylthio(C)@8; iTRAQ4plex(K)@14		0.00572477	2066.14	689.719	2066.13	689.717	3	9	10.1.1.2729.2	71.6273	1.88505	21.7243	1.3704	23.5997	0.523683	35.2285	34.42	5.74	50.78	7.07	36.41	6.08	11.15	3.46
3	25.92	25.92	46.4615	30.7692	26.7692	gi|157344266	unnamed protein product [Vitis vinifera]	1	auto	0	7	MKELESICNPIIAK	iTRAQ4plex@N-term; iTRAQ4plex(K)@2; Methylthio(C)@8; iTRAQ4plex(K)@14		0.0225705	2066.15	689.725	2066.13	689.717	3	10	11.1.1.2734.3	69.0795	1.42847	7.76905	1.17172	8.21167	0.349972	14.1361	305.84	17.06	341.92	18.49	276.62	16.67	66.21	8.6
3	25.92	25.92	46.4615	30.7692	26.7692	gi|157344266	unnamed protein product [Vitis vinifera]	1	auto	0	7	MKELESICNPIIAK	iTRAQ4plex@N-term; iTRAQ4plex(K)@2; Methylthio(C)@8; iTRAQ4plex(K)@14		0.29613	2066.43	689.816	2066.13	689.717	3	10	27.1.1.3032.2	84.0082	1.35067	11.8484	1.42011	11.6993	0.646071	16.2364	135.77	11.36	143.52	12.04	148.83	12.17	54.26	7.55
3	25.92	25.92	46.4615	30.7692	26.7692	gi|157344266	unnamed protein product [Vitis vinifera]	1	auto	0	7	MKELESICNPIIAK	iTRAQ4plex@N-term; iTRAQ4plex(K)@2; Methylthio(C)@8; iTRAQ4plex(K)@14		0.29375	2066.42	689.815	2066.13	689.717	3	10	27.1.1.3034.3	84.4049	1.0125	8.78019	0.858541	9.21014	0.278708	15.9026	289.96	16.55	229.77	15.33	192.16	13.89	49.99	7.42
3	25.92	25.92	46.4615	30.7692	26.7692	gi|157344266	unnamed protein product [Vitis vinifera]	1	auto	0	7	MKELESICNPIIAK	iTRAQ4plex@N-term; iTRAQ4plex(K)@2; Methylthio(C)@8; iTRAQ4plex(K)@14		-0.0121959	2066.12	689.713	2066.13	689.717	3	10	43.1.1.1632.2	80.7942	1.41307	8.81877	1.12126	9.43784	0.655326	12.0679	238.67	15.07	263.95	16.25	206.57	14.49	96.75	9.95
3	25.92	25.92	46.4615	30.7692	26.7692	gi|157344266	unnamed protein product [Vitis vinifera]	1	auto	0	6	MKELESICNPIIAK	iTRAQ4plex@N-term; iTRAQ4plex(K)@2; Methylthio(C)@8; iTRAQ4plex(K)@14		0.0381344	2066.17	689.73	2066.13	689.717	3	10	11.1.1.2735.3	69.252	1.13513	9.97001	0.650629	12.0028	0.218145	20.8529	209.13	14.07	185.79	13.67	105.03	10.44	28.22	5.57
3	25.92	25.92	46.4615	30.7692	26.7692	gi|157344266	unnamed protein product [Vitis vinifera]	1	auto	0	1	MKELESICNPIIAK	iTRAQ4plex@N-term; iTRAQ4plex(K)@2; Methylthio(C)@8; iTRAQ4plex(K)@14		0.00573891	2066.14	1034.08	2066.13	1034.07	2	9	1.1.1.1713.4	80.5068	1.3461	8.96889	1.21568	9.2472	0.723172	11.676	236.8	15	249.47	15.84	222.21	14.97	105.93	10.39
3	25.92	25.92	46.4615	30.7692	26.7692	gi|157344266	unnamed protein product [Vitis vinifera]	0	auto - low confidence	0	0	MKELESICNPIIAK	iTRAQ4plex@N-term; iTRAQ4plex(K)@2; Methylthio(C)@8; Oxidation(P)@10; iTRAQ4plex(K)@14		0.0103015	2082.14	695.053	2082.13	695.049	3	6	1.1.1.1657.2	70.7435	0.939781	4.88821	0.974241	4.79942	0.379315	7.48426	983.35	30.46	723.26	27.35	739.5	27.11	230.73	15.72
3	25.92	25.92	46.4615	30.7692	26.7692	gi|157344266	unnamed protein product [Vitis vinifera]	0	auto - low confidence	0	0	MKELESICNPIIAK	iTRAQ4plex@N-term; Oxidation(M)@1; iTRAQ4plex(K)@2; Methylthio(C)@8; iTRAQ4plex(K)@14		0.0323556	2082.16	695.06	2082.13	695.049	3	8	11.1.1.2690.4	61.5412	0.975141	16.5749	1.08828	15.9632	0.643358	20.4852	83.65	8.89	63.84	8.12	70.27	8.37	33.29	5.83
3	25.92	25.92	46.4615	30.7692	26.7692	gi|157344266	unnamed protein product [Vitis vinifera]	0	auto - low confidence	0	0	MKELESICNPIIAK	iTRAQ4plex@N-term; iTRAQ4plex(K)@2; Methylthio(C)@8; iTRAQ4plex(K)@14		0.112841	2066.24	689.755	2066.13	689.717	3	5	26.1.1.3088.4	86.176	0.916635	31.2302					24.38	4.8	17.49	4.24	13.79	3.74	5.8	2.45
3	25.92	25.92	46.4615	30.7692	26.7692	gi|157344266	unnamed protein product [Vitis vinifera]	1	auto	0	83	MVNHFVQEFK	iTRAQ4plex@N-term; iTRAQ4plex(K)@10		-0.00780146	1565.82	783.917	1565.83	783.921	2	12	1.1.1.1587.2	58.6685	1.19403	4.98893	1.22199	4.94725	0.485132	7.42372	817.78	27.84	764.21	27.87	771.38	27.69	245.41	16.19
3	25.92	25.92	46.4615	30.7692	26.7692	gi|157344266	unnamed protein product [Vitis vinifera]	1	auto	0	83	MVNHFVQEFK	iTRAQ4plex@N-term; iTRAQ4plex(K)@10		-0.0121708	1565.81	783.915	1565.83	783.921	2	12	43.1.1.1500.3	58.0759	1.28197	5.17265	1.15021	5.33851	0.58007	7.25607	730.2	26.32	732.62	27.18	648.31	25.53	262.01	16.5
3	25.92	25.92	46.4615	30.7692	26.7692	gi|157344266	unnamed protein product [Vitis vinifera]	1	auto	0	44	MVNHFVQEFK	iTRAQ4plex@N-term; iTRAQ4plex(K)@10		0.0148453	1565.84	783.928	1565.83	783.921	2	11	11.1.1.2675.2	58.8504	1.13053	5.11863	1.17049	5.05258	0.472676	7.57717	801.71	27.55	709.35	26.91	724.35	26.83	234.41	15.83
3	25.92	25.92	46.4615	30.7692	26.7692	gi|157344266	unnamed protein product [Vitis vinifera]	1	auto	0	28	MVNHFVQEFK	iTRAQ4plex@N-term; Deamidated(N)@3; iTRAQ4plex(K)@10		-0.0080369	1566.8	784.409	1566.81	784.413	2	11	1.1.1.1618.3	64.0677	1.07335	6.3788	1.05441	6.41096	0.832697	7.36197	531.83	22.43	446.76	21.38	432.86	20.9	273.94	16.53
3	25.92	25.92	46.4615	30.7692	26.7692	gi|157344266	unnamed protein product [Vitis vinifera]	1	auto	0	11	MVNHFVQEFK	iTRAQ4plex@N-term; iTRAQ4plex(K)@10		-0.0113416	1565.82	783.915	1565.83	783.921	2	10	1.1.1.1589.4	59.1169	0.9271	6.1068	0.898769	6.1274	0.379357	9.28216	634.87	24.47	460.65	21.82	440.45	20.98	148.98	12.58
3	25.92	25.92	46.4615	30.7692	26.7692	gi|157344266	unnamed protein product [Vitis vinifera]	1	auto	0	5	MVNHFVQEFK	iTRAQ4plex@N-term; Oxidation(M)@1; iTRAQ4plex(K)@10		0.231112	1582.05	792.034	1581.82	791.918	2	10	27.1.1.2888.4	59.2716	1.07606	5.83368	1.10808	5.77785	0.80137	6.84061	635.39	24.52	535.1	23.41	543.47	23.37	314.97	17.79
3	25.92	25.92	46.4615	30.7692	26.7692	gi|157344266	unnamed protein product [Vitis vinifera]	1	auto	0	4	MVNHFVQEFK	iTRAQ4plex@N-term; iTRAQ4plex(K)@10		0.0524429	1565.88	783.947	1565.83	783.921	2	8	26.1.1.3006.3	71.9793	1.16675	13.8667	0.740284	16.0853	0.39638	22.0135	106.61	10.05	97.35	9.9	60.92	7.94	26.14	5.2
3	25.92	25.92	46.4615	30.7692	26.7692	gi|157344266	unnamed protein product [Vitis vinifera]	1	auto	0	1	MVNHFVQEFK	iTRAQ4plex@N-term; Oxidation(M)@1; iTRAQ4plex(K)@10		0.00156422	1581.82	791.919	1581.82	791.918	2	9	1.1.1.1516.2	46.4211	1.06999	5.4292	1.01832	5.50477	0.677907	6.75532	734.87	26.36	615.39	25.08	577.64	24.12	308.16	17.64
3	25.92	25.92	46.4615	30.7692	26.7692	gi|157344266	unnamed protein product [Vitis vinifera]	1	auto	0	1	MVNHFVQEFK	iTRAQ4plex@N-term; Oxidation(M)@1; iTRAQ4plex(K)@10		0.00231539	1581.82	528.282	1581.82	528.281	3	9	1.1.1.1516.3	46.4727	1.08437	6.38832	1.01263	6.51763	0.668445	8.02426	526.45	22.32	446.78	21.35	411.5	20.37	217.68	14.83
3	25.92	25.92	46.4615	30.7692	26.7692	gi|157344266	unnamed protein product [Vitis vinifera]	0	auto - low confidence	0	0	MVNHFVQEFK	iTRAQ4plex@N-term; iTRAQ4plex(K)@10		0.0268559	1565.85	522.958	1565.83	522.95	3	7	10.1.1.2667.2	60.9323	1.27425	9.7563	0.979582	10.564	0.500425	14.4743	205.49	13.96	204.93	14.35	155.38	12.57	63.61	8.13
3	25.92	25.92	46.4615	30.7692	26.7692	gi|157344266	unnamed protein product [Vitis vinifera]	0	auto - low confidence	0	0	MVNHFVQEFK	iTRAQ4plex@N-term; Oxidation(M)@1; iTRAQ4plex(K)@10		0.015292	1581.84	791.926	1581.82	791.918	2	8	11.1.1.2635.4	52.0537	1.21406	3.77224	1.12292	3.88027	1.3439	3.8665	1415.61	36.63	1345.06	36.92	1227.03	35.48	1176.81	33.81
3	25.92	25.92	46.4615	30.7692	26.7692	gi|157344266	unnamed protein product [Vitis vinifera]	0	auto - low confidence	0	0	MVNHFVQEFK	iTRAQ4plex@N-term; Oxidation(M)@1; iTRAQ4plex(K)@10		0.0263871	1581.85	528.29	1581.82	528.281	3	7	11.1.1.2636.3	52.1745	1.17222	6.50984	1.06207	6.71001	0.760874	7.97645	484.51	21.42	444.5	21.24	397.21	20.05	228.04	15.14
3	25.92	25.92	46.4615	30.7692	26.7692	gi|157344266	unnamed protein product [Vitis vinifera]	0	auto - low confidence	0	0	MVNHFVQEFK	iTRAQ4plex@N-term; iTRAQ4plex(K)@10		0.0762944	1565.9	522.975	1565.83	522.95	3	7	26.1.1.3005.2	71.7552	0.961972	15.3694	0.67035	17.3595	0.46056	21.4477	97.44	9.59	73.36	8.66	50.42	7.21	27.76	5.29
3	25.92	25.92	46.4615	30.7692	26.7692	gi|157344266	unnamed protein product [Vitis vinifera]	0	auto - low confidence	0	0	MVNHFVQEFK	iTRAQ4plex@N-term; Oxidation(M)@1; iTRAQ4plex(K)@10		0.00496134	1581.83	791.921	1581.82	791.918	2	8	43.1.1.1426.2	45.2592	1.15195	6.16374	1.05256	6.32995	0.630699	8.0737	545.91	22.74	492.17	22.36	443.54	21.14	212.98	14.73
3	25.92	25.92	46.4615	30.7692	26.7692	gi|157344266	unnamed protein product [Vitis vinifera]	0	auto - low confidence	0	0	MVNHFVQEFK	iTRAQ4plex@N-term; iTRAQ4plex(K)@10		-0.00363626	1565.82	522.948	1565.83	522.95	3	8	43.1.1.1502.3	58.4209	0.954111	7.65933	1.0478	7.40166	0.582862	9.76688	397.23	19.37	296.62	17.52	321.28	17.89	143.22	12.12
3	25.92	25.92	46.4615	30.7692	26.7692	gi|157344266	unnamed protein product [Vitis vinifera]	1	auto	0	97	MYQGAGGPDAGAGAMDDDGPSAGGSGAGPK	iTRAQ4plex@N-term; Oxidation(M)@1; iTRAQ4plex(K)@30		-0.00161335	2925.27	976.098	2925.27	976.099	3	14	3.1.1.3818.2	69.3473	0.855622	20.5836	1.27086	18.0619	0.539776	26.2939	59.42	7.48	39.79	6.48	58.29	7.55	19.84	4.58
3	25.92	25.92	46.4615	30.7692	26.7692	gi|157344266	unnamed protein product [Vitis vinifera]	1	auto	0	93	MYQGAGGPDAGAGAMDDDGPSAGGSGAGPK	iTRAQ4plex@N-term; iTRAQ4plex(K)@30		-1.03548	2908.24	970.422	2909.28	970.767	3	14	16.1.1.4229.3	78.0889	1.04068	14.9635	0.97284	15.2175	0.437307	22.1639	98.37	9.64	80.12	9.06	73.87	8.6	26.61	5.29
3	25.92	25.92	46.4615	30.7692	26.7692	gi|157344266	unnamed protein product [Vitis vinifera]	1	auto	0	81	MYQGAGGPDAGAGAMDDDGPSAGGSGAGPK	iTRAQ4plex@N-term; Oxidation(M)@1; iTRAQ4plex(K)@30		0.0198018	2925.29	976.106	2925.27	976.099	3	13	17.1.1.3601.2	63.8951	1.0471	21.4803	1.07772	21.1477			47.59	6.71	39	6.32	39.59	6.24	3.44	2.24
3	25.92	25.92	46.4615	30.7692	26.7692	gi|157344266	unnamed protein product [Vitis vinifera]	1	auto	0	35	MYQGAGGPDAGAGAMDDDGPSAGGSGAGPK	iTRAQ4plex@N-term; iTRAQ4plex(K)@30		-1.93554	2907.34	970.122	2909.28	970.767	3	13	17.1.1.3749.4	69.6368	0.729275	24.36	0.543898	26.8117	0.227735	42.6369	46.78	6.63	26.7	5.29	19.64	4.47	6.59	2.65
3	25.92	25.92	46.4615	30.7692	26.7692	gi|157344266	unnamed protein product [Vitis vinifera]	1	auto	0	40	NALENYAYNMR	iTRAQ4plex@N-term		0.00855475	1501.72	751.867	1501.71	751.863	2	11	2.1.1.4173.2	88.2173	1.13078	4.31677	1.04728	4.41328	0.599325	5.74249	1124.97	32.63	995.59	31.83	909.43	30.25	417.06	20.67
3	25.92	25.92	46.4615	30.7692	26.7692	gi|157344266	unnamed protein product [Vitis vinifera]	1	auto	0	17	NALENYAYNMR	iTRAQ4plex@N-term		0.00670935	1501.72	751.866	1501.71	751.863	2	10	17.1.1.3859.4	83.8584	1.24945	16.5244	1.21392	16.6462	0.501675	24.5333	72.73	8.31	71.12	8.49	68.15	8.25	22.57	4.9
3	25.92	25.92	46.4615	30.7692	26.7692	gi|157344266	unnamed protein product [Vitis vinifera]	1	auto	0	1	NALENYAYNMR	iTRAQ4plex@N-term		0.00144918	1501.71	751.863	1501.71	751.863	2	9	37.1.1.2000.2	54.2635	1.27653	6.54145	1.22679	6.62503	0.824685	7.99447	458.39	20.86	457.96	21.52	434.08	20.9	233.84	15.37
3	25.92	25.92	46.4615	30.7692	26.7692	gi|157344266	unnamed protein product [Vitis vinifera]	0	auto - low confidence	0	0	NALENYAYNMR	iTRAQ4plex@N-term; Oxidation(M)@10		0.00281394	1517.71	759.861	1517.71	759.86	2	7	3.1.1.3942.3	77.7173	1.41372	12.9857	1.4403	12.9552	0.924424	15.7095	110.4	10.25	122.15	11.09	122.74	11.09	63.13	8
3	25.92	25.92	46.4615	30.7692	26.7692	gi|157344266	unnamed protein product [Vitis vinifera]	0	auto - low confidence	0	0	NALENYAYNMR	iTRAQ4plex@N-term		4.99002e-05	1501.71	751.862	1501.71	751.863	2	8	16.1.1.4295.3	89.3189	1.16313	8.91914	0.89066	9.68569	0.465745	13.2448	258.66	15.65	235.46	15.43	177.83	13.45	74.52	8.78
3	25.92	25.92	46.4615	30.7692	26.7692	gi|157344266	unnamed protein product [Vitis vinifera]	1	auto	0	95	NQVAMNPINTVFDAK	iTRAQ4plex@N-term; iTRAQ4plex(K)@15		0.00645458	1949.03	650.686	1949.03	650.683	3	13	16.1.1.4342.3	97.4264	1.10135	5.53094	0.964067	5.75689	0.576812	7.39802	695.34	25.65	599.35	24.7	517.45	22.87	248.1	15.91
3	25.92	25.92	46.4615	30.7692	26.7692	gi|157344266	unnamed protein product [Vitis vinifera]	1	auto	0	75	NQVAMNPINTVFDAK	iTRAQ4plex@N-term; iTRAQ4plex(K)@15		0.000207892	1949.03	975.522	1949.03	975.521	2	12	2.1.1.4234.2	98.7398	1.13099	3.24286	1.08844	3.27636	0.607237	4.29765	1994.28	43.45	1765.25	42.4	1675.54	41	749.1	27.75
3	25.92	25.92	46.4615	30.7692	26.7692	gi|157344266	unnamed protein product [Vitis vinifera]	1	auto	0	75	NQVAMNPINTVFDAK	iTRAQ4plex@N-term; iTRAQ4plex(K)@15		0.0035822	1949.03	650.685	1949.03	650.683	3	12	2.1.1.4234.4	98.8431	0.979538	3.03163	0.981764	3.01778	0.581851	3.89553	2489.6	48.49	1908.58	44.34	1886.69	43.49	896.06	30.23
3	25.92	25.92	46.4615	30.7692	26.7692	gi|157344266	unnamed protein product [Vitis vinifera]	1	auto	0	71	NQVAMNPINTVFDAK	iTRAQ4plex@N-term; Deamidated(N)@1; iTRAQ4plex(K)@15		-0.0108981	1950	976.008	1950.01	976.013	2	11	16.1.1.4350.4	98.8581	0.969101	18.6875	0.750741	20.3127	0.565542	24.0903	65.66	7.87	49.8	7.14	38.05	6.24	22.97	4.8
3	25.92	25.92	46.4615	30.7692	26.7692	gi|157344266	unnamed protein product [Vitis vinifera]	1	auto	0	34	NQVAMNPINTVFDAK	iTRAQ4plex@N-term; iTRAQ4plex(K)@15		-0.00308606	1949.03	650.682	1949.03	650.683	3	11	20.1.1.3833.4	92.9618	1.10697	8.76907	0.95092	9.18485	0.587479	11.6564	275.81	16.16	238.95	15.59	202.45	14.32	100.23	10.1
3	25.92	25.92	46.4615	30.7692	26.7692	gi|157344266	unnamed protein product [Vitis vinifera]	1	auto	0	32	NQVAMNPINTVFDAK	iTRAQ4plex@N-term; iTRAQ4plex(K)@15		-0.000993052	1949.03	975.521	1949.03	975.521	2	11	16.1.1.4342.2	97.3747	0.984993	12.229	0.980077	12.2124	0.673215	14.8567	152.46	12	117.53	11	115.34	10.77	63.49	8
3	25.92	25.92	46.4615	30.7692	26.7692	gi|157344266	unnamed protein product [Vitis vinifera]	1	auto	0	31	NQVAMNPINTVFDAK	iTRAQ4plex@N-term; iTRAQ4plex(K)@15		-0.00668975	1949.02	975.518	1949.03	975.521	2	11	20.1.1.3832.4	92.7893	1.0498	10.3417	1.1007	10.1661	0.606001	13.4055	205.17	13.93	168.57	13.15	174.32	13.19	76.91	8.89
3	25.92	25.92	46.4615	30.7692	26.7692	gi|157344266	unnamed protein product [Vitis vinifera]	1	auto	0	31	NQVAMNPINTVFDAK	iTRAQ4plex@N-term; iTRAQ4plex(K)@15		0.0123222	1949.04	975.528	1949.03	975.521	2	11	37.1.1.2069.4	66.2693	1.1638	4.8009	1.20794	4.75327	0.913778	5.50224	896.32	29.14	816.4	28.84	835.74	28.98	506.64	22.49
3	25.92	25.92	46.4615	30.7692	26.7692	gi|157344266	unnamed protein product [Vitis vinifera]	1	auto	0	31	NQVAMNPINTVFDAK	iTRAQ4plex@N-term; iTRAQ4plex(K)@15		-0.0182848	1949.01	975.512	1949.03	975.521	2	11	38.1.1.1541.4	65.6655	1.31682	11.6082	1.27378	11.7666	1.22758	12.5257	143.2	11.66	147.58	12.21	140.8	11.96	108.74	10.35
3	25.92	25.92	46.4615	30.7692	26.7692	gi|157344266	unnamed protein product [Vitis vinifera]	1	auto	0	19	NQVAMNPINTVFDAK	iTRAQ4plex@N-term; Oxidation(M)@5; iTRAQ4plex(K)@15		-0.00247661	1965.02	983.518	1965.02	983.519	2	11	37.1.1.2029.3	59.3177	1.09608	5.59099	0.989482	5.79083	1.12355	5.86262	682.77	25.42	585.7	24.43	521.49	23.13	474.53	21.49
3	25.92	25.92	46.4615	30.7692	26.7692	gi|157344266	unnamed protein product [Vitis vinifera]	1	auto	0	7	NQVAMNPINTVFDAK	iTRAQ4plex@N-term; iTRAQ4plex(K)@15		0.00227697	1949.03	975.523	1949.03	975.521	2	8	17.1.1.3916.4	93.6909	0.766854	23.9489	1.5087	19.2634	0.711956	26.3217	47.82	6.71	28.7	5.57	55.69	7.35	21.06	4.69
3	25.92	25.92	46.4615	30.7692	26.7692	gi|157344266	unnamed protein product [Vitis vinifera]	1	auto	0	7	NQVAMNPINTVFDAK	iTRAQ4plex@N-term; iTRAQ4plex(K)@15		0.0121035	1949.04	650.687	1949.03	650.683	3	10	37.1.1.2069.3	66.2177	1.02162	5.08421	1.01006	5.0991	0.859241	5.70697	862.45	28.55	689.58	26.61	672.43	26.08	458.4	21.31
3	25.92	25.92	46.4615	30.7692	26.7692	gi|157344266	unnamed protein product [Vitis vinifera]	1	auto	0	6	NQVAMNPINTVFDAK	iTRAQ4plex@N-term; iTRAQ4plex(K)@15		-0.0004929	1949.03	975.521	1949.03	975.521	2	7	3.1.1.4070.4	99.849	0.776731	24.7984	0.964782	22.8098	0.421966	33.7921	43.56	6.4	26.48	5.29	32.44	5.66	11.37	3.46
3	25.92	25.92	46.4615	30.7692	26.7692	gi|157344266	unnamed protein product [Vitis vinifera]	1	auto	0	4	NQVAMNPINTVFDAK	iTRAQ4plex@N-term; Deamidated(N)@1; iTRAQ4plex(K)@15		-0.00905347	1950	976.009	1950.01	976.013	2	10	37.1.1.2096.4	70.9268	1.14352	10.1005	0.96112	10.6467	0.524408	14.2169	203.83	13.89	182.42	13.6	151.22	12.37	66.12	8.25
3	25.92	25.92	46.4615	30.7692	26.7692	gi|157344266	unnamed protein product [Vitis vinifera]	1	auto	0	3	NQVAMNPINTVFDAK	iTRAQ4plex@N-term; Oxidation(M)@5; iTRAQ4plex(K)@15		0.00254882	1965.03	656.016	1965.02	656.015	3	10	2.1.1.4199.3	92.754	1.12072	5.65936	1.04172	5.80507	1.12683	5.97301	658.16	24.96	577.28	24.25	529.23	23.26	458.76	21.17
3	25.92	25.92	46.4615	30.7692	26.7692	gi|157344266	unnamed protein product [Vitis vinifera]	1	auto	0	3	NQVAMNPINTVFDAK	iTRAQ4plex@N-term; Oxidation(M)@5; iTRAQ4plex(K)@15		0.00672697	1965.03	656.017	1965.02	656.015	3	10	3.1.1.4033.4	93.4665	1.39868	11.7365	1.22053	12.2638	1.29055	12.6728	135.65	11.36	148.49	12.21	127.8	11.45	108.29	10.3
3	25.92	25.92	46.4615	30.7692	26.7692	gi|157344266	unnamed protein product [Vitis vinifera]	1	auto	0	3	NQVAMNPINTVFDAK	iTRAQ4plex@N-term; Oxidation(M)@5; iTRAQ4plex(K)@15		-0.00184078	1965.02	656.014	1965.02	656.015	3	10	37.1.1.2028.3	59.1452	1.67108	3.14955	1.79461	3.12192	2.26026	3.08736	1734.78	40.71	2268.83	47.66	2403.13	49.48	2425.48	48.66
3	25.92	25.92	46.4615	30.7692	26.7692	gi|157344266	unnamed protein product [Vitis vinifera]	1	auto	0	1	NQVAMNPINTVFDAK	iTRAQ4plex@N-term; iTRAQ4plex(K)@15		-0.00788859	1949.02	975.518	1949.03	975.521	2	9	4.1.1.4261.4	98.7989	1.03706	11.9411	0.880441	12.5491	0.4433	17.5005	154.44	12.08	125.35	11.31	104.96	10.3	42.35	6.63
3	25.92	25.92	46.4615	30.7692	26.7692	gi|157344266	unnamed protein product [Vitis vinifera]	1	auto	0	1	NQVAMNPINTVFDAK	iTRAQ4plex@N-term; Oxidation(M)@5; iTRAQ4plex(K)@15		-0.000352823	1965.02	983.519	1965.02	983.519	2	8	16.1.1.4314.3	92.5964	0.939644	20.502	1.19146	18.9509	0.611409	25.6048	56.16	7.28	41.3	6.56	51.65	7.14	21.24	4.69
3	25.92	25.92	46.4615	30.7692	26.7692	gi|157344266	unnamed protein product [Vitis vinifera]	0	auto - low confidence	0	0	NQVAMNPINTVFDAK	iTRAQ4plex@N-term; Deamidated(N)@1; iTRAQ4plex(K)@15		0.00457207	1950.02	976.016	1950.01	976.013	2	8	2.1.1.4248.3	101.207	1.00398	6.0532	1.01625	6.01645	0.722456	7.20665	614.93	24.1	483.18	22.29	482.38	22.02	274.81	16.62
3	25.92	25.92	46.4615	30.7692	26.7692	gi|157344266	unnamed protein product [Vitis vinifera]	0	auto - low confidence	0	0	NQVAMNPINTVFDAK	iTRAQ4plex@N-term; Oxidation(M)@5; iTRAQ4plex(K)@15		-0.0140278	1965.01	983.512	1965.02	983.519	2	8	3.1.1.4035.2	93.7082	1.47374	15.5469	1.69449	15.0747	1.37525	16.7541	75.62	8.49	87.22	9.38	98.91	9.95	64.33	8
3	25.92	25.92	46.4615	30.7692	26.7692	gi|157344266	unnamed protein product [Vitis vinifera]	0	no quant - weak signal	0	0	NQVAMNPINTVFDAK	iTRAQ4plex@N-term; Oxidation(M)@5; iTRAQ4plex(K)@15		-0.0211861	1965	983.508	1965.02	983.519	2	5	17.1.1.3883.4	87.9984							6.03	2.45	19.96	4.36	6.89	2.83	12.63	3.46
3	25.92	25.92	46.4615	30.7692	26.7692	gi|157344266	unnamed protein product [Vitis vinifera]	0	auto - low confidence	0	0	NQVAMNPINTVFDAK	iTRAQ4plex@N-term; Deamidated(N)@6; iTRAQ4plex(K)@15		0.0298169	1950.04	651.021	1950.01	651.011	3	7	17.1.1.3919.3	94.1567	0.844637	19.523	0.622248	21.7497	0.758545	21.4062	65.79	7.87	43.49	6.71	31.6	5.74	30.87	5.48
3	25.92	25.92	46.4615	30.7692	26.7692	gi|157344266	unnamed protein product [Vitis vinifera]	1	auto	0	99	SINPDEAVAYGAAVQAAILSGEGNEK	iTRAQ4plex@N-term; iTRAQ4plex(K)@26		-1.01729	2860.45	954.49	2861.47	954.829	3	16	2.1.1.4378.4	119.601	1.49434	9.9185	1.34457	10.2302	0.744299	13.1706	183.75	13.23	214.9	14.66	190.71	13.86	84.6	9.33
3	25.92	25.92	46.4615	30.7692	26.7692	gi|157344266	unnamed protein product [Vitis vinifera]	1	auto	0	99	SINPDEAVAYGAAVQAAILSGEGNEK	iTRAQ4plex@N-term; iTRAQ4plex(K)@26		0.0249219	2861.49	954.837	2861.47	954.829	3	21	2.1.1.4380.3	119.791	1.29697	8.10986	1.05297	8.63005	0.569419	11.4568	294.92	16.73	299.36	17.35	239.71	15.59	103.88	10.34
3	25.92	25.92	46.4615	30.7692	26.7692	gi|157344266	unnamed protein product [Vitis vinifera]	1	auto	0	99	SINPDEAVAYGAAVQAAILSGEGNEK	iTRAQ4plex@N-term; iTRAQ4plex(K)@26		0.00559806	2861.47	954.831	2861.47	954.829	3	19	37.1.1.2251.2	97.561	0.965594	14.0452	0.68033	15.7958	0.452789	19.789	116.5	10.49	88.04	9.49	61.18	7.94	32.63	5.75
3	25.92	25.92	46.4615	30.7692	26.7692	gi|157344266	unnamed protein product [Vitis vinifera]	1	auto	0	99	SINPDEAVAYGAAVQAAILSGEGNEK	iTRAQ4plex@N-term; iTRAQ4plex(K)@26		0.00431633	2861.47	954.83	2861.47	954.829	3	17	37.1.1.2257.2	98.5959	1.22221	15.483	0.780004	17.902	0.496761	22.5998	83.31	8.89	79.69	8.94	50.16	7.21	25.6	5.1
3	25.92	25.92	46.4615	30.7692	26.7692	gi|157344266	unnamed protein product [Vitis vinifera]	0	no quant - weak signal	0	92	SINPDEAVAYGAAVQAAILSGEGNEK	iTRAQ4plex@N-term; iTRAQ4plex(K)@26		-0.00795165	2861.46	954.826	2861.47	954.829	3	11	37.1.1.2268.4	100.597							11.37	3.32	21.68	4.58	10.45	3.32	2.71	1.73
3	25.92	25.92	46.4615	30.7692	26.7692	gi|157344266	unnamed protein product [Vitis vinifera]	0	no quant - weak signal	0	91	SINPDEAVAYGAAVQAAILSGEGNEK	iTRAQ4plex@N-term; iTRAQ4plex(K)@26		0.0191977	2861.48	954.835	2861.47	954.829	3	11	16.1.1.4439.2	114.107							16.78	4	20.32	4.47	8.26	3	4.99	2.24
3	25.92	25.92	46.4615	30.7692	26.7692	gi|157344266	unnamed protein product [Vitis vinifera]	0	no quant - weak signal	0	17	SINPDEAVAYGAAVQAAILSGEGNEK	iTRAQ4plex@N-term; iTRAQ4plex(K)@26		-0.968288	2860.5	954.506	2861.47	954.829	3	11	39.1.1.2021.4	97.884							16.97	4	11.7	3.46	6.7	2.65	2.91	1.73
3	25.92	25.92	46.4615	30.7692	26.7692	gi|157344266	unnamed protein product [Vitis vinifera]	0	no quant - weak signal	0	7	SINPDEAVAYGAAVQAAILSGEGNEK	iTRAQ4plex@N-term; iTRAQ4plex(K)@26		-0.010332	2861.45	954.826	2861.47	954.829	3	9	37.1.1.2269.2	100.666							17.05	4	8.12	3	16.68	4	2.42	1.73
3	25.92	25.92	46.4615	30.7692	26.7692	gi|157344266	unnamed protein product [Vitis vinifera]	0	no quant - weak signal	0	1	SINPDEAVAYGAAVQAAILSGEGNEK	iTRAQ4plex@N-term; iTRAQ4plex(K)@26		0.00821149	2861.47	954.832	2861.47	954.829	3	7	16.1.1.4440.4	114.383							9.48	3	9.83	3.16	12.4	3.46	0	0.61
3	25.92	25.92	46.4615	30.7692	26.7692	gi|157344266	unnamed protein product [Vitis vinifera]	1	auto	0	67	STIHDVVLVGGSTR	iTRAQ4plex@N-term		0.0010764	1583.88	792.946	1583.88	792.945	2	11	39.1.1.1649.2	38.8291	1.08241	21.4594	0.806935	23.686	0.814386	24.958	46.51	6.63	39.4	6.32	28.97	5.48	23.43	4.8
3	25.92	25.92	46.4615	30.7692	26.7692	gi|157344266	unnamed protein product [Vitis vinifera]	1	auto	0	38	STIHDVVLVGGSTR	iTRAQ4plex@N-term		-0.00161262	1583.87	528.965	1583.88	528.966	3	11	40.1.1.1715.2	39.2086	1.40872	19.8048	0.947457	22.4025	0.864514	24.3255	47.31	6.71	52.16	7.21	34.6	6	25.3	5
3	25.92	25.92	46.4615	30.7692	26.7692	gi|157344266	unnamed protein product [Vitis vinifera]	1	auto	0	36	STIHDVVLVGGSTR	iTRAQ4plex@N-term		0.0244221	1583.9	792.957	1583.88	792.945	2	11	22.1.1.3985.2	71.7004	1.34765	17.6798	1.35365	17.7634	1.54907	17.9572	61.04	7.62	64.38	8.06	63.78	8.06	58.49	7.55
3	25.92	25.92	46.4615	30.7692	26.7692	gi|157344266	unnamed protein product [Vitis vinifera]	1	auto	0	30	STIHDVVLVGGSTR	iTRAQ4plex@N-term		0.00379045	1583.88	792.947	1583.88	792.945	2	10	40.1.1.1713.2	39.0703	1.30806	25.5199	0.575483	33.7174			29.49	5.29	30.19	5.48	13.1	3.74	3.66	2
3	25.92	25.92	46.4615	30.7692	26.7692	gi|157344266	unnamed protein product [Vitis vinifera]	1	auto	0	5	STIHDVVLVGGSTR	iTRAQ4plex@N-term		-0.0159398	1583.86	792.937	1583.88	792.945	2	9	21.1.1.3975.2	71.7318	0.914842	19.9182	1.06522	18.8329	0.368165	30.776	60.42	7.55	43.26	6.71	49.68	7	13.76	3.87
3	25.92	25.92	46.4615	30.7692	26.7692	gi|157344266	unnamed protein product [Vitis vinifera]	0	auto - low confidence	0	0	STIHDVVLVGGSTR	iTRAQ4plex@N-term		-0.0184304	1583.86	792.936	1583.88	792.945	2	8	5.1.1.4176.2	74.991	2.03091	22.8794	1.31782	25.6684	1.19183	27.6274	30.18	5.39	47.97	6.86	30.7	5.66	22.25	4.69
3	25.92	25.92	46.4615	30.7692	26.7692	gi|157344266	unnamed protein product [Vitis vinifera]	1	auto	0	9	TTPSYVAFTDTER	iTRAQ4plex@N-term		0.00737468	1630.8	816.409	1630.8	816.405	2	10	2.1.1.4138.2	82.1798	1.27341	7.26516	1.23424	7.34931	0.981046	8.35349	372	18.79	370.74	19.36	354.41	18.92	225.75	15.02
3	25.92	25.92	46.4615	30.7692	26.7692	gi|157344266	unnamed protein product [Vitis vinifera]	1	auto	0	1	TTPSYVAFTDTER	iTRAQ4plex@N-term		-0.00375651	1630.79	816.403	1630.8	816.405	2	9	37.1.1.1967.3	48.6227	1.11184	8.29562	1.23688	8.03581	0.80757	9.82105	308.54	17.09	268.48	16.58	294.58	17.15	154.13	12.5
3	25.92	25.92	46.4615	30.7692	26.7692	gi|157344266	unnamed protein product [Vitis vinifera]	0	auto - low confidence	0	0	TTPSYVAFTDTER	iTRAQ4plex@N-term		0.00779284	1630.8	816.409	1630.8	816.405	2	6	3.1.1.3916.2	74.524	0.839869	15.7686	0.897058	15.3372	0.733898	17.5299	101.9	9.8	66.98	8.37	70.56	8.43	46.26	6.78
3	25.92	25.92	46.4615	30.7692	26.7692	gi|157344266	unnamed protein product [Vitis vinifera]	0	auto - low confidence	0	0	TTPSYVAFTDTER	iTRAQ4plex@N-term		0.0150391	1630.81	816.413	1630.8	816.405	2	5	4.1.1.4177.4	84.3089	0.947128	14.0418	0.997636	13.814	1.16317	13.9064	118.65	10.58	87.95	9.54	91.37	9.64	85.37	9.11
3	25.92	25.92	46.4615	30.7692	26.7692	gi|157344266	unnamed protein product [Vitis vinifera]	0	auto - low confidence	0	0	TTPSYVAFTDTER	iTRAQ4plex@N-term		0.00238591	1630.8	816.407	1630.8	816.405	2	6	16.1.1.4268.2	84.6097	0.903234	15.546	0.886283	15.5977	0.752178	17.5648	99.66	9.7	70.45	8.54	68.18	8.31	46.37	6.78
3	25.92	25.92	46.4615	30.7692	26.7692	gi|157344266	unnamed protein product [Vitis vinifera]	0	no quant - weak signal	0	0	VQQLLQDFFNGK	iTRAQ4plex@N-term; Deamidated(N)@10; iTRAQ4plex(K)@12		-0.0134496	1724.92	863.468	1724.93	863.474	2	3	5.1.1.4736.2	124.109							7.16	2.65	17.47	4.12	15.05	3.87	2.49	1.73
3	25.92	25.92	46.4615	30.7692	26.7692	gi|157344266	unnamed protein product [Vitis vinifera]	0	auto - low confidence	0	0	VQQLLQDFFNGK	iTRAQ4plex@N-term; Deamidated(N)@10; iTRAQ4plex(K)@12		0.0143575	1724.95	863.481	1724.93	863.474	2	3	21.1.1.4438.2	117.912	0.974517	30.0642	1.02885	29.3686			25.41	4.9	19.38	4.47	20.18	4.47	5.49	2.45
3	25.92	25.92	46.4615	30.7692	26.7692	gi|157344266	unnamed protein product [Vitis vinifera]	0	auto - low confidence	0	0	VQQLLQDFFNGK	iTRAQ4plex@N-term; Deamidated(N)@10; iTRAQ4plex(K)@12		-0.0145349	1724.92	863.467	1724.93	863.474	2	4	22.1.1.4407.4	116.079			0.886686	30.4263			25.51	4.9	15.14	4	17.46	4.12	0	0.87
3	25.92	25.92	46.4615	30.7692	26.7692	gi|157344266	unnamed protein product [Vitis vinifera]	0	auto - low confidence	0	0	VQQLLQDFFNGK	iTRAQ4plex@N-term; Deamidated(N)@10; iTRAQ4plex(K)@12		-0.0117439	1724.92	863.468	1724.93	863.474	2	7	39.1.1.2029.2	99.1607	1.26988	9.82619	1.1344	10.1699	0.738911	12.4709	203.38	13.89	202.13	14.28	178.09	13.42	92.96	9.7
3	25.92	25.92	46.4615	30.7692	26.7692	gi|157344266	unnamed protein product [Vitis vinifera]	0	auto - low confidence	0	0	VQQLLQDFFNGK	iTRAQ4plex@N-term; Deamidated(N)@10; iTRAQ4plex(K)@12		-0.0100979	1724.92	863.469	1724.93	863.474	2	7	40.1.1.2184.2	99.0827	1.23895	8.29847	1.08062	8.65953	0.847388	9.93353	288.91	16.55	280.14	16.82	240.99	15.65	151.44	12.29
3	25.92	25.92	46.4615	30.7692	26.7692	gi|157344266	unnamed protein product [Vitis vinifera]	0	auto - low confidence	0	0	VQQLLQDFFNGK	iTRAQ4plex@N-term; Deamidated(N)@10; iTRAQ4plex(K)@12		-0.0100979	1724.92	863.469	1724.93	863.474	2	8	40.1.1.2221.3	105.517	0.950715	11.6951	0.953145	11.6081	0.381711	17.9089	170.55	12.69	126.9	11.45	125.48	11.18	40.27	6.56
3	25.92	25.92	46.4615	30.7692	26.7692	gi|157344266	unnamed protein product [Vitis vinifera]	1	auto	0	28	VQQLLQDFFNGKELCK	iTRAQ4plex@N-term; Deamidated(N)@10; iTRAQ4plex(K)@12; Methylthio(C)@15; iTRAQ4plex(K)@16		0.0180911	2388.27	598.076	2388.25	598.071	4	11	1.1.1.1836.3	101.681	0.566765	32.0704	0.672247	29.3454			33.05	5.57	14.66	4	17.15	4.12	6.72	2.65
3	25.92	25.92	46.4615	30.7692	26.7692	gi|157344266	unnamed protein product [Vitis vinifera]	1	auto	0	18	VQQLLQDFFNGKELCK	iTRAQ4plex@N-term; Deamidated(N)@10; iTRAQ4plex(K)@12; Methylthio(C)@15; iTRAQ4plex(K)@16		0.0299965	2388.28	797.102	2388.25	797.092	3	11	11.1.1.2961.2	81.7837	1.08473	5.88162	0.837276	6.36707	0.289266	10.6754	619.39	24.21	525.83	23.11	400.31	20.12	110.83	11.01
3	25.92	25.92	46.4615	30.7692	26.7692	gi|157344266	unnamed protein product [Vitis vinifera]	1	auto	0	18	VQQLLQDFFNGKELCK	iTRAQ4plex@N-term; Deamidated(N)@10; iTRAQ4plex(K)@12; Methylthio(C)@15; iTRAQ4plex(K)@16		-0.000852471	2388.25	797.092	2388.25	797.092	3	11	43.1.1.1751.2	101.322	1.27833	6.90648	1.07896	7.24444	0.27399	13.7523	409.89	19.72	410.08	20.32	341.38	18.49	69.47	8.95
3	25.92	25.92	46.4615	30.7692	26.7692	gi|157344266	unnamed protein product [Vitis vinifera]	1	auto	0	16	VQQLLQDFFNGKELCK	iTRAQ4plex@N-term; iTRAQ4plex(K)@12; Methylthio(C)@15; iTRAQ4plex(K)@16		0.0298202	2387.3	796.774	2387.27	796.764	3	11	11.1.1.2960.3	81.7145	1.32157	8.57399	1.0285	9.23173	0.431235	13.753	261.14	15.75	270.1	16.46	207.32	14.49	69.66	8.61
3	25.92	25.92	46.4615	30.7692	26.7692	gi|157344266	unnamed protein product [Vitis vinifera]	1	auto	0	8	VQQLLQDFFNGKELCK	iTRAQ4plex@N-term; Deamidated(N)@10; iTRAQ4plex(K)@12; Methylthio(C)@15; iTRAQ4plex(K)@16		0.00818447	2388.26	797.095	2388.25	797.092	3	9	1.1.1.1882.2	109.571	0.895292	13.2952	0.773339	13.8601	0.271365	23.307	136.78	11.36	95.84	9.95	81.65	9.06	22.96	5
3	25.92	25.92	46.4615	30.7692	26.7692	gi|157344266	unnamed protein product [Vitis vinifera]	1	auto	0	4	VQQLLQDFFNGKELCK	iTRAQ4plex@N-term; Deamidated(N)@10; iTRAQ4plex(K)@12; Methylthio(C)@15; iTRAQ4plex(K)@16		0.0144102	2388.27	797.097	2388.25	797.092	3	10	1.1.1.1837.3	101.853	0.930172	6.69065	0.814291	6.94254	0.274642	11.8457	526.7	22.29	383.43	19.87	331.06	18.22	89.48	9.9
3	25.92	25.92	46.4615	30.7692	26.7692	gi|157344266	unnamed protein product [Vitis vinifera]	1	auto	0	3	VQQLLQDFFNGKELCK	iTRAQ4plex@N-term; Deamidated(N)@10; iTRAQ4plex(K)@12; Methylthio(C)@15; iTRAQ4plex(K)@16		0.301908	2388.56	797.193	2388.25	797.092	3	10	27.1.1.3201.2	99.9857	1.11429	6.35616	0.993773	6.56304	0.36325	10.4911	523.01	22.25	456.11	21.54	401.2	20.05	117.52	11.27
3	25.92	25.92	46.4615	30.7692	26.7692	gi|157344266	unnamed protein product [Vitis vinifera]	1	auto	0	3	VQQLLQDFFNGKELCK	iTRAQ4plex@N-term; Deamidated(N)@10; iTRAQ4plex(K)@12; Methylthio(C)@15; iTRAQ4plex(K)@16		0.285978	2388.54	797.188	2388.25	797.092	3	10	27.1.1.3399.2	106.706	1.26744	12.507	0.942132	13.6884	0.484776	18.757	125.42	10.91	124.41	11.18	91.21	9.64	37.61	6.25
3	25.92	25.92	46.4615	30.7692	26.7692	gi|157344266	unnamed protein product [Vitis vinifera]	1	auto	0	3	VQQLLQDFFNGKELCK	iTRAQ4plex@N-term; Deamidated(N)@10; iTRAQ4plex(K)@12; Methylthio(C)@15; iTRAQ4plex(K)@16		-0.0272194	2388.23	797.083	2388.25	797.092	3	10	43.1.1.1801.4	109.223	1.01034	10.5349	0.964781	10.6289	0.311996	18.153	202.13	13.82	159.83	12.81	150.53	12.25	39.01	6.56
3	25.92	25.92	46.4615	30.7692	26.7692	gi|157344266	unnamed protein product [Vitis vinifera]	0	auto - low confidence	0	0	VQQLLQDFFNGKELCK	iTRAQ4plex@N-term; Deamidated(N)@10; iTRAQ4plex(K)@12; Methylthio(C)@15; iTRAQ4plex(K)@16		0.0101987	2388.26	797.096	2388.25	797.092	3	8	1.1.1.1833.2	101.112	1.66855	10.8486	1.18208	11.9259	0.3826	19.6621	145.52	11.79	190.03	13.71	132.78	11.62	34.44	6.17
3	25.92	25.92	46.4615	30.7692	26.7692	gi|157344266	unnamed protein product [Vitis vinifera]	0	auto - low confidence	0	0	VQQLLQDFFNGKELCK	iTRAQ4plex@N-term; Deamidated(Q)@3; iTRAQ4plex(K)@12; Methylthio(C)@15; iTRAQ4plex(K)@16		0.0561589	2388.31	797.111	2388.25	797.092	3	8	1.1.1.1840.2	102.319	0.990002	16.8977	0.821841	17.8855	0.433267	24.5906	79.4	8.66	61.52	7.94	50.37	7.14	21.28	4.69
3	25.92	25.92	46.4615	30.7692	26.7692	gi|157344266	unnamed protein product [Vitis vinifera]	0	auto - low confidence	0	0	VQQLLQDFFNGKELCK	iTRAQ4plex@N-term; Deamidated(N)@10; iTRAQ4plex(K)@12; Methylthio(C)@15; iTRAQ4plex(K)@16		-0.00204697	2388.25	797.091	2388.25	797.092	3	9	10.1.1.3125.2	84.9123	1.13056	12.8045	1.03376	13.1214	0.37354	21.0109	127.8	11	113.08	10.72	101.98	10.1	29.53	5.66
3	25.92	25.92	46.4615	30.7692	26.7692	gi|157344266	unnamed protein product [Vitis vinifera]	0	auto - low confidence	0	0	VQQLLQDFFNGKELCK	iTRAQ4plex@N-term; iTRAQ4plex(K)@12; Methylthio(C)@15; iTRAQ4plex(K)@16		0.0706527	2387.34	796.788	2387.27	796.764	3	9	10.1.1.3129.2	85.034	1.02804	9.46511	0.956042	9.64551	0.4138	14.3257	247.57	15.3	199.19	14.28	182.7	13.53	63.37	8.19
3	25.92	25.92	46.4615	30.7692	26.7692	gi|157344266	unnamed protein product [Vitis vinifera]	0	auto - low confidence	0	0	VQQLLQDFFNGKELCK	iTRAQ4plex@N-term; Deamidated(N)@10; iTRAQ4plex(K)@12; Methylthio(C)@15; iTRAQ4plex(K)@16		0.309415	2388.56	797.195	2388.25	797.092	3	9	27.1.1.3200.2	99.9166	1.22501	8.95761	0.875984	9.92512	0.268341	17.5346	248.87	15.36	238.6	15.49	168.28	13.08	41.31	6.78
3	25.92	25.92	46.4615	30.7692	26.7692	gi|157344266	unnamed protein product [Vitis vinifera]	0	auto - low confidence	0	0	VQQLLQDFFNGKELCK	iTRAQ4plex@N-term; Deamidated(N)@10; iTRAQ4plex(K)@12; Methylthio(C)@15; iTRAQ4plex(K)@16		-0.0114725	2388.24	797.088	2388.25	797.092	3	8	43.1.1.1749.4	101.08	1.36841	14.296	1.40227	14.1859	0.290738	28.695	92.58	9.38	99.15	10	100.21	9.95	16.65	4.47
3	25.92	25.92	46.4615	30.7692	26.7692	gi|157344266	unnamed protein product [Vitis vinifera]	0	auto - low confidence	0	0	VQQLLQDFFNGKELCK	iTRAQ4plex@N-term; iTRAQ4plex(K)@12; Methylthio(C)@15; iTRAQ4plex(K)@16		-0.0374565	2387.23	796.752	2387.27	796.764	3	5	43.1.1.1800.2	108.948	1.21772	20.8382	1.31755	20.3793	0.709552	26.6386	46.41	6.63	44.23	6.71	47.2	6.86	20.37	4.58
3	25.92	25.92	46.4615	30.7692	26.7692	gi|157344266	unnamed protein product [Vitis vinifera]	1	auto	0	1.81406	VVPGPGDKPMITVTYKGEDK	iTRAQ4plex@N-term; iTRAQ4plex(K)@8; Oxidation(M)@10; iTRAQ4plex(K)@16; iTRAQ4plex(K)@20	missed K-G@16	0.00395789	2722.51	908.511	2722.51	908.509	3	10	10.1.1.2602.3	49.7715	1.25029	7.12728	1.35581	7.00619	1.60851	7.01446	391.12	19.26	382.72	19.72	409.33	20.4	389.16	19.44
4	25.8	25.8	84.5426	51.4196	46.3722	gi|157327869	unnamed protein product [Vitis vinifera]	0	auto - shared MS/MS	2	99	AAIKEESEGK	iTRAQ4plex@N-term; iTRAQ4plex(K)@4; iTRAQ4plex(K)@10		0.00115429	1492.85	498.623	1492.85	498.623	3	14	43.1.1.1255.2	23.3051	0.908464	4.92473	0.909685	4.93872	1.4328	4.52304	990.23	30.56	704.05	27.02	695.33	26.81	877.64	29.02
4	25.8	25.8	84.5426	51.4196	46.3722	gi|157327869	unnamed protein product [Vitis vinifera]	0	auto - shared MS/MS	2	99	AASFNIIPSSTGAAK	iTRAQ4plex@N-term; iTRAQ4plex(K)@15		0.00946367	1721.96	574.996	1721.96	574.992	3	14	4.1.1.4185.2	85.5855	0.997067	7.98951	1.01772	7.95846	1.29501	7.79027	354.64	18.3	276.74	16.88	278.6	16.88	284.09	16.58
4	25.8	25.8	84.5426	51.4196	46.3722	gi|157327869	unnamed protein product [Vitis vinifera]	0	auto - shared MS/MS	2	99	DAPMFVVGVNEK	iTRAQ4plex@N-term; iTRAQ4plex(K)@12		-0.00459634	1592.84	797.429	1592.85	797.431	2	14	38.1.1.1473.4	53.9355	0.981106	2.85929	0.996357	2.84094	0.849664	3.18128	2796.58	51.39	2147.35	47.04	2150.83	46.6	1469.84	38.17
4	25.8	25.8	84.5426	51.4196	46.3722	gi|157327869	unnamed protein product [Vitis vinifera]	1	auto	2	99	DSNTLLFGEKPVTVFGIR	iTRAQ4plex@N-term; iTRAQ4plex(K)@10		-0.0175407	2280.25	761.092	2280.27	761.098	3	15	40.1.1.2055.4	76.9335	1.14866	1.55714	1.14319	1.5687	1.58326	1.50037	8581	90.14	7714.14	88.67	7572.16	88.22	8403.99	90.03
4	25.8	25.8	84.5426	51.4196	46.3722	gi|157327869	unnamed protein product [Vitis vinifera]	0	auto - shared MS/MS	2	99	FGIVEGLMTTVHSITATQK	iTRAQ4plex@N-term; iTRAQ4plex(K)@19		0.0101716	2320.28	581.077	2320.27	581.075	4	20	39.1.1.2037.3	100.592	0.808033	16.9909	0.935668	16.0378	0.620243	19.9144	90.26	9.22	57.08	7.75	65.19	8.06	34.63	5.92
4	25.8	25.8	84.5426	51.4196	46.3722	gi|157327869	unnamed protein product [Vitis vinifera]	1	auto	2	99	GILGYTEDDVVSTDFIGDNR	iTRAQ4plex@N-term		-0.00306784	2329.12	1165.57	2329.12	1165.57	2	15	5.1.1.4674.2	113.414	1.21163	18.019	1.24783	17.9437	1.41167	18.212	62.24	7.68	59.02	7.75	59.95	7.81	54.35	7.28
4	25.8	25.8	84.5426	51.4196	46.3722	gi|157327869	unnamed protein product [Vitis vinifera]	1	auto	2	99	KVVISAPSKDAPMFVVGVNEK	iTRAQ4plex@N-term; iTRAQ4plex(K)@1; iTRAQ4plex(K)@9; iTRAQ4plex(K)@21	missed K-V@1	-0.00472584	2790.61	931.211	2790.62	931.213	3	14	42.1.1.1681.2	56.3905	0.878418	5.83184	0.858839	5.86305	0.893605	6.13271	721.3	26.08	495.88	22.69	478.18	22.07	398.71	19.75
4	25.8	25.8	84.5426	51.4196	46.3722	gi|157327869	unnamed protein product [Vitis vinifera]	0	auto - shared MS/MS	2	99	NPEEIPWGETGAEFVVESTGVFTDKDK	iTRAQ4plex@N-term; iTRAQ4plex(K)@25; iTRAQ4plex(K)@27		-0.00149178	3412.7	854.183	3412.7	854.183	4	18	42.1.1.1917.3	96.4997	0.916942	27.9445	1.10585	26.4606	1.92268	23.8672	30.74	5.39	22.06	4.8	26.24	5.2	36.56	5.92
4	25.8	25.8	84.5426	51.4196	46.3722	gi|157327869	unnamed protein product [Vitis vinifera]	1	auto	2	99	TLLFGEKPVTVFGIR	iTRAQ4plex@N-term; iTRAQ4plex(K)@7	cleaved N-T@N-term	-0.00833331	1964.16	655.728	1964.17	655.731	3	16	22.1.1.4308.3	98.9495	1.0459	5.96209	1.07912	5.92679	1.38184	5.79566	618.77	24.19	506.5	22.8	515.42	22.96	528.91	22.63
4	25.8	25.8	84.5426	51.4196	46.3722	gi|157327869	unnamed protein product [Vitis vinifera]	1	auto	2	99	VKDSNTLLFGEKPVTVFGIR	iTRAQ4plex@N-term; iTRAQ4plex(K)@2; iTRAQ4plex(K)@12		-0.00222901	2651.54	663.891	2651.54	663.892	4	23	42.1.1.1762.4	70.468	1.1108	5.48861	1.05577	5.60279	1.40282	5.41058	703.71	25.81	611.77	24.98	573.49	24.29	610.65	24.29
4	25.8	25.8	84.5426	51.4196	46.3722	gi|157327869	unnamed protein product [Vitis vinifera]	1	auto	2	99	VLPSLNGKLTGMAFR	iTRAQ4plex@N-term; Deamidated(N)@6; iTRAQ4plex(K)@8	missed K-L@8	-0.00509149	1892.07	631.699	1892.08	631.701	3	16	23.1.1.3571.3	96.5968	0.822343	5.23285	0.835543	5.19696	1.10578	5.01392	937.5	29.72	603.37	25.12	604.65	24.9	641.26	24.91
4	25.8	25.8	84.5426	51.4196	46.3722	gi|157327869	unnamed protein product [Vitis vinifera]	1	auto	1.09691	92	KVVISAPSK	iTRAQ4plex@N-term; iTRAQ4plex(K)@1; iTRAQ4plex(K)@9	missed K-V@1	0.000618112	1359.88	680.948	1359.88	680.948	2	13	43.1.1.1290.2	26.9659	1.05733	4.67183	1.04321	4.70021	1.10115	4.87839	1000.44	30.76	827.87	29.12	805.61	28.64	681.45	25.81
4	25.8	25.8	84.5426	51.4196	46.3722	gi|157327869	unnamed protein product [Vitis vinifera]	1	auto	0.886057	87	AATYEQVK	iTRAQ4plex@N-term; iTRAQ4plex(K)@8		-0.00216386	1196.66	599.338	1196.66	599.34	2	12	39.1.1.1328.2	25.9266	1.00739	5.86754	0.973388	5.95664	1.39328	5.61972	653	24.84	514.84	23	490.64	22.49	562.79	23.28
4	25.8	25.8	84.5426	51.4196	46.3722	gi|157327869	unnamed protein product [Vitis vinifera]	1	auto	0.886057	87	VVISAPSKDAPMFVVGVNEK	iTRAQ4plex@N-term; iTRAQ4plex(K)@8; Oxidation(M)@12; iTRAQ4plex(K)@20		0.0055559	2534.42	845.814	2534.41	845.812	3	13	40.1.1.1935.3	56.1819	1.08576	5.99056	0.980749	6.26861	2.28519	5.19993	598.3	23.79	508.41	22.78	452.94	21.95	845.74	28.34
4	25.8	25.8	84.5426	51.4196	46.3722	gi|157327869	unnamed protein product [Vitis vinifera]	1	auto	0.443697	64	AGIALNEK	iTRAQ4plex@N-term; iTRAQ4plex(K)@8		-0.00495894	1102.65	552.334	1102.66	552.337	2	10	39.1.1.1431.2	29.4341	1.16188	9.66447	1.29795	9.39882	1.46762	9.54559	221.68	14.49	201.58	14.35	222.1	15	201.25	14
4	25.8	25.8	84.5426	51.4196	46.3722	gi|157327869	unnamed protein product [Vitis vinifera]	1	auto	0.154902	30	VVISAPSK	iTRAQ4plex@N-term; iTRAQ4plex(K)@8		-0.000447157	1087.68	544.849	1087.68	544.85	2	9	4.1.1.3695.2	66.1606	0.78852	8.36852	0.913312	7.9378	1.15589	7.79373	378.19	18.87	233.39	15.68	266.62	16.46	270.41	16.19
4	25.8	25.8	84.5426	51.4196	46.3722	gi|157327869	unnamed protein product [Vitis vinifera]	1	auto	0.0864805	18.0556	TVDGPSMK	iTRAQ4plex@N-term; iTRAQ4plex(K)@8		-0.00763874	1121.59	561.803	1121.6	561.807	2	9	21.1.1.2986.2	52.3576	0.935047	12.3337	1.24053	11.2929	1.15958	12.1928	155.78	12.12	114	10.91	149.17	12.21	111.74	10.49
4	25.8	25.8	84.5426	51.4196	46.3722	gi|157327869	unnamed protein product [Vitis vinifera]	0	auto - shared MS/MS	0.0809219	17	SSIFDAK	iTRAQ4plex@N-term; iTRAQ4plex(K)@7		-0.0118615	1054.58	528.296	1054.59	528.302	2	9	41.1.1.1650.2	35.3847	0.890243	7.40287	1.05758	7.00509	1.3382	6.88544	445.42	20.49	310.34	18	363.62	19.21	368.71	18.89
4	25.8	25.8	84.5426	51.4196	46.3722	gi|157327869	unnamed protein product [Vitis vinifera]	0	auto - shared MS/MS	0.0581765	12.5372	DPFITTDYMTYMFK	iTRAQ4plex@N-term; iTRAQ4plex(K)@14	cleaved N-D@N-term	0.0250141	2060.01	687.678	2059.99	687.67	3	10	38.1.1.1724.4	97.2329	0.970791	18.4188	0.908587	18.8746	1.23375	18.0613	67.77	8	51.49	7.28	47.53	7	51.72	7.07
4	25.8	25.8	84.5426	51.4196	46.3722	gi|157327869	unnamed protein product [Vitis vinifera]	1	auto	0.0298482	6.64195	VKDSNTLLFGEKPV	iTRAQ4plex@N-term; iTRAQ4plex(K)@2; Deamidated(N)@5; iTRAQ4plex(K)@12	cleaved V-T@C-term	-0.0346973	1979.1	660.706	1979.13	660.717	3	12	43.1.1.1571.3	70.3234	0.953136	1.70969	0.993154	1.69043	1.28729	1.64554	7972.11	86.75	5946.86	78.42	6111.58	79.06	6348.12	78.36
4	25.8	25.8	84.5426	51.4196	46.3722	gi|157327869	unnamed protein product [Vitis vinifera]	1	auto	0.0253675	5.67376	VLPSLNGK	iTRAQ4plex@N-term; Deamidated(N)@6; iTRAQ4plex(K)@8		-0.00276106	1115.68	558.846	1115.68	558.847	2	8	5.1.1.4382.2	79.9394	0.850521	9.57367	1.04583	8.95266	1.49656	8.49099	274.86	16.09	182.96	13.86	221.89	15.03	254.45	15.65
4	25.8	25.8	84.5426	51.4196	46.3722	gi|157327869	unnamed protein product [Vitis vinifera]	0	no quant - weak signal	0.0237378	5.31915	DDVELVAVNDPFITTDYMTYMFK	iTRAQ4plex@N-term; Oxidation(M)@21; iTRAQ4plex(K)@23		0.0230373	3030.47	1011.16	3030.45	1011.16	3	9	37.1.1.2293.2	104.341							17.96	4.12	15.62	4	16.89	4.12	12.14	3.46
4	25.8	25.8	84.5426	51.4196	46.3722	gi|157327869	unnamed protein product [Vitis vinifera]	0	auto - shared MS/MS	0.0163904	3.7037	AAAHLK	iTRAQ4plex@N-term; iTRAQ4plex(K)@6		-0.0110662	897.553	449.784	897.564	449.789	2	8	42.1.1.1238.2	22.3398	0.953322	10.2647	1.03106	10.0334	1.36812	9.70534	221.39	14.46	165.18	13.08	176.2	13.42	187.36	13.45
4	25.8	25.8	84.5426	51.4196	46.3722	gi|157327869	unnamed protein product [Vitis vinifera]	1	auto	0.0093416	2.12801	EYKPELHIVSNASCTTN	iTRAQ4plex@N-term; iTRAQ4plex(K)@3; Methylthio(C)@14; iTRAQ4plex(T)@15	cleaved N-C@C-term	0.015594	2383.2	795.408	2383.19	795.403	3	12	10.1.1.2614.4	51.8932	0.999456	4.80698	0.900873	4.95864	0.627526	6.01834	976.03	30.36	763.46	27.98	678.72	26.21	378.87	19.52
4	25.8	25.8	84.5426	51.4196	46.3722	gi|157327869	unnamed protein product [Vitis vinifera]	0	auto - low confidence	0.00202753	0.465769	PSSTGAAK	No iTRAQ4plex@N-term; iTRAQ4plex(K)@8	cleaved I-P@N-term	-0.000965683	861.467	431.741	861.468	431.741	2	9	38.1.1.1450.2	49.8647	0.88176	11.1072	0.833071	11.344	1.24449	10.5185	198.32	13.67	136.86	11.92	127.53	11.49	152.67	12.13
4	25.8	25.8	84.5426	51.4196	46.3722	gi|157327869	unnamed protein product [Vitis vinifera]	0	auto - shared MS/MS	0	0.925926	AAAHLK	iTRAQ4plex@N-term; iTRAQ4plex(K)@6		-0.00504051	897.559	449.787	897.564	449.789	2	7	43.1.1.1240.2	22.3193	0.788111	11.1596	0.626849	12.1145	0.912315	11.2012	211.38	14.11	130.38	11.66	102.28	10.34	119.29	10.73
4	25.8	25.8	84.5426	51.4196	46.3722	gi|157327869	unnamed protein product [Vitis vinifera]	0	auto - low confidence	0	0	AAAHLK	iTRAQ4plex@N-term; iTRAQ4plex(K)@6		0.0296924	897.594	449.804	897.564	449.789	2	6	25.1.1.2258.2	39.5736	1.16613	13.9765	1.13387	14.1411	1.15748	14.806	105.56	10	96.34	9.9	92.39	9.7	75.58	8.6
4	25.8	25.8	84.5426	51.4196	46.3722	gi|157327869	unnamed protein product [Vitis vinifera]	0	auto - low confidence	0	0	AAAHLK	iTRAQ4plex@N-term; iTRAQ4plex(K)@6		0.061858	897.626	449.82	897.564	449.789	2	6	28.1.1.2263.2	39.7054	0.965586	12.388	0.900619	12.6742	1.00217	12.9434	150.39	11.92	113.65	10.82	104.55	10.34	93.23	9.54
4	25.8	25.8	84.5426	51.4196	46.3722	gi|157327869	unnamed protein product [Vitis vinifera]	0	auto - low confidence	0	0	AAAHLK	iTRAQ4plex@N-term; iTRAQ4plex(K)@6		-0.00545104	897.559	449.786	897.564	449.789	2	6	42.1.1.1239.4	22.5123	0.900983	10.2752	0.769716	10.8475	0.958659	10.6357	227.94	14.66	160.73	12.88	135.43	11.83	135.17	11.45
4	25.8	25.8	84.5426	51.4196	46.3722	gi|157327869	unnamed protein product [Vitis vinifera]	0	auto - shared MS/MS	0	99	AAIKEESEGK	iTRAQ4plex@N-term; iTRAQ4plex(K)@4; iTRAQ4plex(K)@10		-0.00398266	1492.84	747.428	1492.85	747.43	2	14	10.1.1.2212.2	39.2782	0.774154	7.90628	0.797077	7.82825	1.3369	6.99947	428.22	20.07	259.45	16.52	263.47	16.52	354.13	18.41
4	25.8	25.8	84.5426	51.4196	46.3722	gi|157327869	unnamed protein product [Vitis vinifera]	0	auto - shared MS/MS	0	98	AAIKEESEGK	iTRAQ4plex@N-term; iTRAQ4plex(K)@4; iTRAQ4plex(K)@10		0.0504607	1492.9	747.456	1492.85	747.43	2	13	26.1.1.2352.2	41.3144	0.90776	7.28986	0.960017	7.17487	1.44097	6.68359	452.66	20.66	321.59	18.28	335.44	18.57	403.48	19.7
4	25.8	25.8	84.5426	51.4196	46.3722	gi|157327869	unnamed protein product [Vitis vinifera]	0	auto - shared MS/MS	0	87	AAIKEESEGK	iTRAQ4plex@N-term; iTRAQ4plex(K)@4; iTRAQ4plex(K)@10		-0.00622062	1492.84	747.427	1492.85	747.43	2	10	43.1.1.1254.2	23.1843	0.798469	16.4491	1.22881	14.301	1.55307	14.1286	97.71	9.59	61.06	8.06	92.68	9.64	93.87	9.54
4	25.8	25.8	84.5426	51.4196	46.3722	gi|157327869	unnamed protein product [Vitis vinifera]	0	auto - shared MS/MS	0	84	AAIKEESEGK	iTRAQ4plex@N-term; iTRAQ4plex(K)@4; iTRAQ4plex(K)@10		0.012578	1492.86	747.437	1492.85	747.43	2	11	43.1.1.1255.4	23.4084	0.870193	7.81361	0.960418	7.56661	1.30977	7.25743	405.26	19.54	276	16.97	300.44	17.52	328.34	17.81
4	25.8	25.8	84.5426	51.4196	46.3722	gi|157327869	unnamed protein product [Vitis vinifera]	0	auto - shared MS/MS	0	82	AAIKEESEGK	iTRAQ4plex@N-term; iTRAQ4plex(K)@4; iTRAQ4plex(K)@10		-0.00926787	1492.84	498.62	1492.85	498.623	3	12	42.1.1.1263.2	23.3973	1.12357	7.92072	0.921027	8.50666	1.55356	7.61594	334.85	17.8	294.45	17.29	238.06	15.81	321.79	17.55
4	25.8	25.8	84.5426	51.4196	46.3722	gi|157327869	unnamed protein product [Vitis vinifera]	0	auto - shared MS/MS	0	26	AAIKEESEGK	iTRAQ4plex@N-term; iTRAQ4plex(K)@4; iTRAQ4plex(K)@10		0.04924	1492.9	747.455	1492.85	747.43	2	10	26.1.1.2347.2	41.1752	0.871517	9.62847	1.08302	8.98501	1.47859	8.64421	267.3	15.87	182.32	13.82	223.46	15.07	244.48	15.36
4	25.8	25.8	84.5426	51.4196	46.3722	gi|157327869	unnamed protein product [Vitis vinifera]	0	auto - shared MS/MS	0	24	AAIKEESEGK	iTRAQ4plex@N-term; iTRAQ4plex(K)@4; iTRAQ4plex(K)@10		0.0837859	1492.93	747.472	1492.85	747.43	2	8	28.1.1.2323.2	40.8071	0.94697	14.9688	1.21718	13.892	1.69229	13.3423	104.88	9.95	77.73	9	98.54	10	109.79	10.3
4	25.8	25.8	84.5426	51.4196	46.3722	gi|157327869	unnamed protein product [Vitis vinifera]	0	auto - shared MS/MS	0	15	AAIKEESEGK	iTRAQ4plex@N-term; iTRAQ4plex(K)@4; iTRAQ4plex(K)@10		0.0254863	1492.87	747.443	1492.85	747.43	2	8	42.1.1.1262.2	23.3281	1.2942	18.211	1.68245	17.0831	1.88243	17.4054	58.99	7.48	59.75	7.81	76.61	8.77	68.69	8.19
4	25.8	25.8	84.5426	51.4196	46.3722	gi|157327869	unnamed protein product [Vitis vinifera]	0	auto - shared MS/MS	0	99	AASFNIIPSSTGAAK	iTRAQ4plex@N-term; iTRAQ4plex(K)@15		0.00608314	1721.96	861.988	1721.96	861.985	2	15	2.1.1.4159.3	85.854	0.889611	3.66498	0.854374	3.71756	1.1372	3.57637	1811.34	41.33	1261.13	36.17	1194.57	35.06	1274.18	35.09
4	25.8	25.8	84.5426	51.4196	46.3722	gi|157327869	unnamed protein product [Vitis vinifera]	0	auto - shared MS/MS	0	99	AASFNIIPSSTGAAK	iTRAQ4plex@N-term; iTRAQ4plex(K)@15		0.00579129	1721.96	861.988	1721.96	861.985	2	16	4.1.1.4187.2	85.9306	0.925192	4.87245	0.863249	5.00887	1.40894	4.52377	998.4	30.69	722.93	27.33	665.28	26.31	870.15	28.88
4	25.8	25.8	84.5426	51.4196	46.3722	gi|157327869	unnamed protein product [Vitis vinifera]	0	auto - shared MS/MS	0	99	AASFNIIPSSTGAAK	iTRAQ4plex@N-term; iTRAQ4plex(K)@15		0.00371615	1721.96	861.987	1721.96	861.985	2	14	4.1.1.4194.4	87.2414	0.830703	8.84048	0.787832	9.01806	1.28371	8.12033	325.9	17.52	211.88	14.87	198.19	14.35	258.79	15.75
4	25.8	25.8	84.5426	51.4196	46.3722	gi|157327869	unnamed protein product [Vitis vinifera]	0	auto - shared MS/MS	0	99	AASFNIIPSSTGAAK	iTRAQ4plex@N-term; iTRAQ4plex(K)@15		0.000303242	1721.96	861.985	1721.96	861.985	2	16	20.1.1.3762.2	80.611	1.14939	5.75362	1.14658	5.7918	1.56394	5.56561	628.27	24.39	565.16	24	556.05	23.9	607.8	24.24
4	25.8	25.8	84.5426	51.4196	46.3722	gi|157327869	unnamed protein product [Vitis vinifera]	0	auto - shared MS/MS	0	99	AASFNIIPSSTGAAK	iTRAQ4plex@N-term; iTRAQ4plex(K)@15		0.00726102	1721.96	861.989	1721.96	861.985	2	15	20.1.1.3764.3	81.0076	1.00743	2.75354	0.946289	2.81997	1.30804	2.68516	2963.7	52.92	2336.73	48.98	2164.82	47.25	2398	48.09
4	25.8	25.8	84.5426	51.4196	46.3722	gi|157327869	unnamed protein product [Vitis vinifera]	0	auto - shared MS/MS	0	99	AASFNIIPSSTGAAK	iTRAQ4plex@N-term; iTRAQ4plex(K)@15		-0.0138508	1721.94	861.978	1721.96	861.985	2	15	21.1.1.4222.4	80.8076	1.15591	10.9649	0.998475	11.5548	1.49487	10.7454	172.11	12.77	155.7	12.57	132.65	11.75	159.15	12.37
4	25.8	25.8	84.5426	51.4196	46.3722	gi|157327869	unnamed protein product [Vitis vinifera]	0	auto - shared MS/MS	0	98	AASFNIIPSSTGAAK	iTRAQ4plex@N-term; iTRAQ4plex(K)@15		0.00582432	1721.96	861.988	1721.96	861.985	2	14	16.1.1.4285.4	87.6456	0.873649	11.0921	0.70514	11.9648	0.946878	11.4119	199.43	13.71	136.36	11.87	108.55	10.63	116.81	10.64
4	25.8	25.8	84.5426	51.4196	46.3722	gi|157327869	unnamed protein product [Vitis vinifera]	0	auto - shared MS/MS	0	98	AASFNIIPSSTGAAK	iTRAQ4plex@N-term; iTRAQ4plex(K)@15		0.00762995	1721.96	574.995	1721.96	574.992	3	15	20.1.1.3763.4	80.8868	1.09842	6.30155	1.11695	6.3026	1.53913	6.03561	537.93	22.56	462.44	21.75	463.79	21.82	512.15	22.23
4	25.8	25.8	84.5426	51.4196	46.3722	gi|157327869	unnamed protein product [Vitis vinifera]	0	auto - shared MS/MS	0	98	AASFNIIPSSTGAAK	iTRAQ4plex@N-term; iTRAQ4plex(K)@15		-0.00520347	1721.95	861.982	1721.96	861.985	2	14	37.1.1.1984.4	51.6069	0.952074	5.58254	0.970834	5.56641	1.42638	5.21549	747.94	26.57	557.31	24	560.5	24.02	659.93	25.2
4	25.8	25.8	84.5426	51.4196	46.3722	gi|157327869	unnamed protein product [Vitis vinifera]	0	auto - shared MS/MS	0	98	AASFNIIPSSTGAAK	iTRAQ4plex@N-term; iTRAQ4plex(K)@15		-0.0096103	1721.95	861.98	1721.96	861.985	2	14	38.1.1.1447.2	49.3472	1.00426	8.48724	1.09414	8.28771	1.42936	8.06556	313.32	17.2	246.26	15.94	264.62	16.43	277.03	16.37
4	25.8	25.8	84.5426	51.4196	46.3722	gi|157327869	unnamed protein product [Vitis vinifera]	0	auto - shared MS/MS	0	97	AASFNIIPSSTGAAK	iTRAQ4plex@N-term; iTRAQ4plex(K)@15		0.00212069	1721.96	861.986	1721.96	861.985	2	15	37.1.1.1986.4	51.9519	0.780199	6.53264	0.782549	6.50808	1.05905	6.23224	623.67	24.23	380.82	20	376.73	19.67	408.57	19.91
4	25.8	25.8	84.5426	51.4196	46.3722	gi|157327869	unnamed protein product [Vitis vinifera]	0	auto - shared MS/MS	0	95	AASFNIIPSSTGAAK	iTRAQ4plex@N-term; iTRAQ4plex(K)@15		0.987517	1722.94	431.743	1721.96	431.496	4	12	37.1.1.1987.2	52.021	0.866567	11.4961	0.977694	11.0405	1.1979	10.9513	187.76	13.3	127.34	11.53	141.7	12	139.13	11.62
4	25.8	25.8	84.5426	51.4196	46.3722	gi|157327869	unnamed protein product [Vitis vinifera]	0	auto - shared MS/MS	0	93	AASFNIIPSSTGAAK	iTRAQ4plex@N-term; iTRAQ4plex(K)@15		-0.000401199	1721.96	861.985	1721.96	861.985	2	11	16.1.1.4283.4	87.3006	1.01505	21.694	1.10098	21.329	2.0284	18.9266	47.62	6.71	37.83	6.24	40.47	6.48	59.75	7.55
4	25.8	25.8	84.5426	51.4196	46.3722	gi|157327869	unnamed protein product [Vitis vinifera]	0	auto - shared MS/MS	0	93	AASFNIIPSSTGAAK	iTRAQ4plex@N-term; iTRAQ4plex(K)@15		-0.0193494	1721.94	861.975	1721.96	861.985	2	13	20.1.1.3772.4	82.4393	1.03615	8.03354	1.26411	7.58337	1.37349	7.80287	343.84	18.03	278.83	16.97	335.51	18.38	292.13	16.88
4	25.8	25.8	84.5426	51.4196	46.3722	gi|157327869	unnamed protein product [Vitis vinifera]	0	auto - shared MS/MS	0	79	AASFNIIPSSTGAAK	iTRAQ4plex@N-term; iTRAQ4plex(K)@15		0.000164605	1721.96	861.985	1721.96	861.985	2	12	39.1.1.1748.2	50.6883	1.11235	10.7581	0.984946	11.2384	1.39428	10.6259	182.8	13.15	159.14	12.73	138.98	12	157.66	12.33
4	25.8	25.8	84.5426	51.4196	46.3722	gi|157327869	unnamed protein product [Vitis vinifera]	0	auto - shared MS/MS	0	76	AASFNIIPSSTGAAK	iTRAQ4plex@N-term; iTRAQ4plex(K)@15		-0.0149125	1721.94	861.978	1721.96	861.985	2	12	2.1.1.4165.3	86.889	0.944634	6.98629	0.868308	7.19371	1.06507	7.10171	478.91	21.26	354.06	19.1	320.99	18.17	315.52	17.49
4	25.8	25.8	84.5426	51.4196	46.3722	gi|157327869	unnamed protein product [Vitis vinifera]	0	auto - shared MS/MS	0	63	AASFNIIPSSTGAAK	iTRAQ4plex@N-term; Deamidated(N)@5; iTRAQ4plex(K)@15		-0.00273597	1722.94	862.476	1722.94	862.477	2	13	2.1.1.4171.2	87.8723	0.831342	7.47821	0.907466	7.25392	1.24063	6.94083	456.46	20.74	296.99	17.64	319.74	18.08	350.3	18.38
4	25.8	25.8	84.5426	51.4196	46.3722	gi|157327869	unnamed protein product [Vitis vinifera]	0	auto - shared MS/MS	0	59	AASFNIIPSSTGAAK	iTRAQ4plex@N-term; iTRAQ4plex(K)@15		0.978061	1722.93	431.741	1721.96	431.496	4	11	38.1.1.1450.2	49.8647	0.88176	11.1072	0.833071	11.344	1.24449	10.5185	198.32	13.67	136.86	11.92	127.53	11.49	152.67	12.13
4	25.8	25.8	84.5426	51.4196	46.3722	gi|157327869	unnamed protein product [Vitis vinifera]	0	auto - shared MS/MS	0	55	AASFNIIPSSTGAAK	iTRAQ4plex@N-term; iTRAQ4plex(K)@15		-0.00533574	1721.95	574.991	1721.96	574.992	3	12	38.1.1.1449.3	49.7438	0.934221	8.30257	1.10833	7.86003	1.16094	8.19229	343.32	18	251.02	16.16	293.72	17.2	246.55	15.52
4	25.8	25.8	84.5426	51.4196	46.3722	gi|157327869	unnamed protein product [Vitis vinifera]	0	auto - shared MS/MS	0	48	AASFNIIPSSTGAAK	iTRAQ4plex@N-term; iTRAQ4plex(K)@15		0.991568	1722.95	431.744	1721.96	431.496	4	11	2.1.1.4161.3	86.199	0.810252	11.7224	0.931513	11.1595	1.13718	11.0811	189.03	13.34	119.87	11.22	135.92	11.75	132.97	11.36
4	25.8	25.8	84.5426	51.4196	46.3722	gi|157327869	unnamed protein product [Vitis vinifera]	0	auto - shared MS/MS	0	40	AASFNIIPSSTGAAK	Delta:H(2)C(2)@N-term; iTRAQ4plex(K)@15		-0.00847063	1603.86	802.938	1603.87	802.942	2	13	3.1.1.4008.4	89.154	1.08588	19.2794	1.40914	17.9695	1.86825	17.515	58.14	7.42	49.41	7.14	63.24	8	67.19	8.06
4	25.8	25.8	84.5426	51.4196	46.3722	gi|157327869	unnamed protein product [Vitis vinifera]	0	auto - shared MS/MS	0	33	AASFNIIPSSTGAAK	iTRAQ4plex@N-term; iTRAQ4plex(K)@15		0.0116547	1721.97	574.996	1721.96	574.992	3	11	2.1.1.4163.3	86.544	0.877712	9.45162	0.857	9.50258	0.876886	10.0006	274.73	16.09	188.72	14	181.74	13.6	149.02	12.08
4	25.8	25.8	84.5426	51.4196	46.3722	gi|157327869	unnamed protein product [Vitis vinifera]	0	auto - shared MS/MS	0	7	AASFNIIPSSTGAAK	iTRAQ4plex@N-term; iTRAQ4plex(K)@15		-0.0199862	1721.94	861.975	1721.96	861.985	2	10	38.1.1.1453.4	50.4855	1.04136	10.8023	1.17126	10.5014	2.08965	9.43393	189.36	13.38	154.33	12.61	171.2	13.3	244.77	15.3
4	25.8	25.8	84.5426	51.4196	46.3722	gi|157327869	unnamed protein product [Vitis vinifera]	0	auto - low confidence	0	0	AASFNIIPSSTGAAK	iTRAQ4plex@N-term; iTRAQ4plex(T)@11; iTRAQ4plex(K)@15		0.00674436	1866.06	623.029	1866.06	623.026	3	9	41.1.1.1718.4	42.413	0.964452	13.1663	0.992324	13.0531	1.10479	13.34	133.45	11.23	100.73	10.2	102.22	10.2	91.2	9.44
4	25.8	25.8	84.5426	51.4196	46.3722	gi|157327869	unnamed protein product [Vitis vinifera]	1	auto	0	25	AATYEQVK	iTRAQ4plex@N-term; iTRAQ4plex(K)@8		-0.00499372	1196.66	599.337	1196.66	599.34	2	10	5.1.1.3258.2	57.1177	1.31041	8.55491	1.28893	8.66535	1.88095	8.19707	264.32	15.84	271.08	16.55	262.98	16.46	307.54	17.2
4	25.8	25.8	84.5426	51.4196	46.3722	gi|157327869	unnamed protein product [Vitis vinifera]	1	auto	0	17	AATYEQVK	iTRAQ4plex@N-term; iTRAQ4plex(K)@8		-0.0128281	1196.65	599.333	1196.66	599.34	2	9	21.1.1.3058.2	53.6693	0.901277	10.9615	1.02275	10.5487	1.54446	9.8354	201.44	13.78	142.09	12.17	159.03	12.77	192.45	13.6
4	25.8	25.8	84.5426	51.4196	46.3722	gi|157327869	unnamed protein product [Vitis vinifera]	1	auto	0	5	AATYEQVK	iTRAQ4plex@N-term; iTRAQ4plex(K)@8		0.00662506	1196.67	599.343	1196.66	599.34	2	9	39.1.1.1327.2	25.8575	0.823264	8.45882	1.01326	7.89074	1.37259	7.60164	359.87	18.41	231.87	15.62	281.47	16.91	305.55	17.18
4	25.8	25.8	84.5426	51.4196	46.3722	gi|157327869	unnamed protein product [Vitis vinifera]	1	auto	0	3	AATYEQVK	iTRAQ4plex@N-term; iTRAQ4plex(K)@8		-0.00136697	1196.66	599.339	1196.66	599.34	2	9	40.1.1.1265.2	25.8053	1.0669	10.5252	1.23792	10.1089	1.59778	9.89234	196.66	13.64	164.21	13	187.92	13.82	194.37	13.71
4	25.8	25.8	84.5426	51.4196	46.3722	gi|157327869	unnamed protein product [Vitis vinifera]	1	auto	0	1	AATYEQVK	iTRAQ4plex@N-term; iTRAQ4plex(K)@8		0.00287519	1196.67	599.341	1196.66	599.34	2	8	22.1.1.3085.2	54.4004	0.943854	12.633	1.10336	12.059	1.57237	11.4629	147.26	11.79	108.78	10.63	125.42	11.31	143.23	11.75
4	25.8	25.8	84.5426	51.4196	46.3722	gi|157327869	unnamed protein product [Vitis vinifera]	0	auto - low confidence	0	0	AATYEQVK	iTRAQ4plex@N-term; iTRAQ4plex(K)@8		-0.0015732	1196.66	599.339	1196.66	599.34	2	7	6.1.1.3230.2	56.783	1.05924	12.4667	1.21103	12.033	1.64109	11.6166	140.64	11.53	116.59	10.95	131.47	11.58	142.77	11.75
4	25.8	25.8	84.5426	51.4196	46.3722	gi|157327869	unnamed protein product [Vitis vinifera]	1	auto	0	58	AGIALNEK	iTRAQ4plex@N-term; iTRAQ4plex(K)@8		-0.00549865	1102.65	552.334	1102.66	552.337	2	9	6.1.1.3558.2	62.7297	1.20478	12.1225	1.38427	11.7251	1.75079	11.5487	138.19	11.45	130.3	11.53	147.66	12.25	149.66	12.04
4	25.8	25.8	84.5426	51.4196	46.3722	gi|157327869	unnamed protein product [Vitis vinifera]	1	auto	0	52	AGIALNEK	iTRAQ4plex@N-term; iTRAQ4plex(K)@8		-0.00131976	1102.66	552.336	1102.66	552.337	2	10	21.1.1.3408.2	59.8976	0.999721	9.03782	1.10868	8.77879	1.45816	8.53096	277.32	16.19	216.98	14.97	237.33	15.56	250.14	15.56
4	25.8	25.8	84.5426	51.4196	46.3722	gi|157327869	unnamed protein product [Vitis vinifera]	1	auto	0	42	AGIALNEK	iTRAQ4plex@N-term; iTRAQ4plex(K)@8		-0.0107458	1102.65	552.331	1102.66	552.337	2	9	5.1.1.3580.2	62.9594	1.05024	9.92946	1.22299	9.51988	1.56372	9.34211	223.15	14.53	183.42	13.75	210.66	14.63	215.85	14.46
4	25.8	25.8	84.5426	51.4196	46.3722	gi|157327869	unnamed protein product [Vitis vinifera]	1	auto	0	39	AGIALNEK	iTRAQ4plex@N-term; iTRAQ4plex(K)@8		-0.00247397	1102.66	552.336	1102.66	552.337	2	9	22.1.1.3417.2	60.4687	1.05308	13.6522	0.983182	14.0174	1.38566	13.2833	117.39	10.54	96.75	9.95	89.09	9.59	100.62	9.85
4	25.8	25.8	84.5426	51.4196	46.3722	gi|157327869	unnamed protein product [Vitis vinifera]	1	auto	0	15	AGIALNEK	iTRAQ4plex@N-term; iTRAQ4plex(K)@8		-0.00398239	1102.66	552.335	1102.66	552.337	2	10	39.1.1.1432.3	29.555	0.96179	6.02317	1.09453	5.7921	1.3448	5.74314	639.79	24.58	481.59	22.34	540.54	23.43	532.22	22.72
4	25.8	25.8	84.5426	51.4196	46.3722	gi|157327869	unnamed protein product [Vitis vinifera]	1	auto	0	7	AGIALNEK	iTRAQ4plex@N-term; iTRAQ4plex(K)@8		-0.0104486	1102.65	552.332	1102.66	552.337	2	8	40.1.1.1362.2	29.5178	1.2155	13.24	1.16964	13.5136	2.01338	12.2194	114.98	10.44	109.38	10.54	103.81	10.39	143.2	11.71
4	25.8	25.8	84.5426	51.4196	46.3722	gi|157327869	unnamed protein product [Vitis vinifera]	0	auto - low confidence	0	0	AGIALNEK	iTRAQ4plex@N-term; iTRAQ4plex(K)@8		-0.0109857	1102.65	552.331	1102.66	552.337	2	6	4.1.1.4217.3	91.1572	1.16067	7.88887	1.2029	7.83674	1.34716	7.97697	332.57	17.75	302.1	17.55	308.8	17.72	277.14	16.43
4	25.8	25.8	84.5426	51.4196	46.3722	gi|157327869	unnamed protein product [Vitis vinifera]	0	auto - shared MS/MS	0	99	DAPMFVVGVNEK	iTRAQ4plex@N-term; Oxidation(M)@4; iTRAQ4plex(K)@12		0.00684655	1608.85	805.432	1608.84	805.429	2	14	2.1.1.4133.3	81.369	0.950279	4.72304	0.93274	4.7677	1.37915	4.45061	1045.7	31.42	777.71	28.34	752.89	27.87	892.1	29.29
4	25.8	25.8	84.5426	51.4196	46.3722	gi|157327869	unnamed protein product [Vitis vinifera]	0	auto - shared MS/MS	0	99	DAPMFVVGVNEK	iTRAQ4plex@N-term; iTRAQ4plex(K)@12		0.00653719	1592.85	797.434	1592.85	797.431	2	14	2.1.1.4180.4	89.5281	0.825062	2.45797	0.849321	2.41959	0.726691	2.72411	4239.25	63.19	2737.38	53.5	2779.23	52.97	1905.61	43.45
4	25.8	25.8	84.5426	51.4196	46.3722	gi|157327869	unnamed protein product [Vitis vinifera]	0	auto - shared MS/MS	0	99	DAPMFVVGVNEK	iTRAQ4plex@N-term; iTRAQ4plex(K)@12		0.00718161	1592.85	797.435	1592.85	797.431	2	15	4.1.1.4205.2	89.0355	0.965455	2.4836	1.03023	2.42785	0.844465	2.75538	3747.45	59.48	2831.57	54.09	2980.13	54.75	1957.55	44.09
4	25.8	25.8	84.5426	51.4196	46.3722	gi|157327869	unnamed protein product [Vitis vinifera]	0	auto - shared MS/MS	0	99	DAPMFVVGVNEK	iTRAQ4plex@N-term; iTRAQ4plex(K)@12		0.00805139	1592.86	797.435	1592.85	797.431	2	14	20.1.1.3783.3	84.2851	0.970721	2.54749	0.954138	2.5575	0.829357	2.8468	3544.83	57.85	2693.08	52.68	2610.78	51.41	1818.58	42.42
4	25.8	25.8	84.5426	51.4196	46.3722	gi|157327869	unnamed protein product [Vitis vinifera]	0	auto - shared MS/MS	0	99	DAPMFVVGVNEK	iTRAQ4plex@N-term; iTRAQ4plex(K)@12		-0.000602115	1592.85	797.431	1592.85	797.431	2	15	37.1.1.2005.2	55.126	0.934783	3.25512	1.03594	3.14237	0.882031	3.51842	2228.53	45.86	1630.38	41.12	1782.04	42.32	1215.9	34.7
4	25.8	25.8	84.5426	51.4196	46.3722	gi|157327869	unnamed protein product [Vitis vinifera]	0	auto - shared MS/MS	0	99	DAPMFVVGVNEK	iTRAQ4plex@N-term; iTRAQ4plex(K)@12		-0.00239908	1592.85	797.43	1592.85	797.431	2	14	38.1.1.1472.2	53.6597	1.12287	5.09069	1.20508	4.99126	1.05189	5.50246	814.52	27.77	715.8	27.06	757.67	27.62	529.99	22.89
4	25.8	25.8	84.5426	51.4196	46.3722	gi|157327869	unnamed protein product [Vitis vinifera]	0	auto - shared MS/MS	0	83	DAPMFVVGVNEK	iTRAQ4plex@N-term; iTRAQ4plex(K)@12		0.00478467	1592.85	531.958	1592.85	531.956	3	12	2.1.1.4179.3	89.304	1.01111	5.12832	1.07879	5.02005	0.865447	5.73131	854.08	28.41	675.86	26.38	711.21	26.74	457.23	21.34
4	25.8	25.8	84.5426	51.4196	46.3722	gi|157327869	unnamed protein product [Vitis vinifera]	0	auto - shared MS/MS	0	83	DAPMFVVGVNEK	iTRAQ4plex@N-term; iTRAQ4plex(K)@12		0.00829058	1592.86	531.959	1592.85	531.956	3	12	4.1.1.4205.4	89.1389	0.927771	3.74869	0.933042	3.72945	0.735051	4.31175	1685.18	39.87	1223.62	35.58	1213.7	34.99	766.23	27.62
4	25.8	25.8	84.5426	51.4196	46.3722	gi|157327869	unnamed protein product [Vitis vinifera]	0	auto - shared MS/MS	0	83	DAPMFVVGVNEK	iTRAQ4plex@N-term; iTRAQ4plex(K)@12		-0.0106011	1592.84	797.426	1592.85	797.431	2	12	21.1.1.4243.3	84.3267	1.03955	8.75324	1.01479	8.82601	0.989515	9.41185	287.75	16.49	234.11	15.49	225.4	15.13	176.13	13.15
4	25.8	25.8	84.5426	51.4196	46.3722	gi|157327869	unnamed protein product [Vitis vinifera]	0	auto - shared MS/MS	0	81	DAPMFVVGVNEK	iTRAQ4plex@N-term; iTRAQ4plex(K)@12		-0.00129833	1592.85	531.956	1592.85	531.956	3	12	38.1.1.1474.2	54.0047	0.930063	4.25685	0.96367	4.19348	0.734289	4.9047	1305.7	35.1	950.42	31.37	971.26	31.26	593.07	24.33
4	25.8	25.8	84.5426	51.4196	46.3722	gi|157327869	unnamed protein product [Vitis vinifera]	0	auto - shared MS/MS	0	80	DAPMFVVGVNEK	iTRAQ4plex@N-term; iTRAQ4plex(K)@12		0.00485546	1592.85	531.958	1592.85	531.956	3	12	37.1.1.2005.3	55.1777	0.979943	3.6177	1.05458	3.52886	0.872184	3.98785	1750.35	40.66	1342.41	37.23	1424.84	37.85	944.34	30.61
4	25.8	25.8	84.5426	51.4196	46.3722	gi|157327869	unnamed protein product [Vitis vinifera]	0	auto - shared MS/MS	0	79	DAPMFVVGVNEK	iTRAQ4plex@N-term; iTRAQ4plex(K)@12		0.00178173	1592.85	797.432	1592.85	797.431	2	12	5.1.1.4536.3	89.661	1.01006	7.51497	1.07404	7.37116	0.988033	8.025	397.97	19.39	314.6	18	329.94	18.25	243.23	15.51
4	25.8	25.8	84.5426	51.4196	46.3722	gi|157327869	unnamed protein product [Vitis vinifera]	0	auto - shared MS/MS	0	77	DAPMFVVGVNEK	iTRAQ4plex@N-term; iTRAQ4plex(K)@12		7.64833e-05	1592.85	797.431	1592.85	797.431	2	12	16.1.1.4301.2	90.3022	0.936984	7.9269	1.0128	7.71357	0.851036	8.68996	375.09	18.82	275.06	16.88	293.24	17.18	197.46	14.01
4	25.8	25.8	84.5426	51.4196	46.3722	gi|157327869	unnamed protein product [Vitis vinifera]	0	auto - shared MS/MS	0	74	DAPMFVVGVNEK	iTRAQ4plex@N-term; iTRAQ4plex(K)@12		0.00422683	1592.85	797.433	1592.85	797.431	2	11	16.1.1.4302.3	90.5264	0.804038	11.8518	0.638458	12.7684	0.433352	15.9597	184.77	13.19	116.27	11	91.06	9.64	49.53	7.07
4	25.8	25.8	84.5426	51.4196	46.3722	gi|157327869	unnamed protein product [Vitis vinifera]	0	auto - shared MS/MS	0	71	DAPMFVVGVNEK	iTRAQ4plex@N-term; iTRAQ4plex(K)@12		-0.00602766	1592.84	797.428	1592.85	797.431	2	12	39.1.1.1770.2	54.4833	1.32025	8.65888	1.28133	8.76045	1.07067	9.76769	256.94	15.62	265.49	16.37	254.13	16.03	170.17	13.01
4	25.8	25.8	84.5426	51.4196	46.3722	gi|157327869	unnamed protein product [Vitis vinifera]	0	auto - shared MS/MS	0	69	DAPMFVVGVNEK	iTRAQ4plex@N-term; Oxidation(M)@4; iTRAQ4plex(K)@12		0.00087409	1608.84	805.429	1608.84	805.429	2	12	4.1.1.4139.3	80.4406	0.973445	10.6576	1.23133	9.96255	1.86023	9.36107	203.32	13.86	154.9	12.69	193.25	14.04	233.96	15.01
4	25.8	25.8	84.5426	51.4196	46.3722	gi|157327869	unnamed protein product [Vitis vinifera]	0	auto - shared MS/MS	0	69	DAPMFVVGVNEK	iTRAQ4plex@N-term; Oxidation(M)@4; iTRAQ4plex(K)@12		-0.0078326	1608.83	805.425	1608.84	805.429	2	12	37.1.1.1961.3	47.5877	1.13776	7.5514	1.2723	7.35993	1.91762	6.91384	367.51	18.65	327.25	18.3	360.93	19.24	435.94	20.47
4	25.8	25.8	84.5426	51.4196	46.3722	gi|157327869	unnamed protein product [Vitis vinifera]	0	auto - shared MS/MS	0	66	DAPMFVVGVNEK	iTRAQ4plex@N-term; Oxidation(M)@4; iTRAQ4plex(K)@12		0.00345264	1608.85	805.43	1608.84	805.429	2	12	20.1.1.3738.4	76.5743	1.12061	9.16118	1.10017	9.25737	1.42237	9.02168	251.44	15.43	220.52	15	213.53	14.8	221.23	14.63
4	25.8	25.8	84.5426	51.4196	46.3722	gi|157327869	unnamed protein product [Vitis vinifera]	0	auto - shared MS/MS	0	43	DAPMFVVGVNEK	iTRAQ4plex@N-term; Deamidated(N)@10; iTRAQ4plex(K)@12		0.0139933	1593.85	797.93	1593.83	797.923	2	11	20.1.1.3794.4	86.2343	0.968771	9.80842	1.15398	9.28248	1.08529	10.0221	240.4	15.07	182.27	13.75	214.14	14.66	161.39	12.62
4	25.8	25.8	84.5426	51.4196	46.3722	gi|157327869	unnamed protein product [Vitis vinifera]	0	auto - shared MS/MS	0	30	DAPMFVVGVNEK	iTRAQ4plex@N-term; Deamidated(N)@10; iTRAQ4plex(K)@12		-0.0085127	1593.82	797.919	1593.83	797.923	2	11	38.1.1.1491.2	56.9372	0.899098	7.94187	1.13638	7.34706	0.853353	8.58478	384.87	19.05	270.82	16.82	337.6	18.33	203.16	14.25
4	25.8	25.8	84.5426	51.4196	46.3722	gi|157327869	unnamed protein product [Vitis vinifera]	0	auto - shared MS/MS	0	27	DAPMFVVGVNEK	iTRAQ4plex@N-term; Deamidated(N)@10; iTRAQ4plex(K)@12		0.0010139	1593.83	797.924	1593.83	797.923	2	11	2.1.1.4188.4	90.9081	0.887743	6.03967	0.966425	5.85765	0.926381	6.30349	669.22	25.12	464.96	22	499.23	22.45	383.49	19.42
4	25.8	25.8	84.5426	51.4196	46.3722	gi|157327869	unnamed protein product [Vitis vinifera]	0	auto - shared MS/MS	0	23	DAPMFVVGVNEK	iTRAQ4plex@N-term; Oxidation(M)@4; iTRAQ4plex(K)@12		-0.00759922	1608.83	537.286	1608.84	537.288	3	11	4.1.1.4140.3	80.613	1.20106	9.51558	1.06826	9.94306	1.69467	9.12777	223.65	14.56	210.23	14.59	184.42	13.86	234.45	15
4	25.8	25.8	84.5426	51.4196	46.3722	gi|157327869	unnamed protein product [Vitis vinifera]	0	auto - shared MS/MS	0	23	DAPMFVVGVNEK	iTRAQ4plex@N-term; Oxidation(M)@4; iTRAQ4plex(K)@12		0.016465	1608.86	537.294	1608.84	537.288	3	11	16.1.1.4264.2	83.9197	0.981574	12.7549	1.13873	12.2149	1.51914	11.8413	140.82	11.53	108.18	10.58	123.78	11.22	132.33	11.32
4	25.8	25.8	84.5426	51.4196	46.3722	gi|157327869	unnamed protein product [Vitis vinifera]	0	auto - shared MS/MS	0	23	DAPMFVVGVNEK	iTRAQ4plex@N-term; Oxidation(M)@4; iTRAQ4plex(K)@12		-0.00835415	1608.83	805.424	1608.84	805.429	2	11	38.1.1.1422.4	45.138	1.12939	8.91849	1.09363	9.07365	1.74785	8.33555	264.08	15.81	233.42	15.43	222.93	15.2	285.52	16.56
4	25.8	25.8	84.5426	51.4196	46.3722	gi|157327869	unnamed protein product [Vitis vinifera]	0	auto - shared MS/MS	0	22	DAPMFVVGVNEK	iTRAQ4plex@N-term; Oxidation(M)@4; iTRAQ4plex(K)@12		0.00246958	1608.84	537.289	1608.84	537.288	3	11	2.1.1.4133.2	81.3173	1.02658	8.37162	1.03334	8.39765	1.54719	7.83764	317.4	17.32	255.01	16.19	253.17	16.16	303.77	17.09
4	25.8	25.8	84.5426	51.4196	46.3722	gi|157327869	unnamed protein product [Vitis vinifera]	0	auto - shared MS/MS	0	22	DAPMFVVGVNEK	iTRAQ4plex@N-term; Oxidation(M)@4; iTRAQ4plex(K)@12		-0.0151014	1608.83	805.421	1608.84	805.429	2	11	20.1.1.3735.4	76.0568	1.12581	9.16621	1.09546	9.30883	1.70022	8.61923	250.37	15.39	220.6	15	211.71	14.8	263.32	15.91
4	25.8	25.8	84.5426	51.4196	46.3722	gi|157327869	unnamed protein product [Vitis vinifera]	0	auto - shared MS/MS	0	22	DAPMFVVGVNEK	iTRAQ4plex@N-term; Oxidation(M)@4; iTRAQ4plex(K)@12		0.00846009	1608.85	537.291	1608.84	537.288	3	11	20.1.1.3737.2	76.2985	1.19742	9.60083	1.17793	9.72216	1.78457	9.08377	220.5	14.46	206.64	14.49	200.49	14.39	243.41	15.3
4	25.8	25.8	84.5426	51.4196	46.3722	gi|157327869	unnamed protein product [Vitis vinifera]	0	auto - shared MS/MS	0	4	DAPMFVVGVNEK	iTRAQ4plex@N-term; Oxidation(M)@4; iTRAQ4plex(K)@12		0.00335166	1608.85	805.43	1608.84	805.429	2	10	3.1.1.3965.3	81.6848	0.694834	15.0041	1.02031	13.1169	1.66344	12.0085	129.79	11.05	70.58	8.72	102.22	10.2	133.55	11.31
4	25.8	25.8	84.5426	51.4196	46.3722	gi|157327869	unnamed protein product [Vitis vinifera]	0	auto - shared MS/MS	0	4	DAPMFVVGVNEK	iTRAQ4plex@N-term; Oxidation(M)@4; iTRAQ4plex(K)@12		6.63655e-05	1608.84	537.288	1608.84	537.288	3	10	37.1.1.1961.4	47.6394	1.00263	5.67444	1.01634	5.67239	1.43155	5.38573	700.76	25.73	549.88	23.79	549.76	23.77	620.54	24.45
4	25.8	25.8	84.5426	51.4196	46.3722	gi|157327869	unnamed protein product [Vitis vinifera]	0	auto - shared MS/MS	0	1	DAPMFVVGVNEK	iTRAQ4plex@N-term; iTRAQ4plex(K)@12		0.0100072	1592.86	531.96	1592.85	531.956	3	9	20.1.1.3785.2	84.5785	0.803183	8.64115	0.805894	8.57417	0.715808	9.53933	349.38	18.14	219.62	15.17	217.34	14.83	154.7	12.38
4	25.8	25.8	84.5426	51.4196	46.3722	gi|157327869	unnamed protein product [Vitis vinifera]	0	auto - shared MS/MS	0	1	DAPMFVVGVNEK	iTRAQ4plex@N-term; Deamidated(N)@10; iTRAQ4plex(K)@12		0.00573201	1593.84	797.926	1593.83	797.923	2	9	37.1.1.2016.3	57.0752	0.882472	7.75864	0.842497	7.84981	0.736504	8.75627	406.18	19.57	280.53	17.06	264.15	16.37	185.05	13.53
4	25.8	25.8	84.5426	51.4196	46.3722	gi|157327869	unnamed protein product [Vitis vinifera]	0	auto - low confidence	0	0	DAPMFVVGVNEK	iTRAQ4plex@N-term; Oxidation(M)@4; iTRAQ4plex(K)@12		-0.00622495	1608.84	805.425	1608.84	805.429	2	8	5.1.1.4416.2	81.2577	1.73361	19.5905	1.34004	21.1116	1.46901	21.5157	43.92	6.48	59.59	7.68	45.43	6.86	39.91	6.25
4	25.8	25.8	84.5426	51.4196	46.3722	gi|157327869	unnamed protein product [Vitis vinifera]	0	auto - low confidence	0	0	DAPMFVVGVNEK	iTRAQ4plex@N-term; Oxidation(M)@4; iTRAQ4plex(K)@12		-0.00914548	1608.83	537.285	1608.84	537.288	3	9	38.1.1.1423.3	45.2588	1.08725	9.49739	1.27397	9.10534	1.70865	8.82708	238.87	15.03	203.26	14.46	234.9	15.46	252.47	15.63
4	25.8	25.8	84.5426	51.4196	46.3722	gi|157327869	unnamed protein product [Vitis vinifera]	1	auto	0	5.31915	DDVELVAVNDPFITTDYMTYMFK	iTRAQ4plex@N-term; iTRAQ4plex(K)@23		-0.933786	3013.52	1005.51	3014.45	1005.83	3	12	4.1.1.4541.2	133.407	1.17832	9.74709	0.987704	10.312	0.897848	11.2467	215.29	14.28	198.54	14.18	164.14	12.96	119.57	10.86
4	25.8	25.8	84.5426	51.4196	46.3722	gi|157327869	unnamed protein product [Vitis vinifera]	1	auto	0	2.65957	DDVELVAVNDPFITTDYMTYMFK	iTRAQ4plex@N-term; iTRAQ4plex(K)@23		0.00662009	3014.46	1005.83	3014.45	1005.83	3	10	4.1.1.4537.2	133.286	0.806207	9.67741	1.03836	8.85775	0.97632	9.59907	279.27	16.22	176.21	13.64	223.84	14.97	168.66	12.89
4	25.8	25.8	84.5426	51.4196	46.3722	gi|157327869	unnamed protein product [Vitis vinifera]	1	auto	0	1.77305	DDVELVAVNDPFITTDYMTYMFK	iTRAQ4plex@N-term; iTRAQ4plex(K)@23		-0.895944	3013.56	1005.53	3014.45	1005.83	3	13	38.1.1.1841.3	117.364	1.03285	12.643	1.03505	12.6666	1.2103	12.7318	138.58	11.45	112.02	10.72	110.72	10.63	103.75	10.05
4	25.8	25.8	84.5426	51.4196	46.3722	gi|157327869	unnamed protein product [Vitis vinifera]	1	auto	0	1.77305	DDVELVAVNDPFITTDYMTYMFK	iTRAQ4plex@N-term; iTRAQ4plex(K)@23		0.0559861	3014.51	1005.84	3014.45	1005.83	3	9	41.1.1.2262.2	118.325	1.16298	27.841					26.39	5	24.02	4.9	8.96	3.16	8.19	2.83
4	25.8	25.8	84.5426	51.4196	46.3722	gi|157327869	unnamed protein product [Vitis vinifera]	1	auto	0	0.886525	DDVELVAVNDPFITTDYMTYMFK	iTRAQ4plex@N-term; Oxidation(M)@21; iTRAQ4plex(K)@23		0.0131496	3030.46	1011.16	3030.45	1011.16	3	8	37.1.1.2288.2	103.737			1.05927	30.9972			22.32	4.58	13.14	3.74	18.25	4.24	8.83	3
4	25.8	25.8	84.5426	51.4196	46.3722	gi|157327869	unnamed protein product [Vitis vinifera]	1	auto	0	0.886525	DDVELVAVNDPFITTDYMTYMFK	iTRAQ4plex@N-term; Oxidation(M)@18; iTRAQ4plex(K)@23		0.0219098	3030.47	1011.16	3030.45	1011.16	3	10	39.1.1.2057.3	104.042	1.15891	24.3363	0.932579	26.1715	1.14657	25.7811	34.84	5.74	31.6	5.66	25.08	5.1	24.71	4.9
4	25.8	25.8	84.5426	51.4196	46.3722	gi|157327869	unnamed protein product [Vitis vinifera]	0	no quant - weak signal	0	0	DDVELVAVNDPFITTDYMTYMFK	iTRAQ4plex@N-term; iTRAQ4plex(K)@23		0.0494621	3014.5	1005.84	3014.45	1005.83	3	7	1.1.1.2108.2	118.957							4.13	2	8.07	2.83	10.02	3.16	7.08	2.65
4	25.8	25.8	84.5426	51.4196	46.3722	gi|157327869	unnamed protein product [Vitis vinifera]	0	no quant - weak signal	0	0	DDVELVAVNDPFITTDYMTYMFK	iTRAQ4plex@N-term; Oxidation(M)@21; iTRAQ4plex(K)@23		0.0526184	3030.5	1011.17	3030.45	1011.16	3	7	4.1.1.4404.3	123.415							4.18	2	5.86	2.45	11	3.32	12.44	3.46
4	25.8	25.8	84.5426	51.4196	46.3722	gi|157327869	unnamed protein product [Vitis vinifera]	0	no quant - weak signal	0	0	DDVELVAVNDPFITTDYMTYMFK	iTRAQ4plex@N-term; Oxidation(M)@21; iTRAQ4plex(K)@23		-0.0577598	3030.39	1011.14	3030.45	1011.16	3	6	5.1.1.4748.4	126.283							14.93	3.74	6.44	2.65	5.71	2.45	8.37	2.83
4	25.8	25.8	84.5426	51.4196	46.3722	gi|157327869	unnamed protein product [Vitis vinifera]	0	auto - low confidence	0	0	DDVELVAVNDPFITTDYMTYMFK	iTRAQ4plex@N-term; iTRAQ4plex(K)@23		0.0190313	3014.47	1005.83	3014.45	1005.83	3	8	5.1.1.4904.2	136.091	1.0768	12.8815	1.0318	13.0642	0.904151	14.4567	130.04	11.09	109.59	10.58	103.57	10.25	72.73	8.49
4	25.8	25.8	84.5426	51.4196	46.3722	gi|157327869	unnamed protein product [Vitis vinifera]	0	auto - low confidence	0	0	DDVELVAVNDPFITTDYMTYMFK	iTRAQ4plex@N-term; iTRAQ4plex(K)@23		-0.00953227	3014.44	1005.82	3014.45	1005.83	3	9	5.1.1.4906.2	136.178	0.884151	12.8003	1.03862	12.1015	0.847927	13.7756	149.53	11.87	103.47	10.39	119.88	10.95	78.43	8.83
4	25.8	25.8	84.5426	51.4196	46.3722	gi|157327869	unnamed protein product [Vitis vinifera]	0	auto - low confidence	0	0	DDVELVAVNDPFITTDYMTYMFK	iTRAQ4plex@N-term; Oxidation(M)@18; Oxidation(M)@21; iTRAQ4plex(K)@23		-0.000428479	3046.44	1016.49	3046.44	1016.49	3	9	37.1.1.2238.2	95.3185	1.24029	18.3657	1.13159	19.0695	2.06567	16.9459	59.04	7.48	57.31	7.62	51.57	7.35	75.44	8.49
4	25.8	25.8	84.5426	51.4196	46.3722	gi|157327869	unnamed protein product [Vitis vinifera]	0	no quant - weak signal	0	0	DDVELVAVNDPFITTDYMTYMFK	iTRAQ4plex@N-term; Deamidated(N)@9; Oxidation(M)@18; Dehydrated(T)@19; iTRAQ4plex(K)@23		-0.0961099	3013.33	1005.45	3013.42	1005.48	3	8	37.1.1.2798.2	117.208							17.05	4	8.08	3	17.53	4.12	7.79	2.83
4	25.8	25.8	84.5426	51.4196	46.3722	gi|157327869	unnamed protein product [Vitis vinifera]	0	auto - low confidence	0	0	DDVELVAVNDPFITTDYMTYMFK	iTRAQ4plex@N-term; iTRAQ4plex(K)@23		0.031116	3014.48	1005.84	3014.45	1005.83	3	8	38.1.1.1848.4	118.623					1.75822	31.1611	18.95	4.24	19.77	4.47	20.6	4.58	20.61	4.47
4	25.8	25.8	84.5426	51.4196	46.3722	gi|157327869	unnamed protein product [Vitis vinifera]	0	auto - low confidence	0	0	DDVELVAVNDPFITTDYMTYMFK	iTRAQ4plex@N-term; Oxidation(M)@18; iTRAQ4plex(Y)@20; Oxidation(M)@21; iTRAQ4plex(K)@23		0.0668016	3190.61	1064.55	3190.55	1064.52	3	9	39.1.1.1922.3	80.7549	0.867177	20.2827	1.05148	19.1709	2.16198	16.5457	60.47	7.55	41.04	6.56	49.08	7.14	80.87	8.78
4	25.8	25.8	84.5426	51.4196	46.3722	gi|157327869	unnamed protein product [Vitis vinifera]	0	auto - low confidence	0	0	DDVELVAVNDPFITTDYMTYMFK	iTRAQ4plex@N-term; iTRAQ4plex(Y)@20; Oxidation(M)@21; iTRAQ4plex(K)@23		0.0299881	3174.58	1059.2	3174.55	1059.19	3	9	39.1.1.1970.2	88.9832	1.12612	9.93255	1.13844	9.94859	1.47229	9.70116	213.39	14.21	188.07	13.86	187.52	13.86	194.34	13.71
4	25.8	25.8	84.5426	51.4196	46.3722	gi|157327869	unnamed protein product [Vitis vinifera]	0	auto - low confidence	0	0	DDVELVAVNDPFITTDYMTYMFK	iTRAQ4plex@N-term; Oxidation(M)@18; Oxidation(M)@21; iTRAQ4plex(K)@23		0.0504837	3046.49	1016.5	3046.44	1016.49	3	10	39.1.1.2006.3	95.2449	1.19465	21.1709	1.06592	22.1218	1.82256	19.9084	45.37	6.56	42.42	6.56	37.33	6.25	51.15	7
4	25.8	25.8	84.5426	51.4196	46.3722	gi|157327869	unnamed protein product [Vitis vinifera]	0	auto - low confidence	0	0	DDVELVAVNDPFITTDYMTYMFK	iTRAQ4plex@N-term; iTRAQ4plex(Y)@20; iTRAQ4plex(K)@23		0.0663883	3158.62	790.663	3158.56	790.646	4	7	40.1.1.2201.4	102.118	0.848206	16.1512	0.934593	15.5558	0.775154	17.6649	96.56	9.54	64.1	8.19	69.66	8.37	46.3	6.78
4	25.8	25.8	84.5426	51.4196	46.3722	gi|157327869	unnamed protein product [Vitis vinifera]	1	auto	0	99	DSNTLLFGEKPVTVFGIR	iTRAQ4plex@N-term; iTRAQ4plex(K)@10		0.0119246	2280.28	761.102	2280.27	761.098	3	15	5.1.1.4642.3	107.946	1.04699	6.52428	1.05783	6.53734	1.55247	6.14204	516.19	22.09	422.97	20.83	421.49	20.83	495.71	21.84
4	25.8	25.8	84.5426	51.4196	46.3722	gi|157327869	unnamed protein product [Vitis vinifera]	1	auto	0	99	DSNTLLFGEKPVTVFGIR	iTRAQ4plex@N-term; iTRAQ4plex(K)@10		0.0107299	2280.28	1141.15	2280.27	1141.14	2	18	5.1.1.4643.2	108.067	1.03055	6.02779	1.13418	5.87682	1.54915	5.65323	611.56	24.04	493.25	22.54	535.41	23.39	586.04	23.81
4	25.8	25.8	84.5426	51.4196	46.3722	gi|157327869	unnamed protein product [Vitis vinifera]	1	auto	0	99	DSNTLLFGEKPVTVFGIR	iTRAQ4plex@N-term; iTRAQ4plex(K)@10		-0.0153968	2280.26	1141.14	2280.27	1141.14	2	16	6.1.1.4757.4	111.044	1.18748	5.8077	1.21269	5.80859	1.69019	5.55815	605.75	23.96	562.96	23.94	567.03	24.12	633.32	24.73
4	25.8	25.8	84.5426	51.4196	46.3722	gi|157327869	unnamed protein product [Vitis vinifera]	1	auto	0	99	DSNTLLFGEKPVTVFGIR	iTRAQ4plex@N-term; iTRAQ4plex(K)@10		-0.0110385	2280.26	761.094	2280.27	761.098	3	14	6.1.1.4758.2	111.113	1.08361	3.65938	1.15484	3.6084	1.61103	3.4525	1608.95	39.01	1364.51	37.4	1434.26	38.33	1603.4	39.41
4	25.8	25.8	84.5426	51.4196	46.3722	gi|157327869	unnamed protein product [Vitis vinifera]	1	auto	0	99	DSNTLLFGEKPVTVFGIR	iTRAQ4plex@N-term; iTRAQ4plex(K)@10		-0.0085265	2280.26	1141.14	2280.27	1141.14	2	15	21.1.1.4334.2	99.9726	1.33339	5.66525	1.24452	5.82092	1.69769	5.59561	596.92	23.81	622.92	25.06	573.43	24.31	626.86	24.6
4	25.8	25.8	84.5426	51.4196	46.3722	gi|157327869	unnamed protein product [Vitis vinifera]	1	auto	0	99	DSNTLLFGEKPVTVFGIR	iTRAQ4plex@N-term; iTRAQ4plex(K)@10		-0.0321078	2280.24	761.087	2280.27	761.098	3	15	22.1.1.4301.4	97.7937	1.00402	5.11343	0.922856	5.27438	1.26655	5.03121	860.58	28.51	676.23	26.34	613.04	25.16	674.23	25.53
4	25.8	25.8	84.5426	51.4196	46.3722	gi|157327869	unnamed protein product [Vitis vinifera]	1	auto	0	99	DSNTLLFGEKPVTVFGIR	iTRAQ4plex@N-term; iTRAQ4plex(K)@10		0.00734799	2280.28	761.101	2280.27	761.098	3	14	23.1.1.3598.3	101.258	1.19536	7.41991	1.16406	7.52636	1.5639	7.25831	369.31	18.71	345.5	18.73	331.84	18.47	357.27	18.57
4	25.8	25.8	84.5426	51.4196	46.3722	gi|157327869	unnamed protein product [Vitis vinifera]	1	auto	0	99	DSNTLLFGEKPVTVFGIR	iTRAQ4plex@N-term; iTRAQ4plex(K)@10		-0.00410799	2280.27	1141.14	2280.27	1141.14	2	15	39.1.1.1898.2	76.5632	1.13462	4.79933	1.09491	4.88703	1.72512	4.50505	909.35	29.34	807.5	28.69	768.55	28.21	970.39	30.51
4	25.8	25.8	84.5426	51.4196	46.3722	gi|157327869	unnamed protein product [Vitis vinifera]	1	auto	0	99	DSNTLLFGEKPVTVFGIR	iTRAQ4plex@N-term; iTRAQ4plex(K)@10		-0.000113931	2280.27	1141.14	2280.27	1141.14	2	17	40.1.1.2055.2	76.8302	1.18356	3.82149	1.22045	3.80989	1.62879	3.68773	1401.55	36.44	1298.25	36.36	1320.36	36.77	1412.11	36.93
4	25.8	25.8	84.5426	51.4196	46.3722	gi|157327869	unnamed protein product [Vitis vinifera]	1	auto	0	99	DSNTLLFGEKPVTVFGIR	iTRAQ4plex@N-term; iTRAQ4plex(K)@10		-0.00517221	2280.27	1141.14	2280.27	1141.14	2	14	41.1.1.1923.3	77.7238	1.39859	8.84507	1.1658	9.41279	1.92892	8.57461	238.73	15.07	261.31	16.19	214.83	15	284.85	16.53
4	25.8	25.8	84.5426	51.4196	46.3722	gi|157327869	unnamed protein product [Vitis vinifera]	1	auto	0	98	DSNTLLFGEKPVTVFGIR	iTRAQ4plex@N-term; Deamidated(N)@3; iTRAQ4plex(K)@10		0.00832743	2281.26	761.429	2281.26	761.426	3	14	22.1.1.4309.2	99.0703	1.19527	9.96233	1.05333	10.4286	1.60057	9.69065	204.68	13.93	191.47	13.93	166.42	13.15	202.65	13.98
4	25.8	25.8	84.5426	51.4196	46.3722	gi|157327869	unnamed protein product [Vitis vinifera]	1	auto	0	94	DSNTLLFGEKPVTVFGIR	iTRAQ4plex@N-term; iTRAQ4plex(K)@10		-0.0125014	2280.26	1141.14	2280.27	1141.14	2	13	22.1.1.4300.4	97.6212	1.26368	4.88342	1.25357	4.93061	1.74689	4.71731	827.38	28.02	818.28	28.79	800.6	28.69	894.06	29.36
4	25.8	25.8	84.5426	51.4196	46.3722	gi|157327869	unnamed protein product [Vitis vinifera]	1	auto	0	93	DSNTLLFGEKPVTVFGIR	iTRAQ4plex@N-term; Deamidated(N)@3; iTRAQ4plex(K)@10		0.000642511	2281.26	761.426	2281.26	761.426	3	13	6.1.1.4770.2	113.183	1.14775	13.0306	1.08691	13.363	1.86171	12.0495	122.48	10.77	110.02	10.58	102.76	10.34	141.05	11.62
4	25.8	25.8	84.5426	51.4196	46.3722	gi|157327869	unnamed protein product [Vitis vinifera]	1	auto	0	90	DSNTLLFGEKPVTVFGIR	iTRAQ4plex@N-term; Deamidated(N)@3; iTRAQ4plex(K)@10		-0.0219037	2281.23	1141.62	2281.26	1141.64	2	13	6.1.1.4771.4	113.459	1.07444	15.1605	1.06763	15.2767	1.60647	14.2641	94.09	9.43	79.12	9	77.54	8.94	93.5	9.49
4	25.8	25.8	84.5426	51.4196	46.3722	gi|157327869	unnamed protein product [Vitis vinifera]	1	auto	0	90	DSNTLLFGEKPVTVFGIR	iTRAQ4plex@N-term; Deamidated(N)@3; iTRAQ4plex(K)@10		-0.0067468	2281.25	761.424	2281.26	761.426	3	13	39.1.1.1914.3	79.3749	1.13739	8.87599	1.01627	9.27734	1.84424	8.20557	265.11	15.84	235.99	15.49	207.97	14.76	302.44	17.01
4	25.8	25.8	84.5426	51.4196	46.3722	gi|157327869	unnamed protein product [Vitis vinifera]	1	auto	0	70	DSNTLLFGEKPVTVFGIR	iTRAQ4plex@N-term; iTRAQ4plex(K)@10		-0.0306429	2280.24	761.088	2280.27	761.098	3	12	22.1.1.4301.2	97.6903	1.04568	3.14383	1.07759	3.1276	1.45289	3.0137	2225.6	45.87	1821.4	43.24	1851.25	43.55	2000.21	43.98
4	25.8	25.8	84.5426	51.4196	46.3722	gi|157327869	unnamed protein product [Vitis vinifera]	1	auto	0	70	DSNTLLFGEKPVTVFGIR	iTRAQ4plex@N-term; iTRAQ4plex(K)@10		-0.00214684	2280.27	761.097	2280.27	761.098	3	12	39.1.1.1897.2	76.3907	1.17605	3.92201	1.15173	3.96959	1.53265	3.83915	1334.17	35.55	1227.99	35.34	1186.11	34.9	1264.88	34.96
4	25.8	25.8	84.5426	51.4196	46.3722	gi|157327869	unnamed protein product [Vitis vinifera]	1	auto	0	69	DSNTLLFGEKPVTVFGIR	iTRAQ4plex@N-term; iTRAQ4plex(K)@10		0.00406533	2280.28	761.099	2280.27	761.098	3	12	40.1.1.2054.4	76.761	1.19153	2.46318	1.17412	2.49038	1.6613	2.36917	3358.85	56.42	3132.23	56.43	3044.16	55.97	3451.71	57.67
4	25.8	25.8	84.5426	51.4196	46.3722	gi|157327869	unnamed protein product [Vitis vinifera]	1	auto	0	26	DSNTLLFGEKPVTVFGIR	iTRAQ4plex@N-term; iTRAQ4plex(K)@10		-0.0143343	2280.26	761.093	2280.27	761.098	3	11	6.1.1.4759.3	111.337	0.9842	6.84971	0.823229	7.29974	1.19709	6.80647	484.96	21.4	373.55	19.57	308.17	17.92	359.11	18.61
4	25.8	25.8	84.5426	51.4196	46.3722	gi|157327869	unnamed protein product [Vitis vinifera]	1	auto	0	26	DSNTLLFGEKPVTVFGIR	iTRAQ4plex@N-term; iTRAQ4plex(K)@10		-0.0165802	2280.26	761.092	2280.27	761.098	3	11	21.1.1.4333.3	99.8517	1.23728	6.44212	1.03893	6.8202	1.13811	6.98332	479.78	21.33	464.59	21.66	384.76	19.9	337.77	18.19
4	25.8	25.8	84.5426	51.4196	46.3722	gi|157327869	unnamed protein product [Vitis vinifera]	1	auto	0	20	DSNTLLFGEKPVTVFGIR	iTRAQ4plex@N-term; Deamidated(N)@3; iTRAQ4plex(K)@10		-0.0011142	2281.25	761.426	2281.26	761.426	3	11	5.1.1.4654.4	110.068	1.23596	11.1591	1.15686	11.4678	1.70679	10.7817	160.26	12.33	155.02	12.53	143.11	12.17	169.2	12.78
4	25.8	25.8	84.5426	51.4196	46.3722	gi|157327869	unnamed protein product [Vitis vinifera]	1	auto	0	20	DSNTLLFGEKPVTVFGIR	iTRAQ4plex@N-term; Deamidated(N)@3; iTRAQ4plex(K)@10		0.00865086	2281.26	761.429	2281.26	761.426	3	11	21.1.1.4342.4	101.456	1.46111	13.6776	1.32215	14.2142	2.24495	12.966	97.69	9.64	111.71	10.58	99.7	10.2	135.66	11.41
4	25.8	25.8	84.5426	51.4196	46.3722	gi|157327869	unnamed protein product [Vitis vinifera]	1	auto	0	20	DSNTLLFGEKPVTVFGIR	iTRAQ4plex@N-term; Deamidated(N)@3; iTRAQ4plex(K)@10		-0.0119801	2281.24	1141.63	2281.26	1141.64	2	11	40.1.1.2072.3	79.8144	1.05273	9.06265	1.02716	9.19355	1.65725	8.40118	266.5	15.87	219.57	15	211.3	14.8	273.2	16.19
4	25.8	25.8	84.5426	51.4196	46.3722	gi|157327869	unnamed protein product [Vitis vinifera]	1	auto	0	1	DSNTLLFGEKPVTVFGIR	iTRAQ4plex@N-term; iTRAQ4plex(K)@10		-0.000709279	2280.27	761.098	2280.27	761.098	3	9	5.1.1.4644.4	108.343	1.0776	9.8989	0.932088	10.3807	0.920204	11.03	219.88	14.42	185.44	13.75	158.2	12.73	125.16	11.1
4	25.8	25.8	84.5426	51.4196	46.3722	gi|157327869	unnamed protein product [Vitis vinifera]	1	auto	0	1	DSNTLLFGEKPVTVFGIR	iTRAQ4plex@N-term; iTRAQ4plex(K)@10		-0.019506	2280.25	761.091	2280.27	761.098	3	9	7.1.1.4257.2	121.049	0.817776	18.0406	0.501477	21.8201	0.992477	17.8173	78.56	8.6	50.28	7.21	30.41	5.74	48.23	6.78
4	25.8	25.8	84.5426	51.4196	46.3722	gi|157327869	unnamed protein product [Vitis vinifera]	1	auto	0	1	DSNTLLFGEKPVTVFGIR	iTRAQ4plex@N-term; iTRAQ4plex(K)@10		0.00882598	2280.28	761.101	2280.27	761.098	3	9	40.1.1.2061.3	77.9169	1.13163	6.25873	1.2293	6.12388	1.26792	6.3961	536.6	22.54	475.24	22.05	509.18	22.69	420.86	20.3
4	25.8	25.8	84.5426	51.4196	46.3722	gi|157327869	unnamed protein product [Vitis vinifera]	0	auto - low confidence	0	0	DSNTLLFGEKPVTVFGIR	iTRAQ4plex@N-term; iTRAQ4plex(K)@10		-0.00499618	2280.27	761.096	2280.27	761.098	3	7	6.1.1.4764.3	112.2	1.38381	17.8482	1.14967	19.047	2.06618	16.9843	58.9	7.48	63.79	8	52.27	7.42	75.28	8.49
4	25.8	25.8	84.5426	51.4196	46.3722	gi|157327869	unnamed protein product [Vitis vinifera]	0	auto - low confidence	0	0	DSNTLLFGEKPVTVFGIR	iTRAQ4plex@N-term; iTRAQ4plex(K)@10		-0.0101676	2280.26	761.095	2280.27	761.098	3	7	7.1.1.3621.2	85.7907	1.02533	22.9544	1.14244	22.259	1.45808	21.8345	42.32	6.32	33.96	5.92	37.32	6.16	38.17	6.08
4	25.8	25.8	84.5426	51.4196	46.3722	gi|157327869	unnamed protein product [Vitis vinifera]	0	auto - low confidence	0	0	DSNTLLFGEKPVTVFGIR	iTRAQ4plex@N-term; iTRAQ4plex(K)@10		-0.076818	2280.2	761.072	2280.27	761.098	3	6	11.1.1.2629.2	50.9154	3.0924	6.5867	2.7181	6.77681	2.08087	7.42504	318.19	17.64	770.09	27.39	667.6	26.02	409.57	20.23
4	25.8	25.8	84.5426	51.4196	46.3722	gi|157327869	unnamed protein product [Vitis vinifera]	0	auto - low confidence	0	0	DSNTLLFGEKPVTVFGIR	No iTRAQ4plex@N-term; iTRAQ4plex(K)@10		0.00123596	2136.17	713.064	2136.17	713.064	3	7	21.1.1.4345.4	101.973	1.17553	21.2101	0.713979	25.3231	1.30383	21.6932	45.38	6.56	41.75	6.48	25.01	5.2	36.6	5.92
4	25.8	25.8	84.5426	51.4196	46.3722	gi|157327869	unnamed protein product [Vitis vinifera]	0	auto - low confidence	0	0	DSNTLLFGEKPVTVFGIR	iTRAQ4plex@N-term; iTRAQ4plex(K)@10		-0.019921	2280.25	761.091	2280.27	761.098	3	7	40.1.1.2061.4	77.9685	1.09621	5.13348	1.04326	5.23547	1.35902	5.08508	810.62	27.69	695.46	26.65	652.79	25.9	681.46	25.67
4	25.8	25.8	84.5426	51.4196	46.3722	gi|157327869	unnamed protein product [Vitis vinifera]	0	auto - low confidence	0	0	DSNTLLFGEKPVTVFGIR	iTRAQ4plex@N-term; iTRAQ4plex(K)@10		-0.0069027	2280.27	761.096	2280.27	761.098	3	9	41.1.1.1925.2	78.0171	1.17246	5.71095	1.13171	5.80277	1.45512	5.66484	630.18	24.43	578.26	24.25	550.51	23.77	567.23	23.43
4	25.8	25.8	84.5426	51.4196	46.3722	gi|157327869	unnamed protein product [Vitis vinifera]	0	no quant - weak signal	0	0	ESTGVFTDKDKAAAHLKGGAKKVVISAP	iTRAQ4plex@N-term; iTRAQ4plex(K)@9; iTRAQ4plex(K)@11; iTRAQ4plex(K)@17; iTRAQ4plex(K)@21; iTRAQ4plex(K)@22	cleaved V-E@N-term; cleaved P-S@C-term; missed K-A@11; missed K-G@17; missed K-K@21; missed K-V@22	-0.241349	3688.92	923.236	3689.16	923.297	4	4	7.1.1.4346.4	136.505							0	0.06	2.87	1.73	11.76	3.32	0	0.58
4	25.8	25.8	84.5426	51.4196	46.3722	gi|157327869	unnamed protein product [Vitis vinifera]	0	auto - low confidence	0	0	EYKPELHIVSNASCTTN	iTRAQ4plex@N-term; iTRAQ4plex(K)@3; Methylthio(C)@14	cleaved N-C@C-term	0.0254652	2239.11	747.378	2239.09	747.369	3	9	22.1.1.4197.3	79.802	1.16884	8.15371	1.04008	8.45466	0.795707	9.80978	309.3	17.12	282.94	16.94	248.32	15.87	152.24	12.33
4	25.8	25.8	84.5426	51.4196	46.3722	gi|157327869	unnamed protein product [Vitis vinifera]	0	auto - low confidence	0	0	EYKPELHIVSNASCTTN	iTRAQ4plex@N-term; iTRAQ4plex(K)@3; Methylthio(C)@14	cleaved N-C@C-term	0.00640148	2239.09	747.371	2239.09	747.369	3	8	41.1.1.1770.4	51.383	1.15179	10.0154	1.14108	10.054	0.917694	11.4266	206.97	14	186.57	13.78	182.3	13.56	117.49	10.82
4	25.8	25.8	84.5426	51.4196	46.3722	gi|157327869	unnamed protein product [Vitis vinifera]	0	auto - low confidence	0	0	EYKPELHIVSNASCTTNCLAPLAK	iTRAQ4plex@N-term; iTRAQ4plex(K)@3; iTRAQ4plex(H)@7; Methylthio(C)@14; Deamidated(N)@17; Methylthio(C)@18; iTRAQ4plex(K)@24		0.0337058	3270.69	818.681	3270.66	818.672	4	10	42.1.1.1744.3	67.3114	1.04605	16.8799	1.14835	16.4246	1.08395	17.6792	77.21	8.54	63.21	8.06	68.44	8.31	51.77	7.14
4	25.8	25.8	84.5426	51.4196	46.3722	gi|157327869	unnamed protein product [Vitis vinifera]	0	auto - shared MS/MS	0	99	FGIVEGLMTTVHSITATQK	iTRAQ4plex@N-term; Oxidation(M)@8; iTRAQ4plex(K)@19		0.00250343	2336.27	779.763	2336.27	779.762	3	15	5.1.1.4662.2	111.344	1.03283	9.64032	0.924414	10.0684	1.66231	8.8751	238.06	15	192.43	14.04	169.87	13.34	244.79	15.3
4	25.8	25.8	84.5426	51.4196	46.3722	gi|157327869	unnamed protein product [Vitis vinifera]	0	auto - shared MS/MS	0	99	FGIVEGLMTTVHSITATQK	iTRAQ4plex@N-term; iTRAQ4plex(K)@19		0.00587158	2320.28	774.433	2320.27	774.431	3	16	5.1.1.4740.2	124.799	0.718276	10.1015	0.853676	9.41384	0.68506	10.8867	277.56	16.16	156.03	12.88	182.9	13.53	117.62	10.82
4	25.8	25.8	84.5426	51.4196	46.3722	gi|157327869	unnamed protein product [Vitis vinifera]	0	auto - shared MS/MS	0	99	FGIVEGLMTTVHSITATQK	iTRAQ4plex@N-term; iTRAQ4plex(K)@19		0.0148435	2320.29	774.436	2320.27	774.431	3	14	5.1.1.4741.4	125.075	0.805887	11.8674	0.807556	11.7629	0.583952	14.1948	184.79	13.19	116.55	11.05	115.19	10.77	66.75	8.19
4	25.8	25.8	84.5426	51.4196	46.3722	gi|157327869	unnamed protein product [Vitis vinifera]	0	auto - shared MS/MS	0	99	FGIVEGLMTTVHSITATQK	iTRAQ4plex@N-term; iTRAQ4plex(K)@19		0.0102442	2320.28	774.434	2320.27	774.431	3	15	6.1.1.4866.2	129.743	0.919023	7.31258	0.984984	7.13042	0.87237	7.88677	446.25	20.52	320.97	18.25	339.29	18.49	240.81	15.43
4	25.8	25.8	84.5426	51.4196	46.3722	gi|157327869	unnamed protein product [Vitis vinifera]	0	auto - shared MS/MS	0	99	FGIVEGLMTTVHSITATQK	iTRAQ4plex@N-term; Oxidation(M)@8; iTRAQ4plex(K)@19		-0.000926247	2336.26	779.762	2336.27	779.762	3	15	15.1.1.3234.2	69.6452	0.968112	11.4671	1.12195	10.9403	1.03645	11.8797	175.8	12.88	133.2	11.75	152.25	12.37	112.71	10.54
4	25.8	25.8	84.5426	51.4196	46.3722	gi|157327869	unnamed protein product [Vitis vinifera]	0	auto - shared MS/MS	0	99	FGIVEGLMTTVHSITATQK	iTRAQ4plex@N-term; iTRAQ4plex(K)@19		0.0184641	2320.29	774.437	2320.27	774.431	3	14	21.1.1.4427.2	116.015	0.89112	4.86032	0.967654	4.71419	0.833106	5.27389	1030.81	31.18	718.91	27.35	769.95	27.84	531.22	22.95
4	25.8	25.8	84.5426	51.4196	46.3722	gi|157327869	unnamed protein product [Vitis vinifera]	0	auto - shared MS/MS	0	99	FGIVEGLMTTVHSITATQK	iTRAQ4plex@N-term; iTRAQ4plex(K)@19		-0.00192363	2320.27	1161.14	2320.27	1161.14	2	14	21.1.1.4428.3	116.239	0.871204	13.5585	1.02843	12.786	0.832125	14.6157	134.71	11.27	91.85	9.8	106.94	10.34	69.34	8.31
4	25.8	25.8	84.5426	51.4196	46.3722	gi|157327869	unnamed protein product [Vitis vinifera]	0	auto - shared MS/MS	0	99	FGIVEGLMTTVHSITATQK	iTRAQ4plex@N-term; iTRAQ4plex(K)@19		0.00491475	2320.28	774.432	2320.27	774.431	3	15	21.1.1.4429.4	116.463	0.738176	9.34147	0.715563	9.35081	0.56331	10.9527	316.83	17.26	183.04	13.89	175	13.3	110.4	10.49
4	25.8	25.8	84.5426	51.4196	46.3722	gi|157327869	unnamed protein product [Vitis vinifera]	0	auto - shared MS/MS	0	99	FGIVEGLMTTVHSITATQK	iTRAQ4plex@N-term; iTRAQ4plex(K)@19		-0.00229126	2320.27	774.43	2320.27	774.431	3	14	22.1.1.4396.3	114.129	0.822013	8.2583	0.891597	7.9872	0.748492	9.04254	376.91	18.84	242.48	15.94	259.4	16.16	174.51	13.15
4	25.8	25.8	84.5426	51.4196	46.3722	gi|157327869	unnamed protein product [Vitis vinifera]	0	auto - shared MS/MS	0	99	FGIVEGLMTTVHSITATQK	iTRAQ4plex@N-term; iTRAQ4plex(K)@19		-1.82895	2318.44	773.821	2320.27	774.431	3	16	30.1.1.4991.2	108.37	0.738996	14.518	0.912508	13.387	0.820567	14.7883	131.82	11.14	76.24	9	92.85	9.64	66.91	8.12
4	25.8	25.8	84.5426	51.4196	46.3722	gi|157327869	unnamed protein product [Vitis vinifera]	0	auto - shared MS/MS	0	99	FGIVEGLMTTVHSITATQK	iTRAQ4plex@N-term; Oxidation(M)@8; iTRAQ4plex(K)@19		0.000599066	2336.27	585.074	2336.27	585.074	4	21	39.1.1.1924.3	81.0999	0.985598	13.0791	0.985413	13.1116	1.27753	12.7537	133.4	11.23	102.9	10.3	101.47	10.2	105.42	10.1
4	25.8	25.8	84.5426	51.4196	46.3722	gi|157327869	unnamed protein product [Vitis vinifera]	0	auto - shared MS/MS	0	99	FGIVEGLMTTVHSITATQK	iTRAQ4plex@N-term; iTRAQ4plex(K)@19		-0.0188968	2320.25	1161.13	2320.27	1161.14	2	15	39.1.1.2036.2	100.368	0.862648	11.1772	1.04129	10.4827	0.99645	11.2885	199.47	13.71	134.67	11.87	160.33	12.69	122.95	11.01
4	25.8	25.8	84.5426	51.4196	46.3722	gi|157327869	unnamed protein product [Vitis vinifera]	0	auto - shared MS/MS	0	99	FGIVEGLMTTVHSITATQK	iTRAQ4plex@N-term; Dehydrated(T)@17; iTRAQ4plex(K)@19		0.0205335	2302.28	576.577	2302.26	576.572	4	15	39.1.1.2038.2	100.713	0.861692	31.3083	1.07415	29.002			25.46	4.9	17.17	4.24	21.11	4.58	11.93	3.46
4	25.8	25.8	84.5426	51.4196	46.3722	gi|157327869	unnamed protein product [Vitis vinifera]	0	auto - shared MS/MS	0	99	FGIVEGLMTTVHSITATQK	iTRAQ4plex@N-term; iTRAQ4plex(K)@19		0.000520096	2320.27	774.431	2320.27	774.431	3	15	39.1.1.2040.4	101.162	0.771638	6.70132	0.768265	6.66292	0.702283	7.33805	597.19	23.71	360.65	19.47	354.15	18.95	259.43	16.01
4	25.8	25.8	84.5426	51.4196	46.3722	gi|157327869	unnamed protein product [Vitis vinifera]	0	auto - shared MS/MS	0	99	FGIVEGLMTTVHSITATQK	iTRAQ4plex@N-term; iTRAQ4plex(K)@19		0.0100493	2320.28	581.077	2320.27	581.075	4	19	40.1.1.2190.4	100.221	1.08751	19.6066	1.27607	18.7002	0.888816	22.2694	56.02	7.28	47.68	7	55.18	7.42	30.8	5.57
4	25.8	25.8	84.5426	51.4196	46.3722	gi|157327869	unnamed protein product [Vitis vinifera]	0	auto - shared MS/MS	0	99	FGIVEGLMTTVHSITATQK	iTRAQ4plex@N-term; iTRAQ4plex(K)@19		-0.00624364	2320.26	1161.14	2320.27	1161.14	2	15	40.1.1.2191.2	100.29	0.93691	8.54697	0.914059	8.60494	0.894552	9.18745	322.11	17.44	236.19	15.62	227.27	15.2	178.24	13.23
4	25.8	25.8	84.5426	51.4196	46.3722	gi|157327869	unnamed protein product [Vitis vinifera]	0	auto - shared MS/MS	0	99	FGIVEGLMTTVHSITATQK	iTRAQ4plex@N-term; Dehydrated(T)@17; iTRAQ4plex(K)@19		-0.00711771	2302.25	576.571	2302.26	576.572	4	15	40.1.1.2192.3	100.514			1.52261	27.6364	1.25559	30.8491	23.33	4.69	16.02	4.12	27.42	5.2	18.12	4.24
4	25.8	25.8	84.5426	51.4196	46.3722	gi|157327869	unnamed protein product [Vitis vinifera]	0	auto - shared MS/MS	0	99	FGIVEGLMTTVHSITATQK	iTRAQ4plex@N-term; iTRAQ4plex(K)@19		0.00403902	2320.27	774.432	2320.27	774.431	3	15	40.1.1.2194.4	100.911	0.923061	4.68961	0.904766	4.7035	0.717306	5.43172	1080.05	31.92	780.25	28.41	754.3	27.6	479.23	21.84
4	25.8	25.8	84.5426	51.4196	46.3722	gi|157327869	unnamed protein product [Vitis vinifera]	0	auto - shared MS/MS	0	98	FGIVEGLMTTVHSITATQK	iTRAQ4plex@N-term; Oxidation(M)@8; iTRAQ4plex(K)@19		0.0129401	2336.28	779.767	2336.27	779.762	3	14	5.1.1.4668.2	112.379	0.927202	8.4385	0.924988	8.49216	1.60942	7.56612	332.8	17.72	241.5	15.81	237.62	15.72	331.32	17.81
4	25.8	25.8	84.5426	51.4196	46.3722	gi|157327869	unnamed protein product [Vitis vinifera]	0	auto - shared MS/MS	0	98	FGIVEGLMTTVHSITATQK	iTRAQ4plex@N-term; Oxidation(M)@8; iTRAQ4plex(K)@19		-0.0104969	2336.25	779.759	2336.27	779.762	3	14	6.1.1.4779.3	114.787	0.929651	13.6044	1.08928	12.9373	1.22992	13.1718	128.22	11	93.29	9.85	107.81	10.44	97.55	9.75
4	25.8	25.8	84.5426	51.4196	46.3722	gi|157327869	unnamed protein product [Vitis vinifera]	0	auto - shared MS/MS	0	94	FGIVEGLMTTVHSITATQK	iTRAQ4plex@N-term; iTRAQ4plex(K)@19		0.0478824	2320.32	774.447	2320.27	774.431	3	13	14.1.1.3468.2	80.3237	1.04807	10.5264	0.974341	10.7926	1.0375	11.1713	197.78	13.67	162.23	12.88	148.75	12.33	126.93	11.14
4	25.8	25.8	84.5426	51.4196	46.3722	gi|157327869	unnamed protein product [Vitis vinifera]	0	auto - shared MS/MS	0	94	FGIVEGLMTTVHSITATQK	iTRAQ4plex@N-term; iTRAQ4plex(K)@19		0.0217646	2320.29	774.438	2320.27	774.431	3	13	38.1.1.1740.2	99.8896	0.857858	12.6412	0.854416	12.5987	0.721855	14.2402	155.96	12.12	104.71	10.44	102.86	10.2	69.64	8.31
4	25.8	25.8	84.5426	51.4196	46.3722	gi|157327869	unnamed protein product [Vitis vinifera]	0	auto - shared MS/MS	0	94	FGIVEGLMTTVHSITATQK	iTRAQ4plex@N-term; iTRAQ4plex(K)@19		0.00180181	2320.27	774.431	2320.27	774.431	3	13	39.1.1.2044.2	101.748	0.962589	10.4824	0.997113	10.3513	0.917092	11.2889	210.79	14.11	158.8	12.81	162.24	12.81	119.58	10.87
4	25.8	25.8	84.5426	51.4196	46.3722	gi|157327869	unnamed protein product [Vitis vinifera]	0	auto - shared MS/MS	0	90	FGIVEGLMTTVHSITATQK	iTRAQ4plex@N-term; Oxidation(M)@8; iTRAQ4plex(K)@19		-0.00472119	2336.26	779.761	2336.27	779.762	3	13	20.1.1.3899.2	104.243	1.0108	9.60725	0.777298	10.7302	2.57263	7.96237	242.35	15.13	191.72	14	145.41	12.69	385.67	19.06
4	25.8	25.8	84.5426	51.4196	46.3722	gi|157327869	unnamed protein product [Vitis vinifera]	0	auto - shared MS/MS	0	89	FGIVEGLMTTVHSITATQK	iTRAQ4plex@N-term; Oxidation(M)@8; iTRAQ4plex(K)@19		-0.0059273	2336.26	779.76	2336.27	779.762	3	13	21.1.1.4353.4	103.353	1.04229	10.0704	0.935271	10.5144	1.67691	9.28081	216.86	14.32	176.9	13.45	156.56	12.81	224.95	14.67
4	25.8	25.8	84.5426	51.4196	46.3722	gi|157327869	unnamed protein product [Vitis vinifera]	0	auto - shared MS/MS	0	89	FGIVEGLMTTVHSITATQK	iTRAQ4plex@N-term; Oxidation(M)@8; iTRAQ4plex(K)@19		-0.00259069	2336.26	779.761	2336.27	779.762	3	13	22.1.1.4321.4	101.244	1.09969	13.5993	0.976627	14.1989	1.3985	13.3751	115.18	10.44	99.13	10.05	86.83	9.49	99.64	9.8
4	25.8	25.8	84.5426	51.4196	46.3722	gi|157327869	unnamed protein product [Vitis vinifera]	0	auto - shared MS/MS	0	89	FGIVEGLMTTVHSITATQK	iTRAQ4plex@N-term; Oxidation(M)@8; iTRAQ4plex(K)@19		-0.0111886	2336.25	779.759	2336.27	779.762	3	13	39.1.1.1921.4	80.6341	0.926452	4.28987	0.949624	4.26602	1.35374	4.03174	1288.82	34.87	934.49	31.11	944.73	31.16	1079.25	32.26
4	25.8	25.8	84.5426	51.4196	46.3722	gi|157327869	unnamed protein product [Vitis vinifera]	0	auto - shared MS/MS	0	89	FGIVEGLMTTVHSITATQK	iTRAQ4plex@N-term; Oxidation(M)@8; iTRAQ4plex(K)@19		0.00143357	2336.27	779.763	2336.27	779.762	3	13	40.1.1.2077.3	80.6769	1.09345	5.59823	1.06338	5.67157	1.36438	5.53843	682.8	25.42	584.32	24.43	560.46	23.98	576.27	23.63
4	25.8	25.8	84.5426	51.4196	46.3722	gi|157327869	unnamed protein product [Vitis vinifera]	0	auto - shared MS/MS	0	88	FGIVEGLMTTVHSITATQK	iTRAQ4plex@N-term; Oxidation(M)@8; iTRAQ4plex(K)@19		0.00529064	2336.27	779.764	2336.27	779.762	3	13	39.1.1.1919.2	80.1857	0.88675	6.40389	0.977844	6.21264	1.41986	5.84922	596.05	23.71	413.66	20.76	449.9	21.47	523.51	22.45
4	25.8	25.8	84.5426	51.4196	46.3722	gi|157327869	unnamed protein product [Vitis vinifera]	0	auto - shared MS/MS	0	70	FGIVEGLMTTVHSITATQK	iTRAQ4plex@N-term; iTRAQ4plex(K)@19		0.00255399	2320.27	774.432	2320.27	774.431	3	12	6.1.1.4872.2	130.778	0.943163	8.83168	0.844814	9.13926	0.717222	10.3044	299.87	16.82	221.35	15.1	195.55	14.11	133.04	11.5
4	25.8	25.8	84.5426	51.4196	46.3722	gi|157327869	unnamed protein product [Vitis vinifera]	0	auto - shared MS/MS	0	70	FGIVEGLMTTVHSITATQK	iTRAQ4plex@N-term; iTRAQ4plex(K)@19		0.00235112	2320.27	774.432	2320.27	774.431	3	12	39.1.1.2037.2	100.541	0.894825	4.04453	0.952944	3.94894	0.831481	4.39816	1483.56	37.4	1038.97	32.86	1091.28	33.17	763.05	27.5
4	25.8	25.8	84.5426	51.4196	46.3722	gi|157327869	unnamed protein product [Vitis vinifera]	0	auto - shared MS/MS	0	70	FGIVEGLMTTVHSITATQK	iTRAQ4plex@N-term; iTRAQ4plex(K)@19		-0.00417856	2320.27	774.429	2320.27	774.431	3	12	42.1.1.2000.3	102.709	0.853665	19.6578	0.816091	19.956	1.11129	19.0534	64.72	7.81	43.24	6.71	40.77	6.48	44.49	6.56
4	25.8	25.8	84.5426	51.4196	46.3722	gi|157327869	unnamed protein product [Vitis vinifera]	0	auto - shared MS/MS	0	69	FGIVEGLMTTVHSITATQK	iTRAQ4plex@N-term; iTRAQ4plex(K)@19		-0.0205908	2320.25	1161.13	2320.27	1161.14	2	12	5.1.1.4741.3	125.023	0.773614	17.7346	0.729355	18.0143	0.818668	18.3621	85.01	8.94	51.47	7.35	47.86	7	43.05	6.48
4	25.8	25.8	84.5426	51.4196	46.3722	gi|157327869	unnamed protein product [Vitis vinifera]	0	auto - shared MS/MS	0	61	FGIVEGLMTTVHSITATQK	iTRAQ4plex@N-term; iTRAQ4plex(K)@19		-0.00516116	2320.27	1161.14	2320.27	1161.14	2	11	6.1.1.4869.4	130.364	0.718262	21.034	0.742865	20.5821	0.666556	22.8749	63.81	7.75	35.87	6.16	36.59	6.08	26.31	5.1
4	25.8	25.8	84.5426	51.4196	46.3722	gi|157327869	unnamed protein product [Vitis vinifera]	0	auto - shared MS/MS	0	60	FGIVEGLMTTVHSITATQK	iTRAQ4plex@N-term; iTRAQ4plex(K)@19		-0.731781	2319.54	774.187	2320.27	774.431	3	12	27.1.1.3272.4	103.347	1.32014	14.4873	1.02918	15.6642	1.00491	16.6367	91.6	9.33	94.64	9.75	72.77	8.66	56.94	7.49
4	25.8	25.8	84.5426	51.4196	46.3722	gi|157327869	unnamed protein product [Vitis vinifera]	0	auto - shared MS/MS	0	54	FGIVEGLMTTVHSITATQK	iTRAQ4plex@N-term; Oxidation(M)@8; iTRAQ4plex(K)@19		0.00451724	2336.27	779.764	2336.27	779.762	3	12	6.1.1.4785.2	115.77	0.907274	15.7875	0.897864	15.8831	1.34011	14.7762	96.47	9.54	68.5	8.43	66.86	8.31	79.97	8.78
4	25.8	25.8	84.5426	51.4196	46.3722	gi|157327869	unnamed protein product [Vitis vinifera]	0	auto - shared MS/MS	0	53	FGIVEGLMTTVHSITATQK	iTRAQ4plex@N-term; Oxidation(M)@8; iTRAQ4plex(K)@19		-0.0168648	2336.25	779.757	2336.27	779.762	3	12	39.1.1.1925.2	81.2207	0.860898	3.29326	0.921384	3.22213	1.32172	3.03862	2297.15	46.53	1547.75	40.19	1633.78	40.94	1878.12	42.54
4	25.8	25.8	84.5426	51.4196	46.3722	gi|157327869	unnamed protein product [Vitis vinifera]	0	auto - shared MS/MS	0	29	FGIVEGLMTTVHSITATQK	iTRAQ4plex@N-term; iTRAQ4plex(K)@19		-1.03198	2319.24	1160.63	2320.27	1161.14	2	12	22.1.1.4397.4	114.354	0.846923	17.5934	1.13917	15.9015	0.70018	20.0658	81.71	8.77	54.16	7.55	71.85	8.43	35.39	6
4	25.8	25.8	84.5426	51.4196	46.3722	gi|157327869	unnamed protein product [Vitis vinifera]	0	auto - shared MS/MS	0	26	FGIVEGLMTTVHSITATQK	iTRAQ4plex@N-term; iTRAQ4plex(K)@19		0.00770106	2320.28	774.433	2320.27	774.431	3	11	40.1.1.2190.2	100.118	0.881681	5.95395	0.96168	5.76652	0.851563	6.38576	691.53	25.53	477.18	22.29	513.34	22.74	364.27	18.98
4	25.8	25.8	84.5426	51.4196	46.3722	gi|157327869	unnamed protein product [Vitis vinifera]	0	auto - shared MS/MS	0	26	FGIVEGLMTTVHSITATQK	iTRAQ4plex@N-term; iTRAQ4plex(K)@19		-0.0060096	2320.26	774.429	2320.27	774.431	3	11	42.1.1.2002.3	102.847	1.02304	15.4371	0.769562	16.9652	0.665672	18.986	93.11	9.38	74.55	8.72	55.31	7.55	38.34	6.17
4	25.8	25.8	84.5426	51.4196	46.3722	gi|157327869	unnamed protein product [Vitis vinifera]	0	auto - shared MS/MS	0	25	FGIVEGLMTTVHSITATQK	iTRAQ4plex@N-term; iTRAQ4plex(K)@19		-0.0331286	2320.24	774.42	2320.27	774.431	3	11	5.1.1.4902.3	135.849	0.928273	11.7433	0.923598	11.7067	0.604651	14.5769	171.7	12.73	124.74	11.36	122.41	11.09	64.22	8.06
4	25.8	25.8	84.5426	51.4196	46.3722	gi|157327869	unnamed protein product [Vitis vinifera]	0	auto - shared MS/MS	0	17	FGIVEGLMTTVHSITATQK	iTRAQ4plex@N-term; Oxidation(M)@8; iTRAQ4plex(K)@19		0.00437177	2336.27	779.764	2336.27	779.762	3	10	4.1.1.4327.3	110.132	0.900834	20.4098	1.13953	19.0628	2.20908	16.7837	58.31	7.42	41.11	6.56	51.29	7.28	79.68	8.72
4	25.8	25.8	84.5426	51.4196	46.3722	gi|157327869	unnamed protein product [Vitis vinifera]	0	auto - shared MS/MS	0	16	FGIVEGLMTTVHSITATQK	iTRAQ4plex@N-term; iTRAQ4plex(K)@19		-0.00107485	2320.27	1161.14	2320.27	1161.14	2	10	39.1.1.2042.4	101.507	0.548456	27.2388	0.575408	26.1277	0.448943	31.1007	46.92	6.63	20.14	4.69	20.84	4.58	13.03	3.61
4	25.8	25.8	84.5426	51.4196	46.3722	gi|157327869	unnamed protein product [Vitis vinifera]	0	auto - shared MS/MS	0	15	FGIVEGLMTTVHSITATQK	iTRAQ4plex@N-term; Oxidation(M)@8; iTRAQ4plex(K)@19		0.00824123	2336.27	779.765	2336.27	779.762	3	11	38.1.1.1619.4	79.1205	0.848185	9.41535	0.805296	9.7052	2.16139	7.63018	283.36	16.34	188.1	14	176.14	13.75	378.85	18.93
4	25.8	25.8	84.5426	51.4196	46.3722	gi|157327869	unnamed protein product [Vitis vinifera]	0	auto - shared MS/MS	0	14	FGIVEGLMTTVHSITATQK	iTRAQ4plex@N-term; Oxidation(M)@8; iTRAQ4plex(K)@19		-0.000547808	2336.26	779.762	2336.27	779.762	3	11	38.1.1.1625.2	80.0521	0.851381	7.1487	1.00406	6.82061	2.21799	5.7606	492.39	21.54	328.09	18.55	381.62	19.97	675.56	25.32
4	25.8	25.8	84.5426	51.4196	46.3722	gi|157327869	unnamed protein product [Vitis vinifera]	0	auto - shared MS/MS	0	14	FGIVEGLMTTVHSITATQK	iTRAQ4plex@N-term; Oxidation(M)@8; iTRAQ4plex(K)@19		-0.00381151	2336.26	1169.14	2336.27	1169.14	2	11	39.1.1.1921.3	80.5824	1.08928	12.46	1.16459	12.2871	1.78463	11.4622	138.45	11.45	118.03	11	124.46	11.31	152.84	12.13
4	25.8	25.8	84.5426	51.4196	46.3722	gi|157327869	unnamed protein product [Vitis vinifera]	0	auto - shared MS/MS	0	5	FGIVEGLMTTVHSITATQK	iTRAQ4plex@N-term; iTRAQ4plex(K)@19		-0.000935064	2320.27	774.43	2320.27	774.431	3	10	41.1.1.2060.2	101.305	1.21388	18.0042	1.18891	18.1751	1.16459	19.2621	62.23	7.68	59.12	7.75	57.11	7.62	44.83	6.63
4	25.8	25.8	84.5426	51.4196	46.3722	gi|157327869	unnamed protein product [Vitis vinifera]	0	auto - shared MS/MS	0	4	FGIVEGLMTTVHSITATQK	iTRAQ4plex@N-term; iTRAQ4plex(K)@19		0.019604	2320.29	774.437	2320.27	774.431	3	8	5.1.1.4748.2	126.179	0.538822	24.9225	0.870862	20.3943	0.523152	26.6448	57.6	7.35	24.29	5.2	38.72	6.16	18.64	4.36
4	25.8	25.8	84.5426	51.4196	46.3722	gi|157327869	unnamed protein product [Vitis vinifera]	0	auto - shared MS/MS	0	2	FGIVEGLMTTVHSITATQK	iTRAQ4plex@N-term; iTRAQ4plex(K)@19		0.0204457	2320.29	774.438	2320.27	774.431	3	9	20.1.1.3977.2	117.698	0.388237	27.016	0.554901	22.4015	0.582405	23.6761	65.23	7.81	19.82	4.8	27.94	5.29	23.5	4.8
4	25.8	25.8	84.5426	51.4196	46.3722	gi|157327869	unnamed protein product [Vitis vinifera]	0	auto - shared MS/MS	0	2	FGIVEGLMTTVHSITATQK	iTRAQ4plex@N-term; Oxidation(M)@8; iTRAQ4plex(K)@19		0.00908689	2336.27	779.765	2336.27	779.762	3	10	21.1.1.4359.2	104.285	0.764985	7.11616	0.959305	6.59048	1.62382	5.9476	535.59	22.45	320.66	18.44	396.6	20.17	537.98	22.7
4	25.8	25.8	84.5426	51.4196	46.3722	gi|157327869	unnamed protein product [Vitis vinifera]	0	auto - shared MS/MS	0	2	FGIVEGLMTTVHSITATQK	iTRAQ4plex@N-term; Oxidation(M)@8; iTRAQ4plex(K)@19		0.00143357	2336.27	779.763	2336.27	779.762	3	10	40.1.1.2083.2	81.6602	0.977255	3.89744	1.02039	3.85058	1.2379	3.82686	1510.13	37.76	1155	34.53	1189.44	34.83	1156.37	33.5
4	25.8	25.8	84.5426	51.4196	46.3722	gi|157327869	unnamed protein product [Vitis vinifera]	0	auto - shared MS/MS	0	1	FGIVEGLMTTVHSITATQK	iTRAQ4plex@N-term; iTRAQ4plex(K)@19		0.023774	2320.29	774.439	2320.27	774.431	3	9	21.1.1.4504.2	122.942	0.980359	14.2438	0.718104	15.7987	0.531523	18.8605	112.23	10.3	86.11	9.38	62.21	8	36.9	6.08
4	25.8	25.8	84.5426	51.4196	46.3722	gi|157327869	unnamed protein product [Vitis vinifera]	0	auto - low confidence	0	0	FGIVEGLMTTVHSITATQK	iTRAQ4plex@N-term; Oxidation(M)@8; iTRAQ4plex(K)@19		0.00425068	2336.27	779.764	2336.27	779.762	3	7	20.1.1.3905.4	105.382	1.08714	19.9809	1.14455	19.7878	1.74588	18.4673	53.9	7.14	45.86	6.86	47.62	7	58.21	7.49
4	25.8	25.8	84.5426	51.4196	46.3722	gi|157327869	unnamed protein product [Vitis vinifera]	0	auto - low confidence	0	0	FGIVEGLMTTVHSITATQK	iTRAQ4plex@N-term; iTRAQ4plex(K)@19		-0.0547758	2320.22	774.413	2320.27	774.431	3	8	21.1.1.4507.3	123.098	0.848795	14.4277	0.941878	13.8452	0.664443	16.7375	120.97	10.68	80.36	9.17	87.95	9.38	49.72	7.07
4	25.8	25.8	84.5426	51.4196	46.3722	gi|157327869	unnamed protein product [Vitis vinifera]	0	auto - low confidence	0	0	FGIVEGLMTTVHSITATQK	iTRAQ4plex@N-term; Delta:H(2)C(2)(H)@12; Deamidated(Q)@18; iTRAQ4plex(K)@19		-0.0184585	2347.25	783.424	2347.27	783.431	3	11	21.1.1.4516.2	123.463	0.80799	13.3156	0.820549	13.122	0.486096	17.2114	146.53	11.75	92.66	9.85	92.81	9.64	44.06	6.71
4	25.8	25.8	84.5426	51.4196	46.3722	gi|157327869	unnamed protein product [Vitis vinifera]	0	auto - low confidence	0	0	FGIVEGLMTTVHSITATQK	iTRAQ4plex@N-term; iTRAQ4plex(K)@19		0.0178206	2320.29	774.437	2320.27	774.431	3	7	23.1.1.3690.4	117.19	1.69165	29.2653					19.88	4.36	26.32	5.1	17.04	4.24	18.62	4.24
4	25.8	25.8	84.5426	51.4196	46.3722	gi|157327869	unnamed protein product [Vitis vinifera]	0	auto - low confidence	0	0	FGIVEGLMTTVHSITATQK	No iTRAQ4plex@N-term; iTRAQ4plex(K)@19		0.0170151	2176.19	726.402	2176.17	726.397	3	7	38.1.1.1708.3	94.4213	1.05974	20.7168	0.950184	21.4512	0.90544	23.0785	50.76	6.93	42.1	6.56	37.23	6.16	28.43	5.29
4	25.8	25.8	84.5426	51.4196	46.3722	gi|157327869	unnamed protein product [Vitis vinifera]	0	auto - low confidence	0	0	FGIVEGLMTTVHSITATQK	Delta:H(2)C(2)@N-term; iTRAQ4plex(K)@19		0.0073805	2202.19	735.071	2202.18	735.069	3	9	38.1.1.1778.2	106.445					1.61661	27.1007	25.57	4.9	12.17	3.61	7.84	3	25.57	4.9
4	25.8	25.8	84.5426	51.4196	46.3722	gi|157327869	unnamed protein product [Vitis vinifera]	0	auto - low confidence	0	0	FGIVEGLMTTVHSITATQK	iTRAQ4plex@N-term; iTRAQ4plex(K)@19		0.01114	2320.28	774.434	2320.27	774.431	3	7	39.1.1.2052.4	103.231	0.829821	28.8372	1.01392	26.8399	0.732673	32.0223	30.78	5.39	19.99	4.58	24.09	4.9	13.95	3.74
4	25.8	25.8	84.5426	51.4196	46.3722	gi|157327869	unnamed protein product [Vitis vinifera]	0	auto - low confidence	0	0	FGIVEGLMTTVHSITATQK	iTRAQ4plex@N-term; iTRAQ4plex(K)@19		0.000520096	2320.27	774.431	2320.27	774.431	3	8	39.1.1.2053.2	103.301	1.07086	20.0111	0.868309	21.4097	0.724055	24.2286	53.92	7.14	45.19	6.78	36.14	6.08	24.15	4.9
4	25.8	25.8	84.5426	51.4196	46.3722	gi|157327869	unnamed protein product [Vitis vinifera]	0	auto - low confidence	0	0	FGIVEGLMTTVHSITATQK	iTRAQ4plex@N-term; iTRAQ4plex(K)@19		-0.00548228	2320.27	774.429	2320.27	774.431	3	8	40.1.1.2200.3	101.894	0.973682	14.7066	1.37629	13.2292	0.847075	16.4259	106.95	10.05	81.5	9.22	113.62	10.58	56.04	7.55
4	25.8	25.8	84.5426	51.4196	46.3722	gi|157327869	unnamed protein product [Vitis vinifera]	0	auto - low confidence	0	0	FGIVEGLMTTVHSITATQK	iTRAQ4plex@N-term; Oxidation(M)@8; iTRAQ4plex(K)@19		-0.00628339	2336.26	779.76	2336.27	779.762	3	6	42.1.1.1843.3	84.393	0.907864	24.5051	1.28971	21.8179			40.28	6.16	28.62	5.48	40.1	6.24	6.67	2.83
4	25.8	25.8	84.5426	51.4196	46.3722	gi|157327869	unnamed protein product [Vitis vinifera]	0	auto - low confidence	0	0	FGIVEGLMTTVHSITATQK	iTRAQ4plex@N-term; Oxidation(M)@8; iTRAQ4plex(K)@19		0.0046337	2336.27	779.764	2336.27	779.762	3	9	43.1.1.1651.2	84.0717	1.28832	17.1143	0.831132	19.7851	1.08074	19.0186	66.37	7.94	66.92	8.19	42.58	6.71	44.37	6.56
4	25.8	25.8	84.5426	51.4196	46.3722	gi|157327869	unnamed protein product [Vitis vinifera]	1	auto	0	99	GILGYTEDDVVSTDFIGDNR	iTRAQ4plex@N-term; iTRAQ4plex(Y)@5		0.0104381	2473.23	825.418	2473.22	825.414	3	17	21.1.1.4306.2	95.1426	0.716056	15.0168	1.00917	13.3126	1.49934	12.5101	126.55	10.91	70.92	8.72	98.58	10	117.37	10.64
4	25.8	25.8	84.5426	51.4196	46.3722	gi|157327869	unnamed protein product [Vitis vinifera]	1	auto	0	99	GILGYTEDDVVSTDFIGDNR	iTRAQ4plex@N-term; iTRAQ4plex(Y)@5		0.00193665	2473.22	825.415	2473.22	825.414	3	16	38.1.1.1565.2	69.7022	0.915502	6.63064	0.847577	6.81221	1.11869	6.56578	542.76	22.63	388.89	20.05	355.1	19.13	375.59	19.05
4	25.8	25.8	84.5426	51.4196	46.3722	gi|157327869	unnamed protein product [Vitis vinifera]	1	auto	0	83	GILGYTEDDVVSTDFIGDNR	iTRAQ4plex@N-term; iTRAQ4plex(T)@6		0.0197669	2473.24	825.421	2473.22	825.414	3	13	4.1.1.4278.3	101.68	1.04518	15.1283	1.14274	14.7973	1.65507	14.0036	96.26	9.54	78.74	9	84.91	9.33	98.55	9.75
4	25.8	25.8	84.5426	51.4196	46.3722	gi|157327869	unnamed protein product [Vitis vinifera]	1	auto	0	83	GILGYTEDDVVSTDFIGDNR	iTRAQ4plex@N-term; iTRAQ4plex(Y)@5		0.00551682	2473.23	825.416	2473.22	825.414	3	13	39.1.1.1863.2	70.5257	0.803683	4.9779	0.78213	4.99891	0.781758	5.31905	1051.43	31.46	661.34	26.31	634.78	25.42	508.45	22.36
4	25.8	25.8	84.5426	51.4196	46.3722	gi|157327869	unnamed protein product [Vitis vinifera]	1	auto	0	82	GILGYTEDDVVSTDFIGDNR	iTRAQ4plex@N-term; iTRAQ4plex(T)@6		0.00816212	2473.23	825.417	2473.22	825.414	3	13	20.1.1.3849.3	95.6701	0.592556	12.1742	0.747179	11.0935	1.39748	9.60356	221.69	14.42	102.81	10.58	127.86	11.49	191.64	13.54
4	25.8	25.8	84.5426	51.4196	46.3722	gi|157327869	unnamed protein product [Vitis vinifera]	1	auto	0	10	GILGYTEDDVVSTDFIGDNR	iTRAQ4plex@N-term		0.0117125	2329.13	1165.57	2329.12	1165.57	2	10	39.1.1.1946.4	84.9465	3.93871	32.7821			5.31171	32.5081	12.11	3.46	37.33	6	26.29	5.29	39.79	6.17
4	25.8	25.8	84.5426	51.4196	46.3722	gi|157327869	unnamed protein product [Vitis vinifera]	1	auto	0	9	GILGYTEDDVVSTDFIGDNR	iTRAQ4plex@N-term; iTRAQ4plex(Y)@5		0.0278652	2473.25	825.424	2473.22	825.414	3	11	22.1.1.4273.3	92.912	0.983177	18.7775	0.842003	19.8906	1.43665	17.7006	64.59	7.81	49.7	7.14	41.98	6.63	57.4	7.42
4	25.8	25.8	84.5426	51.4196	46.3722	gi|157327869	unnamed protein product [Vitis vinifera]	1	auto	0	3	GILGYTEDDVVSTDFIGDNR	iTRAQ4plex@N-term; iTRAQ4plex(Y)@5		0.0202324	2473.24	825.421	2473.22	825.414	3	10	5.1.1.4616.2	103.409	1.16718	20.8094	1.02494	21.6389	0.635752	27.2824	47.5	6.71	43.39	6.63	37.58	6.16	18.68	4.36
4	25.8	25.8	84.5426	51.4196	46.3722	gi|157327869	unnamed protein product [Vitis vinifera]	1	auto	0	3	GILGYTEDDVVSTDFIGDNR	iTRAQ4plex@N-term; iTRAQ4plex(T)@6		0.014191	2473.24	825.419	2473.22	825.414	3	10	6.1.1.4728.2	105.938	0.665451	28.4592	0.989794	24.7236	1.67606	22.3701	37.25	5.92	19.4	4.58	28.46	5.39	38.62	6.08
4	25.8	25.8	84.5426	51.4196	46.3722	gi|157327869	unnamed protein product [Vitis vinifera]	0	auto - low confidence	0	0	GILGYTEDDVVSTDFIGDNR	iTRAQ4plex@N-term		0.0185938	2329.14	1165.58	2329.12	1165.57	2	8	3.1.1.4172.3	112.226	1.24963	29.2735	1.24578	29.5353	1.8836	27.6637	23.19	4.69	22.68	4.8	22.3	4.8	27.02	5.1
4	25.8	25.8	84.5426	51.4196	46.3722	gi|157327869	unnamed protein product [Vitis vinifera]	0	auto - low confidence	0	0	GILGYTEDDVVSTDFIGDNR	iTRAQ4plex@N-term		-0.00659834	2329.11	1165.56	2329.12	1165.57	2	9	21.1.1.4351.4	103.008	1.04886	19.5999	1.00151	19.9153	1.04028	20.7892	57.11	7.35	46.88	6.93	44.15	6.71	36.75	6
4	25.8	25.8	84.5426	51.4196	46.3722	gi|157327869	unnamed protein product [Vitis vinifera]	0	auto - low confidence	0	0	HHELK	iTRAQ4plex@N-term; iTRAQ4plex(K)@5		0.0580835	950.612	476.313	950.554	476.284	2	5	35.1.1.2183.2	38.3568	0.973873	10.5172	1.18992	9.90702	1.47921	9.80105	208.61	14.04	159	12.85	191.61	13.93	190.88	13.6
4	25.8	25.8	84.5426	51.4196	46.3722	gi|157327869	unnamed protein product [Vitis vinifera]	0	no quant - weak signal	0	0	ISAPS	No iTRAQ4plex@N-term	cleaved V-I@N-term; cleaved S-K@C-term	0.0853469	473.334	474.341	473.249	474.256	1	5	15.1.1.7090.3	139.399							0	0	0	0.11	3.26	1.73	0	0.16
4	25.8	25.8	84.5426	51.4196	46.3722	gi|157327869	unnamed protein product [Vitis vinifera]	1	auto	0	51	KVVISAPSK	iTRAQ4plex@N-term; iTRAQ4plex(K)@1; iTRAQ4plex(K)@9	missed K-V@1	0.0337521	1359.92	680.965	1359.88	680.948	2	13	26.1.1.2669.2	47.5335	0.93361	7.13409	1.15318	6.67761	1.24939	6.88779	465.24	20.95	339.94	18.81	414.13	20.42	359.56	18.74
4	25.8	25.8	84.5426	51.4196	46.3722	gi|157327869	unnamed protein product [Vitis vinifera]	1	auto	0	30	KVVISAPSK	iTRAQ4plex@N-term; iTRAQ4plex(K)@1; iTRAQ4plex(K)@9	missed K-V@1	-0.0143349	1359.87	680.941	1359.88	680.948	2	9	42.1.1.1409.3	27.6056	1.01645	17.1106	0.863948	18.0425	0.79674	19.6556	76.19	8.49	60.61	7.87	50.81	7.21	37.55	6.08
4	25.8	25.8	84.5426	51.4196	46.3722	gi|157327869	unnamed protein product [Vitis vinifera]	1	auto	0	29	KVVISAPSK	iTRAQ4plex@N-term; iTRAQ4plex(K)@1; iTRAQ4plex(K)@9	missed K-V@1	0.03717	1359.92	680.967	1359.88	680.948	2	13	26.1.1.2672.2	47.6377	1.02016	4.23363	1.03244	4.22361	1.12414	4.3421	1245.52	34.31	994.44	31.97	992.61	31.78	866.1	29.07
4	25.8	25.8	84.5426	51.4196	46.3722	gi|157327869	unnamed protein product [Vitis vinifera]	1	auto	0	20	KVVISAPSK	iTRAQ4plex@N-term; iTRAQ4plex(K)@1; iTRAQ4plex(K)@9	missed K-V@1	0.0143906	1359.9	454.306	1359.88	454.301	3	10	10.1.1.2451.2	43.9257	0.956633	6.33089	1.05657	6.13532	1.11727	6.37345	580.49	23.41	434.61	21.21	473.43	21.89	401.19	19.8
4	25.8	25.8	84.5426	51.4196	46.3722	gi|157327869	unnamed protein product [Vitis vinifera]	1	auto	0	12	KVVISAPSK	iTRAQ4plex@N-term; iTRAQ4plex(K)@1; iTRAQ4plex(K)@9	missed K-V@1	-0.0111108	1359.87	454.297	1359.88	454.301	3	10	43.1.1.1289.4	26.8968	1.07439	5.25453	0.997462	5.39355	1.13554	5.459	782.38	27.2	657.87	25.92	602.39	24.84	549.56	23.13
4	25.8	25.8	84.5426	51.4196	46.3722	gi|157327869	unnamed protein product [Vitis vinifera]	1	auto	0	11	KVVISAPSK	iTRAQ4plex@N-term; iTRAQ4plex(K)@1; iTRAQ4plex(K)@9	missed K-V@1	-0.00323522	1359.88	680.946	1359.88	680.948	2	13	10.1.1.2450.2	43.8565	1.00681	6.93302	1.10325	6.74478	1.15609	7.02302	468.89	21.05	369.47	19.52	399.31	20.1	335.32	18.11
4	25.8	25.8	84.5426	51.4196	46.3722	gi|157327869	unnamed protein product [Vitis vinifera]	1	auto	0	11	KVVISAPSK	iTRAQ4plex@N-term; iTRAQ4plex(K)@1; iTRAQ4plex(K)@9	missed K-V@1	0.0482652	1359.93	454.317	1359.88	454.301	3	9	26.1.1.2672.3	47.6894	1.06407	7.07987	0.985062	7.26868	1.05371	7.5076	433.55	20.25	361.05	19.21	329.66	18.36	282.59	16.61
4	25.8	25.8	84.5426	51.4196	46.3722	gi|157327869	unnamed protein product [Vitis vinifera]	1	auto	0	4	KVVISAPSK	iTRAQ4plex@N-term; iTRAQ4plex(K)@1; iTRAQ4plex(K)@9	missed K-V@1	0.00562294	1359.89	680.951	1359.88	680.948	2	8	43.1.1.1288.2	26.7243	0.85013	15.288	1.22571	13.5783	1.1706	14.5808	108.23	10.1	72.01	8.72	102.4	10.1	78.37	8.78
4	25.8	25.8	84.5426	51.4196	46.3722	gi|157327869	unnamed protein product [Vitis vinifera]	1	auto	0	3	KVVISAPSK	iTRAQ4plex@N-term; iTRAQ4plex(K)@1; iTRAQ4plex(K)@9	missed K-V@1	0.0122849	1359.89	454.305	1359.88	454.301	3	9	10.1.1.2452.2	44.0465	0.898341	6.82367	0.901903	6.80227	0.95452	7.07571	519.59	22.14	365.31	19.47	361.73	19.18	306.79	17.33
4	25.8	25.8	84.5426	51.4196	46.3722	gi|157327869	unnamed protein product [Vitis vinifera]	0	auto - low confidence	0	0	KVVISAPSK	iTRAQ4plex@N-term; iTRAQ4plex(K)@1; iTRAQ4plex(K)@9	missed K-V@1	0.183532	1360.07	681.04	1359.88	680.948	2	8	27.1.1.2582.2	45.8566	0.872785	10.2252	0.823302	10.431	1.07138	10.1023	235.48	14.9	160.85	12.92	149.65	12.41	156.06	12.29
4	25.8	25.8	84.5426	51.4196	46.3722	gi|157327869	unnamed protein product [Vitis vinifera]	0	auto - low confidence	0	0	KVVISAPSK	iTRAQ4plex@N-term; iTRAQ4plex(K)@1; iTRAQ4plex(K)@9	missed K-V@1	0.158752	1360.04	681.027	1359.88	680.948	2	7	27.1.1.2585.2	45.9608	0.865747	10.3157	0.953665	9.94819	0.855129	10.9772	233.38	14.83	158.13	12.85	171.8	13.15	123.45	11.05
4	25.8	25.8	84.5426	51.4196	46.3722	gi|157327869	unnamed protein product [Vitis vinifera]	1	auto	0	99	KVVISAPSKDAPMFVVGVNEK	iTRAQ4plex@N-term; iTRAQ4plex(K)@1; iTRAQ4plex(K)@9; Oxidation(M)@13; iTRAQ4plex(K)@21	missed K-V@1	0.0815634	2806.69	936.572	2806.61	936.544	3	15	25.1.1.2910.2	60.0486	0.966018	6.28465	0.861489	6.5917	1.83651	5.52305	583.62	23.47	441.24	21.31	388.1	20.27	663.01	25.1
4	25.8	25.8	84.5426	51.4196	46.3722	gi|157327869	unnamed protein product [Vitis vinifera]	1	auto	0	86	KVVISAPSKDAPMFVVGVNEK	iTRAQ4plex@N-term; iTRAQ4plex(K)@1; iTRAQ4plex(K)@9; Oxidation(M)@13; iTRAQ4plex(K)@21	missed K-V@1	0.101339	2806.71	936.578	2806.61	936.544	3	13	26.1.1.2955.2	63.1302	0.807026	5.84495	0.739748	6.08289	1.83029	4.83677	760.33	26.76	480.23	22.41	434.16	21.54	860.83	28.56
4	25.8	25.8	84.5426	51.4196	46.3722	gi|157327869	unnamed protein product [Vitis vinifera]	1	auto	0	84	KVVISAPSKDAPMFVVGVNEK	iTRAQ4plex@N-term; iTRAQ4plex(K)@1; iTRAQ4plex(K)@9; Oxidation(M)@13; iTRAQ4plex(K)@21	missed K-V@1	-0.00541174	2806.61	936.543	2806.61	936.544	3	13	9.1.1.2810.3	55.6849	0.931812	5.34421	0.817049	5.64828	1.88607	4.61223	825.58	27.91	602.07	24.92	520.68	23.56	963.19	30.22
4	25.8	25.8	84.5426	51.4196	46.3722	gi|157327869	unnamed protein product [Vitis vinifera]	1	auto	0	50	KVVISAPSKDAPMFVVGVNEK	iTRAQ4plex@N-term; iTRAQ4plex(K)@1; iTRAQ4plex(K)@9; Oxidation(M)@13; iTRAQ4plex(K)@21	missed K-V@1	0.00587831	2806.62	936.546	2806.61	936.544	3	12	43.1.1.1451.2	49.5717	0.908958	4.42057	0.724297	4.82747	1.55754	3.97023	1224.53	33.99	871.11	29.97	684.62	27.04	1179.79	33.49
4	25.8	25.8	84.5426	51.4196	46.3722	gi|157327869	unnamed protein product [Vitis vinifera]	1	auto	0	40	KVVISAPSKDAPMFVVGVNEK	iTRAQ4plex@N-term; iTRAQ4plex(K)@1; iTRAQ4plex(K)@9; Oxidation(M)@13; iTRAQ4plex(K)@21	missed K-V@1	-0.007609	2806.6	936.542	2806.61	936.544	3	12	10.1.1.2625.3	53.739	0.837179	4.83144	0.737205	5.09803	1.72375	4.10985	1083.75	31.95	710.08	27.18	616.71	25.65	1155.58	33.09
4	25.8	25.8	84.5426	51.4196	46.3722	gi|157327869	unnamed protein product [Vitis vinifera]	1	auto	0	21	KVVISAPSKDAPMFVVGVNEK	iTRAQ4plex@N-term; iTRAQ4plex(K)@1; iTRAQ4plex(K)@9; iTRAQ4plex(K)@21	missed K-V@1	0.093934	2790.71	931.244	2790.62	931.213	3	11	25.1.1.2934.2	64.1986	0.877217	7.83378	0.710243	8.40799	0.692299	9.0166	398.84	19.39	273.82	16.82	218.66	15	170.8	12.97
4	25.8	25.8	84.5426	51.4196	46.3722	gi|157327869	unnamed protein product [Vitis vinifera]	1	auto	0	13	KVVISAPSKDAPMFVVGVNEK	iTRAQ4plex@N-term; iTRAQ4plex(K)@1; iTRAQ4plex(K)@9; Oxidation(M)@13; iTRAQ4plex(K)@21	missed K-V@1	0.0184376	2806.63	936.551	2806.61	936.544	3	11	42.1.1.1647.2	50.5255	1.00429	4.84377	0.840526	5.17286	1.46108	4.57266	957.96	30.08	752.95	27.77	621.53	25.55	865.8	28.78
4	25.8	25.8	84.5426	51.4196	46.3722	gi|157327869	unnamed protein product [Vitis vinifera]	0	auto - low confidence	0	0	KVVISAPSKDAPMFVVGVNEK	iTRAQ4plex@N-term; iTRAQ4plex(K)@1; iTRAQ4plex(K)@9; iTRAQ4plex(K)@21	missed K-V@1	0.0996103	2790.72	931.246	2790.62	931.213	3	7	26.1.1.2981.2	67.6152	1.11779	15.7815	0.88686	16.9725	0.586049	21.0322	84.52	8.94	73.94	8.66	57.86	7.68	30.64	5.57
4	25.8	25.8	84.5426	51.4196	46.3722	gi|157327869	unnamed protein product [Vitis vinifera]	0	auto - low confidence	0	0	LTGMAFR	iTRAQ4plex@N-term; Oxidation(M)@4		-0.0125348	954.495	478.255	954.508	478.261	2	7	2.1.1.3885.2	69.1757	1.10177	17.3203	0.840975	19.2471	2.26941	15.1348	70.8	8.19	61.05	7.87	45.96	7.07	99.39	9.7
4	25.8	25.8	84.5426	51.4196	46.3722	gi|157327869	unnamed protein product [Vitis vinifera]	0	auto - low confidence	0	0	LTGMAFR	iTRAQ4plex@N-term; Oxidation(M)@4		-0.00923447	954.499	478.257	954.508	478.261	2	8	4.1.1.3769.2	67.9206	1.04791	11.4413	1.16686	11.1642	2.15653	9.93695	168.18	12.61	137.93	11.92	151.48	12.53	224.35	14.63
4	25.8	25.8	84.5426	51.4196	46.3722	gi|157327869	unnamed protein product [Vitis vinifera]	0	auto - low confidence	0	0	LTGMAFR	iTRAQ4plex@N-term		-0.00433073	938.509	470.262	938.513	470.264	2	7	4.1.1.4144.2	81.1997	0.986919	9.23414	1.13494	8.83813	1.06086	9.55157	267.88	15.91	206.91	14.63	234.68	15.36	175.79	13.15
4	25.8	25.8	84.5426	51.4196	46.3722	gi|157327869	unnamed protein product [Vitis vinifera]	0	auto - low confidence	0	0	LTGMAFR	iTRAQ4plex@N-term		-0.0105672	938.502	470.259	938.513	470.264	2	6	5.1.1.4428.2	81.6743	1.26343	9.27654	1.05953	9.81708	1.06643	10.3217	228.72	14.73	226.16	15.1	187.06	13.86	150.88	12.17
4	25.8	25.8	84.5426	51.4196	46.3722	gi|157327869	unnamed protein product [Vitis vinifera]	0	auto - low confidence	0	0	LTGMAFR	iTRAQ4plex@N-term; Oxidation(M)@4		-0.0059664	954.502	478.258	954.508	478.261	2	7	16.1.1.4223.2	77.1573	1.13833	15.1955	1.33714	14.6475	2.5188	13.0988	90.83	9.27	80.92	9.11	93.75	9.85	141.52	11.62
4	25.8	25.8	84.5426	51.4196	46.3722	gi|157327869	unnamed protein product [Vitis vinifera]	0	auto - low confidence	0	0	LTGMAFR	iTRAQ4plex@N-term		-0.00260926	938.51	470.262	938.513	470.264	2	7	20.1.1.3751.2	78.7135	0.895278	9.69333	1.04195	9.20435	0.943599	10.0896	258.75	15.62	181.3	13.75	208.11	14.46	151.03	12.21
4	25.8	25.8	84.5426	51.4196	46.3722	gi|157327869	unnamed protein product [Vitis vinifera]	0	auto - low confidence	0	0	LTGMAFR	iTRAQ4plex@N-term; Oxidation(M)@4		-0.00927228	954.499	478.257	954.508	478.261	2	6	21.1.1.3708.2	65.6643	1.05465	14.3384	1.31296	13.4397	1.06664	15.1509	106.82	10.05	88.17	9.54	108.26	10.39	70.48	8.37
4	25.8	25.8	84.5426	51.4196	46.3722	gi|157327869	unnamed protein product [Vitis vinifera]	0	auto - low confidence	0	0	LTGMAFR	iTRAQ4plex@N-term; Oxidation(M)@4		-0.00430836	954.504	478.259	954.508	478.261	2	6	37.1.1.1864.2	36.5902	1.70665	19.6483	1.14955	22.2193	2.39548	19.0777	43.94	6.48	58.69	7.62	38.99	6.48	65.11	7.88
4	25.8	25.8	84.5426	51.4196	46.3722	gi|157327869	unnamed protein product [Vitis vinifera]	0	auto - low confidence	0	0	LTGMAFR	iTRAQ4plex@N-term; Oxidation(M)@4		-0.00431969	954.504	478.259	954.508	478.261	2	7	39.1.1.1540.2	33.4599	1.1559	11.5556	1.1506	11.6028	1.15863	12.2089	155.21	12.12	140.41	11.96	137.85	11.83	111.24	10.44
4	25.8	25.8	84.5426	51.4196	46.3722	gi|157327869	unnamed protein product [Vitis vinifera]	0	auto - low confidence	0	0	LTGMAFR	iTRAQ4plex@N-term		-0.00695404	938.506	470.26	938.513	470.264	2	6	39.1.1.1718.2	45.6683	1.09291	13.5284	1.24801	13.0067	0.936315	15.1037	117.32	10.54	100.35	10.15	113.02	10.63	67.95	8.25
4	25.8	25.8	84.5426	51.4196	46.3722	gi|157327869	unnamed protein product [Vitis vinifera]	1	auto	0	99	NPEEIPWGETGAEFVVESTGVFTDKDK	iTRAQ4plex@N-term; iTRAQ4plex(K)@25; iTRAQ4plex(K)@27		0.0243614	3412.73	854.189	3412.7	854.183	4	17	40.1.1.2164.2	95.6327	0.628521	11.1033	0.96544	9.42375	0.857186	10.4737	255.64	15.49	125.75	11.7	190.51	13.75	135.55	11.58
4	25.8	25.8	84.5426	51.4196	46.3722	gi|157327869	unnamed protein product [Vitis vinifera]	1	auto	0	99	NPEEIPWGETGAEFVVESTGVFTDKDK	iTRAQ4plex@N-term; iTRAQ4plex(K)@25; iTRAQ4plex(K)@27		0.0222258	3412.73	854.189	3412.7	854.183	4	16	41.1.1.2026.2	95.4396	1.11051	12.4766	1.10675	12.5391	1.33114	12.4889	136.31	11.36	118.47	11	116.45	10.91	112.24	10.44
4	25.8	25.8	84.5426	51.4196	46.3722	gi|157327869	unnamed protein product [Vitis vinifera]	0	auto - shared MS/MS	0	84	NPEEIPWGETGAEFVVESTGVFTDKDK	iTRAQ4plex@N-term; iTRAQ4plex(K)@25; iTRAQ4plex(K)@27		-0.927522	3411.78	853.951	3412.7	854.183	4	14	39.1.1.2001.4	94.434	0.786232	30.2165	1.91275	23.229	1.82317	24.7043	29.74	5.29	18.3	4.47	43.91	6.56	33.54	5.75
4	25.8	25.8	84.5426	51.4196	46.3722	gi|157327869	unnamed protein product [Vitis vinifera]	0	auto - shared MS/MS	0	58	NPEEIPWGETGAEFVVESTGVFTDKDK	iTRAQ4plex@N-term; iTRAQ4plex(K)@25; iTRAQ4plex(K)@27		0.0160829	3412.72	1138.58	3412.7	1138.58	3	12	41.1.1.2026.3	95.4912	0.932666	9.06732	1.13126	8.54351	1.41278	8.43713	288.23	16.49	210.39	14.8	251.69	15.97	251.89	15.62
4	25.8	25.8	84.5426	51.4196	46.3722	gi|157327869	unnamed protein product [Vitis vinifera]	1	auto	0	57	NPEEIPWGETGAEFVVESTGVFTDKDK	iTRAQ4plex@N-term; iTRAQ4plex(K)@25; iTRAQ4plex(K)@27		0.0219055	3412.73	1138.58	3412.7	1138.58	3	12	1.1.1.1808.2	96.796	1.01778	9.89048	0.789779	10.7868	0.928343	10.7662	227.53	14.66	181.24	13.6	138.71	12	130.66	11.27
4	25.8	25.8	84.5426	51.4196	46.3722	gi|157327869	unnamed protein product [Vitis vinifera]	1	auto	0	57	NPEEIPWGETGAEFVVESTGVFTDKDK	iTRAQ4plex@N-term; iTRAQ4plex(K)@25; iTRAQ4plex(K)@27		0.00671424	3412.71	1138.58	3412.7	1138.58	3	12	13.1.1.3273.2	74.9984	0.938399	10.6258	0.789087	11.3103	1.19701	10.395	207.7	14	152.54	12.53	126.51	11.49	153.79	12.17
4	25.8	25.8	84.5426	51.4196	46.3722	gi|157327869	unnamed protein product [Vitis vinifera]	0	auto - shared MS/MS	0	57	NPEEIPWGETGAEFVVESTGVFTDKDK	iTRAQ4plex@N-term; iTRAQ4plex(K)@25; iTRAQ4plex(K)@27		0.415772	3413.12	1138.71	3412.7	1138.58	3	12	27.1.1.3092.2	94.2032	0.872578	18.1532	1.16132	16.5722	1.39121	16.5949	75.31	8.43	51.43	7.35	67.51	8.25	64.81	7.94
4	25.8	25.8	84.5426	51.4196	46.3722	gi|157327869	unnamed protein product [Vitis vinifera]	0	auto - shared MS/MS	0	56	NPEEIPWGETGAEFVVESTGVFTDKDK	iTRAQ4plex@N-term; iTRAQ4plex(K)@25; iTRAQ4plex(K)@27		-0.781446	3411.92	853.988	3412.7	854.183	4	12	30.1.1.4489.2	99.0166	0.713829	16.7214	0.952653	15.0672	1.27729	14.5582	102.1	9.8	57.04	7.81	75.08	8.72	80.67	8.83
4	25.8	25.8	84.5426	51.4196	46.3722	gi|157327869	unnamed protein product [Vitis vinifera]	1	auto	0	17	NPEEIPWGETGAEFVVESTGVFTDKDK	iTRAQ4plex@N-term; iTRAQ4plex(K)@25; iTRAQ4plex(K)@27		0.00841132	3412.71	1138.58	3412.7	1138.58	3	11	22.1.1.4356.2	107.178	0.977426	6.58326	0.924136	6.72186	1.22381	6.48832	528.44	22.34	404.24	20.4	376.96	19.7	400.04	19.69
4	25.8	25.8	84.5426	51.4196	46.3722	gi|157327869	unnamed protein product [Vitis vinifera]	1	auto	0	16	NPEEIPWGETGAEFVVESTGVFTDKDK	iTRAQ4plex@N-term; iTRAQ4plex(K)@25; iTRAQ4plex(K)@27		0.172608	3412.88	1138.63	3412.7	1138.58	3	11	26.1.1.3284.2	94.8243	0.738012	12.0409	0.800327	11.6505	1.09441	11.1191	191.38	13.42	110.54	10.82	118.23	11	129.56	11.18
4	25.8	25.8	84.5426	51.4196	46.3722	gi|157327869	unnamed protein product [Vitis vinifera]	1	auto	0	15	NPEEIPWGETGAEFVVESTGVFTDKDK	iTRAQ4plex@N-term; iTRAQ4plex(K)@25; iTRAQ4plex(K)@27		-0.00537073	3412.7	1138.57	3412.7	1138.58	3	10	10.1.1.2792.3	77.5865	0.788894	26.3566	1.04785	23.8849	1.07844	25.1069	38.24	6	23.61	5	30.93	5.57	25.51	5
4	25.8	25.8	84.5426	51.4196	46.3722	gi|157327869	unnamed protein product [Vitis vinifera]	1	auto	0	15	NPEEIPWGETGAEFVVESTGVFTDKDK	iTRAQ4plex@N-term; iTRAQ4plex(K)@25; iTRAQ4plex(K)@27		0.0609135	3412.76	1138.6	3412.7	1138.58	3	11	14.1.1.3040.2	71.6446	0.977201	10.1296	0.953038	10.2399	1.28832	9.82816	223.42	14.53	170.87	13.27	164.36	13	178.05	13.12
4	25.8	25.8	84.5426	51.4196	46.3722	gi|157327869	unnamed protein product [Vitis vinifera]	1	auto	0	3	NPEEIPWGETGAEFVVESTGVFTDKDK	iTRAQ4plex@N-term; iTRAQ4plex(K)@25; iTRAQ4plex(K)@27		0.0145059	3412.72	1138.58	3412.7	1138.58	3	10	40.1.1.2159.2	94.7702	0.998185	5.98205	0.989472	6.01899	1.34789	5.77104	631.99	24.43	493.72	22.54	482.7	22.27	526.94	22.58
4	25.8	25.8	84.5426	51.4196	46.3722	gi|157327869	unnamed protein product [Vitis vinifera]	1	auto	0	3	NPEEIPWGETGAEFVVESTGVFTDKDK	iTRAQ4plex@N-term; iTRAQ4plex(K)@25; iTRAQ4plex(K)@27		0.0386754	3412.74	1138.59	3412.7	1138.58	3	10	40.1.1.2162.3	95.3393	0.870494	4.77585	0.933903	4.66464	1.20333	4.54852	1084.21	31.97	738.65	27.75	781.59	28.25	807.04	27.95
4	25.8	25.8	84.5426	51.4196	46.3722	gi|157327869	unnamed protein product [Vitis vinifera]	1	auto	0	2	NPEEIPWGETGAEFVVESTGVFTDKDK	iTRAQ4plex@N-term; iTRAQ4plex(K)@25; iTRAQ4plex(K)@27		-0.00906504	3412.7	1138.57	3412.7	1138.58	3	10	42.1.1.1916.3	96.3263	1.09155	12.7216	0.957673	13.3235	1.27887	12.8097	132.11	11.18	112.86	10.72	97.66	10.05	104.51	10.05
4	25.8	25.8	84.5426	51.4196	46.3722	gi|157327869	unnamed protein product [Vitis vinifera]	0	auto - low confidence	0	0	NPEEIPWGETGAEFVVESTGVFTDKDK	iTRAQ4plex@N-term; iTRAQ4plex(K)@25; iTRAQ4plex(K)@27		0.0397931	3412.74	854.193	3412.7	854.183	4	5	6.1.1.4835.2	124.395	1.59322	31.3057					17.82	4.12	22.22	4.69	14.37	3.87	11.18	3.32
4	25.8	25.8	84.5426	51.4196	46.3722	gi|157327869	unnamed protein product [Vitis vinifera]	0	auto - low confidence	0	0	NPEEIPWGETGAEFVVESTGVFTDKDK	iTRAQ4plex@N-term; iTRAQ4plex(K)@25; iTRAQ4plex(K)@27		-0.00317346	3412.7	1138.57	3412.7	1138.58	3	9	10.1.1.2790.2	77.2415	0.993448	8.62482	0.994003	8.61685	0.920572	9.3662	304.91	16.97	237.07	15.62	233.95	15.39	173.63	13.08
4	25.8	25.8	84.5426	51.4196	46.3722	gi|157327869	unnamed protein product [Vitis vinifera]	0	auto - low confidence	0	0	NPEEIPWGETGAEFVVESTGVFTDKDK	iTRAQ4plex@N-term; iTRAQ4plex(K)@25; iTRAQ4plex(K)@27		-0.581054	3412.12	1138.38	3412.7	1138.58	3	8	27.1.1.3093.3	94.3241	1.16999	22.0136	0.821115	24.7964	0.984055	24.5476	42.22	6.32	38.66	6.24	26.76	5.29	25.7	5
4	25.8	25.8	84.5426	51.4196	46.3722	gi|157327869	unnamed protein product [Vitis vinifera]	0	auto - low confidence	0	0	NPEEIPWGETGAEFVVESTGVFTDKDK	iTRAQ4plex@N-term; iTRAQ4plex(K)@25; iTRAQ4plex(K)@27		0.226441	3412.93	1138.65	3412.7	1138.58	3	9	30.1.1.4485.2	98.895	0.933088	11.6189	0.906788	11.7823	1.48522	10.6632	174.84	12.85	127.68	11.49	122.38	11.27	160.63	12.41
4	25.8	25.8	84.5426	51.4196	46.3722	gi|157327869	unnamed protein product [Vitis vinifera]	0	auto - low confidence	0	0	NPEEIPWGETGAEFVVESTGVFTDKDK	iTRAQ4plex@N-term; Dehydrated(D)@24; iTRAQ4plex(K)@25; iTRAQ4plex(K)@27		0.0338052	3394.73	849.689	3394.69	849.681	4	9	40.1.1.2161.2	95.1152	0.99959	5.60277	0.905454	5.79942	1.11749	5.71647	718.79	26.06	562.32	24.02	502.38	22.74	496.87	21.96
4	25.8	25.8	84.5426	51.4196	46.3722	gi|157327869	unnamed protein product [Vitis vinifera]	0	no quant - weak signal	0	0	NPEEIPWGETGAEFVVESTGVFTDKDK	iTRAQ4plex@N-term; iTRAQ4plex(K)@25; iTRAQ4plex(K)@27		-0.0200714	3412.68	854.178	3412.7	854.183	4	4	40.1.1.2281.3	115.867							3.07	1.73	7.19	2.65	6.06	2.45	0	0.3
4	25.8	25.8	84.5426	51.4196	46.3722	gi|157327869	unnamed protein product [Vitis vinifera]	0	auto - low confidence	0	0	NPEEIPWGETGAEFVVESTGVFTDKDK	iTRAQ4plex@N-term; iTRAQ4plex(K)@25; iTRAQ4plex(K)@27		0.0193787	3412.72	1138.58	3412.7	1138.58	3	9	41.1.1.2028.2	95.7846	0.970354	6.33409	1.00138	6.28608	1.30042	6.11947	574.02	23.28	435.93	21.21	443.7	21.31	461.75	21.16
4	25.8	25.8	84.5426	51.4196	46.3722	gi|157327869	unnamed protein product [Vitis vinifera]	0	auto - low confidence	0	0	NPEEIPWGETGAEFVVESTGVFTDKDK	iTRAQ4plex@N-term; iTRAQ4plex(K)@25; iTRAQ4plex(K)@27		0.00778049	3412.71	1138.58	3412.7	1138.58	3	9	42.1.1.1915.2	96.1022	1.09637	17.3245	1.66688	15.4721	1.67375	16.2441	71.86	8.25	61.66	8	92.46	9.59	74.4	8.55
4	25.8	25.8	84.5426	51.4196	46.3722	gi|157327869	unnamed protein product [Vitis vinifera]	0	auto - low confidence	0	0	NPEEIPWGETGAEFVVESTGVFTDKDK	iTRAQ4plex@N-term; iTRAQ4plex(K)@25; iTRAQ4plex(K)@27		-0.019685	3412.68	1138.57	3412.7	1138.58	3	6	42.1.1.1925.2	97.2088	0.93314	29.3404	1.2306	26.8788	0.939451	31.0951	27.55	5.1	20.12	4.58	26.17	5.1	16.01	4
4	25.8	25.8	84.5426	51.4196	46.3722	gi|157327869	unnamed protein product [Vitis vinifera]	0	auto - low confidence	0	0	NPEEIPWGETGAEFVVESTGVFTDKDK	iTRAQ4plex@N-term; iTRAQ4plex(K)@25; iTRAQ4plex(K)@27		0.00179685	3412.71	854.184	3412.7	854.183	4	15	43.1.1.1723.4	96.595	0.812163	18.629	1.28055	16.1271	1.777	15.5459	75.39	8.43	47.92	7.14	74.52	8.66	82.87	8.95
4	25.8	25.8	84.5426	51.4196	46.3722	gi|157327869	unnamed protein product [Vitis vinifera]	0	auto - low confidence	0	0	NPEEIPWGETGAEFVVESTGVFTDKDK	iTRAQ4plex@N-term; iTRAQ4plex(K)@25; iTRAQ4plex(K)@27		-0.0094335	3412.69	854.181	3412.7	854.183	4	8	43.1.1.1727.2	97.1817	0.645675	23.5191	0.681323	22.8845	1.03151	21.0205	55.37	7.21	27.98	5.48	29.12	5.48	35.33	5.83
4	25.8	25.8	84.5426	51.4196	46.3722	gi|157327869	unnamed protein product [Vitis vinifera]	0	auto - low confidence	0	0.465769	PSSTGAAK	No iTRAQ4plex@N-term; iTRAQ4plex(K)@8	cleaved I-P@N-term	0.00578767	861.474	431.744	861.468	431.741	2	9	2.1.1.4161.3	86.199	0.810252	11.7224	0.931513	11.1595	1.13718	11.0811	189.03	13.34	119.87	11.22	135.92	11.75	132.97	11.36
4	25.8	25.8	84.5426	51.4196	46.3722	gi|157327869	unnamed protein product [Vitis vinifera]	0	auto - low confidence	0	0	PSSTGAAK	No iTRAQ4plex@N-term; iTRAQ4plex(K)@8	cleaved I-P@N-term	0.00375659	861.472	431.743	861.468	431.741	2	6	16.1.1.4285.2	87.5422	0.790698	23.4869	0.762663	23.7474	1.05215	22.5242	47.8	6.71	29.58	5.57	28.14	5.39	31.11	5.48
4	25.8	25.8	84.5426	51.4196	46.3722	gi|157327869	unnamed protein product [Vitis vinifera]	0	auto - low confidence	0	0	PSSTGAAK	No iTRAQ4plex@N-term; iTRAQ4plex(K)@8	cleaved I-P@N-term	0.00269535	861.471	431.743	861.468	431.741	2	7	20.1.1.3764.2	80.956	0.867701	13.2184	1.02393	12.5451	1.56191	11.6762	142.16	11.58	96.54	10.05	112.36	10.72	137.35	11.49
4	25.8	25.8	84.5426	51.4196	46.3722	gi|157327869	unnamed protein product [Vitis vinifera]	0	auto - low confidence	0	0	PSSTGAAK	No iTRAQ4plex@N-term; iTRAQ4plex(K)@8	cleaved I-P@N-term	0.00376184	861.472	431.743	861.468	431.741	2	8	37.1.1.1987.2	52.021	0.866567	11.4961	0.977694	11.0405	1.1979	10.9513	187.76	13.3	127.34	11.53	141.7	12	139.13	11.62
4	25.8	25.8	84.5426	51.4196	46.3722	gi|157327869	unnamed protein product [Vitis vinifera]	0	auto - shared MS/MS	0	6	SSIFDAK	iTRAQ4plex@N-term; iTRAQ4plex(K)@7		-0.00166147	1054.59	528.302	1054.59	528.302	2	10	6.1.1.3965.2	70.1105	0.916627	5.07506	0.946227	5.03309	1.34608	4.75881	927.55	29.58	665.41	26.27	677.48	26.38	772.33	27.28
4	25.8	25.8	84.5426	51.4196	46.3722	gi|157327869	unnamed protein product [Vitis vinifera]	0	auto - shared MS/MS	0	3	SSIFDAK	iTRAQ4plex@N-term; iTRAQ4plex(K)@7		0.0073854	1054.6	528.306	1054.59	528.302	2	9	7.1.1.3375.2	59.9408	0.785323	10.994	0.740952	11.2549	1.36132	9.73874	218.85	14.35	134.51	11.87	125.17	11.45	184.29	13.27
4	25.8	25.8	84.5426	51.4196	46.3722	gi|157327869	unnamed protein product [Vitis vinifera]	0	auto - shared MS/MS	0	3	SSIFDAK	iTRAQ4plex@N-term; iTRAQ4plex(K)@7		0.00345111	1054.59	528.304	1054.59	528.302	2	9	22.1.1.3804.2	67.9645	1.03669	5.11029	0.934997	5.31739	1.53925	4.80523	845.29	28.27	685.83	26.5	610.07	25.22	804.84	27.77
4	25.8	25.8	84.5426	51.4196	46.3722	gi|157327869	unnamed protein product [Vitis vinifera]	0	auto - shared MS/MS	0	2	SSIFDAK	iTRAQ4plex@N-term; iTRAQ4plex(K)@7		-0.0139366	1054.58	528.295	1054.59	528.302	2	7	41.1.1.1645.2	35.1938	1.05375	13.4201	1.11143	13.2627	1.57248	12.6173	121.62	10.72	100.3	10.15	104.34	10.34	118.3	10.68
4	25.8	25.8	84.5426	51.4196	46.3722	gi|157327869	unnamed protein product [Vitis vinifera]	0	auto - shared MS/MS	0	1	SSIFDAK	iTRAQ4plex@N-term; iTRAQ4plex(K)@7		0.00370945	1054.59	528.304	1054.59	528.302	2	7	6.1.1.3956.2	69.9013	1.0954	10.4675	1.23195	10.153	1.53632	10.0278	195.51	13.6	167.61	13.11	185.92	13.75	185.8	13.42
4	25.8	25.8	84.5426	51.4196	46.3722	gi|157327869	unnamed protein product [Vitis vinifera]	0	auto - shared MS/MS	0	1	SSIFDAK	iTRAQ4plex@N-term; iTRAQ4plex(K)@7		-0.00633368	1054.58	528.299	1054.59	528.302	2	7	40.1.1.1625.2	35.9286	1.1033	9.54961	1.08651	9.65357	1.60518	9.05586	233.52	14.87	201.64	14.35	195.85	14.21	231.87	14.93
4	25.8	25.8	84.5426	51.4196	46.3722	gi|157327869	unnamed protein product [Vitis vinifera]	0	auto - shared MS/MS	0	1	SSIFDAK	iTRAQ4plex@N-term; iTRAQ4plex(K)@7		-0.00755436	1054.58	528.299	1054.59	528.302	2	8	40.1.1.1627.2	36.0153	1.01214	5.42576	1.02526	5.43626	1.66674	4.95924	762.04	26.83	603.64	24.92	603.08	24.98	785.67	27.44
4	25.8	25.8	84.5426	51.4196	46.3722	gi|157327869	unnamed protein product [Vitis vinifera]	0	auto - low confidence	0	0	SSIFDAK	iTRAQ4plex@N-term; iTRAQ4plex(K)@7		-0.00375087	1054.59	528.301	1054.59	528.302	2	7	22.1.1.3801.2	67.8604	1.11021	8.96036	1.3697	8.46556	1.59954	8.52768	265.19	15.84	230.42	15.39	280.38	16.82	262.39	15.97
4	25.8	25.8	84.5426	51.4196	46.3722	gi|157327869	unnamed protein product [Vitis vinifera]	0	auto - low confidence	0	0	SSIFDAK	iTRAQ4plex@N-term; iTRAQ4plex(K)@7		-0.0055897	1054.58	528.3	1054.59	528.302	2	5	23.1.1.3363.3	67.6185	0.999963	10.3417	1.10193	10.0663	1.51206	9.66097	211.69	14.14	165.67	13.08	180.06	13.56	198	13.82
4	25.8	25.8	84.5426	51.4196	46.3722	gi|157327869	unnamed protein product [Vitis vinifera]	0	auto - low confidence	0	0	SSIFDAK	iTRAQ4plex@N-term; iTRAQ4plex(K)@7		-0.00246479	1054.59	528.301	1054.59	528.302	2	6	39.1.1.1593.2	35.6274	0.759038	16.0696	0.839037	15.4328	0.895503	16.0395	105.21	9.95	62.5	8.12	68.14	8.31	58.28	7.55
4	25.8	25.8	84.5426	51.4196	46.3722	gi|157327869	unnamed protein product [Vitis vinifera]	0	auto - low confidence	0	0	SSIFDAK	iTRAQ4plex@N-term; iTRAQ4plex(K)@7		-0.00307257	1054.59	528.301	1054.59	528.302	2	7	41.1.1.1651.2	35.4538	0.988107	8.47634	0.968942	8.55449	1.26094	8.30823	316.58	17.29	244.82	15.87	236.78	15.59	246.93	15.46
4	25.8	25.8	84.5426	51.4196	46.3722	gi|157327869	unnamed protein product [Vitis vinifera]	1	auto	0	93	TLLFGEKPVTVFGIR	iTRAQ4plex@N-term; iTRAQ4plex(K)@7	cleaved N-T@N-term	-0.00695294	1964.16	655.728	1964.17	655.731	3	14	40.1.1.2057.3	77.2269	0.953354	5.82424	0.959228	5.82054	1.19565	5.73079	686.45	25.46	512.18	23	508.27	22.8	507.7	22.18
4	25.8	25.8	84.5426	51.4196	46.3722	gi|157327869	unnamed protein product [Vitis vinifera]	1	auto	0	34	TLLFGEKPVTVFGIR	iTRAQ4plex@N-term; iTRAQ4plex(K)@7	cleaved N-T@N-term	0.000588735	1964.17	655.731	1964.17	655.731	3	11	41.1.1.1922.4	77.6029	1.10967	6.10433	1.08817	6.17425	1.50062	5.90484	569.51	23.22	494.6	22.47	478.37	22.18	528.65	22.58
4	25.8	25.8	84.5426	51.4196	46.3722	gi|157327869	unnamed protein product [Vitis vinifera]	1	auto	0	31	TLLFGEKPVTVFGIR	iTRAQ4plex@N-term; iTRAQ4plex(K)@7	cleaved N-T@N-term	-0.00800014	1964.16	655.728	1964.17	655.731	3	11	7.1.1.3631.3	87.5674	0.976684	12.5204	0.927318	12.8169	1.60588	11.4339	146.13	11.75	111.7	10.72	104.6	10.44	145.16	11.8
4	25.8	25.8	84.5426	51.4196	46.3722	gi|157327869	unnamed protein product [Vitis vinifera]	1	auto	0	6	TLLFGEKPVTVFGIR	iTRAQ4plex@N-term; iTRAQ4plex(K)@7	cleaved N-T@N-term	-0.0125778	1964.16	655.726	1964.17	655.731	3	10	7.1.1.4296.3	127.828	1.06785	14.1077	0.976707	14.5925	1.41652	13.7133	108.91	10.15	91.02	9.64	82.11	9.22	95.43	9.6
4	25.8	25.8	84.5426	51.4196	46.3722	gi|157327869	unnamed protein product [Vitis vinifera]	1	auto	0	1	TLLFGEKPVTVFGIR	iTRAQ4plex@N-term; iTRAQ4plex(K)@7	cleaved N-T@N-term	-0.0136503	1964.16	983.086	1964.17	983.092	2	9	6.1.1.4761.4	111.734	1.21877	13.4445	0.725661	16.2038	1.66172	12.9995	110.74	10.25	105.63	10.3	62.03	8.25	113.83	10.39
4	25.8	25.8	84.5426	51.4196	46.3722	gi|157327869	unnamed protein product [Vitis vinifera]	1	auto	0	13.5417	TVDGPSMK	iTRAQ4plex@N-term; iTRAQ4plex(K)@8		0.000227167	1121.6	561.807	1121.6	561.807	2	9	39.1.1.1321.3	25.3908	0.805744	7.51267	0.78161	7.55132	0.779259	8.03949	460.86	20.83	290.62	17.44	278.05	16.82	222.15	14.77
4	25.8	25.8	84.5426	51.4196	46.3722	gi|157327869	unnamed protein product [Vitis vinifera]	1	auto	0	6.31945	TVDGPSMK	iTRAQ4plex@N-term; iTRAQ4plex(K)@8		-0.000136836	1121.6	561.807	1121.6	561.807	2	8	5.1.1.3169.2	55.5086	0.942535	10.1528	0.781309	10.8456	1.04035	10.3835	226.73	14.63	167.25	13.11	136.74	11.92	145.91	11.87
4	25.8	25.8	84.5426	51.4196	46.3722	gi|157327869	unnamed protein product [Vitis vinifera]	0	auto - low confidence	0	0	TVDGPSMK	iTRAQ4plex@N-term; Oxidation(M)@7; iTRAQ4plex(K)@8		-0.00507292	1137.59	569.802	1137.59	569.804	2	6	39.1.1.1243.2	22.3725	0.971409	10.7478	0.941901	10.9321	1.70105	9.64263	199.09	13.71	151.36	12.49	144.75	12.29	209.49	14.14
4	25.8	25.8	84.5426	51.4196	46.3722	gi|157327869	unnamed protein product [Vitis vinifera]	0	auto - low confidence	0	0	TVDGPSMK	iTRAQ4plex@N-term; Oxidation(M)@7; iTRAQ4plex(K)@8		-0.00177708	1137.59	569.804	1137.59	569.804	2	5	39.1.1.1244.3	22.4933	1.10138	9.56328	0.943066	10.1211	1.55236	9.14471	232.5	14.83	200.41	14.28	169.25	13.3	223.26	14.63
4	25.8	25.8	84.5426	51.4196	46.3722	gi|157327869	unnamed protein product [Vitis vinifera]	0	auto - low confidence	0	0	TVDGPSMK	iTRAQ4plex@N-term; iTRAQ4plex(K)@8		0.0027906	1121.6	561.808	1121.6	561.807	2	7	39.1.1.1319.2	25.1491	0.957347	12.6841	0.839532	13.2563	0.956946	13.4038	144.05	11.66	107.93	10.54	93.35	9.8	85.27	9.11
4	25.8	25.8	84.5426	51.4196	46.3722	gi|157327869	unnamed protein product [Vitis vinifera]	0	auto - low confidence	0	0	TVDGPSMK	iTRAQ4plex@N-term; iTRAQ4plex(K)@8		-0.00984053	1121.59	561.802	1121.6	561.807	2	6	40.1.1.1256.2	25.2861	0.906358	13.6364	0.880994	13.7099	0.730867	15.5834	129.33	11.05	91.74	9.75	87.95	9.43	58.47	7.62
4	25.8	25.8	84.5426	51.4196	46.3722	gi|157327869	unnamed protein product [Vitis vinifera]	0	no quant - weak signal	0	0	VINDRFGIVEGLMTTVHSITATQK	iTRAQ4plex@N-term; Deamidated(N)@3; iTRAQ4plex(K)@24	missed R-F@5	0.000355913	2918.58	973.867	2918.58	973.867	3	6	41.1.1.2097.4	107.79							21.28	4.47	11.32	3.46	9.64	3.16	10.34	3.16
4	25.8	25.8	84.5426	51.4196	46.3722	gi|157327869	unnamed protein product [Vitis vinifera]	1	auto	0	99	VKDSNTLLFGEKPVTVFGIR	iTRAQ4plex@N-term; iTRAQ4plex(K)@2; iTRAQ4plex(K)@12		-0.00201257	2651.54	1326.78	2651.54	1326.78	2	24	43.1.1.1570.2	70.0992	0.993272	5.84209	0.981945	5.88859	1.46369	5.49494	664.87	25.06	516.85	23.07	503.95	22.8	601.98	24.07
4	25.8	25.8	84.5426	51.4196	46.3722	gi|157327869	unnamed protein product [Vitis vinifera]	1	auto	0	99	VKDSNTLLFGEKPVTVFGIR	iTRAQ4plex@N-term; iTRAQ4plex(K)@2; iTRAQ4plex(K)@12		-0.0243718	2651.51	663.886	2651.54	663.892	4	25	43.1.1.1571.2	70.2717	0.988461	3.48002	1.00249	3.47472	1.33448	3.35477	1879.37	42.13	1453.89	38.7	1454.3	38.61	1551.38	38.72
4	25.8	25.8	84.5426	51.4196	46.3722	gi|157327869	unnamed protein product [Vitis vinifera]	1	auto	0	99	VKDSNTLLFGEKPVTVFGIR	iTRAQ4plex@N-term; iTRAQ4plex(K)@2; iTRAQ4plex(K)@12		-1.00357	2650.53	884.519	2651.54	884.853	3	15	8.1.1.3477.2	73.7119	1.03986	9.15089	1.04738	9.15002	1.17836	9.30438	263.42	15.78	214.38	14.83	212.97	14.73	192.01	13.67
4	25.8	25.8	84.5426	51.4196	46.3722	gi|157327869	unnamed protein product [Vitis vinifera]	1	auto	0	99	VKDSNTLLFGEKPVTVFGIR	iTRAQ4plex@N-term; iTRAQ4plex(K)@2; iTRAQ4plex(K)@12		-0.0294389	2651.51	1326.76	2651.54	1326.78	2	12	9.1.1.2906.4	70.5399	0.650367	28.2155	0.789195	26.1802	1.32011	23.4854	38.33	6	19.51	4.58	23.35	4.9	31.3	5.48
4	25.8	25.8	84.5426	51.4196	46.3722	gi|157327869	unnamed protein product [Vitis vinifera]	1	auto	0	99	VKDSNTLLFGEKPVTVFGIR	iTRAQ4plex@N-term; iTRAQ4plex(K)@2; iTRAQ4plex(K)@12		0.0148593	2651.55	884.858	2651.54	884.853	3	15	9.1.1.2928.2	72.2683	1.03091	8.38672	1.01212	8.45523	1.22412	8.41329	315.26	17.26	254.36	16.16	246.3	15.87	238.72	15.25
4	25.8	25.8	84.5426	51.4196	46.3722	gi|157327869	unnamed protein product [Vitis vinifera]	1	auto	0	99	VKDSNTLLFGEKPVTVFGIR	iTRAQ4plex@N-term; iTRAQ4plex(K)@2; iTRAQ4plex(K)@12		-1.09568	2650.44	884.488	2651.54	884.853	3	16	9.1.1.2954.2	73.2916	1.04175	12.4842	1.17403	12.062	1.29671	12.356	141.75	11.58	115.57	10.91	128.46	11.4	113.7	10.54
4	25.8	25.8	84.5426	51.4196	46.3722	gi|157327869	unnamed protein product [Vitis vinifera]	1	auto	0	99	VKDSNTLLFGEKPVTVFGIR	iTRAQ4plex@N-term; iTRAQ4plex(K)@2; iTRAQ4plex(K)@12		0.00314053	2651.54	884.854	2651.54	884.853	3	15	10.1.1.2697.2	66.1073	0.895941	6.70656	0.995714	6.47584	1.15383	6.54043	539.75	22.56	378.47	19.85	414.85	20.52	385.24	19.38
4	25.8	25.8	84.5426	51.4196	46.3722	gi|157327869	unnamed protein product [Vitis vinifera]	1	auto	0	99	VKDSNTLLFGEKPVTVFGIR	iTRAQ4plex@N-term; iTRAQ4plex(K)@2; iTRAQ4plex(K)@12		-0.0135698	2651.52	1326.77	2651.54	1326.78	2	14	10.1.1.2698.2	66.2798	0.560737	25.0185	0.950124	20.4178	1.42415	19.142	55.44	7.21	24.33	5.2	40.66	6.4	48.84	6.86
4	25.8	25.8	84.5426	51.4196	46.3722	gi|157327869	unnamed protein product [Vitis vinifera]	1	auto	0	99	VKDSNTLLFGEKPVTVFGIR	iTRAQ4plex@N-term; iTRAQ4plex(K)@2; iTRAQ4plex(K)@12		0.076932	2651.61	884.879	2651.54	884.853	3	16	24.1.1.3019.4	72.8787	1.14277	6.4849	1.17476	6.46428	1.48614	6.34957	496.37	21.68	443.94	21.28	450.11	21.45	456.31	21.03
4	25.8	25.8	84.5426	51.4196	46.3722	gi|157327869	unnamed protein product [Vitis vinifera]	1	auto	0	99	VKDSNTLLFGEKPVTVFGIR	iTRAQ4plex@N-term; iTRAQ4plex(K)@2; iTRAQ4plex(K)@12		0.104032	2651.64	884.888	2651.54	884.853	3	19	25.1.1.2991.2	74.0561	0.909323	7.87951	0.835152	8.12174	1.14982	7.72166	385.91	19.08	274.64	16.85	248.78	16.03	274.48	16.28
4	25.8	25.8	84.5426	51.4196	46.3722	gi|157327869	unnamed protein product [Vitis vinifera]	1	auto	0	99	VKDSNTLLFGEKPVTVFGIR	iTRAQ4plex@N-term; iTRAQ4plex(K)@2; iTRAQ4plex(K)@12		0.117398	2651.66	884.892	2651.54	884.853	3	15	26.1.1.3045.2	78.6551	0.891803	3.84773	0.998084	3.71096	1.29034	3.61959	1644.83	39.38	1148.02	34.58	1267.22	35.93	1312.87	35.64
4	25.8	25.8	84.5426	51.4196	46.3722	gi|157327869	unnamed protein product [Vitis vinifera]	1	auto	0	99	VKDSNTLLFGEKPVTVFGIR	iTRAQ4plex@N-term; iTRAQ4plex(K)@2; iTRAQ4plex(K)@12		0.115933	2651.65	884.892	2651.54	884.853	3	16	26.1.1.3045.3	78.7068	0.948857	4.71864	1.01381	4.61988	1.11735	4.7376	1049.96	31.48	779.71	28.41	821.66	28.88	725.7	26.62
4	25.8	25.8	84.5426	51.4196	46.3722	gi|157327869	unnamed protein product [Vitis vinifera]	1	auto	0	99	VKDSNTLLFGEKPVTVFGIR	iTRAQ4plex@N-term; iTRAQ4plex(K)@2; iTRAQ4plex(K)@12		0.105571	2651.64	1326.83	2651.54	1326.78	2	18	26.1.1.3045.4	78.7585	0.711079	12.0588	0.916118	10.9797	1.21443	10.6469	196.76	13.6	109.5	10.82	139.14	11.87	147.81	11.97
4	25.8	25.8	84.5426	51.4196	46.3722	gi|157327869	unnamed protein product [Vitis vinifera]	1	auto	0	99	VKDSNTLLFGEKPVTVFGIR	iTRAQ4plex@N-term; iTRAQ4plex(K)@2; iTRAQ4plex(K)@12		0.122525	2651.66	884.894	2651.54	884.853	3	14	26.1.1.3048.3	79.2243	0.834111	9.52236	0.645567	10.4237	0.824112	10.0954	279.18	16.22	182.25	13.75	139.12	12.04	142.32	11.75
4	25.8	25.8	84.5426	51.4196	46.3722	gi|157327869	unnamed protein product [Vitis vinifera]	1	auto	0	99	VKDSNTLLFGEKPVTVFGIR	iTRAQ4plex@N-term; iTRAQ4plex(K)@2; iTRAQ4plex(K)@12		0.133695	2651.67	884.898	2651.54	884.853	3	15	26.1.1.3052.2	79.8627	0.955991	9.9456	1.01522	9.77126	1.26927	9.62528	235.18	14.9	175.96	13.49	184.3	13.71	184.65	13.38
4	25.8	25.8	84.5426	51.4196	46.3722	gi|157327869	unnamed protein product [Vitis vinifera]	1	auto	0	99	VKDSNTLLFGEKPVTVFGIR	iTRAQ4plex@N-term; iTRAQ4plex(K)@2; Deamidated(N)@5; iTRAQ4plex(K)@12		0.133322	2652.66	885.226	2652.52	885.181	3	16	26.1.1.3054.2	80.2077	1.02762	8.36665	0.845729	8.98488	1.44078	7.9912	316.38	17.29	254.45	16.12	206.54	14.73	281.97	16.44
4	25.8	25.8	84.5426	51.4196	46.3722	gi|157327869	unnamed protein product [Vitis vinifera]	1	auto	0	99	VKDSNTLLFGEKPVTVFGIR	iTRAQ4plex@N-term; iTRAQ4plex(K)@2; iTRAQ4plex(K)@12		0.00612774	2651.54	884.855	2651.54	884.853	3	16	42.1.1.1761.2	70.1922	1.19556	7.56123	1.15607	7.69594	1.75499	7.17976	355.6	18.36	332.73	18.38	317.33	18.11	386.04	19.26
4	25.8	25.8	84.5426	51.4196	46.3722	gi|157327869	unnamed protein product [Vitis vinifera]	1	auto	0	99	VKDSNTLLFGEKPVTVFGIR	iTRAQ4plex@N-term; iTRAQ4plex(K)@2; iTRAQ4plex(K)@12		-0.0149292	2651.52	884.848	2651.54	884.853	3	16	42.1.1.1763.2	70.5372	1.08887	2.75634	1.12575	2.73757	1.31515	2.75319	2826.52	51.71	2408.72	49.66	2456.16	50.02	2299.44	47.31
4	25.8	25.8	84.5426	51.4196	46.3722	gi|157327869	unnamed protein product [Vitis vinifera]	1	auto	0	99	VKDSNTLLFGEKPVTVFGIR	iTRAQ4plex@N-term; iTRAQ4plex(K)@2; iTRAQ4plex(K)@12		0.0147336	2651.55	884.858	2651.54	884.853	3	14	42.1.1.1767.2	71.2272	0.970157	5.07766	1.01769	5.01269	1.32757	4.87247	893.9	29.05	678.72	26.48	702.21	26.8	734.08	26.65
4	25.8	25.8	84.5426	51.4196	46.3722	gi|157327869	unnamed protein product [Vitis vinifera]	1	auto	0	99	VKDSNTLLFGEKPVTVFGIR	iTRAQ4plex@N-term; iTRAQ4plex(K)@2; iTRAQ4plex(K)@12		0.00436272	2651.54	663.893	2651.54	663.892	4	15	42.1.1.1769.3	71.6247	0.690505	23.4938	1.03883	20.3242	1.41514	19.6013	53.2	7.07	28.75	5.57	42.66	6.56	46.57	6.71
4	25.8	25.8	84.5426	51.4196	46.3722	gi|157327869	unnamed protein product [Vitis vinifera]	1	auto	0	99	VKDSNTLLFGEKPVTVFGIR	iTRAQ4plex@N-term; iTRAQ4plex(K)@2; Deamidated(N)@5; iTRAQ4plex(K)@12		-0.00359407	2652.52	885.18	2652.52	885.181	3	15	42.1.1.1779.2	73.298	1.04739	4.94355	1.20719	4.74756	1.38422	4.80705	901.22	29.19	738.75	27.59	839.79	29.15	771.67	27.41
4	25.8	25.8	84.5426	51.4196	46.3722	gi|157327869	unnamed protein product [Vitis vinifera]	1	auto	0	99	VKDSNTLLFGEKPVTVFGIR	iTRAQ4plex@N-term; iTRAQ4plex(K)@2; Deamidated(N)@5; iTRAQ4plex(K)@12		0.00715298	2652.53	664.139	2652.52	664.138	4	17	42.1.1.1782.2	73.8155	0.963296	18.5006	1.12692	17.666	1.50427	17.107	67.78	8	51.1	7.28	58.96	7.75	63.07	7.81
4	25.8	25.8	84.5426	51.4196	46.3722	gi|157327869	unnamed protein product [Vitis vinifera]	1	auto	0	99	VKDSNTLLFGEKPVTVFGIR	iTRAQ4plex@N-term; iTRAQ4plex(K)@2; iTRAQ4plex(K)@12		-0.00342664	2651.53	884.852	2651.54	884.853	3	16	43.1.1.1569.2	69.9267	1.00944	2.32735	1.10266	2.2693	1.30933	2.27203	4153.27	62.64	3281.19	58.16	3535.05	59.94	3363.84	57.16
4	25.8	25.8	84.5426	51.4196	46.3722	gi|157327869	unnamed protein product [Vitis vinifera]	1	auto	0	99	VKDSNTLLFGEKPVTVFGIR	iTRAQ4plex@N-term; iTRAQ4plex(K)@2; iTRAQ4plex(K)@12		-0.0188073	2651.52	884.847	2651.54	884.853	3	16	43.1.1.1574.2	70.7892	0.957785	2.1851	0.969898	2.18058	1.25123	2.12418	4862.35	67.75	3644.8	61.35	3640.29	61.06	3763.39	60.34
4	25.8	25.8	84.5426	51.4196	46.3722	gi|157327869	unnamed protein product [Vitis vinifera]	1	auto	0	99	VKDSNTLLFGEKPVTVFGIR	iTRAQ4plex@N-term; iTRAQ4plex(K)@2; iTRAQ4plex(K)@12		0.0124931	2651.55	663.895	2651.54	663.892	4	16	43.1.1.1578.2	71.4792	0.82158	10.2541	0.802019	10.2944	0.8324	10.7879	244.2	15.17	157.02	12.81	151.18	12.41	125.74	11.09
4	25.8	25.8	84.5426	51.4196	46.3722	gi|157327869	unnamed protein product [Vitis vinifera]	1	auto	0	99	VKDSNTLLFGEKPVTVFGIR	iTRAQ4plex@N-term; iTRAQ4plex(K)@2; Deamidated(N)@5; iTRAQ4plex(K)@12		0.0011343	2652.52	885.182	2652.52	885.181	3	16	43.1.1.1586.2	72.8592	0.980451	3.03679	1.07418	2.95877	1.39843	2.88141	2484.27	48.44	1906.27	44.38	2059.87	45.84	2149	45.59
4	25.8	25.8	84.5426	51.4196	46.3722	gi|157327869	unnamed protein product [Vitis vinifera]	1	auto	0	99	VKDSNTLLFGEKPVTVFGIR	iTRAQ4plex@N-term; iTRAQ4plex(K)@2; Deamidated(N)@5; iTRAQ4plex(K)@12		0.00649507	2652.53	664.139	2652.52	664.138	4	18	43.1.1.1590.2	73.5492	0.761192	9.721	0.968676	8.91424	1.10184	9.06885	287.98	16.46	171.56	13.49	215.33	14.73	196.28	13.82
4	25.8	25.8	84.5426	51.4196	46.3722	gi|157327869	unnamed protein product [Vitis vinifera]	1	auto	0	98	VKDSNTLLFGEKPVTVFGIR	iTRAQ4plex@N-term; iTRAQ4plex(K)@2; iTRAQ4plex(K)@12		0.00167568	2651.54	884.854	2651.54	884.853	3	14	10.1.1.2697.3	66.159	0.840714	8.34374	0.672357	9.03283	0.935357	8.49051	361.93	18.47	238.14	15.72	187.84	14	209.41	14.21
4	25.8	25.8	84.5426	51.4196	46.3722	gi|157327869	unnamed protein product [Vitis vinifera]	1	auto	0	98	VKDSNTLLFGEKPVTVFGIR	iTRAQ4plex@N-term; iTRAQ4plex(K)@2; iTRAQ4plex(K)@12		-0.00580699	2651.53	884.851	2651.54	884.853	3	14	43.1.1.1575.2	70.9617	0.866361	2.34714	0.955823	2.2701	1.1744	2.24836	4504.76	65.16	3054.43	56.46	3323.63	58.15	3272.54	56.33
4	25.8	25.8	84.5426	51.4196	46.3722	gi|157327869	unnamed protein product [Vitis vinifera]	1	auto	0	93	VKDSNTLLFGEKPVTVFGIR	iTRAQ4plex@N-term; iTRAQ4plex(K)@2; iTRAQ4plex(K)@12		0.000418536	2651.54	884.853	2651.54	884.853	3	13	43.1.1.1568.4	69.8575	1.07931	3.50549	1.12637	3.47456	1.44401	3.39886	1757.08	40.77	1484.22	39	1527.7	39.51	1569.49	38.98
4	25.8	25.8	84.5426	51.4196	46.3722	gi|157327869	unnamed protein product [Vitis vinifera]	1	auto	0	93	VKDSNTLLFGEKPVTVFGIR	iTRAQ4plex@N-term; iTRAQ4plex(K)@2; iTRAQ4plex(K)@12		0.00189364	2651.54	1326.78	2651.54	1326.78	2	13	43.1.1.1585.4	72.79	1.04751	12.8878	0.991613	13.1956	1.58078	12.074	132.2	11.18	108.38	10.54	101.19	10.25	129.27	11.14
4	25.8	25.8	84.5426	51.4196	46.3722	gi|157327869	unnamed protein product [Vitis vinifera]	1	auto	0	92	VKDSNTLLFGEKPVTVFGIR	iTRAQ4plex@N-term; iTRAQ4plex(K)@2; iTRAQ4plex(K)@12		0.0088168	2651.55	884.856	2651.54	884.853	3	13	9.1.1.2905.3	70.3158	0.842072	13.2559	0.699787	14.1148	0.823029	14.1193	143.27	11.62	94.42	9.9	77.39	8.94	72.94	8.43
4	25.8	25.8	84.5426	51.4196	46.3722	gi|157327869	unnamed protein product [Vitis vinifera]	1	auto	0	92	VKDSNTLLFGEKPVTVFGIR	iTRAQ4plex@N-term; iTRAQ4plex(K)@2; iTRAQ4plex(K)@12		-0.0391568	2651.5	884.84	2651.54	884.853	3	13	9.1.1.3044.2	76.2099	0.855862	12.1484	0.997264	11.5254	1.08294	11.8925	169.76	12.65	113.71	10.91	130.68	11.49	113.72	10.54
4	25.8	25.8	84.5426	51.4196	46.3722	gi|157327869	unnamed protein product [Vitis vinifera]	1	auto	0	92	VKDSNTLLFGEKPVTVFGIR	iTRAQ4plex@N-term; iTRAQ4plex(K)@2; iTRAQ4plex(K)@12		-0.00216953	2651.54	884.852	2651.54	884.853	3	13	10.1.1.2788.2	76.9998	1.02827	12.7633	1.09363	12.5472	1.21536	12.8148	136.5	11.36	109.85	10.63	115.23	10.82	102.62	10
4	25.8	25.8	84.5426	51.4196	46.3722	gi|157327869	unnamed protein product [Vitis vinifera]	1	auto	0	90	VKDSNTLLFGEKPVTVFGIR	iTRAQ4plex@N-term; iTRAQ4plex(K)@2; iTRAQ4plex(K)@12		-0.000338477	2651.54	884.853	2651.54	884.853	3	13	9.1.1.2918.2	71.3183	1.04907	4.57774	0.979703	4.6932	1.22993	4.60577	1046.1	31.45	858.89	29.65	791.1	28.51	795.88	27.77
4	25.8	25.8	84.5426	51.4196	46.3722	gi|157327869	unnamed protein product [Vitis vinifera]	1	auto	0	86	VKDSNTLLFGEKPVTVFGIR	No iTRAQ4plex@N-term; iTRAQ4plex(K)@2; iTRAQ4plex(K)@12		0.00376439	2507.44	836.82	2507.44	836.819	3	13	43.1.1.1564.3	69.1159	1.08083	7.14133	1.28526	6.80726	1.47361	6.89053	423.93	20.02	358.6	19.21	420.58	20.62	386.43	19.39
4	25.8	25.8	84.5426	51.4196	46.3722	gi|157327869	unnamed protein product [Vitis vinifera]	1	auto	0	62	VKDSNTLLFGEKPVTVFGIR	iTRAQ4plex@N-term; iTRAQ4plex(K)@2; iTRAQ4plex(K)@12		0.0185081	2651.56	663.896	2651.54	663.892	4	12	9.1.1.2913.3	71.1274	0.985503	6.04775	1.0997	5.85156	1.27955	5.8996	624.72	24.29	481.84	22.32	530.3	23.19	494.47	21.94
4	25.8	25.8	84.5426	51.4196	46.3722	gi|157327869	unnamed protein product [Vitis vinifera]	1	auto	0	58	VKDSNTLLFGEKPVTVFGIR	iTRAQ4plex@N-term; iTRAQ4plex(K)@2; iTRAQ4plex(K)@12		0.00497158	2651.54	884.855	2651.54	884.853	3	12	9.1.1.2907.2	70.6091	1.12077	6.52571	0.97345	6.8535	1.26264	6.65371	494.43	21.63	433.69	21	371.52	19.6	386.17	19.36
4	25.8	25.8	84.5426	51.4196	46.3722	gi|157327869	unnamed protein product [Vitis vinifera]	1	auto	0	57	VKDSNTLLFGEKPVTVFGIR	iTRAQ4plex@N-term; iTRAQ4plex(K)@2; Deamidated(N)@5; iTRAQ4plex(K)@12		0.00226524	2652.52	885.182	2652.52	885.181	3	12	42.1.1.1778.2	73.1255	1.13821	5.51756	1.16642	5.50225	1.43326	5.44854	687.49	25.52	612.42	25	618.99	25.14	609.52	24.31
4	25.8	25.8	84.5426	51.4196	46.3722	gi|157327869	unnamed protein product [Vitis vinifera]	1	auto	0	50	VKDSNTLLFGEKPVTVFGIR	iTRAQ4plex@N-term; iTRAQ4plex(K)@2; iTRAQ4plex(K)@12		0.000446551	2651.54	1326.78	2651.54	1326.78	2	11	42.1.1.1762.2	70.3647	0.821697	21.0894	1.36561	17.9581	1.32369	19.1667	58.39	7.42	37.55	6.32	61.55	7.81	47.81	6.86
4	25.8	25.8	84.5426	51.4196	46.3722	gi|157327869	unnamed protein product [Vitis vinifera]	1	auto	0	26	VKDSNTLLFGEKPVTVFGIR	Delta:H(2)C(2)@N-term; iTRAQ4plex(K)@2; iTRAQ4plex(K)@12		-0.0421643	2533.41	845.477	2533.45	845.491	3	13	40.1.1.2091.2	83.0402	0.898331	4.89657	0.71368	5.32911	1.19507	4.72134	1005.24	30.79	706.75	27	553.78	24.15	743.12	26.7
4	25.8	25.8	84.5426	51.4196	46.3722	gi|157327869	unnamed protein product [Vitis vinifera]	1	auto	0	22	VKDSNTLLFGEKPVTVFGIR	iTRAQ4plex@N-term; iTRAQ4plex(K)@2; iTRAQ4plex(K)@12		0.00167568	2651.54	884.854	2651.54	884.853	3	11	10.1.1.2704.2	67.3148	0.886562	19.6004	0.983584	18.9288	1.12093	19.2203	63.63	7.75	44.15	6.78	48.31	7	44.12	6.56
4	25.8	25.8	84.5426	51.4196	46.3722	gi|157327869	unnamed protein product [Vitis vinifera]	1	auto	0	8	VKDSNTLLFGEKPVTVFGIR	iTRAQ4plex@N-term; iTRAQ4plex(K)@2; iTRAQ4plex(K)@12		0.0199862	2651.56	884.86	2651.54	884.853	3	11	8.1.1.3486.2	73.9211	1.05069	8.94563	1.05654	8.95401	1.2387	8.98753	273.95	16.09	225.27	15.2	223.42	15.1	209.91	14.28
4	25.8	25.8	84.5426	51.4196	46.3722	gi|157327869	unnamed protein product [Vitis vinifera]	1	auto	0	5	VKDSNTLLFGEKPVTVFGIR	iTRAQ4plex@N-term; iTRAQ4plex(K)@2; iTRAQ4plex(K)@12		0.0970736	2651.63	884.885	2651.54	884.853	3	10	25.1.1.2990.2	73.8836	0.98251	16.2431	1.09017	15.7308	1.20156	16.1336	86.82	9.06	66.76	8.31	73.06	8.6	64.53	7.94
4	25.8	25.8	84.5426	51.4196	46.3722	gi|157327869	unnamed protein product [Vitis vinifera]	1	auto	0	4	VKDSNTLLFGEKPVTVFGIR	iTRAQ4plex@N-term; iTRAQ4plex(K)@2; iTRAQ4plex(K)@12		-0.0160855	2651.52	884.848	2651.54	884.853	3	10	9.1.1.3156.2	78.8932	1.06774	14.9002	1.43028	13.733	1.60132	14.0114	98.33	9.64	82.17	9.22	108.56	10.44	97.4	9.75
4	25.8	25.8	84.5426	51.4196	46.3722	gi|157327869	unnamed protein product [Vitis vinifera]	1	auto	0	4	VKDSNTLLFGEKPVTVFGIR	iTRAQ4plex@N-term; iTRAQ4plex(K)@2; iTRAQ4plex(K)@12		-0.0104093	2651.53	884.85	2651.54	884.853	3	10	10.1.1.2819.2	78.4723	0.970386	12.0307	0.865214	12.5024	0.993269	12.62	158.85	12.25	120.64	11.14	106.09	10.44	97.6	9.75
4	25.8	25.8	84.5426	51.4196	46.3722	gi|157327869	unnamed protein product [Vitis vinifera]	1	auto	0	4	VKDSNTLLFGEKPVTVFGIR	iTRAQ4plex@N-term; iTRAQ4plex(K)@2; iTRAQ4plex(K)@12		0.0337191	2651.57	884.864	2651.54	884.853	3	10	12.1.1.3091.2	63.8571	1.39082	11.4367	1.11662	12.3023	1.71674	11.3882	143.04	11.66	155.7	12.49	123.29	11.36	151.9	12.08
4	25.8	25.8	84.5426	51.4196	46.3722	gi|157327869	unnamed protein product [Vitis vinifera]	1	auto	0	4	VKDSNTLLFGEKPVTVFGIR	iTRAQ4plex@N-term; iTRAQ4plex(K)@2; iTRAQ4plex(K)@12		0.0707064	2651.61	884.877	2651.54	884.853	3	10	24.1.1.3022.2	73.0862	0.983892	9.02257	1.04217	8.88844	1.40719	8.55921	280.6	16.28	216.07	14.93	225.73	15.2	244.25	15.37
4	25.8	25.8	84.5426	51.4196	46.3722	gi|157327869	unnamed protein product [Vitis vinifera]	1	auto	0	2	VKDSNTLLFGEKPVTVFGIR	iTRAQ4plex@N-term; iTRAQ4plex(K)@2; Deamidated(N)@5; iTRAQ4plex(K)@12		0.128975	2652.65	664.17	2652.52	664.138	4	10	25.1.1.2990.4	73.9869	1.29785	10.4366	1.52865	10.0477	1.85177	10.0168	179.08	13.04	181.9	13.6	211.31	14.63	205.13	14.11
4	25.8	25.8	84.5426	51.4196	46.3722	gi|157327869	unnamed protein product [Vitis vinifera]	1	auto	0	2	VKDSNTLLFGEKPVTVFGIR	iTRAQ4plex@N-term; iTRAQ4plex(K)@2; iTRAQ4plex(K)@12		0.0946933	2651.63	884.885	2651.54	884.853	3	7	25.1.1.2998.2	75.1644	0.80668	22.8201	0.811924	22.723	1.00086	22.4374	49.91	6.86	31.51	5.74	31.28	5.66	30.9	5.48
4	25.8	25.8	84.5426	51.4196	46.3722	gi|157327869	unnamed protein product [Vitis vinifera]	0	no quant - weak signal	0	1	VKDSNTLLFGEKPVTVFGIR	iTRAQ4plex@N-term; iTRAQ4plex(K)@2; iTRAQ4plex(K)@12		-0.0313921	2651.51	1326.76	2651.54	1326.78	2	6	9.1.1.2910.4	70.9716							14.88	3.74	8.54	3	7.94	2.83	3.93	2
4	25.8	25.8	84.5426	51.4196	46.3722	gi|157327869	unnamed protein product [Vitis vinifera]	1	auto	0	1	VKDSNTLLFGEKPVTVFGIR	iTRAQ4plex@N-term; iTRAQ4plex(K)@2; iTRAQ4plex(K)@12		-0.0078458	2651.53	884.851	2651.54	884.853	3	9	10.1.1.2698.4	66.3832	1.00464	16.3787	0.702676	18.4898	0.604415	20.7496	83.61	8.89	65.74	8.19	45.35	6.86	31.26	5.57
4	25.8	25.8	84.5426	51.4196	46.3722	gi|157327869	unnamed protein product [Vitis vinifera]	0	auto - low confidence	0	0	VKDSNTLLFGEKPVTVFGIR	iTRAQ4plex@N-term; iTRAQ4plex(K)@2; iTRAQ4plex(K)@12		0.00286862	2651.54	884.854	2651.54	884.853	3	8	1.1.1.1657.3	70.7952	0.790173	7.79142	0.805958	7.70841	0.960893	7.70238	434.48	20.22	268.69	16.79	270.3	16.61	258.25	15.85
4	25.8	25.8	84.5426	51.4196	46.3722	gi|157327869	unnamed protein product [Vitis vinifera]	0	auto - low confidence	0	0	VKDSNTLLFGEKPVTVFGIR	iTRAQ4plex@N-term; iTRAQ4plex(K)@2; Deamidated(N)@5; iTRAQ4plex(K)@12		-0.00737675	2652.51	885.179	2652.52	885.181	3	9	1.1.1.1670.3	73.0377	0.993456	11.7513	0.90669	12.1232	1.08572	12.0658	164.1	12.45	127.59	11.45	114.85	10.86	110.21	10.34
4	25.8	25.8	84.5426	51.4196	46.3722	gi|157327869	unnamed protein product [Vitis vinifera]	0	auto - low confidence	0	0	VKDSNTLLFGEKPVTVFGIR	iTRAQ4plex@N-term; iTRAQ4plex(K)@2; iTRAQ4plex(K)@12		0.00167568	2651.54	884.854	2651.54	884.853	3	9	9.1.1.3048.2	76.4866	1.10807	11.3493	1.09243	11.4642	1.52472	10.9307	164.85	12.49	142.96	12.08	139.01	11.96	155.48	12.25
4	25.8	25.8	84.5426	51.4196	46.3722	gi|157327869	unnamed protein product [Vitis vinifera]	0	auto - low confidence	0	0	VKDSNTLLFGEKPVTVFGIR	iTRAQ4plex@N-term; iTRAQ4plex(K)@2; iTRAQ4plex(K)@12		0.0232821	2651.56	884.861	2651.54	884.853	3	9	9.1.1.3050.3	76.7282	0.917185	12.3087	1.06765	11.7334	1.29574	11.6889	157.95	12.21	113.38	10.86	130.17	11.49	126.6	11.1
4	25.8	25.8	84.5426	51.4196	46.3722	gi|157327869	unnamed protein product [Vitis vinifera]	0	auto - low confidence	0	0	VKDSNTLLFGEKPVTVFGIR	Delta:H(2)C(2)@N-term; iTRAQ4plex(K)@2; iTRAQ4plex(K)@12		-0.0363013	2533.41	845.479	2533.45	845.491	3	10	22.1.1.4322.2	101.313	0.797727	12.2076	0.618994	13.4977	1.4182	10.7513	175.26	12.85	109.42	10.68	83.74	9.49	153.75	12.09
4	25.8	25.8	84.5426	51.4196	46.3722	gi|157327869	unnamed protein product [Vitis vinifera]	0	auto - low confidence	0	0	VKDSNTLLFGEKPVTVFGIR	iTRAQ4plex@N-term; iTRAQ4plex(K)@2; Deamidated(N)@5; iTRAQ4plex(K)@12		0.0983619	2652.62	1327.32	2652.52	1327.27	2	7	26.1.1.3054.4	80.311	0.845913	25.8743	1.53967	21.5672	1.64496	22.3309	38.2	6	25.29	5.2	45.4	6.71	38.87	6.17
4	25.8	25.8	84.5426	51.4196	46.3722	gi|157327869	unnamed protein product [Vitis vinifera]	0	no quant - weak signal	0	0	VKDSNTLLFGEKPVTVFGIR	iTRAQ4plex@N-term; iTRAQ4plex(K)@2; iTRAQ4plex(K)@12		0.125272	2651.66	884.895	2651.54	884.853	3	5	26.1.1.3094.2	86.901							14.84	3.74	10.61	3.32	10.97	3.32	5.95	2.45
4	25.8	25.8	84.5426	51.4196	46.3722	gi|157327869	unnamed protein product [Vitis vinifera]	0	auto - low confidence	0	0	VKDSNTLLFGEKPVTVFGIR	iTRAQ4plex@N-term; iTRAQ4plex(K)@2; iTRAQ4plex(K)@12		0.109159	2651.65	884.889	2651.54	884.853	3	8	26.1.1.3239.2	93.8818	0.815545	18.7822	0.868439	18.3281	1.02213	18.3988	73.26	8.31	46.76	7	49.11	7.07	46.32	6.71
4	25.8	25.8	84.5426	51.4196	46.3722	gi|157327869	unnamed protein product [Vitis vinifera]	0	auto - low confidence	0	0	VKDSNTLLFGEKPVTVFGIR	iTRAQ4plex@N-term; iTRAQ4plex(K)@2; Deamidated(N)@5; iTRAQ4plex(K)@12		0.00544402	2652.53	664.139	2652.52	664.138	4	8	42.1.1.1777.2	72.953	1.24564	10.1136	1.50332	9.65008	1.62092	9.92736	195.05	13.6	190.15	13.93	226.34	15.1	195.57	13.82
4	25.8	25.8	84.5426	51.4196	46.3722	gi|157327869	unnamed protein product [Vitis vinifera]	0	auto - low confidence	0	0	VKDSNTLLFGEKPVTVFGIR	iTRAQ4plex@N-term; iTRAQ4plex(K)@2; iTRAQ4plex(K)@12		0.0126865	2651.55	884.857	2651.54	884.853	3	9	43.1.1.1580.2	71.8242	0.896529	6.57915	0.927318	6.49424	0.980058	6.75952	559.89	22.98	392.85	20.2	400.77	20.17	339.43	18.23
4	25.8	25.8	84.5426	51.4196	46.3722	gi|157327869	unnamed protein product [Vitis vinifera]	1	auto	0	1.89125	VLPSLNGK	iTRAQ4plex@N-term; Deamidated(N)@6; iTRAQ4plex(K)@8		-0.00270713	1115.68	558.846	1115.68	558.847	2	8	21.1.1.4142.2	75.8426	1.05827	7.54322	1.07588	7.53641	1.46141	7.24174	383.85	19.05	317.92	18.06	318.78	18.08	347	18.3
4	25.8	25.8	84.5426	51.4196	46.3722	gi|157327869	unnamed protein product [Vitis vinifera]	1	auto	0	1.89125	VLPSLNGK	iTRAQ4plex@N-term; Deamidated(N)@6; iTRAQ4plex(K)@8		-0.0019441	1115.68	558.846	1115.68	558.847	2	9	22.1.1.4080.2	73.5178	0.892465	10.275	0.917707	10.1873	1.2136	9.84371	230.13	14.73	160.74	12.92	163.02	12.92	172.76	12.92
4	25.8	25.8	84.5426	51.4196	46.3722	gi|157327869	unnamed protein product [Vitis vinifera]	0	auto - low confidence	0	0	VLPSLNGK	iTRAQ4plex@N-term; Deamidated(N)@6; iTRAQ4plex(K)@8		-0.0135029	1115.67	558.84	1115.68	558.847	2	6	5.1.1.4293.2	77.5552	0.725095	11.9716	0.931564	10.9002	0.95693	11.486	196.71	13.6	111.63	10.91	141.45	11.92	116.44	10.68
4	25.8	25.8	84.5426	51.4196	46.3722	gi|157327869	unnamed protein product [Vitis vinifera]	0	auto - low confidence	0	0	VLPSLNGK	iTRAQ4plex@N-term; Deamidated(N)@6; iTRAQ4plex(K)@8		-0.00508032	1115.67	558.844	1115.68	558.847	2	8	5.1.1.4302.2	77.7644	1.03774	6.18259	1.00592	6.26798	1.34148	6.04397	577.6	23.37	469.11	21.93	448.49	21.47	479.3	21.52
4	25.8	25.8	84.5426	51.4196	46.3722	gi|157327869	unnamed protein product [Vitis vinifera]	0	auto - low confidence	0	0	VLPSLNGK	iTRAQ4plex@N-term; Deamidated(N)@6; iTRAQ4plex(K)@8		-0.00689553	1115.67	558.843	1115.68	558.847	2	8	6.1.1.4354.2	77.4347	1.0816	9.91666	0.969536	10.3268	1.45194	9.60139	218.83	14.39	185.24	13.75	163.77	13.04	196.54	13.75
4	25.8	25.8	84.5426	51.4196	46.3722	gi|157327869	unnamed protein product [Vitis vinifera]	0	auto - low confidence	0	0	VLPSLNGK	iTRAQ4plex@N-term; Deamidated(N)@6; iTRAQ4plex(K)@8		0.0001004	1115.68	558.847	1115.68	558.847	2	8	21.1.1.4052.2	73.5442	1.00424	5.26156	0.93648	5.40359	1.32226	5.11064	812.95	27.71	638.94	25.61	587.66	24.64	664.93	25.32
4	25.8	25.8	84.5426	51.4196	46.3722	gi|157327869	unnamed protein product [Vitis vinifera]	0	auto - low confidence	0	0	VLPSLNGK	iTRAQ4plex@N-term; Deamidated(N)@6; iTRAQ4plex(K)@8		0.00140468	1115.68	558.848	1115.68	558.847	2	8	38.1.1.1404.2	41.9297	0.713393	10.2307	0.86644	9.4864	0.994155	9.62851	272.26	16	152.01	12.73	182.09	13.56	167.43	12.77
4	25.8	25.8	84.5426	51.4196	46.3722	gi|157327869	unnamed protein product [Vitis vinifera]	0	auto - low confidence	0	0	VLPSLNGK	iTRAQ4plex@N-term; Deamidated(N)@6; iTRAQ4plex(K)@8		-5.39416e-05	1115.68	558.847	1115.68	558.847	2	8	39.1.1.1690.3	42.2333	0.947459	4.91894	1.1386	4.64923	1.36017	4.65223	969.34	30.25	718.78	27.33	851.94	29.36	815.58	28.14
4	25.8	25.8	84.5426	51.4196	46.3722	gi|157327869	unnamed protein product [Vitis vinifera]	0	auto - low confidence	0	0	VLPSLNGK	iTRAQ4plex@N-term; Deamidated(N)@6; iTRAQ4plex(K)@8		0.00421845	1115.68	558.849	1115.68	558.847	2	7	39.1.1.1706.3	44.0633	1.10139	10.7115	1.13683	10.6382	1.26669	10.8533	186	13.27	160.33	12.81	163.22	12.88	145.74	11.92
4	25.8	25.8	84.5426	51.4196	46.3722	gi|157327869	unnamed protein product [Vitis vinifera]	0	auto - low confidence	0	0	VLPSLNGK	iTRAQ4plex@N-term; Deamidated(N)@6; iTRAQ4plex(K)@8		-0.00566909	1115.67	558.844	1115.68	558.847	2	8	39.1.1.1708.3	44.4083	0.997857	6.84989	1.07772	6.7203	1.66279	6.23897	482.74	21.35	377	19.72	401.59	20.32	496.53	21.85
4	25.8	25.8	84.5426	51.4196	46.3722	gi|157327869	unnamed protein product [Vitis vinifera]	0	auto - low confidence	0	0	VLPSLNGK	iTRAQ4plex@N-term; Deamidated(N)@6; iTRAQ4plex(K)@8		-0.00204594	1115.68	558.846	1115.68	558.847	2	7	40.1.1.1820.2	42.4928	1.21734	12.0139	1.01289	12.751	1.07991	13.1659	139.22	11.49	132.64	11.58	108.85	10.58	93	9.54
4	25.8	25.8	84.5426	51.4196	46.3722	gi|157327869	unnamed protein product [Vitis vinifera]	1	auto	0	99	VLPSLNGKLTGMAFR	iTRAQ4plex@N-term; Deamidated(N)@6; iTRAQ4plex(K)@8	missed K-L@8	-0.00440138	1892.08	631.699	1892.08	631.701	3	15	40.1.1.2012.2	69.4127	0.853235	5.24148	0.829127	5.28986	1.09657	5.09987	910.49	29.29	608	25.16	582.72	24.47	617.6	24.44
4	25.8	25.8	84.5426	51.4196	46.3722	gi|157327869	unnamed protein product [Vitis vinifera]	1	auto	0	92	VLPSLNGKLTGMAFR	iTRAQ4plex@N-term; Deamidated(N)@6; iTRAQ4plex(K)@8	missed K-L@8	0.00279266	1892.08	631.702	1892.08	631.701	3	13	22.1.1.4274.4	93.1362	0.794103	4.84267	0.778299	4.87615	1.21449	4.45017	1120.64	32.48	696.47	27.02	673.25	26.4	841.89	28.43
4	25.8	25.8	84.5426	51.4196	46.3722	gi|157327869	unnamed protein product [Vitis vinifera]	1	auto	0	55	VLPSLNGKLTGMAFR	iTRAQ4plex@N-term; Deamidated(N)@6; iTRAQ4plex(K)@8	missed K-L@8	-0.0018822	1892.08	631.7	1892.08	631.701	3	12	7.1.1.4236.3	117.478	0.808331	10.7384	0.787172	10.8218	1.10852	10.2215	225.14	14.56	142.43	12.21	136.8	11.87	154.38	12.22
4	25.8	25.8	84.5426	51.4196	46.3722	gi|157327869	unnamed protein product [Vitis vinifera]	1	auto	0	4	VLPSLNGKLTGMAFR	iTRAQ4plex@N-term; Deamidated(N)@6; iTRAQ4plex(K)@8	missed K-L@8	-0.00446274	1892.08	631.699	1892.08	631.701	3	10	41.1.1.1880.2	70.2546	0.839722	4.80474	0.837428	4.80021	1.0049	4.78077	1095.38	32.12	719.88	27.4	708.07	26.91	680.9	25.71
4	25.8	25.8	84.5426	51.4196	46.3722	gi|157327869	unnamed protein product [Vitis vinifera]	0	auto - low confidence	0	0	VLPSLNGKLTGMAFR	iTRAQ4plex@N-term; Deamidated(N)@6; iTRAQ4plex(K)@8; Oxidation(M)@12	missed K-L@8	-0.00336296	1908.07	637.031	1908.07	637.032	3	6	6.1.1.4674.3	96.6746	0.673945	6.51838	0.634553	6.73336	1.9169	4.99284	696.08	25.57	367.15	19.77	340.95	19.24	825.38	27.91
4	25.8	25.8	84.5426	51.4196	46.3722	gi|157327869	unnamed protein product [Vitis vinifera]	0	auto - low confidence	0	0	VPTVDVSVVDLTVR	iTRAQ4plex@N-term		-0.00422868	1641.94	821.976	1641.94	821.978	2	8	37.1.1.2113.4	73.8593	1.17354	15.236	1.23033	15.1058	1.58069	14.7942	88.66	9.17	81.43	9.11	84.2	9.27	86.69	9.17
4	25.8	25.8	84.5426	51.4196	46.3722	gi|157327869	unnamed protein product [Vitis vinifera]	1	auto	0	18	VVISAPSK	iTRAQ4plex@N-term; iTRAQ4plex(K)@8		-0.00969998	1087.67	544.845	1087.68	544.85	2	8	39.1.1.1500.2	32.0366	1.03641	10.549	1.12606	10.3308	1.59458	9.83162	198.87	13.71	161.31	12.88	172.86	13.3	196.16	13.75
4	25.8	25.8	84.5426	51.4196	46.3722	gi|157327869	unnamed protein product [Vitis vinifera]	1	auto	0	14	VVISAPSK	iTRAQ4plex@N-term; iTRAQ4plex(K)@8		-0.00126659	1087.68	544.849	1087.68	544.85	2	9	38.1.1.1322.2	31.8664	1.14508	13.2698	1.1242	13.4067	1.36444	13.3178	118.28	10.58	106	10.39	102.64	10.25	99.83	9.85
4	25.8	25.8	84.5426	51.4196	46.3722	gi|157327869	unnamed protein product [Vitis vinifera]	1	auto	0	9	VVISAPSK	iTRAQ4plex@N-term; iTRAQ4plex(K)@8		-0.0108481	1087.67	544.844	1087.68	544.85	2	8	21.1.1.3538.2	62.3276	1.13957	11.486	1.11878	11.6002	1.36782	11.4947	158.42	12.25	141.29	12	136.81	11.83	134.04	11.4
4	25.8	25.8	84.5426	51.4196	46.3722	gi|157327869	unnamed protein product [Vitis vinifera]	1	auto	0	5	VVISAPSK	iTRAQ4plex@N-term; iTRAQ4plex(K)@8		-0.0160718	1087.67	544.841	1087.68	544.85	2	8	4.1.1.3687.2	65.9172	0.927658	12.4336	1.07688	11.8765	1.42597	11.5221	153.66	12.04	111.56	10.77	127.73	11.4	135.54	11.45
4	25.8	25.8	84.5426	51.4196	46.3722	gi|157327869	unnamed protein product [Vitis vinifera]	1	auto	0	1	VVISAPSK	iTRAQ4plex@N-term; iTRAQ4plex(K)@8		-0.0189003	1087.67	544.84	1087.68	544.85	2	7	5.1.1.3758.2	66.281	1.09804	11.793	0.929666	12.493	1.24492	11.9857	153.23	12.04	131.68	11.58	109.96	10.68	118	10.68
4	25.8	25.8	84.5426	51.4196	46.3722	gi|157327869	unnamed protein product [Vitis vinifera]	1	auto	0	1	VVISAPSK	iTRAQ4plex@N-term; iTRAQ4plex(K)@8		0.00233117	1087.69	544.851	1087.68	544.85	2	8	20.1.1.3440.2	62.6277	0.984958	9.43809	1.26483	8.76595	1.45964	8.8649	257.27	15.59	198.32	14.35	251.18	15.91	232.29	15.03
4	25.8	25.8	84.5426	51.4196	46.3722	gi|157327869	unnamed protein product [Vitis vinifera]	1	auto	0	49	VVISAPSKDAPMFVVGVNEK	iTRAQ4plex@N-term; iTRAQ4plex(K)@8; Oxidation(M)@12; iTRAQ4plex(K)@20		0.00955786	2534.42	845.815	2534.41	845.812	3	12	6.1.1.4646.3	91.8446	0.991318	5.36344	0.908475	5.58489	2.10397	4.60452	788.77	27.29	611.96	25.08	553.13	24.25	1026.56	31.19
4	25.8	25.8	84.5426	51.4196	46.3722	gi|157327869	unnamed protein product [Vitis vinifera]	1	auto	0	25	VVISAPSKDAPMFVVGVNEK	iTRAQ4plex@N-term; iTRAQ4plex(K)@8; iTRAQ4plex(K)@20		-0.0196873	2518.4	840.474	2518.42	840.48	3	11	6.1.1.4684.2	98.348	0.983907	11.383	0.882164	11.813	1.02964	11.8672	175.77	12.88	135.35	11.79	119.69	11.09	111.95	10.45
4	25.8	25.8	84.5426	51.4196	46.3722	gi|157327869	unnamed protein product [Vitis vinifera]	1	auto	0	12	VVISAPSKDAPMFVVGVNEK	iTRAQ4plex@N-term; iTRAQ4plex(K)@8; Oxidation(M)@12; iTRAQ4plex(K)@20		-0.00587389	2534.41	845.81	2534.41	845.812	3	11	39.1.1.1779.2	56.0357	0.927726	8.20149	0.866143	8.45336	1.67799	7.27216	351.88	18.22	255.49	16.25	235.26	15.72	365.24	18.65
4	25.8	25.8	84.5426	51.4196	46.3722	gi|157327869	unnamed protein product [Vitis vinifera]	1	auto	0	5	VVISAPSKDAPMFVVGVNEK	iTRAQ4plex@N-term; iTRAQ4plex(K)@8; iTRAQ4plex(K)@20		0.00182618	2518.42	840.481	2518.42	840.48	3	10	22.1.1.4244.2	87.8578	0.832091	6.15835	0.825351	6.15339	0.85992	6.4378	670.86	25.14	436.88	21.35	427.4	20.86	356.85	18.68
4	25.8	25.8	84.5426	51.4196	46.3722	gi|157327869	unnamed protein product [Vitis vinifera]	1	auto	0	4	VVISAPSKDAPMFVVGVNEK	iTRAQ4plex@N-term; iTRAQ4plex(K)@8; iTRAQ4plex(K)@20		-0.010515	2518.41	840.477	2518.42	840.48	3	10	40.1.1.1973.2	62.6852	0.865816	3.31569	0.897312	3.26731	0.937444	3.41375	2255.59	46.11	1528.43	39.9	1562.31	39.82	1307.98	35.76
4	25.8	25.8	84.5426	51.4196	46.3722	gi|157327869	unnamed protein product [Vitis vinifera]	0	auto - low confidence	0	0	YDSVHGQWK	iTRAQ4plex@N-term; iTRAQ4plex(K)@9		0.0138512	1406.73	704.374	1406.72	704.367	2	7	43.1.1.1342.2	30.9243	1.02921	18.1022	1.02936	18.1607	1.25322	18.0174	67.71	8	54.54	7.48	53.8	7.42	52.49	7.14
5	24.86	24.86	52.8409	42.8977	42.8977	gi|157354768	unnamed protein product [Vitis vinifera]	1	auto	2	99	AKVPVAEANVPVVGGHAGITILPLFSQATPK	iTRAQ4plex@N-term; iTRAQ4plex(K)@2; iTRAQ4plex(K)@31	missed K-V@2	-1.01851	3512.03	879.014	3513.04	879.268	4	17	1.1.1.1699.4	78.0919	1.17504	18.6164	0.969101	19.7622	0.679194	23.7841	59.1	7.48	54.35	7.42	44.21	6.71	24.83	5
5	24.86	24.86	52.8409	42.8977	42.8977	gi|157354768	unnamed protein product [Vitis vinifera]	1	auto	2	99	DDLFNINAGIVK	iTRAQ4plex@N-term; iTRAQ4plex(K)@12		-0.00703645	1605.89	803.952	1605.9	803.956	2	14	38.1.1.1550.2	67.1147	0.840186	6.36053	0.847099	6.34037	1.16596	6.03974	625.13	24.27	411.06	20.71	408.76	20.49	450.87	20.86
5	24.86	24.86	52.8409	42.8977	42.8977	gi|157354768	unnamed protein product [Vitis vinifera]	1	auto	2	99	KLFGVTTLDVVR	iTRAQ4plex@N-term; iTRAQ4plex(K)@1	missed K-L@1	-0.00210928	1634.99	818.504	1635	818.505	2	20	41.1.1.1826.2	60.9396	0.82918	3.55755	0.853489	3.50445	0.777663	3.85206	2017.04	43.59	1308.95	36.99	1328.85	36.66	970.29	30.94
5	24.86	24.86	52.8409	42.8977	42.8977	gi|157354768	unnamed protein product [Vitis vinifera]	1	auto	2	99	KVAVLGAAGGIGQPLALLMK	iTRAQ4plex@N-term; iTRAQ4plex(K)@1; iTRAQ4plex(K)@20	missed K-V@1	-0.00266777	2338.45	780.49	2338.45	780.491	3	16	41.1.1.1956.2	83.3646	0.854178	7.87504	0.879739	7.75598	0.70936	8.92228	403.24	19.49	269.57	16.76	273.83	16.61	176.94	13.27
5	24.86	24.86	52.8409	42.8977	42.8977	gi|157354768	unnamed protein product [Vitis vinifera]	1	auto	2	99	LGKNGVEEVLGLGPLSDYEK	iTRAQ4plex@N-term; iTRAQ4plex(K)@3; Deamidated(N)@4; iTRAQ4plex(Y)@18; iTRAQ4plex(K)@20	missed K-N@3	0.0102065	2693.51	674.384	2693.5	674.382	4	21	43.1.1.1578.4	71.5825	1.03714	11.8701	0.930497	12.3006	0.947392	12.9387	156.56	12.17	127.08	11.4	112.45	10.72	91.75	9.49
5	24.86	24.86	52.8409	42.8977	42.8977	gi|157354768	unnamed protein product [Vitis vinifera]	1	auto	2	99	LNPLVSSLSLYDIAGTPGVAADVSHINTR	iTRAQ4plex@N-term		0.0219952	3123.69	781.93	3123.67	781.924	4	19	38.1.1.1706.3	94.0763	1.00012	16.5941	0.674688	18.9657	0.515466	22.3791	81.51	8.77	63.8	8.06	42.45	6.63	25.99	5.1
5	24.86	24.86	52.8409	42.8977	42.8977	gi|157354768	unnamed protein product [Vitis vinifera]	1	auto	2	99	NGVEEVLGLGPLSDYEK	iTRAQ4plex@N-term; Deamidated(N)@1; iTRAQ4plex(K)@17		0.0118402	2107.1	703.375	2107.09	703.372	3	14	37.1.1.2186.3	86.4001	0.686897	26.6307	0.973652	23.3608	0.825054	26.3518	41.5	6.25	22.31	4.9	31.19	5.57	21.18	4.58
5	24.86	24.86	52.8409	42.8977	42.8977	gi|157354768	unnamed protein product [Vitis vinifera]	1	auto	2	99	QGLESLKHELK	iTRAQ4plex@N-term; iTRAQ4plex(K)@7; iTRAQ4plex(K)@11	missed K-H@7	0.115293	1713.13	572.051	1713.02	572.012	3	15	28.1.1.3143.2	59.8587	0.622367	4.23715	0.766631	3.86936	0.717958	4.23355	1759.75	40.64	857.15	30.45	1041.36	32.33	781.53	27.73
5	24.86	24.86	52.8409	42.8977	42.8977	gi|157354768	unnamed protein product [Vitis vinifera]	1	auto	2	99	VAVLGAAGGIGQPLALLMK	iTRAQ4plex@N-term; iTRAQ4plex(K)@19		0.0104009	2066.26	689.762	2066.25	689.758	3	16	38.1.1.1720.2	96.4396	0.942942	13.7339	0.765739	14.693	0.629376	16.8045	123.96	10.82	91.48	9.7	73.27	8.66	48.26	6.93
5	24.86	24.86	52.8409	42.8977	42.8977	gi|157354768	unnamed protein product [Vitis vinifera]	1	auto	2	99	VKLGKNGVEEVLGLGPLSDYEK	iTRAQ4plex@N-term; iTRAQ4plex(K)@2; iTRAQ4plex(K)@5; Deamidated(N)@6; iTRAQ4plex(K)@22	missed K-L@2; missed K-N@5	0.0129915	2920.67	974.565	2920.66	974.561	3	18	42.1.1.1793.4	75.8163	0.708776	11.8616	0.824552	11.1668	0.957152	11.2783	203.15	13.82	112.69	10.95	129.3	11.45	120.28	10.82
5	24.86	24.86	52.8409	42.8977	42.8977	gi|157354768	unnamed protein product [Vitis vinifera]	1	auto	2	99	VPVAEANVPVVGGHAGITILPLFSQATPK	iTRAQ4plex@N-term; iTRAQ4plex(K)@29		0.00842437	3169.82	793.462	3169.81	793.46	4	15	38.1.1.1655.3	85.2788	0.798281	13.6103	1.05617	12.3121	0.721231	14.9995	142.31	11.58	88.91	9.7	116.02	10.72	63.49	8
5	24.86	24.86	52.8409	42.8977	42.8977	gi|157354768	unnamed protein product [Vitis vinifera]	1	auto	1.69897	98	SNNLSDEDIVALTK	iTRAQ4plex@N-term; Deamidated(N)@2; iTRAQ4plex(K)@14		-0.0166669	1806.93	904.472	1806.95	904.48	2	14	37.1.1.2032.3	59.8352	1.0327	5.78716	1.20139	5.53683	1.2924	5.71678	663.38	25.04	536.16	23.52	615.19	24.92	530.34	22.77
5	24.86	24.86	52.8409	42.8977	42.8977	gi|157354768	unnamed protein product [Vitis vinifera]	1	auto	1.1549	93	LFGVTTLDVVR	iTRAQ4plex@N-term		0.000277784	1362.8	682.407	1362.8	682.407	2	13	2.1.1.4271.2	105.122	0.83189	6.05691	0.993025	5.68911	0.986823	6.0498	696.38	25.61	453.39	21.82	533.79	23.17	425.09	20.42
5	24.86	24.86	52.8409	42.8977	42.8977	gi|157354768	unnamed protein product [Vitis vinifera]	1	auto	0.00845248	1.92744	TQDGGTEVVEAK	iTRAQ4plex@N-term; iTRAQ4plex(K)@12		-0.0106193	1520.78	761.398	1520.79	761.404	2	9	38.1.1.1221.4	25.1905	0.957939	10.4501	0.76859	11.294	1.05953	10.6826	211.84	14.14	158.82	12.77	125.68	11.45	138.84	11.58
5	24.86	24.86	52.8409	42.8977	42.8977	gi|157354768	unnamed protein product [Vitis vinifera]	0	auto - low confidence	0	0	AGAVFADACLKGLNGVP	iTRAQ4plex@N-term; Methylthio(C)@9; iTRAQ4plex(K)@11; Deamidated(N)@14	cleaved Y-A@N-term; cleaved P-D@C-term; missed K-G@11	0.00268019	1937	969.508	1937	969.507	2	7	20.1.1.3956.4	114.179	1.10828	11.4375	0.803855	12.6464	0.285001	20.9884	161.66	12.37	140.22	11.92	100.31	10.1	28.5	5.57
5	24.86	24.86	52.8409	42.8977	42.8977	gi|157354768	unnamed protein product [Vitis vinifera]	1	auto	0	99	AKVPVAEANVPVVGGHAGITILPLFSQATPK	iTRAQ4plex@N-term; iTRAQ4plex(K)@2; iTRAQ4plex(K)@31	missed K-V@2	0.0216439	3513.07	879.274	3513.04	879.268	4	17	41.1.1.1920.3	77.2063	0.741305	7.62634	0.720327	7.64137	0.685516	8.29907	474.17	21.12	275.1	17.03	263.65	16.37	201.07	14.08
5	24.86	24.86	52.8409	42.8977	42.8977	gi|157354768	unnamed protein product [Vitis vinifera]	1	auto	0	15	AKVPVAEANVPVVGGHAGITILPLFSQATPK	iTRAQ4plex@N-term; iTRAQ4plex(K)@2; iTRAQ4plex(K)@31	missed K-V@2	-0.0241775	3513.02	1172.01	3513.04	1172.02	3	11	7.1.1.4284.3	125.758	0.73035	15.3595	0.628868	16.1079	0.701735	16.4381	118.02	10.54	67.46	8.43	57.29	7.68	51.23	7.07
5	24.86	24.86	52.8409	42.8977	42.8977	gi|157354768	unnamed protein product [Vitis vinifera]	1	auto	0	1	AKVPVAEANVPVVGGHAGITILPLFSQATPK	iTRAQ4plex@N-term; iTRAQ4plex(K)@2; Deamidated(Q)@27; iTRAQ4plex(K)@31	missed K-V@2	-0.978373	3513.05	703.617	3514.03	703.813	5	10	7.1.1.4282.2	125.362	0.767074	13.788	0.704859	14.0871	0.550118	16.5598	141.32	11.53	84.84	9.43	76.89	8.83	48.09	6.93
5	24.86	24.86	52.8409	42.8977	42.8977	gi|157354768	unnamed protein product [Vitis vinifera]	0	no quant - weak signal	0	0	AKVPVAEANVPVVGGHAGITILPLFSQATPK	iTRAQ4plex@N-term; iTRAQ4plex(K)@2; iTRAQ4plex(K)@31	missed K-V@2	-0.0199794	3513.02	879.264	3513.04	879.268	4	7	7.1.1.4287.2	126.224							12.59	3.46	15.34	3.87	2.63	2	17.17	4
5	24.86	24.86	52.8409	42.8977	42.8977	gi|157354768	unnamed protein product [Vitis vinifera]	0	no quant - weak signal	0	0	AKVPVAEANVPVVGGHAGITILPLFSQATPK	iTRAQ4plex@N-term; iTRAQ4plex(K)@2; iTRAQ4plex(K)@31	missed K-V@2	-0.0299891	3513.01	879.261	3513.04	879.268	4	4	7.1.1.4290.3	126.793							12.8	3.46	5.24	2.45	13.61	3.61	2.58	1.73
5	24.86	24.86	52.8409	42.8977	42.8977	gi|157354768	unnamed protein product [Vitis vinifera]	0	no quant - weak signal	0	0	AKVPVAEANVPVVGGHAGITILPLFSQATPK	iTRAQ4plex@N-term; iTRAQ4plex(K)@2; iTRAQ4plex(K)@31	missed K-V@2	0.500773	3513.55	879.394	3513.04	879.268	4	7	27.1.1.3023.4	82.5591							6.19	2.45	12.42	3.46	5.27	2.45	10.55	3.16
5	24.86	24.86	52.8409	42.8977	42.8977	gi|157354768	unnamed protein product [Vitis vinifera]	0	auto - low confidence	0	0	AKVPVAEANVPVVGGHAGITILPLFSQATPK	iTRAQ4plex@N-term; iTRAQ4plex(K)@2; Deamidated(N)@9; iTRAQ4plex(K)@31	missed K-V@2	0.00430813	3514.03	879.516	3514.03	879.514	4	7	43.1.1.1623.4	79.345	0.556861	19.7034	0.55538	19.4028	0.73615	18.614	88.5	9.11	38.57	6.48	37.94	6.24	40.3	6.25
5	24.86	24.86	52.8409	42.8977	42.8977	gi|157354768	unnamed protein product [Vitis vinifera]	1	auto	0	92	DDLFNINAGIVK	iTRAQ4plex@N-term; iTRAQ4plex(K)@12		-0.000146976	1605.9	803.956	1605.9	803.956	2	12	20.1.1.3839.3	93.9451	0.92325	10.7348	0.749132	11.6175	1.45888	9.87134	205.6	13.93	148.56	12.37	118.89	11.22	185.54	13.32
5	24.86	24.86	52.8409	42.8977	42.8977	gi|157354768	unnamed protein product [Vitis vinifera]	1	auto	0	48	DDLFNINAGIVK	iTRAQ4plex@N-term; iTRAQ4plex(K)@12		-0.000184667	1605.9	803.956	1605.9	803.956	2	10	4.1.1.4268.3	99.9547	0.828599	14.2829	0.874455	14.0334	1.31615	13.0157	125.26	10.86	81.23	9.22	84.55	9.33	101.98	9.9
5	24.86	24.86	52.8409	42.8977	42.8977	gi|157354768	unnamed protein product [Vitis vinifera]	0	auto - low confidence	0	0	DDLFNINAGIVK	iTRAQ4plex@N-term; iTRAQ4plex(K)@12		0.00859071	1605.91	803.96	1605.9	803.956	2	8	2.1.1.4242.4	100.223	0.950855	8.88001	0.920289	8.99604	1.24012	8.63257	295.59	16.7	219.97	15.07	209.98	14.7	226.75	14.8
5	24.86	24.86	52.8409	42.8977	42.8977	gi|157354768	unnamed protein product [Vitis vinifera]	0	auto - low confidence	0	0	DDLFNINAGIVK	iTRAQ4plex@N-term; iTRAQ4plex(K)@12		-0.00860573	1605.89	803.952	1605.9	803.956	2	6	5.1.1.4603.3	101.219	1.3705	28.5764	1.33861	28.8231			23.14	4.69	24.82	5	23.91	4.9	11.79	3.46
5	24.86	24.86	52.8409	42.8977	42.8977	gi|157354768	unnamed protein product [Vitis vinifera]	1	auto	0	99	KLFGVTTLDVVR	iTRAQ4plex@N-term; iTRAQ4plex(K)@1	missed K-L@1	0.249743	1635.25	546.089	1635	546.006	3	15	27.1.1.2956.2	70.8983	0.768096	4.08925	0.805288	3.99104	0.700089	4.47913	1609.96	38.92	967.81	31.92	1000.76	31.78	697.21	26.29
5	24.86	24.86	52.8409	42.8977	42.8977	gi|157354768	unnamed protein product [Vitis vinifera]	1	auto	0	97	KLFGVTTLDVVR	iTRAQ4plex@N-term; iTRAQ4plex(K)@1	missed K-L@1	-0.0133352	1634.98	818.499	1635	818.505	2	13	23.1.1.3540.3	91.246	0.678445	10.2748	0.794747	9.62224	0.93248	9.68571	279.9	16.22	148.62	12.61	171.71	13.19	161.45	12.53
5	24.86	24.86	52.8409	42.8977	42.8977	gi|157354768	unnamed protein product [Vitis vinifera]	1	auto	0	95	KLFGVTTLDVVR	iTRAQ4plex@N-term; iTRAQ4plex(K)@1	missed K-L@1	0.0739615	1635.07	546.031	1635	546.006	3	13	26.1.1.3015.4	73.5835	0.903741	11.4722	1.0144	11.0301	1.02577	11.6445	183.43	13.15	129.74	11.62	143.63	12.04	116.39	10.68
5	24.86	24.86	52.8409	42.8977	42.8977	gi|157354768	unnamed protein product [Vitis vinifera]	1	auto	0	40	KLFGVTTLDVVR	iTRAQ4plex@N-term; iTRAQ4plex(K)@1	missed K-L@1	-0.00495591	1634.99	818.503	1635	818.505	2	11	1.1.1.1608.2	62.291	0.804119	5.12129	0.844385	5.00685	0.78452	5.46552	994.07	30.59	625.6	25.61	647.92	25.59	482.41	21.79
5	24.86	24.86	52.8409	42.8977	42.8977	gi|157354768	unnamed protein product [Vitis vinifera]	1	auto	0	39	KLFGVTTLDVVR	iTRAQ4plex@N-term; iTRAQ4plex(K)@1	missed K-L@1	0.234986	1635.23	818.623	1635	818.505	2	11	27.1.1.2956.3	70.9499	0.717515	11.6138	0.534942	12.9106	0.679713	12.4816	208.44	14	117.05	11.09	86.07	9.49	87.64	9.22
5	24.86	24.86	52.8409	42.8977	42.8977	gi|157354768	unnamed protein product [Vitis vinifera]	1	auto	0	15	KLFGVTTLDVVR	iTRAQ4plex@N-term; iTRAQ4plex(K)@1	missed K-L@1	-0.0130136	1634.98	546.002	1635	546.006	3	9	7.1.1.4231.2	116.564	0.403611	21.6329	0.653148	17.1556	0.510983	20.3969	98.36	9.59	31.07	6	49.59	7	31.09	5.57
5	24.86	24.86	52.8409	42.8977	42.8977	gi|157354768	unnamed protein product [Vitis vinifera]	0	auto - low confidence	0	0	KLFGVTTLDVVR	iTRAQ4plex@N-term; iTRAQ4plex(K)@1	missed K-L@1	-0.0382078	1634.96	818.486	1635	818.505	2	5	7.1.1.4232.2	116.737			1.79727	25.2551			25.56	4.9	12.37	3.74	35.46	5.83	12.32	3.61
5	24.86	24.86	52.8409	42.8977	42.8977	gi|157354768	unnamed protein product [Vitis vinifera]	0	auto - low confidence	0	0	KLFGVTTLDVVR	iTRAQ4plex@N-term; iTRAQ4plex(K)@1	missed K-L@1	0.105089	1635.1	546.041	1635	546.006	3	7	31.1.1.2695.2	47.937	1.70704	6.24201	2.61358	5.79896	7.98622	5.10187	440.49	20.52	588.49	24.45	888.66	30.69	2176.07	45.27
5	24.86	24.86	52.8409	42.8977	42.8977	gi|157354768	unnamed protein product [Vitis vinifera]	1	auto	0	98	KVAVLGAAGGIGQPLALLMK	iTRAQ4plex@N-term; iTRAQ4plex(K)@1; iTRAQ4plex(K)@20	missed K-V@1	-1.08964	2337.36	780.127	2338.45	780.491	3	15	23.1.1.3622.2	105.349	0.729719	8.73958	0.761007	8.52682	0.66569	9.5615	365.8	18.55	208.91	14.87	214.88	14.73	150.63	12.21
5	24.86	24.86	52.8409	42.8977	42.8977	gi|157354768	unnamed protein product [Vitis vinifera]	1	auto	0	95	KVAVLGAAGGIGQPLALLMK	iTRAQ4plex@N-term; iTRAQ4plex(K)@1; iTRAQ4plex(K)@20	missed K-V@1	-0.747976	2337.7	780.241	2338.45	780.491	3	12	27.1.1.3053.2	87.6308	0.631618	24.6418	0.554742	25.3539	0.204922	43.0834	51.12	6.93	25.27	5.2	21.89	4.69	6.48	2.65
5	24.86	24.86	52.8409	42.8977	42.8977	gi|157354768	unnamed protein product [Vitis vinifera]	1	auto	0	70	KVAVLGAAGGIGQPLALLMK	iTRAQ4plex@N-term; iTRAQ4plex(K)@1; iTRAQ4plex(K)@20	missed K-V@1	0.00451368	2338.45	780.492	2338.45	780.491	3	12	1.1.1.1744.2	85.7527	0.599267	15.7581	0.96096	13.1181	0.827573	14.7544	132.13	11.14	61.97	8.25	98.01	9.85	67.64	8.19
5	24.86	24.86	52.8409	42.8977	42.8977	gi|157354768	unnamed protein product [Vitis vinifera]	1	auto	0	14	KVAVLGAAGGIGQPLALLMK	iTRAQ4plex@N-term; iTRAQ4plex(K)@1; Oxidation(M)@19; iTRAQ4plex(K)@20	missed K-V@1	0.00239769	2354.45	785.823	2354.44	785.822	3	11	41.1.1.1902.3	74.1013	0.805906	7.85757	0.7344	8.08178	0.769979	8.44027	420.56	19.9	265.26	16.64	238.41	15.62	200.31	14
5	24.86	24.86	52.8409	42.8977	42.8977	gi|157354768	unnamed protein product [Vitis vinifera]	1	auto	0	2	KVAVLGAAGGIGQPLALLMK	iTRAQ4plex@N-term; iTRAQ4plex(K)@1; Oxidation(M)@19; iTRAQ4plex(K)@20	missed K-V@1	-0.00425704	2354.44	785.821	2354.44	785.822	3	10	23.1.1.3585.2	98.9634	0.866965	12.1407	0.780018	12.5842	0.973841	12.3429	167.63	12.57	113.74	10.86	100.93	10.2	100.98	9.9
5	24.86	24.86	52.8409	42.8977	42.8977	gi|157354768	unnamed protein product [Vitis vinifera]	0	no quant - weak signal	0	0	KVAVLGAAGGIGQPLALLMK	iTRAQ4plex@N-term; iTRAQ4plex(K)@1; iTRAQ4plex(K)@20	missed K-V@1	-0.0168354	2338.43	780.485	2338.45	780.491	3	5	7.1.1.3650.4	90.6382							3.14	1.73	3.93	2	6.26	2.45	0	0.31
5	24.86	24.86	52.8409	42.8977	42.8977	gi|157354768	unnamed protein product [Vitis vinifera]	0	auto - low confidence	0	0	KVAVLGAAGGIGQPLALLMK	iTRAQ4plex@N-term; iTRAQ4plex(K)@1; Oxidation(M)@19; iTRAQ4plex(K)@20	missed K-V@1	0.0104542	2354.46	785.826	2354.44	785.822	3	9	41.1.1.1904.3	74.4463	0.712131	6.7025	0.508859	7.5252	0.319191	9.83949	628.63	24.31	350.36	19.18	246.92	15.94	124.12	11.23
5	24.86	24.86	52.8409	42.8977	42.8977	gi|157354768	unnamed protein product [Vitis vinifera]	1	auto	0	84	LFGVTTLDVVR	iTRAQ4plex@N-term		-0.00333598	1362.8	682.405	1362.8	682.407	2	12	37.1.1.2112.4	73.6868	0.930926	8.03413	0.869877	8.21205	0.942442	8.46034	365.59	18.57	266.36	16.58	245.48	15.84	213.13	14.42
5	24.86	24.86	52.8409	42.8977	42.8977	gi|157354768	unnamed protein product [Vitis vinifera]	1	auto	0	2	LFGVTTLDVVR	iTRAQ4plex@N-term		-0.000641173	1362.8	682.407	1362.8	682.407	2	9	16.1.1.4383.3	104.499	0.894033	11.5784	0.970622	11.2627	1.11652	11.3972	181.32	13.08	126.87	11.49	135.85	11.75	125.23	11.05
5	24.86	24.86	52.8409	42.8977	42.8977	gi|157354768	unnamed protein product [Vitis vinifera]	0	auto - low confidence	0	0	LFGVTTLDVVR	iTRAQ4plex@N-term		-0.00446482	1362.79	682.405	1362.8	682.407	2	6	3.1.1.4106.2	105.956	0.819483	19.2631	0.651597	20.8619	0.770237	20.8023	69.01	8.06	44.26	6.78	34.71	6	32.88	5.66
5	24.86	24.86	52.8409	42.8977	42.8977	gi|157354768	unnamed protein product [Vitis vinifera]	0	auto - low confidence	0	0	LFGVTTLDVVR	iTRAQ4plex@N-term		-0.02679	1362.77	682.394	1362.8	682.407	2	5	4.1.1.4297.4	105.009	1.41909	22.4559	1.27824	23.2265	1.204	24.8817	36.79	5.92	40.86	6.4	36.3	6.08	27.4	5.2
5	24.86	24.86	52.8409	42.8977	42.8977	gi|157354768	unnamed protein product [Vitis vinifera]	0	auto - low confidence	0	0	LFGVTTLDVVR	iTRAQ4plex@N-term		0.00556287	1362.8	682.41	1362.8	682.407	2	5	17.1.1.3959.3	101.057	0.636732	22.2739	0.936312	19.177	0.749511	22.1762	62.83	7.68	31.31	5.83	45.41	6.71	29.13	5.39
5	24.86	24.86	52.8409	42.8977	42.8977	gi|157354768	unnamed protein product [Vitis vinifera]	1	auto	0	99	LGKNGVEEVLGLGPLSDYEK	iTRAQ4plex@N-term; iTRAQ4plex(K)@3; Deamidated(N)@4; iTRAQ4plex(K)@20	missed K-N@3	0.0139931	2549.41	850.81	2549.4	850.806	3	18	1.1.1.1721.2	81.7835	0.813065	11.0324	1.00751	10.2026	0.684564	12.4736	213.41	14.18	135.8	11.96	165.97	12.85	90.37	9.54
5	24.86	24.86	52.8409	42.8977	42.8977	gi|157354768	unnamed protein product [Vitis vinifera]	1	auto	0	99	LGKNGVEEVLGLGPLSDYEK	iTRAQ4plex@N-term; iTRAQ4plex(K)@3; Deamidated(N)@4; iTRAQ4plex(K)@20	missed K-N@3	-0.00665511	2549.39	850.803	2549.4	850.806	3	16	41.1.1.1938.2	80.2596	0.863849	7.0673	0.946882	6.82122	0.740353	7.91719	497.59	21.66	336.41	18.73	363.69	19.1	227.88	15.07
5	24.86	24.86	52.8409	42.8977	42.8977	gi|157354768	unnamed protein product [Vitis vinifera]	1	auto	0	98	LGKNGVEEVLGLGPLSDYEK	iTRAQ4plex@N-term; iTRAQ4plex(K)@3; Deamidated(N)@4; iTRAQ4plex(K)@20	missed K-N@3	-0.0158043	2549.38	850.801	2549.4	850.806	3	14	7.1.1.4242.2	118.462	0.441211	23.1216	0.602194	19.7999	0.692773	20.1585	79.06	8.6	27.3	5.57	36.75	6.08	33.88	5.75
5	24.86	24.86	52.8409	42.8977	42.8977	gi|157354768	unnamed protein product [Vitis vinifera]	1	auto	0	98	LGKNGVEEVLGLGPLSDYEK	iTRAQ4plex@N-term; iTRAQ4plex(K)@3; Deamidated(N)@4; iTRAQ4plex(K)@20	missed K-N@3	0.0140354	2549.41	850.81	2549.4	850.806	3	14	41.1.1.1953.3	82.8988	0.916418	11.0177	0.770533	11.7071	1.02385	11.218	196.09	13.6	140.64	12.04	116.63	11	124.19	10.95
5	24.86	24.86	52.8409	42.8977	42.8977	gi|157354768	unnamed protein product [Vitis vinifera]	1	auto	0	91	LGKNGVEEVLGLGPLSDYEK	iTRAQ4plex@N-term; iTRAQ4plex(K)@3; Deamidated(N)@4; iTRAQ4plex(K)@20	missed K-N@3	0.00659106	2549.4	850.808	2549.4	850.806	3	13	23.1.1.3606.2	102.588	0.799352	10.5251	0.932106	9.94536	0.983369	10.3788	236.86	14.93	148.18	12.49	170.42	13.11	144.08	11.88
5	24.86	24.86	52.8409	42.8977	42.8977	gi|157354768	unnamed protein product [Vitis vinifera]	1	auto	0	91	LGKNGVEEVLGLGPLSDYEK	iTRAQ4plex@N-term; iTRAQ4plex(K)@3; Deamidated(N)@4; iTRAQ4plex(K)@20	missed K-N@3	0.00988693	2549.41	850.809	2549.4	850.806	3	13	23.1.1.3612.2	103.623	0.686589	15.4535	0.721438	15.0162	0.698513	16.2089	122.36	10.72	65.75	8.37	68.14	8.31	52.87	7.21
5	24.86	24.86	52.8409	42.8977	42.8977	gi|157354768	unnamed protein product [Vitis vinifera]	1	auto	0	59	LGKNGVEEVLGLGPLSDYEK	iTRAQ4plex@N-term; iTRAQ4plex(K)@3; Deamidated(N)@4; iTRAQ4plex(K)@20	missed K-N@3	0.0101478	2549.41	850.809	2549.4	850.806	3	12	1.1.1.1722.2	81.956	0.766841	13.2876	0.887146	12.538	0.722249	14.3929	153.01	12	91.83	9.85	104.78	10.25	68.36	8.25
5	24.86	24.86	52.8409	42.8977	42.8977	gi|157354768	unnamed protein product [Vitis vinifera]	1	auto	0	17	LGKNGVEEVLGLGPLSDYEK	iTRAQ4plex@N-term; iTRAQ4plex(K)@3; Deamidated(N)@4; iTRAQ4plex(K)@20	missed K-N@3	-0.0191455	2549.38	1275.69	2549.4	1275.7	2	11	41.1.1.1940.2	80.6046	0.739836	12.5166	0.777797	12.2245	0.922951	12.2404	176.47	12.88	102.18	10.39	105.95	10.39	100.75	9.9
5	24.86	24.86	52.8409	42.8977	42.8977	gi|157354768	unnamed protein product [Vitis vinifera]	1	auto	0	15	LGKNGVEEVLGLGPLSDYEK	iTRAQ4plex@N-term; iTRAQ4plex(K)@3; Deamidated(N)@4; iTRAQ4plex(K)@20	missed K-N@3	-0.0154381	2549.38	850.801	2549.4	850.806	3	8	7.1.1.3622.4	86.0666	1.27008	31.2865					20.02	4.36	19.9	4.47	15.02	3.87	0	0.75
5	24.86	24.86	52.8409	42.8977	42.8977	gi|157354768	unnamed protein product [Vitis vinifera]	1	auto	0	11	LGKNGVEEVLGLGPLSDYEK	iTRAQ4plex@N-term; iTRAQ4plex(K)@3; Deamidated(N)@4; iTRAQ4plex(K)@20	missed K-N@3	-0.0163536	2549.38	850.8	2549.4	850.806	3	9	7.1.1.4243.4	118.737	1.44128	24.5081	0.660716	31.8719	0.87648	29.9865	30.47	5.39	34.37	5.83	15.54	4.12	16.52	4
5	24.86	24.86	52.8409	42.8977	42.8977	gi|157354768	unnamed protein product [Vitis vinifera]	1	auto	0	4	LGKNGVEEVLGLGPLSDYEK	iTRAQ4plex@N-term; iTRAQ4plex(K)@3; Deamidated(N)@4; iTRAQ4plex(K)@20	missed K-N@3	0.346745	2549.74	850.921	2549.4	850.806	3	10	27.1.1.3026.2	82.9733	0.617876	19.1107	0.90618	16.385	0.464717	22.8057	87.35	9.06	42.24	6.78	61.1	7.75	25.11	5.1
5	24.86	24.86	52.8409	42.8977	42.8977	gi|157354768	unnamed protein product [Vitis vinifera]	0	no quant - weak signal	0	0	LGKNGVEEVLGLGPLSDYEK	iTRAQ4plex@N-term; iTRAQ4plex(K)@3; Deamidated(N)@4; iTRAQ4plex(K)@20	missed K-N@3	0.0197182	2549.42	850.812	2549.4	850.806	3	6	11.1.1.2721.4	66.8887							15.85	3.87	13.87	3.74	8.74	3	2.8	1.73
5	24.86	24.86	52.8409	42.8977	42.8977	gi|157354768	unnamed protein product [Vitis vinifera]	0	auto - low confidence	0	0	LGKNGVEEVLGLGPLSDYEK	iTRAQ4plex@N-term; iTRAQ4plex(K)@3; iTRAQ4plex(K)@20	missed K-N@3	-0.0267695	2548.38	850.469	2548.41	850.478	3	5	41.1.1.1946.2	81.6396	0.927687	9.45639	0.928456	9.4286	0.801805	10.53	264.93	15.81	192.35	14.11	189.87	13.86	131.4	11.4
5	24.86	24.86	52.8409	42.8977	42.8977	gi|157354768	unnamed protein product [Vitis vinifera]	1	auto	0	99	LNPLVSSLSLYDIAGTPGVAADVSHINTR	iTRAQ4plex@N-term		-0.00470277	3123.66	1042.23	3123.67	1042.23	3	17	20.1.1.3936.3	110.678	0.870904	8.07814	0.793516	8.30976	0.757559	8.97267	377.67	18.87	257.42	16.34	231.33	15.36	176.98	13.19
5	24.86	24.86	52.8409	42.8977	42.8977	gi|157354768	unnamed protein product [Vitis vinifera]	1	auto	0	99	LNPLVSSLSLYDIAGTPGVAADVSHINTR	iTRAQ4plex@N-term		0.011312	3123.68	1042.23	3123.67	1042.23	3	16	38.1.1.1705.3	93.9038	0.91766	10.9136	0.922075	10.8589	0.763239	12.3394	200.35	13.75	143.89	12.21	142.6	12	94.59	9.7
5	24.86	24.86	52.8409	42.8977	42.8977	gi|157354768	unnamed protein product [Vitis vinifera]	1	auto	0	98	LNPLVSSLSLYDIAGTPGVAADVSHINTR	iTRAQ4plex@N-term		0.0254236	3123.69	1042.24	3123.67	1042.23	3	14	4.1.1.4370.2	117.498	0.835608	13.9814	0.711973	14.724	0.698324	15.7718	129.5	11.05	84.69	9.38	71.17	8.54	55.94	7.42
5	24.86	24.86	52.8409	42.8977	42.8977	gi|157354768	unnamed protein product [Vitis vinifera]	1	auto	0	98	LNPLVSSLSLYDIAGTPGVAADVSHINTR	iTRAQ4plex@N-term		0.0153389	3123.68	1042.23	3123.67	1042.23	3	14	37.1.1.2233.2	94.456	0.749852	20.4046	0.914179	18.8436	0.447627	26.7082	65.91	7.87	38.68	6.4	46.51	6.78	18.25	4.36
5	24.86	24.86	52.8409	42.8977	42.8977	gi|157354768	unnamed protein product [Vitis vinifera]	0	auto - low confidence	0	0	LNPLVSSLSLYDIAGTPGVAADVSHINTR	iTRAQ4plex@N-term		0.00126412	3123.67	1042.23	3123.67	1042.23	3	7	2.1.1.4363.2	118.564	1.15434	14.5935	0.979925	15.4386	1.25327	15.0469	97.13	9.59	87.75	9.43	73.47	8.72	75.3	8.55
5	24.86	24.86	52.8409	42.8977	42.8977	gi|157354768	unnamed protein product [Vitis vinifera]	0	no quant - weak signal	0	0	LNPLVSSLSLYDIAGTPGVAADVSHINTR	iTRAQ4plex@N-term		0.0168038	3123.69	1042.24	3123.67	1042.23	3	7	37.1.1.2240.3	95.7151							9.6	3	4.22	2.24	17.88	4.12	5.62	2.45
5	24.86	24.86	52.8409	42.8977	42.8977	gi|157354768	unnamed protein product [Vitis vinifera]	0	no quant - weak signal	0	0	LNPLVSSLSLYDIAGTPGVAADVSHINTR	iTRAQ4plex@N-term		0.00691614	3123.68	1042.23	3123.67	1042.23	3	6	37.1.1.2253.3	97.9576							12.68	3.46	11.13	3.32	0	0.84	3.27	1.73
5	24.86	24.86	52.8409	42.8977	42.8977	gi|157354768	unnamed protein product [Vitis vinifera]	0	auto - low confidence	0	0	LNPLVSSLSLYDIAGTPGVAADVSHINTR	iTRAQ4plex@N-term; Deamidated(N)@27		-0.144987	3124.51	782.134	3124.65	782.17	4	7	37.1.1.2254.2	98.0784	1.51773	23.3952	0.545996	33.0149			32.53	5.57	38.64	6.16	13.71	3.87	2.54	1.73
5	24.86	24.86	52.8409	42.8977	42.8977	gi|157354768	unnamed protein product [Vitis vinifera]	1	auto	0	76	NGVEEVLGLGPLSDYEK	iTRAQ4plex@N-term; Deamidated(N)@1; iTRAQ4plex(K)@17		0.0052484	2107.1	703.373	2107.09	703.372	3	12	37.1.1.2178.2	84.9685	1.01354	20.5634	0.90031	21.4291	1.19985	20.6255	52.91	7.07	41.97	6.56	36.77	6.16	39.27	6.17
5	24.86	24.86	52.8409	42.8977	42.8977	gi|157354768	unnamed protein product [Vitis vinifera]	1	auto	0	15	NGVEEVLGLGPLSDYEK	iTRAQ4plex@N-term; Deamidated(N)@1; iTRAQ4plex(K)@17		-0.0291396	2107.06	1054.54	2107.09	1054.55	2	9	37.1.1.2188.4	86.7968	0.885234	21.421	0.768796	22.3879	0.578601	26.5601	53.03	7.07	36.74	6.16	31.47	5.66	18.98	4.36
5	24.86	24.86	52.8409	42.8977	42.8977	gi|157354768	unnamed protein product [Vitis vinifera]	1	auto	0	95	QGLESLKHELK	iTRAQ4plex@N-term; iTRAQ4plex(K)@7; iTRAQ4plex(K)@11	missed K-H@7	0.0316141	1713.05	572.023	1713.02	572.012	3	13	12.1.1.2811.2	50.9487	0.705668	6.00619	0.79678	5.69744	0.774971	6.13217	794.65	27.33	438.87	21.61	488.74	22.2	380.94	19.34
5	24.86	24.86	52.8409	42.8977	42.8977	gi|157354768	unnamed protein product [Vitis vinifera]	1	auto	0	47	QGLESLKHELK	iTRAQ4plex@N-term; iTRAQ4plex(K)@7; iTRAQ4plex(K)@11	missed K-H@7	0.117857	1713.13	572.052	1713.02	572.012	3	13	29.1.1.3128.2	60.7849	0.778839	6.13911	0.940291	5.71992	0.817893	6.387	709.74	25.85	432.62	21.38	515.14	22.72	359.08	18.84
5	24.86	24.86	52.8409	42.8977	42.8977	gi|157354768	unnamed protein product [Vitis vinifera]	1	auto	0	42	QGLESLKHELK	iTRAQ4plex@N-term; iTRAQ4plex(K)@7; iTRAQ4plex(K)@11	missed K-H@7	0.0907705	1713.11	857.56	1713.02	857.515	2	11	28.1.1.3142.4	59.7896	0.752325	10.8981	0.672155	11.3001	0.865589	10.9444	229.57	14.7	135.17	11.92	119.11	11.09	122.92	10.91
5	24.86	24.86	52.8409	42.8977	42.8977	gi|157354768	unnamed protein product [Vitis vinifera]	1	auto	0	22	QGLESLKHELK	iTRAQ4plex@N-term; iTRAQ4plex(K)@7; iTRAQ4plex(K)@11	missed K-H@7	0.0288675	1713.04	572.022	1713.02	572.012	3	11	13.1.1.2595.4	50.5785	0.723717	6.61926	0.806688	6.31052	0.740614	6.93796	642.33	24.58	363.82	19.65	399.97	20.07	294.27	17.03
5	24.86	24.86	52.8409	42.8977	42.8977	gi|157354768	unnamed protein product [Vitis vinifera]	1	auto	0	2	QGLESLKHELK	iTRAQ4plex@N-term; iTRAQ4plex(K)@7; iTRAQ4plex(K)@11	missed K-H@7	0.0308817	1713.05	572.023	1713.02	572.012	3	9	12.1.1.2812.4	51.1729	0.625104	8.80142	0.654597	8.55376	0.81054	8.43269	404.78	19.49	198.03	14.59	204.53	14.46	202.95	14.05
5	24.86	24.86	52.8409	42.8977	42.8977	gi|157354768	unnamed protein product [Vitis vinifera]	1	auto	0	1	QGLESLKHELK	iTRAQ4plex@N-term; iTRAQ4plex(K)@7; iTRAQ4plex(K)@11	missed K-H@7	0.00934956	1713.02	857.519	1713.02	857.515	2	9	12.1.1.2811.3	51.0004	0.945444	13.2838	0.866436	13.6853	1.04213	13.6068	132.43	11.18	97.99	10.05	88.57	9.54	85.37	9.11
5	24.86	24.86	52.8409	42.8977	42.8977	gi|157354768	unnamed protein product [Vitis vinifera]	0	auto - low confidence	0	0	QGLESLKHELK	iTRAQ4plex@N-term; iTRAQ4plex(K)@7; iTRAQ4plex(H)@8; iTRAQ4plex(K)@11	missed K-H@7	0.0219173	1857.14	929.577	1857.12	929.566	2	7	1.1.1.1546.3	51.6477	0.492937	4.78729	0.372697	5.22002	0.220478	7.14367	1651.52	39.33	637.14	26.46	475.12	22.07	225.24	15.17
5	24.86	24.86	52.8409	42.8977	42.8977	gi|157354768	unnamed protein product [Vitis vinifera]	0	auto - low confidence	0	0	QGLESLKHELK	iTRAQ4plex@N-term; iTRAQ4plex(K)@7; iTRAQ4plex(K)@11	missed K-H@7	0.00336812	1713.02	857.516	1713.02	857.515	2	5	13.1.1.2595.2	50.4751	1.11612	8.29225	1.09236	8.36253	1.0253	9.01705	307.46	17.06	268.57	16.55	259.25	16.22	195	13.86
5	24.86	24.86	52.8409	42.8977	42.8977	gi|157354768	unnamed protein product [Vitis vinifera]	0	auto - low confidence	0	0	QGLESLKHELK	iTRAQ4plex@N-term; iTRAQ4plex(S)@5; iTRAQ4plex(K)@7; iTRAQ4plex(K)@11	missed K-H@7	0.0113997	1857.13	620.05	1857.12	620.046	3	6	15.1.1.2469.3	48.036	0.723416	5.6753	0.780375	5.48102	0.815367	5.74753	873.11	28.65	494.33	22.89	525.94	23.09	440.37	20.78
5	24.86	24.86	52.8409	42.8977	42.8977	gi|157354768	unnamed protein product [Vitis vinifera]	0	auto - low confidence	0	0	QGLESLKHELK	iTRAQ4plex@N-term; iTRAQ4plex(K)@7; iTRAQ4plex(K)@11	missed K-H@7	0.135055	1713.15	429.295	1713.02	429.261	4	6	29.1.1.3127.3	60.664	0.648753	14.3852	0.828298	13.025	0.836432	13.8341	147.99	11.79	75.14	9	94.62	9.75	76.57	8.66
5	24.86	24.86	52.8409	42.8977	42.8977	gi|157354768	unnamed protein product [Vitis vinifera]	1	auto	0	33	SNNLSDEDIVALTK	iTRAQ4plex@N-term; iTRAQ4plex(K)@14		-0.000657893	1805.96	903.988	1805.96	903.988	2	11	20.1.1.3783.2	84.2335	0.877614	5.55648	0.81805	5.6759	0.829872	5.99703	794.48	27.37	545.69	23.79	501.68	22.63	407.84	20.02
5	24.86	24.86	52.8409	42.8977	42.8977	gi|157354768	unnamed protein product [Vitis vinifera]	0	no quant - weak signal	0	10	SNNLSDEDIVALTK	iTRAQ4plex@N-term; Deamidated(N)@2; iTRAQ4plex(K)@14		-0.016238	1806.93	904.472	1806.95	904.48	2	6	17.1.1.3872.4	86.1009							21.38	4.47	6.97	2.83	9.77	3.16	13.58	3.61
5	24.86	24.86	52.8409	42.8977	42.8977	gi|157354768	unnamed protein product [Vitis vinifera]	1	auto	0	7	SNNLSDEDIVALTK	iTRAQ4plex@N-term; iTRAQ4plex(K)@14		-0.00993955	1805.95	903.983	1805.96	903.988	2	10	37.1.1.2013.4	56.6093	0.781964	7.42796	0.762525	7.4541	0.822176	7.70997	481.28	21.28	294.54	17.58	283.28	17	244.77	15.46
5	24.86	24.86	52.8409	42.8977	42.8977	gi|157354768	unnamed protein product [Vitis vinifera]	1	auto	0	5	SNNLSDEDIVALTK	iTRAQ4plex@N-term; Deamidated(N)@2; iTRAQ4plex(K)@14		-0.0288049	1806.92	904.466	1806.95	904.48	2	9	16.1.1.4306.3	91.2164	0.858893	18.754	1.00261	17.8229	1.34027	17.2309	71.08	8.19	47.78	7.07	55.01	7.48	58.93	7.55
5	24.86	24.86	52.8409	42.8977	42.8977	gi|157354768	unnamed protein product [Vitis vinifera]	0	auto - shared MS/MS	0	3	SNNLSDEDIVALTK	iTRAQ4plex@N-term; Deamidated(N)@2; iTRAQ4plex(K)@14		-0.0590449	1806.89	904.451	1806.95	904.48	2	11	20.1.1.3790.3	85.4926	3.08589	7.94949	3.43703	7.87807	3.90505	7.94087	218.97	14.63	528.84	22.78	580.94	24.25	528.94	22.7
5	24.86	24.86	52.8409	42.8977	42.8977	gi|157354768	unnamed protein product [Vitis vinifera]	0	auto - low confidence	0	0	SNNLSDEDIVALTK	iTRAQ4plex@N-term; Deamidated(N)@2; iTRAQ4plex(K)@14		0.00633459	1806.95	904.483	1806.95	904.48	2	6	3.1.1.4032.2	93.1906	0.439159	16.9059	0.598773	14.4754	0.657723	14.9842	148.53	11.79	51.05	7.62	68.65	8.31	60.43	7.68
5	24.86	24.86	52.8409	42.8977	42.8977	gi|157354768	unnamed protein product [Vitis vinifera]	0	auto - low confidence	0	0	TFYAGK	iTRAQ4plex@N-term; iTRAQ4plex(K)@6		-0.00802938	973.54	487.777	973.548	487.781	2	4	40.1.1.1353.2	28.9469	1.04445	16.7869	1.25296	15.9191	1.19609	17.05	78.27	8.6	63.98	8.12	75.7	8.72	57.91	7.55
5	24.86	24.86	52.8409	42.8977	42.8977	gi|157354768	unnamed protein product [Vitis vinifera]	1	auto	0	99	VAVLGAAGGIGQPLALLMK	iTRAQ4plex@N-term; iTRAQ4plex(K)@19		0.0106525	2066.26	689.762	2066.25	689.758	3	13	4.1.1.4383.2	119.74	0.785085	23.595	0.957258	21.863	0.526243	29.29	47.8	6.71	29.37	5.57	35.32	5.92	15.56	4
5	24.86	24.86	52.8409	42.8977	42.8977	gi|157354768	unnamed protein product [Vitis vinifera]	1	auto	0	99	VAVLGAAGGIGQPLALLMK	iTRAQ4plex@N-term; Oxidation(M)@18; iTRAQ4plex(K)@19		0.00231695	2082.25	695.091	2082.25	695.09	3	13	16.1.1.4413.2	109.622	0.528185	25.3856	0.427395	27.1401	0.509434	26.9162	55.47	7.21	22.93	5	18.3	4.36	17.48	4.12
5	24.86	24.86	52.8409	42.8977	42.8977	gi|157354768	unnamed protein product [Vitis vinifera]	1	auto	0	99	VAVLGAAGGIGQPLALLMK	iTRAQ4plex@N-term; iTRAQ4plex(K)@19		0.0526392	2066.31	689.776	2066.25	689.758	3	15	17.1.1.4358.2	114.188	0.750633	18.0474	0.75937	17.8441	0.765082	18.9587	83.97	8.89	49.33	7.21	49.22	7.07	39.74	6.25
5	24.86	24.86	52.8409	42.8977	42.8977	gi|157354768	unnamed protein product [Vitis vinifera]	1	auto	0	99	VAVLGAAGGIGQPLALLMK	iTRAQ4plex@N-term; iTRAQ4plex(K)@19		0.00797633	2066.26	689.761	2066.25	689.758	3	14	37.1.1.2246.2	96.6985	0.72914	11.2387	0.916502	10.3089	0.943979	10.8524	222.22	14.46	126.81	11.62	157.21	12.57	129.76	11.27
5	24.86	24.86	52.8409	42.8977	42.8977	gi|157354768	unnamed protein product [Vitis vinifera]	1	auto	0	98	VAVLGAAGGIGQPLALLMK	iTRAQ4plex@N-term; Oxidation(M)@18; iTRAQ4plex(K)@19		0.0158214	2082.26	695.095	2082.25	695.09	3	14	37.1.1.2183.2	85.831	0.893314	14.8964	0.797557	15.4629	0.879054	15.8424	109.22	10.15	76.36	8.89	67.24	8.31	59.39	7.62
5	24.86	24.86	52.8409	42.8977	42.8977	gi|157354768	unnamed protein product [Vitis vinifera]	1	auto	0	94	VAVLGAAGGIGQPLALLMK	iTRAQ4plex@N-term; iTRAQ4plex(K)@19		0.0217091	2066.27	689.765	2066.25	689.758	3	11	37.1.1.2248.2	97.0435	0.947481	18.089	1.42911	16.009	1.36842	17.1076	72.04	8.25	53.42	7.48	79.47	8.89	60.98	7.75
5	24.86	24.86	52.8409	42.8977	42.8977	gi|157354768	unnamed protein product [Vitis vinifera]	1	auto	0	84	VAVLGAAGGIGQPLALLMK	iTRAQ4plex@N-term; iTRAQ4plex(K)@19		-0.0016864	2066.25	689.758	2066.25	689.758	3	11	20.1.1.3950.4	113.144	0.775552	17.9724	0.862935	17.1529	0.495107	22.7448	82.87	8.83	50.3	7.28	55.2	7.42	25.38	5.1
[truncated: 19,217 more rows]

## Sheet: Protein_Summary
N	Unused	Total	%Cov	%Cov(50)	%Cov(95)	Accession	Name	Seq description	Species	115:114	PVal 115:114	EF 115:114	116:114	PVal 116:114	EF 116:114	117:114	PVal 117:114	EF 117:114	114/117	115/117	116/117	114:117	PVal 114:117	115:117	PVal 115:117	116:117	PVal 116:117
[truncated: 408 more rows]
