# Supplementary material for: iTRAQ-based protein profiling provides insights into the central metabolism changes driving grape berry development and ripening
Source: BMC Plant Biol. 2013 Oct 24;13:167. doi: 10.1186/1471-2229-13-167 (PMC4016569; doi:10.1186/1471-2229-13-167)
Supplement: Additional file 2 — Processed output file (Additional file 1), including the protein description annotation by Blast2GO v2.4.0 application[43]. [file 1471-2229-13-167-S2.xls]

## Sheet: Proteins identified
sequencename	seq description	115:114	116:114	117:114	114/117	115/117	116/117	114:117	PVal 114:117	115:117	PVal 115:117	116:117	PVal 116:117
gi|1100743	dicarboxylate tricarboxylate carrier	0.846512	0.95832	0.772603	0.372201	0.0593621	0.236639	1.29433	0.00388055	1.042	0.628415	1.17824	0.0253164
gi|115466734	vacuolar proton-inorganic pyrophosphatase	1.12508	1.22579	0.849607	0.235133	0.333018	0.455706	1.17701		1.25965		1.37145
gi|147769857	voltage-dependent anion channel	0.822401	0.823879	0.999359	0.000924454	-0.35257	-0.350517	1.00064	0.988971	0.783188	0.00100267	0.784303	0.000139295
gi|147772866	porin-like protein, mitochondrial membrane	0.8553	0.999537	1.76669	-0.821051	-1.11648	-0.88827	0.56603	5.99789e-07	0.461217	1.96246e-07	0.540262	6.58342e-07
gi|147789820	emp nonaspanin domain family protein, endomembrane protein	0.756391	0.689036	0.395685	1.33757	0.885627	0.753754	2.52726	0.000146583	1.84757	0.000335914	1.68617	0.000519588
gi|147840877	remorin / Binds to both simple and complex galacturonides. May be involved in cell-to-cell signaling and molecular transport.	1.74845	2.3143	5.49298	-2.45759	-1.73252	-1.31709	0.182051	3.30148e-11	0.300925	2.86414e-10	0.401343	5.89526e-09
gi|147853720	plasma membrane h+-atpase	1.16255	1.07204	0.720574	0.47278	0.624135	0.497028	1.38778	0.129121	1.54129	0.0501944	1.4113	0.13379
gi|147855950	Developmentally regulates plasma membrane polypeptide DREPP	2.93305	4.34008	12.5715	-3.65209	-2.20419	-1.6261	0.0795447	7.34042e-27	0.217006	2.34408e-23	0.323963	3.27356e-24
gi|157327987	abc-type transport system-like	0.924862	0.747396	1.02211	-0.0315455	-0.216373	-0.524735	0.978372		0.860726		0.695087
gi|157337951	potassium channel protein zmk2	0.853398	0.893529	1.00445	-0.00640516	-0.308275	-0.248372	0.99557	0.909172	0.807607	0.0591644	0.841846	0.441678
gi|157341175	vacuolar h+-atpase subunit c	1.07774	1.13796	1.24307	-0.31391	-0.495635	-0.347334	0.804459	0.233158	0.709249	0.238148	0.786035	0.348662
gi|157347550	transitional endoplasmic reticulum atpase, Cell division control protein 48 homolog A	1.09239	1.02814	0.503334	0.990412	1.04001	0.953129	1.98675	1.14718e-14	2.05624	5.8165e-15	1.93607	1.8242e-14
gi|157348112	soluble inorganic pyrophosphatase	1.08865	1.51689	2.1092	-1.0767	-1.0228	-0.548314	0.474113	3.67313e-06	0.492159	0.000151357	0.683819	0.000196404
gi|157350923	voltage-dependent anion channel	0.781499	0.80394	1.10874	-0.148923	-0.575829	-0.540918	0.901924	0.17445	0.670901	4.12697e-06	0.687334	3.11882e-05
gi|157351469	vacuolar h+-atpase catalytic subunit	1.03393	1.07524	1.50039	-0.585341	-0.608393	-0.553461	0.666492	5.47622e-10	0.655927	1.67781e-08	0.681384	0.000142879
gi|157353446	vacuolar atpases subunit E	1.08122	1.00841	1.0574	-0.0805244	-0.0444826	-0.141026	0.945714	0.501526	0.969638	0.885273	0.906874	0.551493
gi|26986106	vacuolar atpase b subunit	0.914224	0.902291	1.4113	-0.497024	-0.690109	-0.707369	0.708567	3.9105e-05	0.619807	1.72046e-07	0.612436	1.43432e-08
gi|8071626	putative aquaporin PIP1-3	1.01155	1.3414	2.28984	-1.19525	-1.25098	-0.846006	0.436711	8.00367e-12	0.420164	4.56422e-13	0.556323	4.25977e-13
gi|93115179	KUP1, high-affinity potassium transporter	1.2663	1.39121	1.0262	-0.0373192	0.229766	0.361425	0.974464	0.459664	1.17264	0.374799	1.28469	0.41956
gi|147775009	trans-cinnamate 4-hydroxylase	0.681038	0.470552	0.220398	2.18182	1.58129	1.05508	4.53725	5.12517e-08	2.99238	3.26706e-07	2.07783	4.92119e-05
gi|147801854	phenylalanine ammonia-lyase	0.686979	0.426742	0.244711	2.03085	1.49353	0.828854	4.08645	5.85469e-05	2.81577	0.000610748	1.77627	0.0172382
gi|157328794	cinnamyl alcohol dehydrogenase	1.2827	1.71073	2.00607	-1.00437	-0.712991	-0.304359	0.498487	0.0479931	0.610054	0.0637962	0.809802	0.423171
gi|122893272	flavanone 3-hydroxylase	0.656666	0.458906	0.281603	1.82826	1.16509	0.646876	3.55109	1.6268e-19	2.24247	1.4437e-12	1.56577	1.66025e-05
gi|147769464	chalcone-flavanone isomerase familyexpressed	0.855033	0.595466	0.384764	1.37795	1.08853	0.555534	2.59899	2.11286e-29	2.12657	1.49355e-23	1.46971	2.86519e-12
gi|147799448	dihydroflavonol 4-reductase	0.603991	0.370423	0.191646	2.38348	1.6834	1.02658	5.21795	8.00118e-11	3.21183	5.99986e-09	2.03719	1.22756e-06
gi|158514257	chalcone isomerase 2	0.8371	0.816659	0.649144	0.623388	0.304722	0.258176	1.54049	4.3764e-10	1.23518	0.000278993	1.19597	0.000179573
gi|18376653	chalcone synthase	0.598151	0.438458	0.2882	1.79486	1.00872	0.552441	3.46981	0.000475016	2.01213	0.00695069	1.46657	0.0316843
gi|18376655	chalcone synthase	0.511589	0.27727	0.0827886	3.59442	2.59971	1.75084	12.0789	1.35428e-12	6.06165	1.83701e-10	3.36555	2.23467e-09
gi|22266677	leucoanthocyanidin dioxgenase	0.665371	0.490767	0.251551	1.99108	1.38235	0.967228	3.97533	3.19658e-34	2.60692	4.67328e-27	1.95508	1.04871e-19
gi|59857604	anthocyanidin reductase	0.689878	0.52337	0.236501	2.08008	1.48338	1.08513	4.2283	1.21796e-21	2.79604	2.18488e-15	2.12157	7.57634e-15
gi|118406886	glutathione s-transferase	0.898953	0.564463	3.04295	-1.60547	-1.55759	-1.97743	0.328629	0.100446	0.339719	0.034747	0.253941	0.0570701
gi|147780605	glutathione s-transferase	0.854043	0.810794	0.676871	0.563046	0.281037	0.205245	1.47739	0.329929	1.21507	0.536824	1.15288	0.63905
gi|157337206	glutathione s-transferase	0.940589	1.0482	1.80168	-0.849342	-1.00579	-0.849007	0.555038	0.000219942	0.497997	2.62822e-05	0.555167	0.000386849
gi|157341060	indole-3-acetate beta-glucosyltransferase like protein, resveratrol/hydroxycinnamic acid O-glucosyltransferase	0.93746	0.757158	0.358827	1.47864	1.33388	0.998153	2.78686	1.82833e-05	2.5208	0.000111674	1.99744	0.000104794
gi|157343153	anthranilate n-hydroxycinnamoyl benzoyltransferase	0.606392	0.600857	0.303912	1.71827	0.924459	0.910233	3.29043		1.89797		1.87935
gi|157347419	glutathione s-transferase	0.971472	1.26965	2.30879	-1.20714	-1.3202	-0.937441	0.433127	0.00178268	0.400479	0.00156077	0.522158	7.88631e-05
gi|157347786	glutathione transferase	0.761028	0.891824	0.7718	0.373701	-0.0800591	0.163023	1.29567	0.00741764	0.946019	0.38961	1.11963	0.0723423
gi|157355637	Anthranilate N-benzoyltransferase protein, putative	1.35398	1.49298	0.681917	0.55233	0.911914	1.05723	1.46645	0.181304	1.88154	0.0728322	2.08093	0.0412109
gi|157355640	Anthranilate N-benzoyltransferase protein, putative	1.34099	1.6705	4.04418	-2.01585	-1.66825	-1.35233	0.247269	1.8059e-07	0.314636	1.51005e-08	0.391658	2.2687e-08
gi|157357159	mandelonitrile lyase/oxynitrilase	1.35862	1.49456	1.31447	-0.394486	-0.0321302	0.16023	0.76076	0.0578919	0.977975	0.828873	1.11747	0.521639
gi|76559894	nadh isoflavone reductase-like 5 protein	0.921744	1.00252	1.91978	-0.940943	-1.13046	-1.01086	0.520892	3.19048e-12	0.456769	4.07201e-14	0.496251	2.32596e-14
gi|76559896	nadh isoflavone reductase-like 6 protein	1.02113	0.993519	2.23935	-1.16308	-1.20058	-1.23502	0.446558	1.55515e-06	0.435099	3.3376e-06	0.424836	2.54312e-06
gi|147768273	glutamine synthetase	0.802006	0.801219	0.693866	0.52727	0.127596	0.0980232	1.4412	0.0043264	1.09247	0.536177	1.07031	0.474111
gi|157339753	aspartate aminotransferase	0.893988	1.04843	0.739855	0.434685	0.201994	0.417345	1.35162	0.0245039	1.15029	0.356942	1.33547	0.0260346
gi|157342794	aspartate aminotransferase	0.858264	0.861077	1.01831	-0.0261707	-0.318914	-0.316355	0.982023	0.542259	0.801673	6.97166e-06	0.803096	3.57716e-05
gi|157345088	aspartate aminotransferase	0.774263	0.731256	0.556653	0.84515	0.40331	0.322438	1.79645	5.56622e-05	1.32254	0.00158029	1.25044	0.000237425
gi|157348589	glutamate dehydrogenase	1.08507	1.52969	1.40221	-0.487702	-0.441388	0.0532407	0.71316	9.6052e-07	0.736426	3.35854e-06	1.03759	0.351209
gi|1707955	glutamine synthetase cytosolic isozyme 2	0.872606	0.841394	0.811133	0.301989	0.024263	-0.0154744	1.23284	0.119402	1.01696	0.931519	0.989331	0.915054
gi|1707959	glutamine synthetase cytosolic isozyme 2	0.936567	0.808048	0.61505	0.701223	0.536737	0.322983	1.62588	0.212556	1.45069	0.170746	1.25091	0.31851
gi|115436372	cysteine sulfinate desulfinase/cysteine desulfurase	1.01933	0.940933	1.16358	-0.218571	-0.262965	-0.379203	0.859416	0.268178	0.833373	0.0730081	0.768862	0.286906
gi|125539802	serine decarboxylase	1.08822	0.847632	0.507379	0.978863	1.02869	0.667238	1.97091		2.04017		1.58803
gi|147783188	s-adenosyl-l-homocysteine hydrolase	1.04377	1.12875	0.81564	0.293995	0.259971	0.397782	1.22603	0.0234105	1.19746	0.0516326	1.31748	0.00187565
gi|147819267	cysteine synthase	0.962213	1.08307	2.67792	-1.42111	-1.54335	-1.37417	0.373424	0.0159659	0.343088	0.0230999	0.385776	0.026811
gi|147860393	methylenetetrahydrofolate reductase	0.990738	1.0939	0.465992	1.10162	0.856896	1.10232	2.14596	0.0159993	1.81114	0.0826645	2.147	0.0204229
gi|15236375	serine hydroxymethyltransferase	0.993349	1.03776	0.595023	0.748982	0.675332	0.747292	1.68061	0.0251133	1.59696	0.0232755	1.67864	0.00426908
gi|157328511	mitochondrial precursor (glycine cleavage system t protein)	1.07913	1.01132	0.7474	0.420047	0.464047	0.368135	1.33797	0.118747	1.37941	0.0602478	1.29068	0.043276
gi|157335736	glycine hydroxymethyltransferase	1.07965	1.03098	1.00201	-0.00289307	0.0348215	-0.0326651	0.997997	0.975975	1.02443	0.711701	0.977613	0.694347
gi|157340501	protein, methylthioadenosine/S-adenosyl homocysteine nucleosidase	1.05655	1.19295	1.42327	-0.509212	-0.509461	-0.303559	0.702606	0.000181116	0.702485	0.0211639	0.810251	0.0636968
gi|157341055	phosphoglycerate dehydrogenase	1.01567	1.03029	1.215	-0.280957	-0.330459	-0.340144	0.823045	0.0363376	0.795284	0.0240671	0.789963	0.0250729
gi|157342079	s-adenosyl-l-homocysteine hydrolase	0.897519	0.996151	0.474753	1.07475	0.847584	0.993442	2.10636	0.00314611	1.79948	0.00715881	1.99093	0.0105711
gi|157345478	formate dehydrogenase	1.0026	1.29959	1.68641	-0.753953	-0.814268	-0.445013	0.592976	0.00107043	0.568697	6.59405e-05	0.734578	0.0171153
gi|157346978	s-adenosylmethionine synthetase	1.29295	1.57068	0.774006	0.369583	0.684413	0.961038	1.29198	0.00851	1.60705	1.55521e-05	1.94671	8.50155e-06
gi|157348402	phosphoglycerate dehydrogenase	1.16841	1.20476	0.697851	0.519008	0.669042	0.705091	1.43297	7.66499e-09	1.59002	1.55432e-09	1.63025	1.68511e-10
gi|157350039	methylenetetrahydrofolate dehydrogenase--methenyltetrahydrofolate cyclohydrolase	0.917351	0.996403	0.679502	0.55745	0.36378	0.471069	1.47167	0.14387	1.28679	0.28405	1.38614	0.148004
gi|157350251	s-adenosylmethionine synthetase	0.787363	0.694631	0.266165	1.90961	1.45618	1.33652	3.75707	0.00506329	2.7438	0.00138057	2.52541	0.000823056
gi|157352447	serine hydroxymethyltransferase	0.904043	1.02787	0.669137	0.579626	0.368141	0.547915	1.49446	0.0564493	1.29069	0.0415693	1.46197	0.0679266
gi|157353776	cysteine synthase	0.897452	1.01987	1.0656	-0.0916617	-0.32179	-0.13516	0.938441	0.378917	0.800076	0.0381489	0.910569	0.246511
gi|157359341	methionine synthase	1.16439	1.22437	0.993402	0.00954931	0.160692	0.235913	1.00664	0.82098	1.11782	0.0013187	1.17765	2.13626e-07
gi|147771009	fumarylacetoacetate hydrolase	0.826724	0.787815	0.549793	0.863039	0.51652	0.451822	1.81887	1.26185e-06	1.4305	0.000411528	1.36777	0.000364974
gi|147837950	dehydroquinate dehydratase shikimate:nadp oxidoreductase	0.616109	0.46734	0.165385	2.5961	1.86883	1.45926	6.04651	7.5821e-10	3.65236	4.91775e-08	2.74967	4.88554e-07
gi|147843670	d-isomer specific 2-hydroxyacid dehydrogenase, hydroxyphenylpyruvate reductase (HPPR)	0.880053	0.830528	0.462208	1.11339	0.860746	0.776315	2.16353	3.0061e-17	1.81598	6.10782e-12	1.71275	1.43394e-09
gi|157329644	3-deoxy-d-arabino-heptulosonate 7-phosphate synthase	0.546549	0.342277	0.232533	2.10449	1.16086	0.557955	4.30046	3.31401e-07	2.23591	0.000271719	1.47218	0.01099
gi|157344022	chorismate synthase	0.881789	0.795065	0.395258	1.33913	1.09324	0.951341	2.52999	0.000483264	2.13353	0.00152922	1.93367	0.00180391
gi|157349388	5-enol-pyruvylshikimate-phosphate synthase	0.681255	0.581597	0.233873	2.0962	1.49857	1.28211	4.27582	2.11257e-07	2.82563	6.82071e-06	2.43194	5.88853e-05
gi|2398679	3-deoxy-d-arabino-heptulosonate 7-phosphate synthase	0.735936	0.542029	0.288551	1.7931	1.33055	0.847596	3.46559	0.000763884	2.51498	0.0020979	1.7995	0.0209242
gi|147767264	ketol-acid reductoisomerase	0.840552	0.854088	0.657608	0.6047	0.285562	0.309168	1.52066	5.60835e-06	1.21888	0.0111176	1.23899	0.00181227
gi|157339019	aspartate-semialdehyde dehydrogenase	1.03914	1.0887	1.56439	-0.645605	-0.660626	-0.595522	0.639225	0.00221803	0.632604	0.00519599	0.661805	0.00093297
gi|157340588	hydroxypyruvate reductase	1.17539	1.46596	1.57163	-0.652258	-0.491398	-0.174064	0.636284	4.6868e-05	0.711336	0.00248664	0.886342	0.0539077
gi|157343171	homoserine kinase	0.841811	0.817452	0.815123	0.294909	-0.0118998	-0.0529657	1.22681	0.532264	0.991786	0.968781	0.963953	0.881303
gi|157343766	argininosuccinate synthase	1.09362	0.947969	0.495451	1.01318	1.07028	0.858764	2.01836	0.00558006	2.09984	0.00466104	1.81348	0.0355422
gi|147811500	nucleoside diphosphate kinase	0.873297	0.897181	1.88871	-0.917403	-1.18301	-1.14963	0.529461	3.8134e-28	0.440431	1.16335e-20	0.450742	1.30285e-15
gi|147838865	adenine phosphoribosyltransferase	0.846136	0.853906	1.21603	-0.282179	-0.594051	-0.583776	0.822348	0.000521314	0.66248	0.000671267	0.667215	0.00438018
gi|147864944	nucleoside diphosphate kinase 3	0.783956	0.695113	0.47769	1.06585	0.654188	0.480279	2.09341	0.000129231	1.57373	0.00177727	1.39501	0.00219094
gi|157343762	adenylate kinase	0.951063	0.755619	0.755398	0.404691	0.295588	-0.0482935	1.3238	0.00942785	1.22739	0.003498	0.96708	0.50812
gi|157343999	adenosine kinase	0.947105	0.995022	0.713974	0.486056	0.337764	0.4142	1.40061	0.00957348	1.2638	0.071241	1.33256	0.0206226
gi|157348657	adenylosuccinate synthetase	0.786102	0.826178	0.626904	0.673683	0.251829	0.323688	1.59514	0.000173575	1.19072	0.0792396	1.25153	0.0141179
gi|157354789	uridylate kinase	1.29338	1.32613	1.97571	-0.982372	-0.682933	-0.647828	0.506147	4.8424e-07	0.622898	0.000150975	0.63824	3.96086e-05
gi|157337255	pyridine nucleotide binding protein	1.19297	1.06302	1.28646	-0.363409	-0.179834	-0.341176	0.777326	0.17491	0.882805	0.420019	0.789398	0.0459512
gi|157337970	thiazole biosynthetic enzyme, |thiamin biosynthetic enzyme	0.594891	0.5083	0.501006	0.997101	0.167064	-0.0564042	1.99599	4.78252e-06	1.12277	0.345816	0.961658	0.621955
gi|147861759	3-hydroxyisobutyrate dehydrogenase	0.839262	0.898629	1.62421	-0.699736	-1.02213	-0.905364	0.615685	0.00198689	0.49239	1.54024e-05	0.533898	3.59307e-05
gi|157342732	3-hydroxyisobutyrate dehydrogenase	0.830439	0.899624	0.842331	0.24754	-0.0953325	0.0202753	1.18718	0.00186567	0.936056	0.282742	1.01415	0.800728
gi|157349480	3-hydroxyisobutyrate dehydrogenase	0.988689	1.11413	1.35639	-0.439775	-0.528227	-0.356432	0.73725	0.000111965	0.693406	2.94228e-06	0.781094	5.83296e-05
gi|157357936	succinic semialdehyde dehydrogenase	1.00837	1.11789	0.985175	0.0215465	-0.0351713	0.113423	1.01505	0.908696	0.975916	0.79697	1.08179	0.459346
gi|157359826	glutamate decarboxylase	1.29362	1.58575	1.49641	-0.581508	-0.281136	0.0120409	0.668265	0.00190226	0.822943	0.0137653	1.00838	0.866917
gi|29837286	gamma-aminobutyrate transaminase subunit precursor isozyme 3	1.05492	1.27506	1.17545	-0.233212	-0.228414	0.0439309	0.850739	0.00565802	0.853573	0.00495961	1.03092	0.596024
gi|114804265	photosystem i p700 apoprotein a1	1.13801	1.20184	0.743236	0.428106	0.545563	0.623763	1.34547	0.356477	1.45959	0.152119	1.54089	0.000828851
gi|115474927	ENH1 (enhancer of sos3-1); electron carrier/ metal ion binding / protein binding /rubredoxin family protein	1.02341	0.895733	0.83596	0.258494	0.21993	0.0267519	1.19623	0.0938889	1.16468	0.159091	1.01872	0.829844
gi|146261468	photosystem ii cp47 chlorophyll apoprotein	1.15738	1.52998	1.15475	-0.207585	-0.0720305	0.33904	0.865986	0.0151318	0.951298	0.436861	1.26491	0.00169746
gi|147770824	chlorophyll a b-binding apoprotein cp26 precursor	0.59223	1.11927	1.63437	-0.708734	-1.53508	-0.621886	0.611857	0.000178185	0.34506	9.21336e-06	0.649821	0.00737424
gi|147787750	23 kda polypeptide of oxygen-evolving comlex	1.07146	1.19729	1.512	-0.596456	-0.56675	-0.407467	0.661376	2.88539e-20	0.675136	2.51909e-21	0.753946	1.67203e-16
gi|147791855	ycf37 (arabidopsis homolog of synechocystis ycf37)	1.86059	1.90702	6.6165	-2.72607	-1.921	-1.88144	0.151137	0.015597	0.264072	0.00886746	0.271413	0.012278
gi|147804704	lhcb6 protein, Chlorophyll a-b binding protein CP24	0.59046	1.05785	1.56137	-0.642812	-1.47311	-0.634744	0.640464	5.0847e-05	0.360205	2.06592e-08	0.644055	5.57097e-06
gi|147818083	cytochrome b5	0.750539	0.614043	0.518307	0.948119	0.468316	0.178869	1.92936	1.3186e-05	1.38349	0.00227743	1.132	0.0460709
gi|147826727	rieske iron-sulphur protein precursor	0.894802	1.07828	1.39163	-0.476781	-0.709804	-0.440951	0.718579	0.0168012	0.611403	0.000149598	0.736649	0.0152225
gi|157329265	photosystem ii oxygen-evolving complex protein 3-like	1.16694	1.73306	3.33634	-1.73827	-1.58615	-1.01688	0.29973	6.35249e-27	0.333059	3.52268e-24	0.494184	1.37658e-19
gi|157329722	33kda precursor protein of oxygen-evolving complex	1.12203	1.20107	2.00382	-1.00276	-0.900726	-0.805613	0.499046	7.92945e-25	0.535617	1.40819e-22	0.572119	7.08565e-25
gi|157335408	33kda precursor protein of oxygen-evolving complex	0.963751	1.08566	1.30399	-0.382939	-0.510356	-0.336796	0.766874	0.002041	0.702049	0.000311104	0.791798	0.000466315
gi|157336040	photosystem ii protein	0.830333	0.812981	0.906054	0.14233	-0.189695	-0.226728	1.10369	0.117152	0.876791	0.087545	0.854571	0.0195972
gi|157336150	Plastocyanin, chloroplast precursor	0.97744	1.06899	1.63542	-0.709664	-0.810952	-0.679982	0.611463	1.22571e-10	0.570006	1.97697e-13	0.624173	7.08705e-10
gi|157342922	nadh-cytochrome b5	0.722735	0.848486	0.91256	0.132008	-0.404785	-0.175058	1.09582	0.32908	0.755349	0.0128148	0.885732	0.210716
gi|157346115	chlorophyll a b-binding protein cp29	0.972482	1.12013	1.60657	-0.683986	-0.795543	-0.59347	0.622443	1.39197e-09	0.576126	1.4997e-10	0.662747	9.95381e-12
gi|157349537	Plantacyanin-like/basic blue copper protein	1.47593	1.72039	1.58266	-0.662354	-0.172639	0.048483	0.631846	0.000108911	0.887218	0.0161194	1.03418	0.432929
gi|157353870	psan (photosystem i reaction center subunit psi-n) calmodulin binding	1.45774	1.87062	2.07704	-1.05453	-0.585459	-0.229882	0.481454	0.00262071	0.666437	0.0405508	0.852705	0.195417
gi|157354460	photosystem i subunit iii precursor	1.04276	1.14344	1.00064	-0.000924961	-0.0622344	0.0792395	0.999359	0.998058	0.95778	0.68242	1.05646	0.513853
gi|157354860	ferredoxin-nadp+ reductase	1.04292	1.0684	0.702762	0.508891	0.490865	0.53074	1.42296	0.210976	1.40529	0.274707	1.44467	0.238781
gi|157359015	chlorophyll a b binding protein	0.819515	1.06872	1.11906	-0.16229	-0.475612	-0.1089	0.893605	0.493914	0.719162	0.0969981	0.927295	0.59235
gi|37780998	chlorophyll a/b binding protein	0.642244	0.991668	1.23297	-0.302135	-1.0155	-0.387782	0.811051	0.00795643	0.494655	4.50063e-08	0.764304	0.000194612
gi|90025029	photosystem ii 32 kda protein	1.02685	1.2746	1.73409	-0.794181	-0.83194	-0.519108	0.57667	3.54236e-05	0.561773	2.19054e-05	0.697803	3.63283e-05
gi|91208887	atp synthase cf1 alpha subunit	1.04507	1	1.43814	-0.524206	-0.531998	-0.596176	0.695342	1.7212e-07	0.691596	5.0359e-08	0.661505	1.45611e-12
gi|91983987	photosystem ii protein d2	1.12137	1.47848	1.11438	-0.156246	-0.0631747	0.335446	0.897357	0.149515	0.957156	0.59207	1.26177	0.00312074
gi|94502487	photosystem ii cp43 chlorophyll apoprotein	1.10212	1.32941	1.09458	-0.130384	-0.0624127	0.205728	0.913588	0.205422	0.957661	0.622077	1.15327	0.0978847
gi|1168582	atp synthasebeta subunit	0.875993	0.893968	1.3554	-0.438717	-0.70207	-0.673855	0.73779	3.99631e-05	0.61469	1.00701e-07	0.626829	6.29278e-05
gi|147818815	ATP synthase D chain, mitochondrial	1.05561	1.14738	2.32984	-1.22023	-1.21197	-1.09284	0.429214	4.34946e-13	0.43168	1.70465e-10	0.468837	9.32778e-11
gi|147863982	adenylate translocator	0.863903	0.804269	0.805846	0.311423	0.0333617	-0.0690282	1.24093	0.0331383	1.02339	0.748973	0.95328	0.43613
gi|147865587	mitochondrial phosphate transporter	1	0.826547	0.774209	0.369204	0.301592	0.0316859	1.29164	0.240152	1.2325	0.138576	1.02221	0.908178
gi|157327303	electron carrier protein disulfide oxidoreductase	1.14637	1.17526	1.86242	-0.897182	-0.772247	-0.73734	0.536934		0.585505		0.599845
gi|157328342	atp synthase gamma-subunit	1.2217		1.8491	-0.886826	-0.670077	#NUM!	0.540803		0.628473
gi|157337583	adenine nucleotide translocator	0.873981	0.871152	0.897137	0.156599	-0.109706	-0.114091	1.11466	0.236825	0.926777	0.498208	0.923964	0.408313
gi|157338877	atp synthase beta subunit	0.922235	0.860128	1.36274	-0.446507	-0.637273	-0.742372	0.733817	0.00082689	0.642927	0.000945267	0.597756	0.00202351
gi|157339641	ubiquinol-cytochrome c reductase complex 14 kda	1.4236	1.29574	3.01851	-1.59384	-1.15644	-0.838488	0.331289		0.44862		0.559229	0.431173
gi|157343637	mitochondrial f-1-atpase subunit 2	0.877987	0.616316	1.09106	-0.125732	-0.385599	-0.897124	0.916539		0.765461		0.536956
gi|157344386	adenine nucleotide translocator	0.928919	0.8915	1.24573	-0.316987	-0.492565	-0.544271	0.802745	0.0324934	0.71076	0.0124784	0.685738	0.00271965
gi|157344719	atp synthase delta mitochondrial precursor	0.517719	0.631285	0.97805	0.032019	-0.989879	-0.704753	1.02244		0.50352		0.613548
gi|157345021	Probable ATP synthase 24 kDa subunit, mitochondrial	0.940376	0.906768	1.59046	-0.669442	-0.821833	-0.868911	0.62875	3.33075e-06	0.565723	3.09507e-07	0.54756	7.44658e-08
gi|157346823	nadh dehydrogenase fe-s protein75kda (nadh-coenzyme q reductase), NADH-ubiquinone reductase 75kd subnit	0.917579	0.925081	0.778679	0.360898	0.165283	0.173023	1.28422	0.0511496	1.12139	0.307355	1.12742	0.508851
gi|157350499	nadh-ubiquinone oxireductase	0.996779	0.897771	1.26236	-0.336127	-0.412692	-0.564207	0.792165	0.239753	0.75122	0.123299	0.676327	0.203424
gi|157350761	oligomycin sensitivity conferring protein	0.903266	1.38102	1.70419	-0.769089	-0.989427	-0.382124	0.586788	4.19837e-09	0.503678	4.32162e-10	0.767307	0.0617329
gi|157354245	ATP synthase subunit alpha, mitochondrial	0.835255	0.873961	0.958661	0.060908	-0.256388	-0.192334	1.04312	0.697012	0.837181	0.066163	0.875189	0.0562994
gi|157355344	f1f0-atpase inhibitor protein	0.954344	0.989533	2.99676	-1.5834	-1.72131	-1.66585	0.333694	9.16696e-10	0.303273	3.90353e-08	0.315159	5.13478e-06
gi|5305369	ATP synthase alpha chain	0.870839	0.795773	1.10579	-0.145083	-0.410405	-0.545809	0.904327	0.234608	0.752412	0.0391614	0.685007	0.00660955
gi|75336622	atp synthase beta subunit	0.876428	0.89861	1.15187	-0.203976	-0.455217	-0.430172	0.868155	0.0621831	0.729401	0.00101966	0.742173	0.00145944
gi|157343472	extracellular calcium sensing receptor	0.836736	0.743039	0.686259	0.543174	0.219842	0.0453326	1.45718	0.00323874	1.16461	0.138799	1.03192	0.736326
gi|147783668	calmodulin	1.55762	1.7421	2.56394	-1.35836	-0.813758	-0.610627	0.390025	0.0378782	0.568898	0.111757	0.654912	0.28049
gi|147805242	14-3-3 protein/GRF2 (GENERAL REGULATORY FACTOR 2)-like/PKC inhibitor homologue	1.79668	1.97757	2.22554	-1.15415	-0.3888	-0.234389	0.44933	1.17083e-12	0.763765	3.50069e-05	0.850045	0.00752456
gi|147815438	draught/low temperature inducible protein	0.995917	0.961176	1.23066	-0.299436	-0.37058	-0.424254	0.81257	0.0985351	0.773471	0.0268198	0.745224	0.00283465
gi|147843359	14-3-3 protein/GRF8 (GENERAL REGULATORY FACTOR 8)-like	1.15652	1.30285	1.64979	-0.722286	-0.585119	-0.413791	0.606136	3.15084e-10	0.666594	2.35495e-06	0.750648	0.000156952
gi|147856322	14-3-3 protein/GRF7 (GENERAL REGULATORY FACTOR 7)-like	1.49428	1.69297	2.77787	-1.47398	-0.970652	-0.79111	0.359988	2.79806e-07	0.510275	8.25695e-07	0.577899	1.29676e-05
gi|147856520	annexin 2	1.33331	1.88049	4.64872	-2.21683	-1.87383	-1.3851	0.215113	1.38139e-12	0.272847	3.94539e-11	0.382862	5.73312e-11
gi|147861246	ca2+-dependent membrane-binding protein annexin	1.67511	2.37398	5.86701	-2.55263	-1.88651	-1.3832	0.170445	1.66054e-28	0.270461	4.76427e-28	0.383366	8.19618e-28
gi|157335851	14-3-3 protein/GRF2 (GENERAL REGULATORY FACTOR 2)-like/PKC inhibitor homologue	1.54584	1.79782	2.20911	-1.14346	-0.593517	-0.375829	0.452671	2.02891e-08	0.662726	1.42724e-05	0.770662	0.000485304
gi|157351583	gtp-binding protein	0.980438	0.986611	1.02922	-0.041558	-0.134839	-0.1241	0.971605	0.772548	0.910771	0.383109	0.917576	0.26887
gi|157353456	protein kinase c inhibitor	0.714448	0.789481	1.10257	-0.140868	-0.699648	-0.554198	0.906973	0.18568	0.615723	0.00523181	0.681036	0.00374191
gi|157355400	light-inducible protein atls1	1.02595	0.98299	1.64316	-0.716476	-0.710018	-0.777277	0.608582	0.00119586	0.611312	0.001795	0.583467	0.000138777
gi|157359567	serine threonine protein	0.841677	0.912201	1.2682	-0.342787	-0.66227	-0.547474	0.788517	0.358215	0.631883	0.234721	0.684217	0.199854
gi|28629126	putative serine/threonine kinase, calmodulin	1.07464	1.13782	1.93253	-0.950488	-0.919839	-0.836507	0.517457	5.42943e-16	0.528568	2.5261e-15	0.559998	5.26685e-12
gi|354318	calmodulin	1.74725	1.88822	4.28008	-2.09764	-1.38625	-1.24882	0.233641	4.67521e-12	0.382558	9.24793e-10	0.420793	4.7791e-08
gi|84620126	phospholipase d	1.34819	1.61283	1.4327	-0.518733	-0.163917	0.0977388	0.697985	5.20451e-10	0.892598	0.000206207	1.07009	0.00553819
gi|157336145	24-sterol c-methyltransferase, S-adenosyl-methionine-sterol-C-methyltransferase homolog	1.03519	0.84678	0.574356	0.799983	0.780973	0.489497	1.74108	0.0369828	1.71829	0.00149153	1.40395	0.0654695
gi|157337620	lipoxygenase	0.673266	0.671802	0.198408	2.33346	1.72608	1.71199	5.04011	3.82885e-22	3.30827	3.86769e-21	3.27613	1.00888e-21
gi|157350708	24-sterol c-methyltransferase, S-adenosyl-methionine cycloartenol-C24-methyltransferase	0.904966	0.809518	0.564647	0.824579	0.626207	0.503046	1.77102	0.11472	1.5435	0.0412585	1.4172	0.202818
gi|157352512	abscisic stress ripening protein/putative transcription factor	1.57035	2.18217	5.29742	-2.40529	-1.83298	-1.36909	0.188771	0	0.280683	0	0.387136	0
gi|61654494	carotenoid cleavage dioxygenase 1	1.01486	1.11673	1.66349	-0.734214	-0.78535	-0.646833	0.601146	0.00470317	0.580211	0.00200457	0.638681	0.00966028
gi|8272398	abscisic stress ripening protein	1.93073	2.37332	9.08299	-3.18317	-2.32632	-2.02448	0.110096	0.01267	0.199393	0.00818021	0.245793	0.0131677
gi|89242726	allene oxide cyclase	1.21778	1.5012	2.37101	-1.2455	-1.03615	-0.744931	0.421762	1.81266e-05	0.487627	3.38509e-06	0.596696	1.65394e-06
gi|146432261	monodehydroascorbate reductase	1.1733	1.14379	1.48048	-0.566062	-0.411604	-0.448376	0.675458	8.47705e-07	0.751787	2.55674e-06	0.732867	1.40254e-06
gi|147771973	dehydroascorbate reductase	0.679205	0.939981	1.16441	-0.219598	-0.854093	-0.381603	0.858805	0.0785354	0.553213	1.49663e-05	0.767584	0.0180105
gi|147818154	thioredoxin h	1.26765	1.50289	2.0056	-1.00404	-0.734464	-0.48966	0.498603	1.00911e-05	0.601041	2.24968e-05	0.712193	0.00133498
gi|147820674	glutaredoxin	0.800332	0.792172	0.671025	0.575561	0.179553	0.166416	1.49026	6.48168e-07	1.13253	0.0619896	1.12227	0.0196822
gi|147839972	manganese superoxide dismutase	0.88676	0.961453	1.8302	-0.871998	-1.1152	-1.00138	0.54639	1.61335e-05	0.461629	3.62382e-06	0.49952	1.25989e-06
gi|157327316	copper-zinc superoxide dismutase	1.10468	1.15885	2.00918	-1.00661	-0.927461	-0.86666	0.497715	1.2532e-08	0.525783	2.53412e-10	0.548415	2.40052e-10
gi|157335848	ascorbate peroxidase	1.00595	1.17212	1.8401	-0.879783	-0.942243	-0.72378	0.543449	4.91481e-05	0.520423	8.24829e-05	0.605509	4.58859e-05
gi|157336055	thylakoid-bound ascorbate peroxidase	0.964755	1.17348	1.85251	-0.889484	-1.04545	-0.770036	0.539807	0.00187008	0.484494	0.0111842	0.586403	0.00994821
gi|157337427	ascorbate peroxidase	0.88267	0.905568	1.34295	-0.425405	-0.672793	-0.635858	0.74463	1.16053e-12	0.627291	1.8615e-22	0.643558	1.4173e-23
gi|157342483	peroxiredoxin q	1.17223	1.32715	1.66582	-0.736233	-0.580782	-0.401175	0.600305	0.188197	0.668601	0.188551	0.757241	0.146824
gi|157342785	thioredoxin-dependent peroxidase	0.96366	1.3936	3.64563	-1.86617	-1.98928	-1.46177	0.274301	5.53282e-40	0.251864	9.00755e-42	0.363048	1.47054e-33
gi|157345500	aldehyde dehydrogenase, mitochondrial	0.863392	0.8592	0.832549	0.264392	-0.0033193	-0.00270774	1.20113	0.153868	0.997702	0.982088	0.998125	0.985697
gi|157346136	2-cys peroxiredoxin-like protein	0.751287	0.825974	1.09418	-0.129848	-0.610996	-0.478205	0.913928	0.0622522	0.654744	5.01413e-10	0.71787	8.76667e-09
gi|157346281	peroxiredoxin-like protein	1.04582	0.951372	0.602756	0.730354	0.716656	0.57391	1.65905	0.0185955	1.64337	0.00266805	1.48855	0.0142306
gi|157346674	cu zn superoxide dismutase precursor	1.02207	1.15368	1.82589	-0.868604	-0.911281	-0.736638	0.547676	9.41666e-07	0.531713	7.42702e-08	0.600136	3.67412e-07
gi|157359791	thioredoxin reductase	0.908534	0.849197	0.649405	0.622809	0.411849	0.316294	1.53987	0.0318492	1.33039	0.0377804	1.24513	0.0761568
gi|19070130	catalase	0.987353	1.32267	2.03687	-1.02636	-1.11193	-0.694323	0.490949	4.05956e-42	0.462674	0	0.617999	3.34967e-29
gi|147782603	dehydrin	4.16019	6.08342	20.7805	-4.37716	-2.63071	-2.00424	0.048122	6.6437e-06	0.161464	5.32913e-10	0.249266	9.88383e-12
gi|147818169	dienelactone hydrolase family protein	0.911961	1.19499	1.37046	-0.454657	-0.658619	-0.268215	0.729684	4.23973e-09	0.633484	9.22405e-13	0.830346	0.000413117
gi|147833478	glycine-rich rna-binding protein2-like/cold stress	0.641491	0.488034	0.738743	0.436856	-0.297544	-0.70819	1.35365	0.303697	0.813636	0.114969	0.612088	0.00412011
gi|147853192	salt toleranceexpressed	1.94402	2.19901	3.9141	-1.96868	-1.08873	-0.911076	0.255487	2.48502e-20	0.470176	1.16201e-16	0.531788	1.33868e-16
gi|157336927	cbs domain containing expressed/response to salt stress/mitochondrion	1.12426	1.26324	2.33334	-1.2224	-1.12244	-0.962254	0.428571	0.00103576	0.459315	0.00275136	0.513254	6.04916e-05
gi|157342318	RNA-binding protein precursor/cold stress/ Vermel,M., Guermann,B., Delage,L., Grienenberger,J.M., Marechal-Drouard,L. and Gualberto,J.M. A family of RRM-type RNA-binding proteins specific to plant mitochondria Proc. Natl. Acad. Sci. U.S.A. 99 (9), 5866-5871 (2002)	1.10903	0.884353	0.948653	0.0760459	0.116551	-0.18515	1.05412	0.598205	1.08414	0.553584	0.879558	0.626227
gi|157347751	universal stress proteinfamily protein early nodulin enod18 family protein	1.53155	1.72934	2.19748	-1.13585	-0.590868	-0.418918	0.455066	0.000339183	0.663943	0.00267303	0.747985	0.00813192
gi|157347902	dienelactone hydrolase family protein	1.41545	1.8863	3.9901	-1.99643	-1.5485	-1.18642	0.25062	1.01962e-05	0.341865	4.00601e-05	0.439393	0.000538245
gi|157348940	dienelactone hydrolase family protein	0.96739	1.15421	2.2491	-1.16935	-1.28952	-1.0349	0.444623	1.36091e-05	0.409087	2.41538e-06	0.488049	4.07652e-06
gi|157352058	aldo-keto reductase /auxin-induced protein expressed	0.849985	0.831647	0.959905	0.0590355	-0.241919	-0.228883	1.04177	0.756161	0.84562	0.136766	0.853295	0.0768673
gi|157353015	universal stress protein	1.05663	1.18048	0.957491	0.0626674	0.0654566	0.228002	1.04439	0.475394	1.04642	0.746913	1.17121	0.130413
gi|157357665	diphenol oxidase	2.954	3.45475	4.05227	-2.01873	-0.544048	-0.29827	0.246775	0.0231389	0.685844	0.0344118	0.813227	0.00174279
gi|1785613	polyphenol oxidase	1.27098	1.41753	1.92309	-0.94343	-0.666432	-0.511141	0.519995	6.35349e-42	0.630063	4.85063e-36	0.701667	2.82766e-20
gi|154272950	fatty acid synthase alpha subunit	3.46504	3.11436	4.81793	-2.26841	-0.557183	-0.723369	0.207558	0.272994	0.679628	0.00283618	0.605682	0.00213203
gi|157337653	enoyl-acp reductase	0.840718	0.884366	0.806636	0.31001	-0.129347	0.0623041	1.23972	0.451082	0.914245	0.482708	1.04413	0.877242
gi|157342173	trans-2-enoyl-CoA reductase, mitochondrial precursor, putative	0.871046	0.860747	1.1548	-0.20764	-0.479657	-0.497302	0.865952	0.108558	0.717148	0.0467618	0.70843	0.0416726
gi|157350985	acetyl-CoA C-acetyltransferase	1.16545	1.12651	0.924784	0.112811	0.261968	0.212171	1.08133	0.0684117	1.19911	0.000501673	1.15843	0.00186159
gi|157352913	aim1 protein, putative glyoxysomal fatty acid beta-oxidation multifunctional protein	0.964012	0.888479	0.466134	1.10118	0.954318	0.841114	2.14531	6.83513e-05	1.93766	0.00161625	1.79143	0.00241568
gi|157353024	atp citrate lyase	0.881022	0.747574	0.529593	0.917043	0.663965	0.43369	1.88824	3.62539e-19	1.58443	7.48417e-19	1.35068	1.3166e-10
gi|157358447	acla-1 (atp-citrate lyase a-1)	0.824468	0.705437	0.306953	1.70391	1.36123	1.13889	3.25783	7.59263e-10	2.56903	1.42924e-08	2.20211	4.7054e-08
gi|7524656	acetyl-CoA carboxylase beta subunit	1.15819	0.887184	0.719612	0.474708	0.611983	0.228737	1.38964	0.102803	1.52836	0.165895	1.17181	0.123031
gi|157345093	myo-inositol-1-phosphate synthase	0.656759	0.580405	0.315377	1.66485	0.998302	0.809458	3.1708	0.00010813	1.99765	0.00014802	1.75255	0.000172728
gi|147811586	phosphomevalonate kinase	0.829028	0.765568	0.710941	0.492197	0.14464	0.0342875	1.40658	0.0680747	1.10546	0.606927	1.02405	0.436986
gi|147838052	cyclase family protein	2.49972	3.25707	4.01976	-2.00711	-0.771654	-0.383164	0.248771	1.80577e-26	0.585746	1.49572e-16	0.766754	9.0321e-07
gi|147863614	s-adenosylmethionine:2-demethylmenaquinone methyltransferase-like	1.00405	1.16553	1.79529	-0.84422	-0.909126	-0.695744	0.557012	3.82685e-07	0.532508	1.40636e-07	0.617391	6.26476e-07
gi|157348253	isopentenyl pyrophosphate isomerase	1.01125	1.1495	1.49523	-0.580372	-0.641846	-0.448543	0.668791	0.405737	0.640893	0.0194387	0.732783	0.339553
gi|119355	enolase	1.06119	1.06478	1.0097	-0.0139277	0	0.0029501	0.990393	0.813588	1	1	1.00205	0.960016
gi|125533393	pyruvate kinase	1.10744	0.887453	0.758891	0.398034	0.538924	0.214064	1.31771	0.00970525	1.45289	0.0133996	1.15995	0.132122
gi|147781269	fructose-bisphosphate aldolase	0.998505	1.00734	0.786427	0.346615	0.2784	0.289621	1.27157	7.82985e-13	1.21285	1.14431e-10	1.22232	3.3554e-10
gi|147800323	sucrose synthase	0.983614	1.16127	1.1628	-0.217603	-0.306182	-0.0652124	0.859993	0.555453	0.808779	0.175394	0.955805	0.806747
gi|147820522	fructokinase	0.865367	0.760288	0.33899	1.56069	1.29929	1.12326	2.94994	1.23747e-18	2.46107	7.75905e-16	2.17839	4.51867e-13
gi|147835267	fructose bisphosphate aldolase	0.845277	0.774795	0.632703	0.660399	0.341933	0.224835	1.58052	0.00167533	1.26745	0.0213654	1.16864	0.118744
gi|147843754	cytosolic phosphoglycerate kinase 1	0.980068	0.964252	1.19476	-0.256718	-0.360723	-0.384364	0.83699	4.18138e-13	0.778774	2.17861e-17	0.766117	6.28387e-19
gi|157327869	glyceraldehyde-3-phosphate dehydrogenase	0.997478	1.00193	1.33079	-0.412286	-0.48687	-0.478116	0.751432	4.86058e-23	0.713572	2.15979e-34	0.717915	2.40313e-36
gi|157329588	pyrophosphate-dependent phosphofructokinase beta subunit	0.82662	0.746412	0.402743	1.31207	0.973084	0.818639	2.48298	0.000480711	1.96303	0.00131553	1.76374	0.00657475
gi|157337303	triosephosphate isomerase	1.30491	1.0052	0.866939	0.205998	#NUM!	#NUM!	1.15348
gi|157338975	cytoplasmic (glucose phosphomutase)	1.03779	1.07284	1.35334	-0.436525	-0.45346	-0.402636	0.738912	0.0149537	0.73029	0.0215234	0.756475	0.0182881
gi|157340522	triosephosphate isomerase	0.974247	0.996251	0.698101	0.518491	0.408905	0.441834	1.43246	4.62502e-05	1.32768	0.000399174	1.35833	0.000150804
gi|157341233	at3g26650 mlj15_5, glyceraldehyde-3-phosphate dehydrogenase	1.01821	1.07722	0.924443	0.113343	0.0672271	0.147234	1.08173	0.0128374	1.0477	0.0968988	1.10744	0.00258899
gi|157342473	sucrose synthase	1.12161	1.166	0.362863	1.4625	1.54928	1.62274	2.75586	1.26085e-29	2.92672	1.24514e-30	3.0796	1.2659e-33
gi|157342730	hexokinase	1.07008	1.18614	1.42189	-0.507812	-0.482152	-0.329021	0.703288	0.00833752	0.715909	0.00106808	0.796077	0.124428
gi|157343197	glyceraldehyde-3-phosphate dehydrogenase	0.782771	0.620832	0.300464	1.73473	1.23586	0.927608	3.32818	0.00627716	2.35521	7.86872e-05	1.90212	5.58592e-05
gi|157343467	enolase	0.772786	0.830354	0.449519	1.15355	0.723459	0.803268	2.2246	0.000731144	1.65114	0.00372225	1.74505	0.0101105
gi|157344281	triosephosphate isomerase	0.995231	0.949785	0.666309	0.585737	0.509924	0.449835	1.50081	0.000975197	1.42397	0.000200052	1.36588	0.00028967
gi|157346279	enolase	1.01747	0.994802	0.909384	0.137036	0.0934222	0.0572382	1.09964	0.0553351	1.0669	0.193486	1.04047	0.347617
gi|157346280	enolase	1.04324	1.0258	0.93063	0.103719	0.0986352	0.0718121	1.07454	0.292117	1.07076	0.221606	1.05104	0.375898
gi|157351694	vacuolar invertase	2.69673	3.30479	14.3251	-3.84047	-2.65456	-2.33649	0.0698076	1.33816e-23	0.158818	3.1919e-30	0.197992	2.77053e-34
gi|157353413	pyruvate kinase	1.06385	0.910059	0.646309	0.629704	0.638948	0.414561	1.54725	0.00557059	1.55719	0.016194	1.33289	0.17703
gi|157353414	bisphosphoglycerate-independent phosphoglycerate mutase	0.85471	0.879712	0.986315	0.0198784	-0.267817	-0.234039	1.01387	0.781162	0.830576	4.08619e-05	0.850251	0.000194224
gi|157353934	udp-glucose pyrophosphorylase	1.00826	1.16692	1.59463	-0.673221	-0.736699	-0.523088	0.627105	1.92156e-21	0.600111	6.3399e-23	0.695881	9.37576e-21
gi|157355881	enolase	1.14677	1.07774	1.63974	-0.71347	-0.587187	-0.676933	0.609851	7.40648e-13	0.66564	1.44224e-12	0.625494	2.61679e-12
gi|157358587	glyceraldehyde-3-phosphate dehydrogenase	0.990478	1.0729	0.922096	0.117011	0.0324606	0.161479	1.08449	0.0864429	1.02276	0.512793	1.11843	0.0118486
gi|157358622	pyrophosphate-dependent phosphofructokinase alpha subunit	0.849909	0.837366	0.429146	1.22046	0.915596	0.890848	2.33021	1.62004e-06	1.88635	4.38646e-05	1.85427	5.42183e-05
gi|157358623	pyrophosphate-dependent phosphofructokinase alpha subunit	0.847218	0.816642	0.458201	1.12595	0.82234	0.775338	2.18245	2.12081e-06	1.76827	0.000547245	1.71159	0.000452021
gi|3023814	glyceraldehyde-3-phosphate dehydrogenase	1.11247	1.15194	1.49764	-0.582695	-0.50094	-0.451938	0.667715	0.0116689	0.706646	0.0468704	0.73106	0.000191125
gi|462141	glyceraldehyde-3-phosphate dehydrogenase	0.812163	1.28055	1.777	-0.829447	-1.20174	-0.545822	0.562745		0.43475		0.685001
gi|75291596	hexokinase 2, chloroplast precursor	1.09152	1.13012	1.20885	-0.273634	-0.220072	-0.171422	0.827233	0.000461451	0.858522	0.135182	0.887967	0.279793
gi|125585642	phosphoenolpyruvate carboxykinase	1.77033	2.21403	2.00781	-1.00563	-0.253263	0.067384	0.498054	0.0138679	0.838997	0.0687797	1.04781	0.570045
gi|147770696	phosphoenolpyruvate carboxylase	1.7214	2.44549	2.90516	-1.53862	-0.831597	-0.3226	0.344215	1.45346e-10	0.561907	9.26024e-09	0.799628	0.000331863
gi|147782941	succinyl-CoA ligase beta subunit	0.909975	0.855097	0.799971	0.32198	0.115836	0.0253236	1.25004	0.00104598	1.0836	0.0666874	1.01771	0.747643
gi|147826481	nadp-specific isocitrate dehydrogenase	0.845045	0.706288	0.387464	1.36787	1.07604	0.81641	2.58088	3.43923e-10	2.10824	7.56585e-09	1.76102	1.11016e-07
gi|157336206	dihydrolipoamide dehydrogenase precursor	0.936548	0.915348	0.906619	0.141431	-0.0129027	-0.0452778	1.103	0.568467	0.991096	0.950545	0.969103	0.831204
gi|157337907	aconitate citrate hydro-lyase	1.01619	1.02997	0.724156	0.465628	0.383799	0.393228	1.38092	0.248521	1.30477	0.319419	1.31333	0.344489
gi|157338353	phosphoenolpyruvate carboxylase	0.834625	0.954924	0.636617	0.651503	0.320315	0.515358	1.5708	0.258561	1.2486	0.0306688	1.42935	0.0164836
gi|157342431	nad-malate dehydrogenase	0.834942	0.927412	0.994431	0.00805652	-0.34288	-0.191907	1.0056	0.931567	0.788466	0.000760644	0.875448	0.0564185
gi|157342743	nadp-malic enzyme	1.3871	2.07323	1.97195	-0.979624	-0.592671	0.00490554	0.507112	5.0728e-13	0.663114	3.07353e-08	1.00341	0.959254
gi|157349638	pyruvate dehydrogenase e1 beta subunit	0.974727	0.872673	0.466302	1.10066	0.893993	0.752208	2.14453	0.127082	1.85831	0.0276359	1.68437	0.0867835
gi|157349665	malate oxidoreductase	1.07304	1.0103	1.112	-0.153156	-0.12478	-0.210181	0.899281	0.352963	0.917144	0.621081	0.864429	0.349331
gi|157350588	cytosolic malate dehydrogenase	0.854995	0.862209	0.591045	0.75866	0.465242	0.482494	1.69192	2.49248e-25	1.38055	4.14198e-12	1.39716	5.50105e-14
gi|157350859	pyruvate dehydrogenase e1 alpha subunit	0.983864	1.00891	1.00559	-0.00804434	-0.103848	-0.0675839	0.99444	0.909962	0.930547	0.251645	0.954235	0.250868
gi|157352562	dihydrolipoamide s-acetyltransferase	1.02164	1.06019	0.919581	0.12095	0.0772498	0.132653	1.08745	0.228182	1.055	0.486046	1.09631	0.138886
gi|157354768	mitochondrial nad-dependent malate dehydrogenase	0.812622	0.834264	0.829871	0.26904	-0.110203	-0.0644196	1.20501	1.90501e-05	0.926458	0.031776	0.95633	0.247951
gi|157355105	succinyl-CoA-ligase alpha subunit	0.910324	0.821412	0.708147	0.49788	0.318137	0.185558	1.41214	0.2443	1.24672	0.409441	1.13726	0.608979
gi|157360513	pyruvate dehydrogenase e1 beta subunit	0.951397	0.906502	1.0823	-0.114107	-0.255787	-0.327438	0.923954	0.344832	0.83753	0.0369195	0.796951	0.00360848
gi|147795381	6-phosphogluconate dehydrogenase family protein	0.851445	0.915235	0.815309	0.294581	-0.0231547	0.0844371	1.22653	0.224705	0.984079	0.801819	1.06027	0.281919
gi|147798262	6-phosphogluconate dehydrogenase	0.864925	0.875296	0.655787	0.608699	0.331039	0.347509	1.52488	0.000934884	1.25792	0.00233571	1.27236	0.00880022
gi|147835837	transketolase 1	1.06983	1.22784	0.570671	0.80927	0.831843	1.02966	1.75232	1.39533e-17	1.77996	5.55025e-18	2.04155	1.65958e-22
gi|157345322	glucose-6-phosphate dehydrogenase	0.923653	1.04297	1.2234	-0.290892	-0.479232	-0.303498	0.817397	0.0570114	0.717359	0.020083	0.810286	0.00626562
gi|157352045	ribose 5-phosphate isomerase	0.892627	1.02414	0.89233	0.16435	-0.0559171	0.14086	1.12066	0.681124	0.961983	0.847442	1.10256	0.672842
gi|157355222	6-phosphogluconolactonase-like protein	0.996842	1.1836	2.50967	-1.3275	-1.4042	-1.15746	0.398458		0.377827		0.448301
gi|157355854	transketolase 1	0.985389	0.933148	0.744977	0.424732	0.336351	0.257674	1.34232	0.00900056	1.26256	0.0227031	1.19555	0.0671414
gi|157359960	transaldolase	0.939084	1.07002	0.911996	0.132899	-0.0255831	0.163295	1.0965	0.108653	0.982423	0.643786	1.11984	0.020212
gi|147807983	ribulose bisphosphate small subunit	0.796721	0.838418	0.359337	1.47659	1.12742	1.22415	2.7829	0.000262997	2.18467	0.00231919	2.33617	0.000606807
gi|147843756	phosphoglycerate kinase	0.911187	0.908761	0.93435	0.0979654	-0.10448	-0.114357	1.07026	0.00959323	0.93014	0.0187236	0.923794	0.0241692
gi|157333396	chloroplast sedoheptulose--bisphosphatase	0.877399	0.945149	1.01174	-0.0168366	-0.278159	-0.1689	0.988398	0.8988	0.824642	0.0140587	0.889521	0.102788
gi|157337260	chloroplast ribulose--bisphosphate carboxylase oxygenase activase large protein isoform	0.855615	0.73229	0.567815	0.816507	0.512325	0.29309	1.76114	0.00313607	1.42635	0.0637152	1.22526	0.180564
gi|157338864	alfc3_arath probable fructose-bisphosphate aldolasechloroplast precursor	0.870726	0.812603	0.512174	0.965294	0.707439	0.633097	1.95246	1.06439e-05	1.6329	0.000262668	1.55089	0.000968285
gi|170125	phosphoribulokinase precursor	0.930031	1.02077	0.911741	0.133303	-0.0418666	0.0907316	1.0968	0.676699	0.971397	0.839027	1.06491	0.818366
gi|28076706	ribulose 1,5-bisphosphate carboxylase/oxygenase large subunit	1.03726	1.04764	0.565077	0.82348	0.804115	0.81749	1.76967		1.74607		1.76234
gi|91984000	ribulose-biphosphate carboxylase	0.987543	0.940635	0.451723	1.14649	1.05372	1.00059	2.21375	1.52717e-21	2.07588	6.58586e-20	2.00082	5.77567e-26
gi|147818684	galactose kinase	1.04015	1.45181	1.16898	-0.225249	-0.23985	0.240421	0.855447	0.231916	0.846833	0.36583	1.18134	0.0418792
gi|157329159	sorbitol dehydrogenase-like protein	1.10074	1.06868	0.442017	1.17783	1.24624	1.21709	2.26236	1.38212e-18	2.37222	7.8018e-20	2.32478	4.25854e-21
gi|157336586	GDP-mannose-3',5'-epimerase	1.42736	1.88629	1.91718	-0.938987	-0.49604	-0.0772638	0.521599	2.08424e-09	0.70905	9.70206e-07	0.947854	0.591788
gi|157338441	rhamnose biosynthetic enzymeexpressed	1.00435	0.919281	0.460323	1.11928	1.06206	0.944742	2.17239	0.00584053	2.0879	0.00471234	1.92484	0.00214945
gi|157342291	gdp-mannose pyrophosphorylase	1.33913	1.37236	1.18728	-0.24766	0.102188	0.136203	0.842261	0.029818	1.0734	0.032381	1.09901	0.160676
gi|157344204	gdp-mannose pyrophosphorylase	1.16612	1.20918	0.962775	0.054729	0.205581	0.256212	1.03866	0.610984	1.15315	0.0293279	1.19434	0.0170576
gi|157345761	udp-glucose dehydrogenase	1.10548	1.15412	0.532569	0.908959	0.985652	1.04442	1.87769	5.30711e-05	1.98021	7.27354e-06	2.06254	2.1849e-05
gi|157345964	NAD-dependent epimerase/dehydratase	0.984601	0.911918	1.08868	-0.122578	-0.218138	-0.330004	0.918545	0.010138	0.859674	0.000165136	0.795534	1.73118e-08
gi|157349678	phosphomannomutase	1.03258	1.10218	1.26948	-0.344237	-0.354983	-0.249811	0.787724	0.00238371	0.781879	4.4154e-05	0.841007	0.0135367
gi|157352072	GDP-mannose-3',5'-epimerase	0.963133	1.02891	0.837497	0.255843	0.129162	0.223563	1.19403	0.011526	1.09366	0.114021	1.16761	0.0348965
gi|157354891	GDP-D-MANNOSE 4,6-DEHYDRATASE 1, root cap-specific protein	1.21383	1.06001	1.15636	-0.20959	-0.000601033	-0.197542	0.864783	0.386401	0.999583	0.99701	0.872035	0.515815
gi|50659026	UDP-D-glucuronate decarboxylase	0.984429	1.10853	1.21083	-0.275999	-0.36747	-0.195439	0.825878	0.0824037	0.775141	0.00870585	0.873307	0.207499
gi|147839059	glucose acyltransferase	0.794187	0.695483	0.468107	1.09509	0.710396	0.503944	2.13626	0.000457737	1.63625	0.0191086	1.41808	0.027627
gi|157335911	glycosyl hydrolase family 3 protein	1.60984	1.70391	2.29795	-1.20035	-0.587849	-0.509498	0.43517	0.0226414	0.665334	0.0317098	0.702467	0.0588192
gi|157343385	glycosyl hydrolase family 3 n terminal domain containingexpressed	2.13163	2.25619	3.72826	-1.8985	-0.884945	-0.802278	0.268222	0.00434361	0.541508	0.0064815	0.573443	0.0169301
gi|157346008	aldose reductase	0.772878	0.824642	0.69347	0.528095	0.0838166	0.174535	1.44202	0.00167529	1.05982	0.480081	1.1286	0.273999
gi|157357474	glucose acyltransferase	0.897423	0.81514	0.67544	0.566099	0.348894	0.209354	1.48052	0.166321	1.27358	0.119752	1.15617	0.197568
gi|157359301	glycosylhydrolase 1	1.80636	1.85409	2.4414	-1.28771	-0.458541	-0.421757	0.409602	0.0498341	0.727722	0.0896691	0.746515	0.0994362
gi|147773643	poly-A binding protein	0.895772	0.87957	0.782143	0.354494	0.126303	0.10453	1.27854	0.000725793	1.09149	0.0680667	1.07514	0.209566
gi|147789426	RNA-binding protein/putative heterogeneous nuclear ribonucleoprotein A3-like	0.748173	0.637809	0.504472	0.987153	0.503714	0.272277	1.98227	3.77138e-05	1.41786	0.000789151	1.20771	0.0356637
gi|147856673	glycine-rich protein 2	1.02525	0.806067	0.53238	0.90947	0.896521	0.553678	1.87836	0.442259	1.86157	0.380489	1.46782	0.539868
gi|157328801	Staphylococcal nuclease (SNase-like), RNA-induced silencing complex, nuclease component Tudor	1.19255	1.22189	0.915152	0.127916	0.30862	0.342274	1.09271	0.374923	1.23852	0.0413903	1.26775	0.0369204
gi|157330406	nuclear rna binding protein	1.30944	1.18227	1.51471	-0.599038	-0.282248	-0.430406	0.660194	0.000126094	0.822309	0.000428555	0.742053	0.000435412
gi|157340819	glycine-rich rna-binding protein	1.11557	0.800547	0.93096	0.103208	0.189919	-0.294919	1.07416	0.151965	1.1407	0.00682215	0.815118	6.49047e-05
gi|157344764	nuclear rna binding protein	1.74548	1.61456	2.18734	-1.12918	-0.400101	-0.512962	0.457177	0.00716581	0.757805	0.0362148	0.700782	0.00934426
gi|157350532	rna-binding protein/putative heterogeneous nuclear ribonucleoprotein-like	0.815887	0.751789	0.719122	0.47569	0.109497	-0.0112746	1.39058	0.00226822	1.07885	0.120083	0.992216	0.941211
gi|157350902	glycine-rich protein	1.01953	0.90345	0.804117	0.314521	0.269622	0.0939373	1.2436	0.070283	1.20549	0.195305	1.06728	0.307469
gi|157356562	DEAD BOX RNA helicase RH15, involved in ATP-dependent RNA unwinding	0.973005	0.877619	0.550859	0.860245	0.763633	0.614706	1.81535	0.00843377	1.69776	0.0029899	1.53125	0.0102179
gi|157358557	small nuclear ribonucleoprotein (snRNP: splicing)	0.762201	0.749974	0.493812	1.01796	0.568312	0.53815	2.02506	0.00928521	1.48279	0.046267	1.45211	0.0876685
gi|8843848	polyA binding protein	1.40162	1.35287	1.14278	-0.192546	0.223618	0.171569	0.87506	0.433851	1.16766	0.217148	1.12628	0.290795
gi|125527658	elongation factor 2	1.00627	0.974331	0.520892	0.940943	0.881613	0.835184	1.91978	0.0377355	1.84243	0.0219622	1.78409	0.00476799
gi|125600626	peptide chain release factor 2	1.36769	1.42445	1.11589	-0.158194	0.219936	0.279831	0.896146	0.0418662	1.16468	0.021101	1.21405	5.95437e-05
gi|12580861	ef-1 alpha	0.845079	0.955441	0.598965	0.739455	0.427623	0.602206	1.66955	0.0676562	1.34502	0.0982791	1.51804	0.0788796
gi|147784261	translation elongation factor tu	0.827088	0.765215	0.685532	0.544703	0.194062	0.167637	1.45872	0.000110377	1.14398	0.0584367	1.12322	0.0554002
gi|147789055	elongation factor 1b gamma	1.13992	1.11657	0.9959	0.00592603	0.118439	0.0933141	1.00412	0.969777	1.08556	0.59528	1.06682	0.563987
gi|147808074	eukaryotic translation initiation factor 5a isoform viii	1.04578	0.996432	0.766681	0.3833	0.378092	0.316836	1.30432	0.0371692	1.29962	0.049628	1.2456	0.0536274
gi|147828669	ef-1 alpha	1.16863	1.11515	1.14791	-0.199009	-0.0465421	-0.114395	0.871149	0.26087	0.968254	0.807021	0.923769	0.349042
gi|147841303	ef-1 alpha	0.894551	0.88647	0.828156	0.272024	0.0511228	0.0410537	1.2075	0.0218564	1.03607	0.602636	1.02886	0.680689
gi|147853445	eukaryotic translation initiation factor 3 delta subunit	0.762791	0.746864	0.845816	0.241584	-0.19826	-0.240901	1.18229	0.0254392	0.871601	0.407949	0.846217	0.0464826
gi|157333974	eukaryotic translation initiation factor 3 subunit 7	1.00052	0.955824	0.910326	0.135544	0.063427	-0.00130448	1.09851	0.305023	1.04495	0.618596	0.999096	0.988984
gi|157339991	translation initiation factor (eif-4a)	0.9985	0.820956	0.944682	0.0820975	0.00706338	-0.277076	1.05856	0.360183	1.00491	0.944962	0.825262	0.0355808
gi|157342614	translation initiation factor (eif-4a)	0.977637	0.922717	1.23449	-0.303918	-0.408125	-0.493292	0.810049	0.00895329	0.753602	0.00422549	0.710402	0.0066898
gi|157343241	elongation factor beta-1	1.04647	0.95107	0.845872	0.241488	0.235038	0.0991794	1.18221	0.0658516	1.17694	0.0854363	1.07116	0.363963
gi|157343779	elongation factor beta-1	1.27661	1.17381	1.47294	-0.558695	-0.275961	-0.396894	0.678916	2.35844e-07	0.8259	9.67542e-05	0.759492	6.11844e-08
gi|157343888	glycyl-trna synthetase	0.960729	0.833042	0.596357	0.745752	0.641726	0.458216	1.67685	0.293233	1.56019	0.356428	1.37384	0.479247
gi|157345373	chloroplast elongation factor(ef-)	0.84734	0.797966	0.638689	0.646814	0.244346	0.209046	1.56571	0.0117073	1.18456	0.0580956	1.15592	0.115811
gi|157347628	nascent polypeptide associated complex alpha chain/UBA domain	5.66609	5.10954	8.47272	-3.08283	-0.678253	-0.843798	0.118026	1.22865e-16	0.624922	3.36104e-19	0.557175	8.2081e-22
gi|157348808	elongation factor 2	1.03731	1.00971	0.495167	1.01401	1.0011	0.947792	2.01952	4.7455e-05	2.00152	4.52011e-07	1.92892	5.7037e-07
gi|3024017	eukaryotic translation initiation factor 1a	3.0868	3.13351	4.73277	-2.24268	-0.717641	-0.689509	0.211293	0.194686	0.608091	0.204109	0.620065	0.125197
gi|50660327	chloroplast chaperonin 21	0.830886	0.622327	0.548968	0.865206	0.535234	0.118594	1.8216	5.38322e-09	1.44918	9.78275e-07	1.08568	0.0904011
gi|56156659	elongation factor 1a	1.0143	0.944648	0.711978	0.490096	0.437939	0.334072	1.40454	0.0951739	1.35467	0.199025	1.26057	0.108439
gi|74486736	translation elongation factor 1A-5	0.978679	1.02828	0.676586	0.563655	0.467093	0.53861	1.47801	0.365262	1.38232	0.297079	1.45257	0.215912
gi|77745501	translation factor, SUI1 protein	0.981537	0.866889	1.32163	-0.402317	-0.501341	-0.681533	0.756642		0.70645		0.623502
gi|125572544	40s ribosomal protein s23	2.2952	1.79814	1.02744	-0.0390513	1.09964	0.743322	0.973295	0.904894	2.14302	0.000278211	1.67403	0.00883585
gi|125597523	ribosomal proteincytosolic	0.947848	0.812146	0.485535	1.04235	0.912553	0.689323	2.05958	0.000398708	1.88237	6.59297e-05	1.61253	0.000166649
gi|147767214	60s acidic ribosomal protein	1.4683	1.12364	1.66287	-0.733677	-0.252992	-0.639571	0.601369	0.000118217	0.839154	0.000206666	0.641904	0.000324513
gi|147777804	40s ribosomal protein s20	0.712161	0.583653	0.520337	0.942481	0.386649	0.10235	1.92183	1.21381e-06	1.30735	0.00416527	1.07352	0.335273
gi|147781237	40s ribosomal protein s15a	0.875455	0.742714	0.695574	0.523723	0.260318	0.044492	1.43766	8.06954e-05	1.19774	0.0174815	1.03132	0.710307
gi|147785001	60s ribosomal protein l12	0.949327	0.812592	0.76406	0.388242	0.241081	0.0157102	1.3088		1.18188		1.01095
gi|147789111	60s ribosomal protein l21	1.05983	0.912732	0.556681	0.845076	0.857605	0.640611	1.79636	2.66149e-06	1.81203	1.03149e-06	1.55899	5.06767e-05
gi|147789484	40s ribosomal protein s7	1.01044	0.881429	0.783763	0.35151	0.272778	0.0797842	1.27589	0.0039151	1.20813	0.00788645	1.05686	0.466251
gi|147792161	60s ribosomal protein l27a	1.38208	1.17551	1.02264	-0.0323016	0.360287	0.129189	0.977859	0.808432	1.28368	0.100879	1.09368	0.374671
gi|147801437	60s ribosomal protein l13a	1.1988	1.08337	0.714967	0.484052	0.668214	0.522707	1.39867	0.0718446	1.5891	0.134856	1.43665	0.163569
gi|147815159	40s ribosomal protein s24	6.66928	5.40637	2.97003	-1.57048	1.13028	0.826289	0.336696	0.00174274	2.18901	0.000398947	1.77312	0.008161
gi|147815192	ribosomal protein l32	2.23948	2.0491	1.56844	-0.649328	0.434714	0.309167	0.637577	0.0137606	1.35164	0.0975923	1.23899	0.159962
gi|147820740	ribosomal protein s13	1.09463	0.983507	0.601121	0.734273	0.795692	0.655545	1.66356	0.0409623	1.73591	0.0336855	1.57521	0.0299138
gi|147826473	40s ribosomal protein s16	1.11136	1.13696	0.827173	0.273738	0.353757	0.385473	1.20894	0.00145648	1.27788	0.000483958	1.30629	0.000289746
gi|147835114	40s ribosomal protein s17	1.21262	1.08517	0.898489	0.154426	0.361694	0.202302	1.11298	0.0667285	1.28493	4.3165e-05	1.15053	0.00277669
gi|147835636	60s ribosomal protein l12	0.810656	0.686117	0.717749	0.478449	0.104584	-0.139016	1.39324	0.00654728	1.07518	0.375477	0.908139	0.657923
gi|147835694	60s ribosomal protein l34	1.9527	1.74383	0.842965	0.246454	1.12024	0.964547	1.18629	0.326007	2.17383	0.0915207	1.95145	0.0837462
gi|147841343	ribosomal protein s7	1.01116	0.88661	0.952373	0.0704017	0.0187795	-0.183252	1.05001	0.664427	1.0131	0.933112	0.880716	0.342608
gi|147858266	40s ribosomal protein s19	0.909542	0.904666	0.799513	0.322806	0.122523	0.149742	1.25076	0.0415465	1.08864	0.335926	1.10937	0.256107
gi|147863559	60s ribosomal protein l28	1.06931	0.953386	0.690226	0.534858	0.56654	0.401882	1.4488	0.00388359	1.48097	0.00030075	1.32123	0.00108513
gi|157330475	60s ribosomal protein l5	3.59659	3.14765	3.3596	-1.74829	0.0300577	-0.161177	0.297654	0.000289505	1.02105	0.821292	0.894295	0.150314
gi|157336744	60s ribosomal protein l14	1.06033	1.03081	0.522915	0.935351	0.959568	0.915987	1.91236	0.256	1.94473	0.0840623	1.88686	0.182693
gi|157337755	60s ribosomal	1.17788	1.00916	0.535123	0.902056	1.07182	0.847375	1.86873	0.0502265	2.10208	0.00529473	1.79922	0.0225196
gi|157338639	60s ribosomal protein l27	1.3639	1.16188	0.699885	0.51481	0.889527	0.65612	1.42881	0.258335	1.85257	0.0495994	1.57584	0.139219
gi|157339890	ribosome-associated protein p40	0.793095	0.72604	0.657477	0.604988	0.20335	0.103083	1.52097	4.11608e-05	1.15137	0.0520285	1.07407	0.332373
gi|157339962	40s ribosomal protein s3	0.918456	0.741736	0.590447	0.760119	0.568549	0.261317	1.69363	5.01748e-13	1.48303	4.35963e-10	1.19857	0.00015149
gi|157339977	ribosomal protein l9	0.92508	0.771348	0.775474	0.36685	0.187095	-0.0644485	1.28953	4.4905e-05	1.13847	0.0229346	0.956311	0.345955
gi|157343196	40s ribosomal protein s12	0.709781	0.663725	0.450448	1.15057	0.59585	0.490978	2.22001	1.85012e-05	1.51136	0.000175764	1.4054	0.00099349
gi|157345068	ribosomal protein l30	1.10635	0.976872	0.7133	0.487418	0.565823	0.380988	1.40193	0.00113596	1.48023	0.000207268	1.30223	0.00339341
gi|157345652	40s ribosomal protein s9	3.23882	2.7062	1.97623	-0.982754	0.640026	0.383624	0.506013	5.74446e-08	1.55836	4.26776e-08	1.30462	3.96767e-06
gi|157347411	60s ribosomal	1.12185	1.00478	0.543701	0.879113	0.972273	0.817583	1.83924	0.000469928	1.96193	0.000532215	1.76245	9.53542e-05
gi|157348573	40s ribosomal protein s5	0.931958	0.747508	1.04238	-0.0598753	-0.236005	-0.552506	0.959347	0.59616	0.849093	0.110737	0.681835	0.000214237
gi|157348680	40s ribosomal protein s2	0.994876	0.844191	0.589571	0.762261	0.685828	0.449715	1.69615	1.32896e-10	1.60863	2.76811e-11	1.36577	2.75368e-08
gi|157349617	40s ribosomal protein s5	0.812058	0.670958	0.638402	0.647461	0.274664	-0.00408314	1.56641	0.000385655	1.20971	0.0772237	0.997174	0.981876
gi|157350678	50s ribosomal protein l1	1.07783	0.940764	0.777713	0.36269	0.490428	0.37881	1.28582	0.263459	1.40486	0.169613	1.30027	0.213142
gi|157352038	ribosomal protein s3a	1.34124	1.22319	1.06701	-0.093572	0.257819	0.123491	0.937199	0.22156	1.19567	0.0584412	1.08937	0.390324
gi|157352902	60s ribosomal protein l22	1.3194	1.17695	0.947985	0.0770639	0.408829	0.241106	1.05487	0.602952	1.32761	0.0049257	1.1819	0.0892745
gi|157355177	ribosomal protein l9	0.943802	0.89661	0.69132	0.532573	0.379152	0.304036	1.44651	0.0320576	1.30058	0.0680394	1.23459	0.0928271
gi|157355331	40s ribosomal protein s14	1.38131	0.998201	1.46016	-0.546123	-0.152221	-0.621855	0.684858		0.899864		0.649835
gi|157356698	acidic ribosomal protein p1a	1.12931	0.990585	1.6389	-0.712732	-0.611137	-0.799686	0.610164	0.0241816	0.65468	0.0947942	0.574474	0.00195805
gi|157357316	ribosomal protein s4	0.937709	0.717269	0.385577	1.37491	1.21661	0.845631	2.59351	0.00247923	2.324	0.00459201	1.79705	0.00839821
gi|157357599	60S ribosomal protein L13	1.54198	1.23749	0.689796	0.535757	1.08604	0.770421	1.4497	0.0791602	2.12291	0.0293778	1.70577	0.0392941
gi|157359041	40s ribosomal protein s14	0.969041	0.761796	0.557879	0.841975	0.754594	0.417951	1.7925	0.0136528	1.68716	0.0110536	1.33603	0.0591795
gi|157359909	ribosomal protein s6	1.7243	1.65263	0.930309	0.104217	0.817921	0.754684	1.07491	0.339851	1.76286	0.000223012	1.68726	0.000824872
gi|157359971	ribosomal protein s27	0.822307	0.733659	0.515838	0.955008	0.598887	0.436985	1.93859	0.0145751	1.51455	0.127749	1.35377	0.14811
gi|18203445	60s ribosomal protein l10	1.11172	1.07898	0.41267	1.27694	1.36085	1.31747	2.42324	0.00616796	2.56836	0.00437431	2.49229	0.0047824
gi|21593316	60s acidic ribosomal protein p0	0.942091	0.83531	1.08292	-0.114931	-0.27613	-0.447273	0.923426	0.154747	0.825803	0.000142245	0.733428	4.98719e-05
gi|33590374	40S ribosomal protein s25	3.37345	3.6447	2.41492	-1.27197	0.410112	0.520692	0.414093		1.32879		1.43464
gi|45736100	60s ribosomal protein l10a	0.869264	0.792207	0.571443	0.807317	0.540499	0.407663	1.74995	0.097896	1.45448	0.138241	1.32653	0.134176
gi|61807078	ribosomal protein s3a	1.58568	1.46332	0.922681	0.116096	0.709138	0.592345	1.0838	0.0713902	1.63483	2.78368e-09	1.50769	8.70276e-08
gi|6984222	40s ribosomal protein s16	1.13331	1.01028	0.688496	0.538479	0.647314	0.48087	1.45244	0.0140291	1.56625	0.00878099	1.39558	0.000801607
gi|78191412	60s ribosomal protein l35	4.67474	2.6988	1.21758	-0.284015	1.93084	1.07807	0.821302	0.146153	3.81277	0.00416728	2.11121	2.33977e-05
gi|798818	60s ribosomal protein l2	1.4106	1.18571	0.774625	0.36843	0.792928	0.550422	1.29095	0.177321	1.73259	0.012563	1.46451	0.052983
gi|81076822	40s ribosomal protein s10	0.767569	0.758572	0.71823	0.477483	0.0313458	0.0157317	1.39231	0.00499802	1.02197	0.812218	1.01096	0.894719
gi|125556707	cyclophilin	0.811884	0.832587	1.03865	-0.0547129	-0.427339	-0.390909	0.962786	0.511944	0.743632	0.00156113	0.762649	0.00306197
gi|147766520	peptidylprolyl isomerase roc4	0.853398	0.811799	0.576481	0.794655	0.498327	0.42453	1.73466	3.95201e-07	1.41258	1.78689e-05	1.34213	5.38355e-05
gi|147770307	heat shock protein 90	3.38096	3.35042	3.37967	-1.75688	-0.0659612	-0.0900602	0.295887	4.98634e-09	0.955309	0.519652	0.939484	0.275953
gi|147784036	t-complex protein 1 theta chain	0.865125	0.781793	0.678738	0.559074	0.282707	0.134455	1.47332	0.016084	1.21648	0.137798	1.09768	0.357634
gi|147787082	cyclophilin	0.96903	1.00075	1.15667	-0.209979	-0.314586	-0.263766	0.86455	0.29604	0.804082	0.0692365	0.832911	0.130228
gi|147821099	protein disulfide isomerase	1.00654	0.95755	1.25518	-0.327896	-0.398577	-0.462492	0.796698	5.52563e-05	0.758606	2.92305e-06	0.725732	9.81471e-07
gi|147860809	heat shock protein 70	0.81773	0.7354	0.679651	0.557134	0.199299	0.0459126	1.47134	6.36832e-13	1.14814	0.00162683	1.03234	0.415548
gi|157329152	immunophilin, binding / peptidyl-prolyl cis-trans isomerase	1.10491	1.03462	1.30488	-0.383915	-0.306815	-0.370124	0.766355	0.275172	0.808424	0.151871	0.773716	0.0376072
gi|157330150	heat shock 70 protein	0.840669	0.685065	0.726316	0.461331	0.135618	-0.157986	1.37681	0.003045	1.09856	0.487567	0.896275	0.296599
gi|157335141	heat shock protein 90	4.40934	4.38641	4.82187	-2.26959	-0.172081	-0.190085	0.207388	0.00158313	0.887561	0.341981	0.876554	0.114769
gi|157336053	protein disulfide isomerase	1.75685	1.78452	2.86687	-1.51948	-0.78546	-0.759453	0.348812	4.40753e-21	0.580167	9.67263e-21	0.59072	5.31605e-19
gi|157336169	chaperonin containingsubunit 2	0.794411	0.679478	0.579386	0.787403	0.364324	0.160113	1.72597	0.000632889	1.28728	0.0237475	1.11738	0.32113
gi|157336862	chaperonin 60	0.818437	0.684473	0.52746	0.922866	0.577387	0.330696	1.89588	7.13273e-05	1.49214	0.00304093	1.25762	0.0637635
gi|157336863	chaperonin 60	0.781878	0.679482	0.618168	0.693927	0.292863	0.0861194	1.61768	3.32744e-06	1.22507	0.0124581	1.06151	0.350234
gi|157337766	cpn60b (chaperonin 60 beta) atp binding protein binding unfolded protein binding	0.805879	0.702236	0.510494	0.970033	0.590096	0.383662	1.95889	1.90245e-12	1.50535	7.30297e-12	1.30465	1.53655e-07
gi|157340247	heat shock protein	1.8626	1.8711	1.27857	-0.354528	0.452533	0.457908	0.782126	0.35198	1.36844	0.134964	1.37355	0.149
gi|157340532	cyclophilin	0.763895	0.813288	0.511935	0.965967	0.509196	0.596018	1.95337	0.000228954	1.42326	0.00381609	1.51154	0.0059564
gi|157341397	chaperonin containing subunit 6a (zeta 1)	0.690013	0.702992	0.599057	0.739234	0.132903	0.153712	1.66929	0.0108931	1.0965	0.13668	1.11243	0.33348
gi|157343561	chaperonin 21 precursor	1.08689	0.970454	1.52625	-0.609993	-0.573584	-0.741079	0.6552	6.43296e-06	0.671946	2.14786e-07	0.598292	8.10514e-08
gi|157343620	cytosolic chaperonin delta-subunit	0.790545	0.728844	0.729491	0.455038	0.0392886	-0.0877941	1.37082	0.134826	1.02761	0.839588	0.94096	0.833013
gi|157344266	heat shock protein 70	1.13816	1.07405	0.685218	0.545366	0.665135	0.58981	1.45939	2.76411e-11	1.58572	5.94157e-16	1.50505	9.15254e-15
gi|157346726	rubisco subunit binding-protein alpha subunit	0.73959	0.636712	0.525341	0.928672	0.426835	0.209606	1.90352	5.36044e-27	1.34428	7.1448e-12	1.15637	2.49394e-06
gi|157348595	chaperonin containing subunit 8, T-complex protein 1, theta subunit,	1.08284	0.915187	0.635131	0.654873	0.725654	0.465155	1.57448	0.0199063	1.65365	0.0116307	1.38047	0.088215
gi|157349001	protein disulfide isomerase	0.960011	0.942484	1.0325	-0.0461436	-0.177039	-0.204521	0.968522	0.345337	0.884516	0.00258346	0.867827	0.00738303
gi|157350057	p23 co-chaperone	4.67221	4.06602	5.01953	-2.32755	-0.174943	-0.377396	0.199222	4.77608e-07	0.885802	0.00117214	0.769826	1.64328e-05
gi|157353261	heat shock protein 90	5.97731	5.27163	4.35586	-2.12296	0.392095	0.205325	0.229576	5.38499e-07	1.3123	1.52521e-06	1.15295	0.00314558
gi|157353262	heat shock protein 90	3.52544	3.20348	2.29914	-1.2011	0.524576	0.388483	0.434945	0.00120403	1.43851	0.000404192	1.30902	0.00132074
gi|157353972	copper chaperone	1.38598	1.467	2.58172	-1.36833	-0.973405	-0.887167	0.387338	1.20205e-07	0.509303	1.55399e-06	0.540675	9.38304e-06
gi|157355702	sgt1-like protein-cochaperone	0.898844	0.823191	1.04384	-0.0618971	-0.287775	-0.414815	0.958004	0.428136	0.819165	0.0460482	0.750116	0.0109008
gi|157358422	pdi-like protein	1.86128	2.61654	2.10987	-1.07715	-0.251764	0.234352	0.473963	3.7031e-28	0.839869	0.00011101	1.17638	0.000459632
gi|157359607	heat shock 70 protein	1.02142	0.97823	1.21128	-0.276535	-0.318295	-0.381791	0.825571	0.00443797	0.802017	0.00612439	0.767484	0.00112805
gi|157360271	heat shock protein 70, choroplast	1.95841	1.97429	1.59564	-0.674135	0.222488	0.232706	0.626708	3.32407e-05	1.16674	0.0250746	1.17504	0.06165
gi|157360720	stress-induced protein sti1-like protein (Hsp70 cochaperone?)	1.12769	1.13021	1.06661	-0.0930376	0.00867327	0.0091293	0.937547	0.424832	1.00603	0.923069	1.00635	0.97092
gi|5802244	seed maturation protein PM37/DnaJ protein homolog/Hsp40	0.992514	1.02275	0.872215	0.197244	0.114528	0.156922	1.14651	0.0919379	1.08262	0.0446143	1.11491	0.064354
gi|99033683	chaperone	1.11671	1.11403	4.24989	-2.08743	-2.08799	-1.96985	0.2353	0.043213	0.235208	0.0738678	0.255279	0.0962551
gi|125580801	26s proteasome regulatory subunit s2	0.860607	0.830254	0.111495	3.16494	2.87623	2.82343	8.96898		7.3423		7.07845
gi|147797489	multicatalytic endopeptidase complex alpha subunit-like	0.89441	0.821752	0.892065	0.164779	-0.0643103	-0.185352	1.12099	0.119888	0.956402	0.35003	0.879435	0.0626362
gi|147799989	20s proteasome subunit pac1	1.01312	0.893351	1.00711	-0.0102217	-0.0586082	-0.239874	0.99294	0.970953	0.96019	0.790061	0.846819	0.276396
gi|147800876	26s proteasome subunit rpn6a	0.885888	0.96826	0.774191	0.369237	0.106185	0.196661	1.29167	0.135859	1.07638	0.568528	1.14604	0.270897
gi|147844475	26s proteasome aaa-atpase subunit rpt5a	0.926702	0.784836	0.714048	0.485907	0.279331	0.0220765	1.40047	0.0187792	1.21363	0.14152	1.01542	0.824175
gi|147866973	ATP-dependent Clp protease ATP-binding subunit clpA homolog CD4A, chloroplastic/involved in degradation of denatured proteins in the chloroplast	0.826949	0.784206	0.660477	0.598419	0.251685	0.172616	1.51406	0.000463628	1.1906	0.0609895	1.1271	0.224115
gi|157328106	proteasome regulatory subunit	1.0315	1.0513	1.2354	-0.304979	-0.332946	-0.30652	0.809454	0.0933505	0.793914	0.020373	0.80859	0.0861317
gi|157335305	20s proteasome subunit paf1	1.10206	1.07926	1.06703	-0.0936022	-0.0291636	-0.0538679	0.93718	0.456093	0.979988	0.788326	0.96335	0.59534
gi|157336064	20s proteasome beta subunit pbc2	0.794181	0.857693	0.762956	0.390329	0.00402377	0.121862	1.31069	0.732984	1.00279	0.997035	1.08814	0.88482
gi|157336951	26s protease regulatory subunit 6b	0.832601	0.848343	0.703384	0.507616	0.108075	0.165851	1.4217	0.0224504	1.07779	0.187778	1.12183	0.35625
gi|157337465	beta 7 subunit of 20s proteasome	0.925221	0.863417	1.03267	-0.0463791	-0.229041	-0.322526	0.968364	0.749361	0.853202	0.162715	0.799669	0.0473307
gi|157338652	alpha 2 subunit of 20s proteasome	0.832747	0.762992	1.23589	-0.305551	-0.640282	-0.767259	0.809133	9.49019e-06	0.641588	5.90705e-13	0.587533	2.73508e-12
gi|157339132	20s proteasome beta subunit pbb2	0.750112	0.668156	0.607048	0.720117	0.234166	0.0672641	1.64732	1.47641e-06	1.17623	0.000327786	1.04773	0.435362
gi|157339870	20s proteasome subunit pae1	0.807971	0.845973	0.96162	0.0564601	-0.324862	-0.256703	1.03991	0.378295	0.798374	9.96003e-05	0.836999	0.000258218
gi|157340353	26s proteasome regulatory particle triple-a atpase subunit6	0.849593	0.715911	0.742856	0.428845	0.112739	-0.133012	1.34616	7.59277e-05	1.08128	0.152712	0.911925	0.222335
gi|157340566	proteasome alpha subunit	1.07238	1.06145	1.34008	-0.422321	-0.391808	-0.410541	0.746223	0.127814	0.762174	0.1911	0.752341	0.0078235
gi|157343051	multicatalytic endopeptidaseproteasomebeta subunit	0.919644	0.874157	1.04188	-0.0591872	-0.253517	-0.324461	0.959805	0.708277	0.838849	0.113453	0.798597	0.128167
gi|157344999	26S proteasome regulatory subunit	0.986435	0.975246	0.659051	0.601539	0.510616	0.495597	1.51733	0.00678193	1.42466	0.000961987	1.4099	0.00400977
gi|157346095	26S proteasome subunit RPN8a	0.947794	0.869555	1.65805	-0.729487	-0.875589	-1.0339	0.603118	0.0490072	0.545031	0.056012	0.488387	0.0411024
gi|157354064	20s proteasome beta subunit	0.965094	0.7994	1.18768	-0.248147	-0.37216	-0.64394	0.841977	0.0134524	0.772625	0.026466	0.639963	0.000343459
gi|157354841	proteasome alpha subunit	1.22006	0.943398	1.67095	-0.740672	-0.52586	-0.898849	0.59846	0.0266579	0.694545	0.0101046	0.536314	0.190691
gi|3914449	26s proteasome atpase subunit 7	0.969726	0.911783	0.570222	0.810405	0.631859	0.61877	1.7537	0.0326948	1.54956	0.0997115	1.53557	0.195208
gi|70780322	polyubiquitin	1.16759	1.12881	1.16556	-0.22103	-0.0701449	-0.119711	0.857953	2.13158e-05	0.952542	0.207135	0.920372	0.0576832
gi|76160962	ubiquitin-conjugating enzyme family protein	0.880936	0.893191	0.794916	0.331125	0.0938563	0.12073	1.25799	0.155474	1.06722	0.668233	1.08729	0.559169
gi|116309927	subtilisin-like protease	1.78012	1.63877	1.55795	-0.639649	0.120682	0	0.641869	0.00361436	1.08725	0.162877	1	1
gi|125553367	putative DegP protease/Trypsin-like serine proteases, typically periplasmic	0.80168	0.760102	0.776341	0.365237	-0.0258032	-0.103633	1.28809		0.982274		0.930686
gi|147771308	aspartyl protease family protein	1.44104	1.08047	0.754483	0.40644	0.87655	0.434162	1.32541	0.00906815	1.83598	8.05508e-05	1.35113	0.0450266
gi|157340561	subtilisin serine protease	1.55632	1.43325	1.54036	-0.623271	-0.0572775	-0.17714	0.649197	0.00496602	0.961076	0.157357	0.884455	0.131827
gi|157342071	aminopeptidase-like protein	0.813983	0.752156	0.713096	0.487831	0.117493	0.000310223	1.40234	0.00481125	1.08485	0.39674	1.00022	0.998663
gi|157343187	leucine aminopeptidase	0.91909	0.965444	0.851554	0.231829	0.0459336	0.111197	1.17432	0.0886658	1.03235	0.740939	1.08012	0.402416
gi|157347584	serine carboxypeptidase ii	2.59132	2.13421	1.58605	-0.665435	0.631506	0.354515	0.630498	0.0149537	1.54918	0.0101262	1.27856	0.0277935
gi|157356650	aminopeptidase n	0.974047	1.04242	0.836611	0.25737	0.1516	0.246085	1.1953	0.00245571	1.1108	0.121246	1.18598	0.00710766
gi|157360426	aspartic proteinase	1.09782	1.12823	2.15637	-1.10861	-1.04806	-1.00743	0.463741	0.00620068	0.483618	0.0026363	0.49743	0.0146767
gi|157339297	ran binding protein	4.30073	4.27895	4.84073	-2.27522	-0.28272	-0.300872	0.20658	0.0156504	0.822039	0.0942042	0.811762	0.162512
gi|157341168	translocon-associated protein beta (TRAPB) family protein	1.21895	1.1031	0.970114	0.0437728	0.310961	0.0963968	1.03081	0.658321	1.24053	0.0432091	1.0691	0.461444
gi|157342710	mitochondrial processing peptidase alpha subunit	0.928832	0.938855	1.39462	-0.479877	-0.652345	-0.633638	0.717039	0.0190648	0.636245	0.0179358	0.644549	0.00628518
gi|157342903	RAN3 (RAN GTPASE 3); GTP binding / GTPase/ protein binding	0.870969	0.829958	0.930903	0.103296	-0.151929	-0.211273	1.07422	0.626948	0.900046	0.500533	0.863775	0.333549
gi|157344537	FtsH-like protein Pftf precursor, chloroplast protease	0.9155	0.938589	1.10205	-0.14019	-0.340244	-0.303311	0.9074	0.232028	0.789908	0.00116869	0.81039	0.0781996
gi|157345765	mitochondrial processing peptidase	0.871668	0.872515	0.989554	0.0151492	-0.242344	-0.249551	1.01056	0.785359	0.845371	0.00320605	0.841158	0.000785318
gi|157347894	ran gtpase activating protein 1 protein	5.46555	4.8909	2.17188	-1.11894	1.25928	1.09802	0.460431		2.39377		2.14061
gi|157359612	mitochondrial import receptor subunit-Translocase of outer mitochondrial membrane 40 (Tom40)	0.505762	0.607997	0.373302	1.42158	0.393374	0.62423	2.67879	0.0112324	1.31346	0.363722	1.54139	0.0758358
gi|157356287	reversibly glycosylated polypeptide	0.836372	0.918338	0.57512	0.798065	0.511132	0.634287	1.73877	0.120849	1.42517	0.180751	1.55217	0.132623
gi|20161472	adp-ribosylation factor	1.4228	0.972563	1.3494	-0.432323	0.000422671	-0.537593	0.741068	0.0148809	1.00029	0.997456	0.688919	0.0113213
gi|147771517	prohibitin-like protein	0.940283	0.848467	1.24282	-0.313622	-0.475796	-0.624434	0.804619	0.0426431	0.71907	0.0438121	0.648674	0.000871715
gi|147781362	histone h2b	6.61973	4.01371	2.14468	-1.10076	1.54186	0.821431	0.466271	6.17555e-06	2.91169	4.95465e-10	1.76716	9.59015e-06
gi|147791337	prohibitin-like protein	0.900859	0.912582	1.49272	-0.577941	-0.799352	-0.782954	0.669919	0.00422105	0.574607	0.00919325	0.581176	0.00667547
gi|147841321	histone h2a	2.24931	1.32386	0.6301	0.666346	1.77948	0.995245	1.58705	9.3438e-05	3.43302	0.000589302	1.99342	0.00377644
gi|15232536	histone h2a	1.0682	0.900147	0.813064	0.298557	0.326047	0.0797979	1.22991	0.078651	1.25357	0.0326543	1.05687	0.549039
gi|156322163	histone H4	2.50666	1.60145	0.757033	0.40157	1.65714	0.995735	1.32095	0.000874596	3.1539	3.66721e-10	1.9941	4.78771e-08
gi|157338779	rad23-like protein/UV nucleotide excision repair in DNA	0.734614	0.744579	1.0105	-0.0150705	-0.529453	-0.510779	0.989608	0.909515	0.692817	0.00445299	0.701843	0.00250586
gi|157339241	single-strand nucleic acid-binding protein	0.776706	0.645727	0.532	0.910502	0.474184	0.204425	1.8797	9.53967e-06	1.38913	0.000605878	1.15223	0.0515223
gi|157343307	fha domain containing /forkhead-associated domain-containing protein /localize to the nucleus, where they participate in establishing or maintaining cell cycle checkpoints, DNA repair, or transcriptional regulation. Members of the FHA family include: Dun1, Rad53, Cds1, Mek1, KAPP(kinase-associated protein phosphatase),and Ki-67 (a human nuclear protein related to cell proliferation).	1.10478	0.839481	1.00383	-0.0055157	0.0716021	-0.324099	0.996184	0.989414	1.05088	0.722939	0.798797	0.323476
gi|157349698	DNA-binding family protein / remorin family protein	1.29748	1.68511	4.73303	-2.24277	-1.94917	-1.56774	0.211281	0.000194872	0.258964	5.11637e-05	0.337337	0.000189628
gi|62286683	histone h2a	1.94039	1.0863	0.481427	1.05461	1.9349	1.20903	2.07716	0.000892384	3.8235	0.00588187	2.31183	0.0364895
gi|1549222	sar1 gtp-binding secretory factor	0.952051	0.876909	1.79575	-0.844591	-0.988029	-1.10846	0.556869	5.65459e-07	0.504166	0.000144561	0.46379	6.33177e-06
gi|157337082	clathrin heavy chain	1.30175	1.0439	0.608955	0.715592	1.02158	0.701577	1.64216	0.00305173	2.03014	0.000504209	1.62628	0.00513865
gi|157338612	coatomer delta subunit (delta-coat protein) (delta-cop), clathrin adaptor complexes medium subunit-related	1.16043	1.22499	1.19224	-0.25368	-0.111372	-0.0354692	0.838754	0.00012968	0.925707	0.096144	0.975714	0.708036
gi|157340835	coatomer protein gamma 2-subunit, Nonclathrin coat protein gamma-like protein	1.3579	1.28536	0.735639	0.44293	0.813069	0.731609	1.35936	0.017851	1.75695	0.000774783	1.66049	0.000975919
gi|157341729	sar1 gtp-binding secretory factor	0.968994		1.84279	-0.881895	-0.999474	#NUM!	0.542654		0.500182
gi|157344312	gtp-binding protein ara-3/Rab8-like, involved in vesicular trafficking	1.0899	1.32689	2.01129	-1.00812	-0.94875	-0.67503	0.497194	0.0354333	0.518081	0.0843932	0.626319	0.00733268
gi|157353854	Rab GDP dissociation inhibitor	0.765969	0.955479	0.366335	1.44876	1.00248	1.05611	2.72974	0.0649695	2.00344	0.279275	2.07932	0.168582
gi|157354269	rab11 -family small gtpase	1.24447	1.17779	1.95072	-0.964007	-0.720352	-0.799869	0.512631	8.75242e-06	0.606949	3.57853e-05	0.574401	4.58124e-05
gi|157357697	sec14 cytosolic factor family protein phosphoglyceride transfer family protein/vesicle traffick	3.26626	5.12927	12.5629	-3.6511	-2.14519	-1.46113	0.0795996	5.89113e-07	0.226065	4.25529e-08	0.363208	7.21531e-07
gi|4586580	rab-type small GTP-binding protein	1.234	1.11567	1.13592	-0.183867	0.0498454	-0.10534	0.88034	0.217101	1.03515	0.76949	0.929586	0.647665
gi|79324082	vesicle-associated membrane synaptobrevin 7b	1.06775	1.17907	0.746902	0.421008	0.443736	0.584984	1.33886	0.192171	1.36012	0.167531	1.50002	0.191126
gi|125602544	pectinesterase family protein	1.00378	0.695534	0.238166	2.06996	1.99658	1.4737	4.19874	0.00225836	3.99054	0.00572511	2.77734	0.00253842
gi|157328892	atagal2 (arabidopsis thaliana alpha-galactosidase 2) alpha-galactosidase	2.30424	3.54425	5.79365	-2.53447	-1.40232	-0.782127	0.172603		0.378319		0.581509
gi|58333698	alpha-expansin precursor	2.43387	3.21792	10.2019	-3.35076	-2.21163	-1.82094	0.0980211	0.0197669	0.21589	0.000416036	0.283037	0.000318462
gi|147774746	actin	0.988244	1.1626	1.471	-0.556803	-0.645911	-0.412569	0.679807	6.40417e-25	0.639089	3.45524e-29	0.751284	1.06945e-19
gi|147802483	alpha tubulin 1	4.80818	5.34525	2.69232	-1.42885	0.738967	0.932779	0.371427	3.40297e-07	1.66898	0.015422	1.90895	0.000961496
gi|147819028	beta-6 tubulin	3.18427	3.12793	1.41151	-0.497237	1.07981	1.07275	0.708462	0.000685594	2.11376	1.15485e-06	2.10344	2.36732e-07
gi|147827144	huntingtin interacting protein k	1.6915	1.56155	4.01859	-2.00669	-1.32053	-1.43685	0.248843		0.400389		0.369374
gi|147837146	translationally controlled tumor protein-key cell-growth regulator	1.02185	1.0519	1.63934	-0.713113	-0.752068	-0.711218	0.610003	4.49379e-05	0.593752	2.61445e-05	0.610804	4.91247e-05
gi|147841765	progesterone-binding protein homolog, membrane steroid-binding protein 1	1.25088	1.07378	2.40508	-1.26609	-1.01561	-1.23367	0.415786	4.11848e-07	0.49462	1.02968e-06	0.425234	9.56245e-07
gi|147861641	dwf1 (diminuto 1) catalytic, cell elongation protein	1.30267	1.26135	0.858041	0.220881	0.540754	0.490402	1.16544	0.631181	1.45473	0.154766	1.40484	0.262539
gi|157335152	beta-tubulin	3.99166	5.51308	6.05504	-2.59814	-0.580726	-0.115346	0.165152	0.00210928	0.668627	0.0364801	0.923161	0.671501
gi|157337736	alpha-tubulin	3.79261	4.06297	2.83972	-1.50575	0.33359	0.434827	0.352148	8.88976e-07	1.26014	0.0406995	1.35175	0.00775248
gi|157344311	actin-depolymerizing factor	1.33683	1.40829	2.33893	-1.22585	-0.879455	-0.805763	0.427545	0.000672043	0.543573	0.00142811	0.57206	0.000337909
gi|157348710	villin 2 protein/actin binding	1.80488	2.21673	2.66716	-1.4153	-0.649438	-0.357572	0.374931	2.1343e-07	0.637529	0.000440102	0.780477	0.00395303
gi|147769690	gdsl-motif lipase hydrolase family protein	1.29151	1.09343	0.724839	0.464268	0.758047	0.563278	1.37962	0.00581252	1.6912	0.012522	1.47762	0.0271521
gi|147853970	pathogenesis-related protein 10.7	0.994973	0.856583	0.581217	0.782851	0.713835	0.491102	1.72053	9.52993e-15	1.64016	2.71943e-14	1.40552	3.24704e-10
gi|157329311	fibrillin	0.949642	1.03311	2.33969	-1.22632	-1.37518	-1.25015	0.427406	1.66487e-12	0.385504	8.57799e-14	0.420406	6.09811e-12
gi|157348503	probable plastid-lipid-associated protein chloroplast precursor (fibrillin-13)	0.811687	1.00455	1.51425	-0.598601	-0.976209	-0.669852	0.660394	1.74829e-07	0.508314	1.08527e-09	0.628571	4.60536e-10
gi|157349885	chitinase, putative , hydroxyproline-rich glycoprotein family protein	0.791434	0.812528	1.58635	-0.665708	-1.08941	-1.03578	0.630379	0.146244	0.469953	0.00305083	0.487753	0.0202735
gi|157350821	pollen allergen-like protein	1.0995	0.936545	0.330694	1.59643	1.66645	1.42997	3.02394	2.50865e-27	3.17432	6.0435e-28	2.69441	9.29561e-28
gi|157352958	pathogenesis-related protein 10.5	1.22646	1.30411	1.63863	-0.712493	-0.507691	-0.417413	0.610264	0.130844	0.703347	0.123525	0.748766	0.129716
gi|157355473	lipid transfer protein precursor	1.17913	1.55631	1.01943	-0.0277582	0.136971	0.550624	0.980943	0.870853	1.09959	0.231482	1.46472	0.0022414
gi|28194086	lipid transfer protein isoform 4	0.816778	1.33989	2.12912	-1.09026	-1.4524	-0.742222	0.469678	1.44311e-08	0.365413	2.81186e-09	0.597818	1.05589e-09
gi|499171	pathogenesis related protein	1.08084	0.925825	0.60033	0.736171	0.776443	0.550135	1.66575	1.32768e-07	1.7129	3.27844e-08	1.46422	1.0114e-05
gi|75911268	non-specific lipid transfer protein	0.953832	1.33911	2.27693	-1.18709	-1.32508	-0.839884	0.439189	1.30886e-09	0.399126	1.46881e-08	0.558688	8.26298e-06
gi|147784212	chloroplast lumen common family protein/tetratricopeptide repeat (TPR)-containing protein	1.01063	0.884699	0.520047	0.943286	0.88754	0.691774	1.9229	0.00776322	1.85002	0.00657277	1.61527	0.0317816
gi|147858030	legumin-like protein	1.16741	1.14642	1.46025	-0.546212	-0.403942	-0.453668	0.684816	7.27596e-06	0.75579	0.000130473	0.730184	0.00910479
gi|157347281	thylakoid lumen 18.3kda protein	1.03784	1.02	1.5089	-0.5935	-0.612273	-0.637494	0.662733	0.00247615	0.654165	0.00193148	0.642829	0.00962676
gi|157351241	ferritin subunit precursor	0.861309	0.907391	0.826951	0.274127	-0.00656721	0.0669462	1.20926	0.043856	0.995458	0.955206	1.0475	0.511623
gi|7406665	ripening-related protein, grip31	4.60074	5.28375	49.6478	-5.63366	-3.84883	-3.6074	0.0201419	7.44546e-10	0.0694045	1.59915e-24	0.0820473	1.73355e-19
gi|7406667	ripening-related protein, grip68	4.30135	5.64235	18.3173	-4.19599	-2.54336	-2.05333	0.0545607	3.49323e-20	0.171543	0	0.240927	0
gi|147766743	unknown protein	1.03954	1.09291	1.4156	-0.501416	-0.520398	-0.446446	0.706413	3.28612e-05	0.697179	0.00111678	0.733848	0.00075247
gi|147779063	unknown protein	0.93436	0.999575	1.81169	-0.857333	-1.02119	-0.929991	0.551972	0.000306848	0.49271	0.00234497	0.524862	0.000359001
gi|147784318	wd-40 repeat protein	0.957975	0.816196	0.625111	0.677815	0.532769	0.307632	1.59971	2.90213e-06	1.4467	1.85209e-05	1.23767	0.00167687
gi|147792793	unknown protein	0.87139	0.655942	0.689469	0.536441	0.265694	-0.145054	1.45039		1.20221		0.904345
gi|147818338	unknown protein	0.9589	0.933908	0.861408	0.215231	0.0835796	0.0438624	1.16089	0.280912	1.05964	0.673693	1.03087	0.831237
gi|147820187	unknown protein	0.970726	0.946119	1.83237	-0.873714	-0.989222	-1.02679	0.54574	0.0860901	0.503749	0.0194192	0.490802	0.0339436
gi|157328239	unknown protein	0.661365	0.505586	0.216985	2.20433	1.55629	1.17822	4.6086	0.000113303	2.94098	0.000933838	2.26297	0.00463923
gi|157331211	unknown protein	1.45315	2.03145	4.29574	-2.10291	-1.69514	-1.1963	0.232789	0.00012685	0.308824	4.60716e-06	0.436394	2.34689e-05
gi|157339642	unknown protein	3.11554	4.1216	10.0805	-3.33349	-1.80591	-1.3914	0.0992016	3.39178e-28	0.286	1.58183e-28	0.381194	7.90371e-24
gi|157341597	unknown protein	0.938369	0.869168	0.967129	0.0482194	-0.122527	-0.213627	1.03399	0.299119	0.918577	0.454656	0.862367	0.216749
gi|157345071	unknown protein	1.09012	1.12551	1.82031	-0.864182	-0.811234	-0.765584	0.549358	0.00765567	0.569894	0.0463052	0.588215	0.0318956
gi|157345721	unknown protein	5.26411	5.93114	8.10576	-3.01895	-0.555244	-0.520777	0.123369	0.000254539	0.680542	0.0441423	0.696996	0.0145521
gi|157350677	unknown protein	0.776727	0.898741	1.1087	-0.14887	-0.585753	-0.376492	0.901956	0.0813837	0.666301	0.00566512	0.770308	0.0416613
gi|157350711	unknown protein	2.32299	2.33374	1.40453	-0.490086	0.655345	0.674029	0.711982	0.00255521	1.57499	1.09587e-07	1.59552	4.79778e-08
gi|157357219	wd-40 repeat protein	1.01268	0.867958	0.926049	0.110839	0.057295	-0.167121	1.07986	0.484841	1.04051	0.387948	0.890618	0.588016
	transporters (Additional File 9A)
	polyphenols (Additional File 9B)
	nitrogen and amino acid metabolism (Additional File 9E)
	photosynthesis, respiration (Additional File 9C)
	signalling and hormone (Additional File 9G)
	stress (Additional File 9H)
	lipid metabolism (Additional File 9F)
	carbohydrate metabolism (Additional File 9D)
	Protein synthesis (Additional File 9I)
	Protein degradation (Addtional File 9J)
	Protein processing (Additional File 9K)
	cell division growth and biogenesis (Additional File 9L)
	defence proteins (Additional File 9M)
	other proteins of interest (Additional File 9N)
	unknown proteins (Additional File 9O)
								0.143064		0.215979		0.248981
