# Supplementary material for: iTRAQ-based protein profiling provides insights into the central metabolism changes driving grape berry development and ripening
Source: BMC Plant Biol. 2013 Oct 24;13:167. doi: 10.1186/1471-2229-13-167 (PMC4016569; doi:10.1186/1471-2229-13-167)
Supplement: Additional file 3 — List of proteins identified and quantified for the iTRAQ experiment of the ripe stages, including the protein and peptide output files. [file 1471-2229-13-167-S3.xls]

## Sheet: Peptide Summary
N	Unused	Total	%Cov	%Cov(50)	%Cov(95)	Accessions	Names	Used	Annotation	Contrib	Conf	Sequence	Modifications	Cleavages	dMass	Prec MW	Prec m/z	Theor MW	Theor m/z	Theor z	Sc	Spectrum	Time	115:114	%Err 115:114	116:114	%Err 116:114	117:114	%Err 117:114	Area 114	Err 114	Area 115	Err 115	Area 116	Err 116	Area 117	Err 117
1	51.25	51.25	99.422	93.6416	93.6416	gi|7406665	putative ripening-related protein [Vitis vinifera]	1	auto	2	99	AAPPTPEPVAEEPK	iTRAQ4plex@N-term; iTRAQ4plex(K)@14	cleaved A-A@N-term	-0.0149599	1719.91	574.312	1719.93	574.317	3	16	8.1.1.2027.2	48.2371	14.0996	10.3237	30.3341	10.2118	25.8413	10.2302	123.81	12.49	2049.19	44.94	3930.54	62.31	3379.49	57.43
1	51.25	51.25	99.422	93.6416	93.6416	gi|7406665	putative ripening-related protein [Vitis vinifera]	1	auto	2	99	AEETPVEEVAAAPPTPEPVAEEPK	iTRAQ4plex@N-term; iTRAQ4plex(K)@24		-0.0176928	2774.39	925.805	2774.41	925.811	3	22	4.1.1.2313.3	70.4779	3.52822	3.86688	5.5515	3.76833	6.41289	3.7172	835.13	29.07	3458.84	58.25	4852.11	70.04	5657.03	73.78
1	51.25	51.25	99.422	93.6416	93.6416	gi|7406665	putative ripening-related protein [Vitis vinifera]	1	auto	2	99	APPTPEPVAEEPK	iTRAQ4plex@N-term; iTRAQ4plex(K)@13	cleaved A-A@N-term	0.00120288	1648.89	550.638	1648.89	550.638	3	16	8.1.1.2026.3	48.1749	5.12486	21.0261	16.697	20.0221	15.8571	20.0379	27.63	5.39	166.22	13.04	482.82	21.77	462.79	21.19
1	51.25	51.25	99.422	93.6416	93.6416	gi|7406665	putative ripening-related protein [Vitis vinifera]	1	auto	2	99	ATAEVVSATPALSEEKTEESVK	Protein Terminal Acetyl@N-term; iTRAQ4plex(K)@16; iTRAQ4plex(K)@22	cleaved M-A@N-term; missed K-T@16	-0.0321557	2605.33	869.449	2605.36	869.46	3	22	5.1.1.2168.2	69.2045	4.71384	3.24928	7.85709	3.17538	8.61337	3.15294	1152.31	34.61	6376.24	79.04	9475.39	97.64	10483.9	100.55
1	51.25	51.25	99.422	93.6416	93.6416	gi|7406665	putative ripening-related protein [Vitis vinifera]	1	auto	2	99	AVPEESAAPEAEAPADQDETK	iTRAQ4plex@N-term; iTRAQ4plex(K)@21	cleaved A-A@N-term	-0.0166107	2442.15	815.057	2442.16	815.062	3	20	7.1.1.2049.2	49.59	6.12236	23.2329	7.1883	23.2643	10.0017	22.8101	22.37	4.9	160.77	12.45	168.29	13.19	236.33	15.04
1	51.25	51.25	99.422	93.6416	93.6416	gi|7406665	putative ripening-related protein [Vitis vinifera]	1	auto	2	99	EAETAAVPEESAAPEAEAPADQDETK	iTRAQ4plex@N-term; iTRAQ4plex(K)@26		-0.0297617	2943.34	982.121	2943.37	982.131	3	21	5.1.1.2010.2	52.7018	12.0034	8.06951	18.1298	8.02188	24.2301	7.96984	196.57	15.43	2769.75	51.82	3729.72	61.67	5030.98	69.38
1	51.25	51.25	99.422	93.6416	93.6416	gi|7406665	putative ripening-related protein [Vitis vinifera]	1	auto	2	99	EAETAAVPEESAAPEAEAPADQDETKEVVEQVEVETK	iTRAQ4plex@N-term; iTRAQ4plex(K)@26; iTRAQ4plex(K)@37		0.0255222	4357.14	1090.29	4357.12	1090.29	4	21	10.1.1.2348.3	77.3246	11.2108	6.19715	20.5942	6.12825	20.776	6.12267	329.65	19.82	4338.21	65.15	7105	84.25	7234.29	83.67
1	51.25	51.25	99.422	93.6416	93.6416	gi|7406665	putative ripening-related protein [Vitis vinifera]	1	auto	2	99	EATEPAEEPAPKPEPAPA	iTRAQ4plex@N-term; iTRAQ4plex(K)@12	cleaved A-D@C-term	-0.0181251	2118.05	707.025	2118.07	707.031	3	17	5.1.1.1943.2	45.6878	7.7447	31.0863	13.6509	30.5937	9.82706	30.9272	12.6	3.74	114.55	10.58	180.01	13.34	130.79	11.36
1	51.25	51.25	99.422	93.6416	93.6416	gi|7406665	putative ripening-related protein [Vitis vinifera]	1	auto	2	99	EATEPAEEPAPKPEPAPAD	iTRAQ4plex@N-term; iTRAQ4plex(K)@12	cleaved D-E@C-term	-0.00386359	2233.1	745.372	2233.1	745.374	3	16	5.1.1.1941.3	45.5222	5.50907	40.0277	9.94688	39.0791	7.91309	39.4563	7.56	2.83	48.89	6.93	78.7	8.83	63.19	7.88
1	51.25	51.25	99.422	93.6416	93.6416	gi|7406665	putative ripening-related protein [Vitis vinifera]	1	auto	2	99	EATEPAEEPAPKPEPAPADEAPK	iTRAQ4plex@N-term; iTRAQ4plex(K)@12; Cation:K(E)@14; iTRAQ4plex(K)@23		0.000345431	2840.39	711.104	2840.38	711.103	4	27	14.1.1.1348.3	29.3079	7.07719	8.45343	13.2492	8.29337	16.6666	8.22837	169.84	13.64	1410.98	37.23	2355.02	48.73	2989.98	53.55
1	51.25	51.25	99.422	93.6416	93.6416	gi|7406665	putative ripening-related protein [Vitis vinifera]	1	auto	2	99	EATEPAEEPAPKPEPAPADEAPKEE	iTRAQ4plex@N-term; iTRAQ4plex(K)@12; iTRAQ4plex(K)@23	cleaved E-G@C-term	-0.0097529	3060.5	766.133	3060.51	766.136	4	18	13.1.1.2109.2	49.509	17.0852	60.6562	34.3118	60.1887	31.5563	60.2234	3.76	2.24	75.41	8.6	135.02	11.58	125.33	11.05
1	51.25	51.25	99.422	93.6416	93.6416	gi|7406665	putative ripening-related protein [Vitis vinifera]	1	auto	2	99	EATEPAEEPAPKPEPAPADEAPKEEG	iTRAQ4plex@N-term; iTRAQ4plex(K)@12; iTRAQ4plex(K)@23	cleaved G-P@C-term	-0.00641097	3117.53	780.39	3117.54	780.391	4	19	13.1.1.2108.3	49.4469	4.84079	33.9768	8.88576	33.0474	8.90002	32.984	10.55	3.32	59.95	7.68	98.11	9.9	99.18	9.8
1	51.25	51.25	99.422	93.6416	93.6416	gi|7406665	putative ripening-related protein [Vitis vinifera]	1	auto	2	99	EATEPAEEPAPKPEPAPADEAPKEEGPA	iTRAQ4plex@N-term; iTRAQ4plex(K)@12; iTRAQ4plex(K)@23	cleaved A-A@C-term	-0.0217206	3285.6	822.408	3285.63	822.414	4	21	12.1.1.2045.2	50.9142	12.0299	23.5378	23.3564	23.2699	19.1715	23.3432	23.11	5.29	326.35	17.89	564.9	23.64	467.99	21.41
1	51.25	51.25	99.422	93.6416	93.6416	gi|7406665	putative ripening-related protein [Vitis vinifera]	1	auto	2	99	EEGPAAEEEEKPAEAK	Glu->pyro-Glu@N-term; iTRAQ4plex(K)@11; iTRAQ4plex(K)@16		-0.005139	1982.96	661.995	1982.97	661.996	3	14	9.1.1.2039.2	44.3569	3.81559	17.5217	5.52437	17.2112	5.76544	17.0968	40.25	6.4	180.28	13.27	232.71	15.33	245.12	15.4
1	51.25	51.25	99.422	93.6416	93.6416	gi|7406665	putative ripening-related protein [Vitis vinifera]	0	no quant - weak signal	2	99	ESAAPEAEAPADQDETK	iTRAQ4plex@N-term; iTRAQ4plex(K)@17	cleaved E-E@N-term	-0.0141671	2045.95	682.99	2045.96	682.995	3	15	9.1.1.1946.2	38.919							0	0.49	22.83	4.58	0	1.38	0	0
1	51.25	51.25	99.422	93.6416	93.6416	gi|7406665	putative ripening-related protein [Vitis vinifera]	1	auto	2	99	ETPDQETNSPVVEETK	iTRAQ4plex@N-term; iTRAQ4plex(K)@16	cleaved E-E@N-term	0.00100857	2090.03	697.683	2090.03	697.683	3	16	8.1.1.2011.3	46.6102	8517.98		9554.11		9466.21		0	2.04	218.36	14.49	276.72	16.58	176.98	13.27
1	51.25	51.25	99.422	93.6416	93.6416	gi|7406665	putative ripening-related protein [Vitis vinifera]	1	auto	2	99	EVVEKTDQAVVEEPAVEK	iTRAQ4plex@N-term; iTRAQ4plex(K)@5; Cation:K(E)@13; iTRAQ4plex(K)@18	missed K-T@5	-0.0102954	2468.27	618.074	2468.28	618.077	4	17	18.1.1.1371.2	31.4856	2.33235	6.9525	6.51094	6.33428	3.70864	6.64808	280.56	16.61	768.14	28	1911.77	43.06	1099.06	33.24
1	51.25	51.25	99.422	93.6416	93.6416	gi|7406665	putative ripening-related protein [Vitis vinifera]	1	auto	2	99	EVVEQVEVETK	iTRAQ4plex@N-term; iTRAQ4plex(K)@11		0.0127577	1575.87	788.944	1575.86	788.937	2	17	9.1.1.2698.3	113.146	1.44503	16.6087	1.59217	16.7886	1.7874	16.2131	56.07	7.35	95.11	9.7	93.43	9.8	105.86	10.1
1	51.25	51.25	99.422	93.6416	93.6416	gi|7406665	putative ripening-related protein [Vitis vinifera]	1	auto	2	99	PPTPEPVAEEPK	No iTRAQ4plex@N-term; iTRAQ4plex(K)@12	cleaved A-P@N-term	-0.00319062	1433.75	717.882	1433.75	717.883	2	19	4.1.1.2315.3	70.6866	3.93157	5.8225	6.88083	5.64725	8.28	5.57324	364.25	19.29	1681.07	40.68	2623.05	51.44	3185.74	55.32
1	51.25	51.25	99.422	93.6416	93.6416	gi|7406665	putative ripening-related protein [Vitis vinifera]	1	auto	2	99	TDQAVVEEPAVEK	No iTRAQ4plex@N-term; iTRAQ4plex(K)@13		-0.00519069	1557.8	779.905	1557.8	779.908	2	17	5.1.1.1971.2	48.6124	11.0051	23.1549	28.3333	22.761	59.0404	22.577	23.58	5.29	304.62	17.46	699.21	26.87	1470.53	37.27
1	51.25	51.25	99.422	93.6416	93.6416	gi|7406665	putative ripening-related protein [Vitis vinifera]	1	auto	2	99	TDQAVVEEPAVEKTEEVPEETPDQETNSPVVEETK	iTRAQ4plex@N-term; iTRAQ4plex(K)@13; iTRAQ4plex(K)@35	missed K-T@13	-0.0184498	4314.09	1079.53	4314.11	1079.54	4	22	10.1.1.2256.3	67.7237	9.87435	5.51541	18.2453	5.44287	15.1397	5.46349	409.2	21.79	4743.12	68.14	7813.64	88.02	6543.85	79.98
1	51.25	51.25	99.422	93.6416	93.6416	gi|7406665	putative ripening-related protein [Vitis vinifera]	1	auto	2	99	TEESVKAEETPVEEVAAAPPTPEPVAEEPK	iTRAQ4plex@N-term; iTRAQ4plex(K)@6; iTRAQ4plex(K)@30	missed K-A@6	-0.00472389	3591.84	898.966	3591.84	898.967	4	26	12.1.1.2228.2	70.0354	10.381	13.3013	16.4476	13.1865	15.6418	13.1893	70.78	9.11	862.52	28.95	1218.37	34.94	1169.44	33.69
1	51.25	51.25	99.422	93.6416	93.6416	gi|7406665	putative ripening-related protein [Vitis vinifera]	1	auto	2	99	TEEVPEETPDQETNSPVVEETK	iTRAQ4plex@N-term; Cation:K(E)@12; iTRAQ4plex(K)@22		-0.0204968	2812.26	938.427	2812.28	938.433	3	24	6.1.1.2088.2	54.918	7.67594	3.64429	11.2252	3.61193	12.4764	3.59222	915.99	31.87	8253.58	89.48	10760.9	104.36	12071.5	107.87
1	51.25	51.25	99.422	93.6416	93.6416	gi|7406665	putative ripening-related protein [Vitis vinifera]	1	auto	2	99	TPALSEEKTEESVK	No iTRAQ4plex@N-term; iTRAQ4plex(K)@8; iTRAQ4plex(K)@14	cleaved A-T@N-term; missed K-T@8	0.00180898	1834.98	918.497	1834.98	918.496	2	22	5.1.1.2175.3	69.9772	2.80666	3.92341	5.31347	3.73559	6.01025	3.68967	842.31	28.95	2775.12	52.51	4683.99	68.55	5347.43	71.76
1	51.25	51.25	99.422	93.6416	93.6416	gi|7406665	putative ripening-related protein [Vitis vinifera]	1	auto	2	99	VAAAPPTPEPVAEEPK	iTRAQ4plex@N-term; iTRAQ4plex(K)@16	cleaved E-V@N-term	0.00426696	1890.04	631.02	1890.03	631.019	3	15	7.1.1.2095.2	54.4044	1.66269	11.7899	4.33055	10.5095	4.42887	10.4583	107.44	10.2	209.7	14.66	486.94	21.95	502.62	22.05
1	51.25	51.25	99.422	93.6416	93.6416	gi|7406665	putative ripening-related protein [Vitis vinifera]	0	no quant - weak signal	1	90	TDQAVVEEPAVE	iTRAQ4plex@N-term; Dehydrated(E)@12	cleaved E-K@C-term	-0.00680977	1411.69	706.851	1411.7	706.855	2	14	8.1.1.2049.3	50.573							0	0.35	16.31	3.87	0	0.99	0	0
1	51.25	51.25	99.422	93.6416	93.6416	gi|7406665	putative ripening-related protein [Vitis vinifera]	1	auto	0.0581765	12.5372	ATPALSEEK	iTRAQ4plex@N-term; iTRAQ4plex(K)@9	cleaved S-A@N-term	-0.00186464	1232.68	617.349	1232.69	617.35	2	10	12.1.1.1959.2	42.8158			9.24711	44.7565	11.5024	44.269	5.74	2.45	33.51	5.74	55.55	7.48	69.74	8.19
1	51.25	51.25	99.422	93.6416	93.6416	gi|7406665	putative ripening-related protein [Vitis vinifera]	1	auto	0.05533	11.962	TDQAVVEEP	iTRAQ4plex@N-term; Dehydrated(E)@8	cleaved P-A@C-term	0.00392459	1112.55	557.283	1112.55	557.281	2	12	8.1.1.2046.3	50.2601	3.73423	18.7359	7.68291	17.9205	2.77732	19.7055	35.41	6	155.22	12.41	284.72	16.61	103.88	10.45
1	51.25	51.25	99.422	93.6416	93.6416	gi|7406665	putative ripening-related protein [Vitis vinifera]	1	auto	0.0538754	11.6667	PVAEEPK	No iTRAQ4plex@N-term; iTRAQ4plex(K)@7	cleaved E-P@N-term	-0.00577041	912.498	457.256	912.504	457.259	2	11	8.1.1.2028.3	48.3848	12.1867	34.6927	32.0264	34.1427	28.8085	34.1788	10.7	3.61	153.07	12.37	358.64	18.79	325.6	17.81
1	51.25	51.25	99.422	93.6416	93.6416	gi|7406665	putative ripening-related protein [Vitis vinifera]	1	auto	0.0177725	4.00966	TDQAVVEE	iTRAQ4plex@N-term; Dehydrated(E)@8	cleaved E-P@C-term	-0.00551557	1015.49	508.752	1015.49	508.754	2	11	9.1.1.2090.2	49.6792	3.59554	13.333	4.82036	13.1715	4.99063	13.0764	70.05	8.43	295.66	16.97	353.39	18.92	369.27	18.89
1	51.25	51.25	99.422	93.6416	93.6416	gi|7406665	putative ripening-related protein [Vitis vinifera]	1	auto	0.0147788	3.3457	EPAVEK	No iTRAQ4plex@N-term; iTRAQ4plex(K)@6	cleaved E-E@N-term	0.00411085	815.455	408.735	815.451	408.733	2	8	8.1.1.2038.3	49.4278	8.24762	35.3683	15.2637	34.8043	14.5282	34.8168	9.8	3.32	94.88	9.64	156.55	12.49	150.39	12.08
1	51.25	51.25	99.422	93.6416	93.6416	gi|7406665	putative ripening-related protein [Vitis vinifera]	1	auto	0.0147788	3.3457	TDQAVVEEPAV	iTRAQ4plex@N-term; Dehydrated(E)@8	cleaved V-E@C-term	-0.00775177	1282.64	642.33	1282.65	642.334	2	12	9.1.1.2095.3	50.2447	0.82305	18.09	0.931447	18.0784	0.958789	17.6574	61.16	7.62	59.09	7.75	59.62	7.81	61.94	7.75
1	51.25	51.25	99.422	93.6416	93.6416	gi|7406665	putative ripening-related protein [Vitis vinifera]	1	auto	0.0147788	3.3457	VEEPAVEK	No iTRAQ4plex@N-term; iTRAQ4plex(K)@8	cleaved V-V@N-term	0.00123927	1043.56	522.789	1043.56	522.788	2	11	8.1.1.2047.3	50.3644	1.90318	22.9792	1.54635	24.7195	2.37813	22.5195	26.7	5.1	59.65	7.62	43.21	6.78	67.07	8
1	51.25	51.25	99.422	93.6416	93.6416	gi|7406665	putative ripening-related protein [Vitis vinifera]	1	auto	0.0102809	2.33947	AEETPVEEVAA	iTRAQ4plex@N-term; Dehydrated(E)@8	cleaved A-A@C-term	-0.000300244	1269.62	635.818	1269.62	635.818	2	12	4.1.1.2323.3	71.5203	1.87498	12.1759	1.9707	12.4295	2.69296	11.6995	95.58	9.64	210.37	14.35	197.13	14.32	271.88	16.12
1	51.25	51.25	99.422	93.6416	93.6416	gi|7406665	putative ripening-related protein [Vitis vinifera]	0	auto - shared MS/MS	0.00694886	1.5873	EVVEK	iTRAQ4plex@N-term; iTRAQ4plex(K)@5		-0.00448159	890.527	446.271	890.532	446.273	2	8	14.1.1.1320.2	26.6928	3.85352	19.2863	9.02532	18.3611	9.52421	18.286	33.35	5.83	150.86	12.29	315.01	17.69	335.51	18
1	51.25	51.25	99.422	93.6416	93.6416	gi|7406665	putative ripening-related protein [Vitis vinifera]	1	auto	0	99	AAPPTPEPVAEEPK	iTRAQ4plex@N-term; iTRAQ4plex(K)@14	cleaved A-A@N-term	-0.0118474	1719.92	574.313	1719.93	574.317	3	15	8.1.1.2026.2	48.1322	2.826	9.97249	6.98337	9.29796	5.33744	9.4614	130.61	11.4	433.28	20.9	954.57	30.59	736.36	26.89
1	51.25	51.25	99.422	93.6416	93.6416	gi|7406665	putative ripening-related protein [Vitis vinifera]	1	auto	0	99	AEETPVEEVAAAPPTPEPVAEEPK	iTRAQ4plex@N-term; iTRAQ4plex(K)@24		-0.0208054	2774.39	925.804	2774.41	925.811	3	22	4.1.1.2314.3	70.5822	4.48165	4.1214	7.11718	4.03603	8.60849	3.98341	718.43	27.26	3779.57	60.81	5351.29	73.61	6532.69	79.21
1	51.25	51.25	99.422	93.6416	93.6416	gi|7406665	putative ripening-related protein [Vitis vinifera]	1	auto	0	99	AEETPVEEVAAAPPTPEPVAEEPK	iTRAQ4plex@N-term; Cation:K(E)@17; iTRAQ4plex(K)@24		0.0224477	2812.39	704.105	2812.37	704.099	4	24	4.1.1.2317.2	70.8522	4.13962	10.038	6.36984	9.8383	8.60469	9.63734	121.81	11.18	591.92	24.06	812.04	28.77	1107.13	32.54
1	51.25	51.25	99.422	93.6416	93.6416	gi|7406665	putative ripening-related protein [Vitis vinifera]	1	auto	0	99	AEETPVEEVAAAPPTPEPVAEEPK	iTRAQ4plex@N-term; Oxidation(P)@16; Cation:Na(E)@17; iTRAQ4plex(K)@24		0.000737955	2812.39	704.104	2812.39	704.104	4	23	4.1.1.2318.2	70.9564	7.9906	12.9696	12.0757	12.8467	15.5527	12.7268	72.54	9	680.42	25.71	916.76	30.55	1191.69	33.79
1	51.25	51.25	99.422	93.6416	93.6416	gi|7406665	putative ripening-related protein [Vitis vinifera]	1	auto	0	99	AEETPVEEVAAAPPTPEPVAEEPK	iTRAQ4plex@N-term; Oxidation(P)@16; Cation:K(E)@17; iTRAQ4plex(K)@24		-0.0314151	2828.33	708.09	2828.36	708.098	4	23	4.1.1.2320.3	71.2075	5.18302	13.3041	8.99777	13.0037	10.4411	12.892	68.53	8.49	416.95	20.22	645.33	25.5	755.8	26.96
1	51.25	51.25	99.422	93.6416	93.6416	gi|7406665	putative ripening-related protein [Vitis vinifera]	1	auto	0	99	AEETPVEEVAAAPPTPEPVAEEPK	iTRAQ4plex@N-term; iTRAQ4plex(K)@24		-0.0101557	2774.4	925.807	2774.41	925.811	3	20	5.1.1.2162.3	68.6209	3.34469	5.87387	4.75445	5.76753	5.42081	5.68182	364.26	19.16	1430.17	37.39	1812.5	42.88	2085.72	44.81
1	51.25	51.25	99.422	93.6416	93.6416	gi|7406665	putative ripening-related protein [Vitis vinifera]	1	auto	0	99	AEETPVEEVAAAPPTPEPVAEEPK	iTRAQ4plex@N-term; Oxidation(P)@16; Cation:K(E)@17; iTRAQ4plex(K)@24		-0.0380064	2828.32	708.088	2828.36	708.098	4	21	4.1.1.2322.3	71.416	4.25037	11.5887	7.3418	11.2728	8.46282	11.1587	91.36	9.7	455.83	21.17	701.98	26.59	816.68	28.04
1	51.25	51.25	99.422	93.6416	93.6416	gi|7406665	putative ripening-related protein [Vitis vinifera]	1	auto	0	99	ATAEVVSATPALSEEKTEESVK	Protein Terminal Acetyl@N-term; iTRAQ4plex(K)@16; iTRAQ4plex(K)@22	cleaved M-A@N-term; missed K-T@16	-0.024649	2605.33	869.452	2605.36	869.46	3	22	5.1.1.2167.3	69.143	4.91839	3.52281	8.34738	3.44251	9.09661	3.42064	978.5	31.97	5649.42	74.42	8548.25	92.7	9402.01	95.23
1	51.25	51.25	99.422	93.6416	93.6416	gi|7406665	putative ripening-related protein [Vitis vinifera]	1	auto	0	99	ATAEVVSATPALSEEKTEESVK	Protein Terminal Acetyl@N-term; iTRAQ4plex(K)@16; iTRAQ4plex(K)@22	cleaved M-A@N-term; missed K-T@16	-0.0183852	2605.34	869.454	2605.36	869.46	3	21	6.1.1.2226.2	69.3186	6.82925	5.46394	12.6325	5.35748	13.4319	5.33981	405.76	21.02	3252.84	56.51	5364.45	73.28	5756.88	74.55
1	51.25	51.25	99.422	93.6416	93.6416	gi|7406665	putative ripening-related protein [Vitis vinifera]	1	auto	0	99	ATAEVVSATPALSEEKTEESVK	Protein Terminal Acetyl@N-term; iTRAQ4plex(K)@16; iTRAQ4plex(K)@22	cleaved M-A@N-term; missed K-T@16	-0.0176529	2605.34	869.454	2605.36	869.46	3	21	6.1.1.2227.2	69.4229	6.44065	5.14411	11.4026	5.04629	12.1945	5.02656	457.33	22.23	3457.64	58.21	5457.6	73.98	5890.8	75.41
1	51.25	51.25	99.422	93.6416	93.6416	gi|7406665	putative ripening-related protein [Vitis vinifera]	1	auto	0	99	ATAEVVSATPALSEEKTEESVK	No iTRAQ4plex@N-term; Phospho(T)@9; iTRAQ4plex(K)@16; iTRAQ4plex(K)@22	cleaved M-A@N-term; missed K-T@16	-0.0135637	2643.3	882.107	2643.31	882.112	3	20	5.1.1.2170.2	69.4132	4.38057	4.31484	7.87115	4.19055	8.82305	4.15668	657.09	26.04	3378.9	57.67	5412.89	73.74	6123.84	76.81
1	51.25	51.25	99.422	93.6416	93.6416	gi|7406665	putative ripening-related protein [Vitis vinifera]	1	auto	0	99	ATAEVVSATPALSEEKTEESVK	No iTRAQ4plex@N-term; Phospho(T)@2; iTRAQ4plex(K)@16; iTRAQ4plex(K)@22	cleaved M-A@N-term; missed K-T@16	-0.00385989	2643.31	882.111	2643.31	882.112	3	20	5.1.1.2171.2	69.5175	3.81053	4.03246	6.73346	3.90422	7.6815	3.86349	761.94	27.86	3408.21	57.95	5369.39	73.49	6182.26	77.14
1	51.25	51.25	99.422	93.6416	93.6416	gi|7406665	putative ripening-related protein [Vitis vinifera]	1	auto	0	99	ATAEVVSATPALSEEKTEESVK	Protein Terminal Acetyl@N-term; iTRAQ4plex(K)@16; iTRAQ4plex(K)@22	cleaved M-A@N-term; missed K-T@16	-0.0106955	2605.35	869.456	2605.36	869.46	3	20	6.1.1.2225.3	69.2572	7.13983	5.70348	13.176	5.59792	13.832	5.58248	372.97	20.22	3125.95	55.38	5143.1	71.74	5449.28	72.56
1	51.25	51.25	99.422	93.6416	93.6416	gi|7406665	putative ripening-related protein [Vitis vinifera]	0	auto - low confidence	0	0	ATPALSEEK	iTRAQ4plex@N-term; iTRAQ4plex(K)@9	cleaved S-A@N-term	-0.0112628	1232.67	617.344	1232.69	617.35	2	8	12.1.1.1958.2	42.7548			5.03011	29.3717	5.62742	29.0432	13.43	3.61	26.01	5.2	70.7	8.37	79.83	8.78
1	51.25	51.25	99.422	93.6416	93.6416	gi|7406665	putative ripening-related protein [Vitis vinifera]	1	auto	0	99	AVPEESAAPEAEAPADQDETK	iTRAQ4plex@N-term; iTRAQ4plex(K)@21	cleaved A-A@N-term	-0.0217371	2442.14	815.055	2442.16	815.062	3	20	7.1.1.2050.2	49.6945	9.40607	18.614	10.6906	18.6525	13.4202	18.4684	35.66	6.4	393.74	19.44	398.98	20.27	505.5	22.02
1	51.25	51.25	99.422	93.6416	93.6416	gi|7406665	putative ripening-related protein [Vitis vinifera]	1	auto	0	99	EAETAAVPEESAAPEAEAPADQDETK	iTRAQ4plex@N-term; iTRAQ4plex(K)@26		-0.00774946	2943.36	982.129	2943.37	982.131	3	20	4.1.1.2163.2	54.7656	3.46144	11.1383	5.85843	10.7898	7.45408	10.5883	100.97	10.1	410.27	20.1	619.07	25.04	795	27.6
1	51.25	51.25	99.422	93.6416	93.6416	gi|7406665	putative ripening-related protein [Vitis vinifera]	1	auto	0	99	EAETAAVPEESAAPEAEAPADQDETK	iTRAQ4plex@N-term; iTRAQ4plex(K)@26		-0.0336066	2943.34	982.12	2943.37	982.131	3	21	5.1.1.2009.3	52.6403	11.9955	8.5478	18.7457	8.49057	24.7411	8.43916	175.12	14.56	2465.9	48.93	3435.6	59.13	4576.51	66.19
1	51.25	51.25	99.422	93.6416	93.6416	gi|7406665	putative ripening-related protein [Vitis vinifera]	1	auto	0	99	EAETAAVPEESAAPEAEAPADQDETK	iTRAQ4plex@N-term; Cation:K(E)@15; iTRAQ4plex(K)@26		-0.0020244	2981.33	746.339	2981.33	746.339	4	26	5.1.1.2010.3	52.7447	7.68544	10.834	12.5126	10.699	18.0687	10.5721	103.66	10.72	935.19	30.2	1357.45	37.23	1978.42	43.45
1	51.25	51.25	99.422	93.6416	93.6416	gi|7406665	putative ripening-related protein [Vitis vinifera]	1	auto	0	99	EAETAAVPEESAAPEAEAPADQDETK	iTRAQ4plex@N-term; Cation:K(E)@15; iTRAQ4plex(K)@26		-0.00544208	2981.32	746.338	2981.33	746.339	4	24	5.1.1.2011.2	52.8063	8.38117	9.99615	12.78	9.90483	18.1845	9.79425	122.59	11.75	1206.09	34.23	1639.65	40.95	2354.71	47.44
1	51.25	51.25	99.422	93.6416	93.6416	gi|7406665	putative ripening-related protein [Vitis vinifera]	1	auto	0	99	EAETAAVPEESAAPEAEAPADQDETK	iTRAQ4plex@N-term; Cation:K(E)@15; Deamidated(Q)@22; iTRAQ4plex(K)@26		-0.00565336	2982.31	746.584	2982.31	746.585	4	22	5.1.1.2025.3	54.3158	3.01772	21.0036	4.7034	20.4104	5.94994	19.9554	29	5.39	102.73	10.05	142.75	12.04	182.26	13.24
1	51.25	51.25	99.422	93.6416	93.6416	gi|7406665	putative ripening-related protein [Vitis vinifera]	1	auto	0	99	EAETAAVPEESAAPEAEAPADQDETK	No iTRAQ4plex@N-term; iTRAQ4plex(K)@26		-0.0246277	2799.24	934.089	2799.27	934.097	3	17	2.1.1.2064.2	53.7532	11.3717	35.5479	24.0287	35.0635	24.5901	35.0302	10.03	3.46	133.89	11.49	252.23	15.84	260.52	15.87
1	51.25	51.25	99.422	93.6416	93.6416	gi|7406665	putative ripening-related protein [Vitis vinifera]	1	auto	0	99	EAETAAVPEESAAPEAEAPADQDETK	No iTRAQ4plex@N-term; iTRAQ4plex(K)@26		-0.0222474	2799.25	934.09	2799.27	934.097	3	15	2.1.1.2065.2	53.8577	7.08432	24.5793	14.7706	24.0192	13.7215	24.049	20.09	4.69	167.07	12.85	310.56	17.55	291.18	16.82
1	51.25	51.25	99.422	93.6416	93.6416	gi|7406665	putative ripening-related protein [Vitis vinifera]	1	auto	0	99	EAETAAVPEESAAPEAEAPADQDETK	Glu->pyro-Glu@N-term; Carboxy(E)@3; iTRAQ4plex(K)@26		0.0117707	2825.26	942.761	2825.25	942.757	3	17	2.1.1.2094.3	56.9343	22.1736	59.931	31.5917	59.8065	42.7783	59.6094	4.14	2.45	107.76	10.2	136.88	11.83	187.07	13.38
1	51.25	51.25	99.422	93.6416	93.6416	gi|7406665	putative ripening-related protein [Vitis vinifera]	1	auto	0	99	EAETAAVPEESAAPEAEAPADQDETK	Glu->pyro-Glu@N-term; Carboxy(E)@3; iTRAQ4plex(K)@26		0.0165312	2825.26	942.762	2825.25	942.757	3	16	2.1.1.2095.3	57.0392	11.6735	41.265	16.1082	41.1063	21.2846	40.8107	7.48	3	102.5	9.95	126.1	11.36	168.17	12.69
1	51.25	51.25	99.422	93.6416	93.6416	gi|7406665	putative ripening-related protein [Vitis vinifera]	1	auto	0	99	EAETAAVPEESAAPEAEAPADQDETK	No iTRAQ4plex@N-term; iTRAQ4plex(K)@26		-0.0199224	2799.25	934.09	2799.27	934.097	3	16	3.1.1.1932.3	53.6316	2.27113	29.8238	5.02032	27.7155	7.06596	26.9515	15.27	3.87	40.71	6.4	80.23	9	113.97	10.45
1	51.25	51.25	99.422	93.6416	93.6416	gi|7406665	putative ripening-related protein [Vitis vinifera]	1	auto	0	99	EAETAAVPEESAAPEAEAPADQDETK	iTRAQ4plex@N-term; iTRAQ4plex(K)@26		-0.0130592	2943.36	982.127	2943.37	982.131	3	19	4.1.1.2164.2	54.8701	3.98021	9.4488	6.21007	9.24428	8.48646	9.0452	137.91	11.87	644.35	25.12	896.31	30.23	1236.24	34.38
1	51.25	51.25	99.422	93.6416	93.6416	gi|7406665	putative ripening-related protein [Vitis vinifera]	1	auto	0	99	EAETAAVPEESAAPEAEAPADQDETK	iTRAQ4plex@N-term; Cation:K(E)@17; iTRAQ4plex(K)@26		-0.00544812	2981.32	746.338	2981.33	746.339	4	19	4.1.1.2165.3	55.0173	3.07285	22.5447	2.88757	23.2663	4.90988	21.7784	24.97	5	90.07	9.33	75.46	8.94	129.5	11.09
1	51.25	51.25	99.422	93.6416	93.6416	gi|7406665	putative ripening-related protein [Vitis vinifera]	1	auto	0	99	EAETAAVPEESAAPEAEAPADQDETK	iTRAQ4plex@N-term; Cation:K(E)@17; iTRAQ4plex(K)@26		-0.0210721	2981.31	746.334	2981.33	746.339	4	19	4.1.1.2166.3	55.1217	2.07996	27.3492	2.33142	27.6342	3.77915	25.6932	18.41	4.24	44.95	6.63	44.92	6.86	73.49	8.37
1	51.25	51.25	99.422	93.6416	93.6416	gi|7406665	putative ripening-related protein [Vitis vinifera]	1	auto	0	99	EAETAAVPEESAAPEAEAPADQDETK	iTRAQ4plex@N-term; Dioxidation(P)@8; Carboxy(E)@10; iTRAQ4plex(K)@26		-0.0736582	3019.28	755.827	3019.35	755.845	4	18	5.1.1.2012.2	52.9109	6.45654	7.02308	10.6632	6.91295	14.8231	6.82324	245.24	16.28	1858.71	42.61	2736.82	52.79	3839.81	60.57
1	51.25	51.25	99.422	93.6416	93.6416	gi|7406665	putative ripening-related protein [Vitis vinifera]	1	auto	0	99	EAETAAVPEESAAPEAEAPADQDETK	iTRAQ4plex@N-term; Deamidated(Q)@22; iTRAQ4plex(K)@26		-0.0172177	2944.34	982.453	2944.36	982.459	3	19	5.1.1.2025.2	54.273	6.20569	12.443	10.4745	12.2271	14.012	12.0797	78.16	9.17	569.37	23.6	856.81	29.5	1156.82	33.27
1	51.25	51.25	99.422	93.6416	93.6416	gi|7406665	putative ripening-related protein [Vitis vinifera]	1	auto	0	99	EAETAAVPEESAAPEAEAPADQDETK	iTRAQ4plex@N-term; Deamidated(Q)@22; iTRAQ4plex(K)@26		-0.0227104	2944.33	982.452	2944.36	982.459	3	19	5.1.1.2026.3	54.4208	4.55231	15.5747	6.31263	15.4045	9.16522	15.0315	50.2	7.21	268.26	16.16	331.65	18.47	485.99	21.55
1	51.25	51.25	99.422	93.6416	93.6416	gi|7406665	putative ripening-related protein [Vitis vinifera]	1	auto	0	97	EAETAAVPEESAAPEAEAPADQDETK	iTRAQ4plex@N-term; Dioxidation(P)@8; Carboxy(E)@10; iTRAQ4plex(K)@26		-0.0748788	3019.28	755.826	3019.35	755.845	4	16	5.1.1.2011.3	52.8492	5.99523	7.01329	9.98989	6.89144	13.651	6.79941	245.83	16.22	1730.06	41.13	2570.17	51.13	3544.71	58.22
1	51.25	51.25	99.422	93.6416	93.6416	gi|7406665	putative ripening-related protein [Vitis vinifera]	1	auto	0	99	EAETAAVPEESAAPEAEAPADQDETKEVVEQVEVETK	iTRAQ4plex@N-term; iTRAQ4plex(K)@26; iTRAQ4plex(K)@37		0.0203417	4357.14	1090.29	4357.12	1090.29	4	23	9.1.1.2351.3	76.9505	6.24123	4.38374	11.5939	4.28913	12.1493	4.27585	629.47	26.02	4611.75	67.31	7637.83	87.41	8078.03	88.34
1	51.25	51.25	99.422	93.6416	93.6416	gi|7406665	putative ripening-related protein [Vitis vinifera]	1	auto	0	99	EAETAAVPEESAAPEAEAPADQDETKEVVEQVEVETK	iTRAQ4plex@N-term; iTRAQ4plex(K)@26; iTRAQ4plex(K)@37		0.0203417	4357.14	1090.29	4357.12	1090.29	4	23	9.1.1.2352.3	77.0551	6.76598	4.54832	12.2352	4.46242	12.6121	4.45179	585.57	25.24	4650.82	67.53	7498.2	86.61	7800.93	86.85
1	51.25	51.25	99.422	93.6416	93.6416	gi|7406665	putative ripening-related protein [Vitis vinifera]	1	auto	0	99	EAETAAVPEESAAPEAEAPADQDETKEVVEQVEVETK	iTRAQ4plex@N-term; iTRAQ4plex(K)@26; iTRAQ4plex(K)@37		0.066623	4357.19	872.444	4357.12	872.431	5	15	9.1.1.2509.3	93.5273	1.11294	10.0783	1.35976	9.92758	1.43194	9.69774	169.59	12.73	221.56	14.9	241.34	15.68	256.51	15.75
1	51.25	51.25	99.422	93.6416	93.6416	gi|7406665	putative ripening-related protein [Vitis vinifera]	1	auto	0	99	EAETAAVPEESAAPEAEAPADQDETKEVVEQVEVETK	iTRAQ4plex@N-term; iTRAQ4plex(K)@26; iTRAQ4plex(K)@37		-0.00651118	4357.11	1090.29	4357.12	1090.29	4	17	9.1.1.2717.3	115.153	2.54284	22.8669	4.72537	21.693	3.9419	22.0039	25.28	5	75.46	8.66	125.02	11.14	105.26	10.15
1	51.25	51.25	99.422	93.6416	93.6416	gi|7406665	putative ripening-related protein [Vitis vinifera]	1	auto	0	99	EAETAAVPEESAAPEAEAPADQDETKEVVEQVEVETK	iTRAQ4plex@N-term; iTRAQ4plex(K)@26; iTRAQ4plex(K)@37		-0.00211707	4357.12	1090.29	4357.12	1090.29	4	18	9.1.1.2738.2	117.329	2.12176	17.9187	3.46922	17.1135	3.86741	16.8281	42.9	6.48	106.85	10.3	155.76	12.53	175.25	13
1	51.25	51.25	99.422	93.6416	93.6416	gi|7406665	putative ripening-related protein [Vitis vinifera]	1	auto	0	99	EAETAAVPEESAAPEAEAPADQDETKEVVEQVEVETK	iTRAQ4plex@N-term; iTRAQ4plex(K)@26; iTRAQ4plex(K)@37		-0.00651118	4357.11	1090.29	4357.12	1090.29	4	17	9.1.1.2738.3	117.372	2.12198	18.142	3.86469	17.1006	3.70548	17.1088	41.88	6.4	104.32	10.2	169.39	13	163.92	12.61
1	51.25	51.25	99.422	93.6416	93.6416	gi|7406665	putative ripening-related protein [Vitis vinifera]	1	auto	0	86	EAETAAVPEESAAPEAEAPADQDETKEVVEQVEVETK	iTRAQ4plex@N-term; iTRAQ4plex(K)@26; iTRAQ4plex(K)@37		0.0650973	4357.18	872.444	4357.12	872.431	5	13	9.1.1.2547.3	97.5207	0.94993	11.4923	1.26677	11.0092	0.905981	11.8653	140.84	11.58	157.05	12.61	186.72	13.67	134.78	11.53
1	51.25	51.25	99.422	93.6416	93.6416	gi|7406665	putative ripening-related protein [Vitis vinifera]	1	auto	0	76	EAETAAVPEESAAPEAEAPADQDETKEVVEQVEVETK	iTRAQ4plex@N-term; iTRAQ4plex(K)@26; iTRAQ4plex(K)@37		0.173456	4357.29	1090.33	4357.12	1090.29	4	13	10.1.1.2710.2	115.065	1.97966	17.4327	2.89345	16.846	2.99284	16.6684	46.13	6.71	107.2	10.3	139.69	11.87	145.83	11.87
1	51.25	51.25	99.422	93.6416	93.6416	gi|7406665	putative ripening-related protein [Vitis vinifera]	1	auto	0	46	EAETAAVPEESAAPEAEAPADQDETKEVVEQVEVETK	iTRAQ4plex@N-term; iTRAQ4plex(K)@26; iTRAQ4plex(K)@37		0.0142929	4357.13	1090.29	4357.12	1090.29	4	12	10.1.1.2705.3	114.583	1.52685	18.6535	1.70248	18.8272	2.10678	17.9062	43.53	6.48	78.02	8.77	77.56	8.94	96.87	9.64
1	51.25	51.25	99.422	93.6416	93.6416	gi|7406665	putative ripening-related protein [Vitis vinifera]	1	auto	0	46	EAETAAVPEESAAPEAEAPADQDETKEVVEQVEVETK	iTRAQ4plex@N-term; iTRAQ4plex(K)@26; iTRAQ4plex(K)@37		0.146479	4357.27	872.46	4357.12	872.431	5	12	10.1.1.2723.2	116.43	1.0361	13.4235	1.09895	13.6754	1.0365	13.6739	98.59	9.7	119.91	10.95	113.39	10.77	107.94	10.25
1	51.25	51.25	99.422	93.6416	93.6416	gi|7406665	putative ripening-related protein [Vitis vinifera]	1	auto	0	45	EAETAAVPEESAAPEAEAPADQDETKEVVEQVEVETK	iTRAQ4plex@N-term; iTRAQ4plex(K)@26; iTRAQ4plex(K)@37		0.0787394	4357.2	1090.31	4357.12	1090.29	4	12	10.1.1.2711.3	115.213	2.0402	17.007	3.09333	16.3593	2.72464	16.5454	48.11	6.86	115.22	10.68	155.75	12.49	138.46	11.62
1	51.25	51.25	99.422	93.6416	93.6416	gi|7406665	putative ripening-related protein [Vitis vinifera]	1	auto	0	33	EAETAAVPEESAAPEAEAPADQDETKEVVEQVEVETK	iTRAQ4plex@N-term; iTRAQ4plex(K)@26; Deamidated(Q)@31; iTRAQ4plex(K)@37		0.0520576	4358.15	872.638	4358.1	872.628	5	12	9.1.1.2470.3	89.4297	1.12424	8.31198	1.39095	8.16327	1.38288	8.07677	248.07	15.39	327.38	18.11	361.12	19.16	362.36	18.74
1	51.25	51.25	99.422	93.6416	93.6416	gi|7406665	putative ripening-related protein [Vitis vinifera]	1	auto	0	12	EAETAAVPEESAAPEAEAPADQDETKEVVEQVEVETK	iTRAQ4plex@N-term; Oxidation(P)@14; iTRAQ4plex(K)@26; Deamidated(Q)@31; Dehydrated(E)@33; iTRAQ4plex(K)@37		-0.129652	4355.96	872.199	4356.09	872.225	5	13	9.1.1.2481.3	90.5854	1.12339	9.12529	1.47478	8.83946	1.40993	8.82901	206.2	14.04	271.92	16.52	318.26	17.94	307.09	17.26
1	51.25	51.25	99.422	93.6416	93.6416	gi|7406665	putative ripening-related protein [Vitis vinifera]	1	auto	0	7	EAETAAVPEESAAPEAEAPADQDETKEVVEQVEVETK	iTRAQ4plex@N-term; iTRAQ4plex(K)@26; Deamidated(Q)@31; iTRAQ4plex(K)@37		0.068745	4358.17	1090.55	4358.1	1090.53	4	11	10.1.1.2509.3	94.2338	1.57768	13.9157	2.27116	13.3824	2.22526	13.3286	77.63	8.66	143.77	11.96	184.52	13.64	182.47	13.31
1	51.25	51.25	99.422	93.6416	93.6416	gi|7406665	putative ripening-related protein [Vitis vinifera]	1	auto	0	99	EATEPAEEPAPKPEPAPA	iTRAQ4plex@N-term; iTRAQ4plex(K)@12	cleaved A-D@C-term	0.00347951	2118.08	707.033	2118.07	707.031	3	17	5.1.1.1942.2	45.5836	6.12588	35.9753	8.66108	35.6007	5.50863	36.5141	9.32	3.16	67.02	8.06	84.48	9.17	54.23	7.35
1	51.25	51.25	99.422	93.6416	93.6416	gi|7406665	putative ripening-related protein [Vitis vinifera]	1	auto	0	99	EATEPAEEPAPKPEPAPA	iTRAQ4plex@N-term; iTRAQ4plex(K)@12	cleaved A-D@C-term	-0.00985656	2118.06	707.028	2118.07	707.031	3	17	6.1.1.2002.2	45.9165	7.82718	26.0423	14.8159	25.5741	9.54987	25.9531	17.97	4.47	165.11	12.73	278.64	16.55	181.27	13.42
1	51.25	51.25	99.422	93.6416	93.6416	gi|7406665	putative ripening-related protein [Vitis vinifera]	1	auto	0	99	EATEPAEEPAPKPEPAPA	iTRAQ4plex@N-term; iTRAQ4plex(K)@12	cleaved A-D@C-term	0.000579421	2118.07	707.032	2118.07	707.031	3	16	6.1.1.2003.2	46.0207	14.9513	26.6946	26.8882	26.4876	16.4092	26.7138	18.75	4.9	329.08	17.92	527.63	22.78	324.99	18
1	51.25	51.25	99.422	93.6416	93.6416	gi|7406665	putative ripening-related protein [Vitis vinifera]	1	auto	0	28	EATEPAEEPAPKPEPAPA	iTRAQ4plex@N-term; iTRAQ4plex(K)@12	cleaved A-D@C-term	0.00424117	2118.08	707.033	2118.07	707.031	3	12	6.1.1.2001.2	45.8123	19.0107	69.8076	30.99	69.4834			2.91	2	64.94	7.94	94.38	9.64	53.85	7.35
1	51.25	51.25	99.422	93.6416	93.6416	gi|7406665	putative ripening-related protein [Vitis vinifera]	1	auto	0	99	EATEPAEEPAPKPEPAPAD	iTRAQ4plex@N-term; iTRAQ4plex(K)@12	cleaved D-E@C-term	-0.00422977	2233.1	745.372	2233.1	745.374	3	16	5.1.1.1939.3	45.3137	16.7224	54.9709	30.3637	54.602	29.6714	54.5929	4.54	2.45	89.12	9.33	144.27	12	142.29	11.75
1	51.25	51.25	99.422	93.6416	93.6416	gi|7406665	putative ripening-related protein [Vitis vinifera]	1	auto	0	99	EATEPAEEPAPKPEPAPAD	iTRAQ4plex@N-term; iTRAQ4plex(K)@12	cleaved D-E@C-term	-0.0110966	2233.09	745.37	2233.1	745.374	3	15	6.1.1.1999.2	45.604	4.06227	32.3978	7.32991	31.3568	5.76357	31.7946	11.71	3.46	55.84	7.42	89.83	9.43	71.29	8.37
1	51.25	51.25	99.422	93.6416	93.6416	gi|7406665	putative ripening-related protein [Vitis vinifera]	1	auto	0	99	EATEPAEEPAPKPEPAPAD	iTRAQ4plex@N-term; iTRAQ4plex(K)@12	cleaved D-E@C-term	-0.00670254	2233.09	745.371	2233.1	745.374	3	18	6.1.1.2000.2	45.7082			9554.11		9466.21		0	1.58	73.29	8.43	112	10.54	85.34	9.17
1	51.25	51.25	99.422	93.6416	93.6416	gi|7406665	putative ripening-related protein [Vitis vinifera]	0	no quant - weak signal	0	0	EATEPAEEPAPKPEPAPAD	iTRAQ4plex@N-term; iTRAQ4plex(K)@12	cleaved D-E@C-term	0.00922606	2233.11	745.377	2233.1	745.374	3	9	6.1.1.2001.3	45.8551							0	0.44	20.65	4.36	0	1.25	0	0
1	51.25	51.25	99.422	93.6416	93.6416	gi|7406665	putative ripening-related protein [Vitis vinifera]	1	auto	0	99	EATEPAEEPAPKPEPAPADEAPK	iTRAQ4plex@N-term; iTRAQ4plex(K)@12; iTRAQ4plex(K)@23		0.00799135	2802.44	701.616	2802.43	701.614	4	28	14.1.1.1348.2	29.2651	8.02348	10.7515	14.7104	10.5793	16.9756	10.5272	105.61	10.86	994.69	31.22	1625.91	40.42	1893.7	42.68
1	51.25	51.25	99.422	93.6416	93.6416	gi|7406665	putative ripening-related protein [Vitis vinifera]	1	auto	0	99	EATEPAEEPAPKPEPAPADEAPK	iTRAQ4plex@N-term; iTRAQ4plex(K)@12; iTRAQ4plex(K)@23		-0.000308519	2802.43	701.614	2802.43	701.614	4	25	14.1.1.1349.2	29.3701	9.70298	11.704	16.7208	11.5708	19.1377	11.5234	90.76	10.25	1033.76	31.76	1588.25	39.99	1834.7	42.02
1	51.25	51.25	99.422	93.6416	93.6416	gi|7406665	putative ripening-related protein [Vitis vinifera]	1	auto	0	99	EATEPAEEPAPKPEPAPADEAPK	iTRAQ4plex@N-term; iTRAQ4plex(K)@12; Cation:K(E)@14; iTRAQ4plex(K)@23		-0.0208925	2840.36	711.098	2840.38	711.103	4	23	14.1.1.1349.3	29.4129	8.26937	9.80573	13.8576	9.68242	18.1258	9.60119	127.31	11.96	1235.82	34.73	1846.36	43.28	2437.48	48.31
1	51.25	51.25	99.422	93.6416	93.6416	gi|7406665	putative ripening-related protein [Vitis vinifera]	1	auto	0	99	EATEPAEEPAPKPEPAPADEAPK	iTRAQ4plex@N-term; iTRAQ4plex(K)@12; iTRAQ4plex(K)@23		-0.00261581	2802.43	701.614	2802.43	701.614	4	25	15.1.1.1350.3	29.2393	6.33446	24.9098	11.2792	24.4228	12.6081	24.2883	19.48	4.58	144.85	11.92	229.95	15.2	259.43	15.81
1	51.25	51.25	99.422	93.6416	93.6416	gi|7406665	putative ripening-related protein [Vitis vinifera]	0	no quant - weak signal	0	99	EATEPAEEPAPKPEPAPADEAPK	No iTRAQ4plex@N-term; iTRAQ4plex(K)@12; iTRAQ4plex(K)@23		-0.00806685	2658.32	665.587	2658.33	665.589	4	15	10.1.1.2060.3	47.2732							0	0.47	21.74	4.47	0	1.46	3.29	1.73
1	51.25	51.25	99.422	93.6416	93.6416	gi|7406665	putative ripening-related protein [Vitis vinifera]	1	auto	0	98	EATEPAEEPAPKPEPAPADEAPK	No iTRAQ4plex@N-term; iTRAQ4plex(K)@12; iTRAQ4plex(K)@23		-0.0087992	2658.32	665.587	2658.33	665.589	4	14	10.1.1.2059.3	47.1692							6.18	2.45	12.74	3.61	28.74	5.29	18.06	4.24
1	51.25	51.25	99.422	93.6416	93.6416	gi|7406665	putative ripening-related protein [Vitis vinifera]	0	no quant - weak signal	0	2	EATEPAEEPAPKPEPAPADEAPK	No iTRAQ4plex@N-term; No iTRAQ4plex(K)@12; No iTRAQ4plex(K)@23		-0.0134313	2370.11	791.044	2370.12	791.048	3	12	4.1.1.2047.3	43.3186							0	0.07	3.26	1.73	0	0.2	0	0
1	51.25	51.25	99.422	93.6416	93.6416	gi|7406665	putative ripening-related protein [Vitis vinifera]	1	auto	0	90	EATEPAEEPAPKPEPAPADEAPKEEG	iTRAQ4plex@N-term; iTRAQ4plex(K)@12; iTRAQ4plex(K)@23	cleaved G-P@C-term	0.00384182	3117.54	780.392	3117.54	780.391	4	14	13.1.1.2109.3	49.5518	2.04772	32.4063	3.88453	30.4147	5.73937	29.2457	13.3	3.61	31.97	5.66	54.07	7.42	80.63	8.78
1	51.25	51.25	99.422	93.6416	93.6416	gi|7406665	putative ripening-related protein [Vitis vinifera]	1	auto	0	99	EATEPAEEPAPKPEPAPADEAPKEEGPA	iTRAQ4plex@N-term; iTRAQ4plex(K)@12; iTRAQ4plex(K)@23	cleaved A-A@C-term	-0.0224529	3285.6	822.408	3285.63	822.414	4	19	12.1.1.2046.2	51.0192	138.962	112.057	314.468	112.016	267.804	112.022	3.34	3.74	544.83	23.17	1099.23	32.92	944.81	30.36
1	51.25	51.25	99.422	93.6416	93.6416	gi|7406665	putative ripening-related protein [Vitis vinifera]	1	auto	0	95	EEGPAAEEEEKPAEAK	Glu->pyro-Glu@N-term; iTRAQ4plex(K)@11; iTRAQ4plex(K)@16		0.00793581	1982.98	661.999	1982.97	661.996	3	13	10.1.1.2040.3	45.1933	1.58075	29.4558	4.99862	25.5923	4.18891	25.9641	17.59	4.12	32.64	5.83	92.02	9.49	77.83	8.72
1	51.25	51.25	99.422	93.6416	93.6416	gi|7406665	putative ripening-related protein [Vitis vinifera]	1	auto	0	94	EEGPAAEEEEKPAEAK	Glu->pyro-Glu@N-term; iTRAQ4plex(K)@11; iTRAQ4plex(K)@16		-0.00696988	1982.96	661.994	1982.97	661.996	3	13	9.1.1.2038.2	44.2529	2.95215	22.1727	3.69837	22.0453	5.24584	21.2108	26.04	5.1	90.24	9.38	100.79	10.2	144.29	11.75
1	51.25	51.25	99.422	93.6416	93.6416	gi|7406665	putative ripening-related protein [Vitis vinifera]	1	auto	0	26	EEGPAAEEEEKPAEAK	Glu->pyro-Glu@N-term; iTRAQ4plex(K)@11; iTRAQ4plex(K)@16		-0.00780965	1982.96	661.994	1982.97	661.996	3	11	10.1.1.2039.2	45.0469							0	0.25	11.79	3.61	68.89	8.19	67.07	8.06
1	51.25	51.25	99.422	93.6416	93.6416	gi|7406665	putative ripening-related protein [Vitis vinifera]	1	auto	0	2.86774	EPAVEK	No iTRAQ4plex@N-term; iTRAQ4plex(K)@6	cleaved E-E@N-term	0.00227997	815.453	408.734	815.451	408.733	2	8	8.1.1.2037.3	49.3239	13.6775	42.66	20.9548	42.4203	18.461	42.4932	7.2	3	115.6	10.58	157.9	12.57	140.4	11.71
1	51.25	51.25	99.422	93.6416	93.6416	gi|7406665	putative ripening-related protein [Vitis vinifera]	1	auto	0	0.955914	EPAVEK	No iTRAQ4plex@N-term; iTRAQ4plex(K)@6	cleaved E-E@N-term	0.00289026	815.454	408.734	815.451	408.733	2	8	8.1.1.2039.2	49.4889	9.87432	38.0054	15.6033	37.668	17.8062	37.5032	8.61	3.16	99.8	9.85	140.6	11.92	161.94	12.49
1	51.25	51.25	99.422	93.6416	93.6416	gi|7406665	putative ripening-related protein [Vitis vinifera]	0	no quant - weak signal	0	0	EPAVEK	No iTRAQ4plex@N-term; iTRAQ4plex(K)@6	cleaved E-E@N-term	-0.00513971	815.446	408.73	815.451	408.733	2	7	9.1.1.2094.3	50.1399							0	0.51	23.92	4.69	0	1.45	0	0
1	51.25	51.25	99.422	93.6416	93.6416	gi|7406665	putative ripening-related protein [Vitis vinifera]	1	auto	0	99	ETPDQETNSPVVEETK	iTRAQ4plex@N-term; iTRAQ4plex(K)@16	cleaved E-E@N-term	-0.0136384	2090.01	697.678	2090.03	697.683	3	17	8.1.1.2010.2	46.4633	8.52707	31.416	9.32005	31.5146	6.23992	32.1086	12.4	3.74	124.12	10.91	120.95	11.05	81.73	9
1	51.25	51.25	99.422	93.6416	93.6416	gi|7406665	putative ripening-related protein [Vitis vinifera]	1	auto	0	99	EVVEQVEVETK	iTRAQ4plex@N-term; iTRAQ4plex(K)@11		-0.00864244	1575.85	526.291	1575.86	526.294	3	14	9.1.1.2132.3	54.1139	3.05027	5.7088	5.40135	5.48587	6.48523	5.39644	391.77	19.8	1402.78	37.24	2214.62	47.25	2683.72	50.77
1	51.25	51.25	99.422	93.6416	93.6416	gi|7406665	putative ripening-related protein [Vitis vinifera]	1	auto	0	99	EVVEQVEVETK	iTRAQ4plex@N-term; iTRAQ4plex(K)@11		-0.00445253	1575.86	788.935	1575.86	788.937	2	18	9.1.1.2555.3	98.3611	1.2164	10.843	1.50257	10.6731	1.61419	10.3968	140.97	11.62	201.29	14.18	221.68	15.03	240.36	15.23
1	51.25	51.25	99.422	93.6416	93.6416	gi|7406665	putative ripening-related protein [Vitis vinifera]	1	auto	0	99	EVVEQVEVETK	iTRAQ4plex@N-term; iTRAQ4plex(K)@11		0.00860773	1575.87	788.942	1575.86	788.937	2	17	9.1.1.2599.3	103.005	1.49939	12.7151	1.65941	12.8497	2.02525	12.2396	94.37	9.54	166.1	12.81	163.89	13	201.88	13.93
1	51.25	51.25	99.422	93.6416	93.6416	gi|7406665	putative ripening-related protein [Vitis vinifera]	1	auto	0	99	EVVEQVEVETK	iTRAQ4plex@N-term; iTRAQ4plex(K)@11		-0.0104334	1575.85	788.932	1575.86	788.937	2	17	9.1.1.2633.2	106.554	1.67612	15.798	1.8852	15.9198	2.44946	15.0816	58.86	7.55	115.81	10.68	116.13	10.95	152.29	12.08
1	51.25	51.25	99.422	93.6416	93.6416	gi|7406665	putative ripening-related protein [Vitis vinifera]	1	auto	0	98	EVVEQVEVETK	iTRAQ4plex@N-term; iTRAQ4plex(K)@11		-0.0174307	1575.84	526.288	1575.86	526.294	3	14	9.1.1.2133.2	54.1752	3.10645	4.35142	5.11811	4.21077	6.48182	4.12286	671.71	25.94	2449.44	49.12	3597.97	60.39	4598.96	66.4
1	51.25	51.25	99.422	93.6416	93.6416	gi|7406665	putative ripening-related protein [Vitis vinifera]	1	auto	0	98	EVVEQVEVETK	iTRAQ4plex@N-term; iTRAQ4plex(K)@11		-0.00701576	1575.85	788.934	1575.86	788.937	2	14	9.1.1.2631.3	106.386	2.42895	16.3294	2.02562	17.2791	2.68506	16.3229	49.69	7	141.68	11.7	105.34	10.54	140.93	11.62
1	51.25	51.25	99.422	93.6416	93.6416	gi|7406665	putative ripening-related protein [Vitis vinifera]	1	auto	0	98	EVVEQVEVETK	iTRAQ4plex@N-term; iTRAQ4plex(K)@11		-0.015804	1575.84	788.929	1575.86	788.937	2	15	9.1.1.2730.3	116.526	1.77723	12.8409	2.18604	12.7286	2.57306	12.304	87.55	9.22	182.65	13.42	200.3	14.32	237.95	15.14
1	51.25	51.25	99.422	93.6416	93.6416	gi|7406665	putative ripening-related protein [Vitis vinifera]	1	auto	0	97	EVVEQVEVETK	No iTRAQ4plex@N-term; iTRAQ4plex(K)@11		-0.0284841	1431.73	716.872	1431.76	716.886	2	15	5.1.1.1991.2	50.7098	0.756847	5.41099	0.795726	5.52048	0.786975	5.43557	715.04	26.02	635.27	25.44	595.47	24.72	594.39	24
1	51.25	51.25	99.422	93.6416	93.6416	gi|7406665	putative ripening-related protein [Vitis vinifera]	1	auto	0	96	EVVEQVEVETK	iTRAQ4plex@N-term; iTRAQ4plex(K)@11		-0.0110226	1575.85	526.29	1575.86	526.294	3	14	9.1.1.2172.3	58.2881	2.02794	8.28266	2.78574	8.09568	3.90047	7.72016	202.74	14.07	482.63	21.82	591.08	24.64	835.29	28.25
1	51.25	51.25	99.422	93.6416	93.6416	gi|7406665	putative ripening-related protein [Vitis vinifera]	0	no quant - weak signal	0	94	EVVEQVEVETK	No iTRAQ4plex@N-term; No iTRAQ4plex(K)@11		0.00369284	1287.66	644.837	1287.66	644.835	2	15	2.1.1.2013.3	48.4774							6.94	2.65	27.64	5.1	2.65	2	0	0.16
1	51.25	51.25	99.422	93.6416	93.6416	gi|7406665	putative ripening-related protein [Vitis vinifera]	1	auto	0	94	EVVEQVEVETK	No iTRAQ4plex@N-term; iTRAQ4plex(K)@11		-0.0265311	1431.73	716.873	1431.76	716.886	2	14	5.1.1.1990.3	50.6476	0.719895	5.56719	0.764952	5.66892	0.888223	5.32343	695.64	25.65	587.86	24.52	556.91	23.98	652.66	25.06
1	51.25	51.25	99.422	93.6416	93.6416	gi|7406665	putative ripening-related protein [Vitis vinifera]	1	auto	0	93	EVVEQVEVETK	iTRAQ4plex@N-term; iTRAQ4plex(K)@11		0.0105818	1575.87	526.297	1575.86	526.294	3	13	9.1.1.2464.3	88.7994	1.3982	18.2955	1.56174	18.415	1.49941	18.359	46.78	6.71	76.78	8.72	76.46	8.83	74.09	8.49
1	51.25	51.25	99.422	93.6416	93.6416	gi|7406665	putative ripening-related protein [Vitis vinifera]	1	auto	0	91	EVVEQVEVETK	iTRAQ4plex@N-term; iTRAQ4plex(K)@11		-0.00864244	1575.85	526.291	1575.86	526.294	3	13	9.1.1.2173.3	58.3925	1.35984	7.06852	1.87706	6.83935	2.74843	6.37294	317.4	17.46	506.66	22.49	623.52	25.34	921.45	29.65
1	51.25	51.25	99.422	93.6416	93.6416	gi|7406665	putative ripening-related protein [Vitis vinifera]	1	auto	0	84	EVVEQVEVETK	iTRAQ4plex@N-term; iTRAQ4plex(K)@11		0.00124431	1575.86	526.294	1575.86	526.294	3	12	9.1.1.2495.3	92.0564	1.61973	16.9533	1.89882	16.9562	2.50156	16.0392	51.7	7.07	98.3	9.85	102.74	10.3	136.61	11.45
1	51.25	51.25	99.422	93.6416	93.6416	gi|7406665	putative ripening-related protein [Vitis vinifera]	1	auto	0	83	EVVEQVEVETK	iTRAQ4plex@N-term; iTRAQ4plex(K)@11		0.017356	1575.88	526.3	1575.86	526.294	3	12	9.1.1.2434.3	85.6467	1.22883	10.0703	1.61805	9.77893	1.70147	9.58589	162.85	12.49	234.91	15.33	275.77	16.73	292.68	16.83
1	51.25	51.25	99.422	93.6416	93.6416	gi|7406665	putative ripening-related protein [Vitis vinifera]	1	auto	0	79	EVVEQVEVETK	iTRAQ4plex@N-term; iTRAQ4plex(K)@11		0.0113141	1575.87	526.298	1575.86	526.294	3	12	9.1.1.2494.3	91.9514	1.49916	16.3546	1.58285	16.7363	2.47152	15.274	57.04	7.42	100.38	9.95	94.49	9.95	148.91	11.92
1	51.25	51.25	99.422	93.6416	93.6416	gi|7406665	putative ripening-related protein [Vitis vinifera]	1	auto	0	79	EVVEQVEVETK	iTRAQ4plex@N-term; iTRAQ4plex(K)@11		0.0146097	1575.87	526.299	1575.86	526.294	3	12	9.1.1.2524.3	95.1041	1.48507	19.7057	1.74449	19.6718	2.14848	18.7562	39.42	6.16	68.72	8.25	71.97	8.6	89.46	9.28
1	51.25	51.25	99.422	93.6416	93.6416	gi|7406665	putative ripening-related protein [Vitis vinifera]	1	auto	0	75	EVVEQVEVETK	iTRAQ4plex@N-term; iTRAQ4plex(K)@11		0.00325827	1575.86	526.295	1575.86	526.294	3	12	9.1.1.2525.3	95.2091	1.53907	21.0756	2.68067	19.653	2.65822	19.5625	34.19	5.74	61.77	7.87	95.92	9.8	96	9.64
1	51.25	51.25	99.422	93.6416	93.6416	gi|7406665	putative ripening-related protein [Vitis vinifera]	0	no quant - weak signal	0	52	EVVEQVEVETK	No iTRAQ4plex@N-term; No iTRAQ4plex(K)@11		0.00357078	1287.66	644.837	1287.66	644.835	2	14	2.1.1.2014.2	48.5388							6.12	2.45	15.89	3.87	0	1.21	5.45	2.24
1	51.25	51.25	99.422	93.6416	93.6416	gi|7406665	putative ripening-related protein [Vitis vinifera]	1	auto	0	47	EVVEQVEVETK	iTRAQ4plex@N-term; Cation:K(E)@1; iTRAQ4plex(K)@11		-0.00656796	1613.81	538.944	1613.82	538.946	3	13	9.1.1.2133.3	54.218	3.28406	4.23967	5.42963	4.10819	6.83338	4.02859	701.73	26.57	2705.21	51.6	3987.55	63.56	5065.08	69.69
1	51.25	51.25	99.422	93.6416	93.6416	gi|7406665	putative ripening-related protein [Vitis vinifera]	1	auto	0	38	EVVEQVEVETK	iTRAQ4plex@N-term; iTRAQ4plex(K)@11		0.000878131	1575.86	526.294	1575.86	526.294	3	11	9.1.1.2465.2	88.8617	1.14868	13.2841	1.44716	13.0179	1.68636	12.4692	96.24	9.59	129.77	11.4	145.76	12.21	171.43	12.85
1	51.25	51.25	99.422	93.6416	93.6416	gi|7406665	putative ripening-related protein [Vitis vinifera]	1	auto	0	30	EVVEQVEVETK	iTRAQ4plex@N-term; Cation:K(E)@1; iTRAQ4plex(K)@11		-0.0197503	1613.8	538.939	1613.82	538.946	3	13	9.1.1.2134.2	54.2793	3.01589	3.91534	5.17537	3.77097	6.18975	3.70784	834.17	28.88	2953.18	54	4518.17	67.53	5453.91	72.39
1	51.25	51.25	99.422	93.6416	93.6416	gi|7406665	putative ripening-related protein [Vitis vinifera]	0	auto - shared MS/MS	0	4	EVVEQVEVETK	iTRAQ4plex@N-term; iTRAQ4plex(K)@11		-6.01466	1569.85	524.289	1575.86	526.294	3	12	9.1.1.2129.2	53.7589	0.856939	4.864	0.762297	5.22679	0.792363	5.05441	823.91	27.96	828.8	28.88	657.31	26.13	689.58	25.83
1	51.25	51.25	99.422	93.6416	93.6416	gi|7406665	putative ripening-related protein [Vitis vinifera]	0	auto - low confidence	0	0	EVVEQVEVETK	No iTRAQ4plex@N-term; No iTRAQ4plex(K)@11		0.00454728	1287.66	644.837	1287.66	644.835	2	13	2.1.1.2015.2	48.6429	0.957693	31.0785					18.92	4.24	21.27	4.58	8.24	3	3.9	2
1	51.25	51.25	99.422	93.6416	93.6416	gi|7406665	putative ripening-related protein [Vitis vinifera]	0	auto - low confidence	0	0	EVVEQVEVETK	iTRAQ4plex@N-term; Deamidated(Q)@5; iTRAQ4plex(K)@11		0.0386758	1576.88	526.635	1576.84	526.622	3	8	9.1.1.2250.2	66.3718	1.32622	3.74971	1.21715	3.95611	1.2775	3.84619	1133.18	32.98	1764.15	41.71	1443.48	38.68	1529.12	38.45
1	51.25	51.25	99.422	93.6416	93.6416	gi|7406665	putative ripening-related protein [Vitis vinifera]	0	auto - low confidence	0	0	EVVEQVEVETK	iTRAQ4plex@N-term; Deamidated(Q)@5; iTRAQ4plex(K)@11		0.0401406	1576.88	526.635	1576.84	526.622	3	8	9.1.1.2251.2	66.4762	1.23616	3.99742	1.14451	4.2146	1.19784	4.09666	1026.08	31.35	1488.94	38.38	1229.04	35.68	1298.26	35.43
1	51.25	51.25	99.422	93.6416	93.6416	gi|7406665	putative ripening-related protein [Vitis vinifera]	0	auto - low confidence	0	0	EVVEQVEVETK	iTRAQ4plex@N-term; iTRAQ4plex(K)@11		-0.0198108	1575.84	526.287	1575.86	526.294	3	11	9.1.1.2275.3	69.0215	1.3373	3.83936	1.5711	3.82533	1.65896	3.74019	1080.81	32.22	1696.67	41.05	1777.13	42.6	1893.94	42.78
1	51.25	51.25	99.422	93.6416	93.6416	gi|7406665	putative ripening-related protein [Vitis vinifera]	0	auto - low confidence	0	0	EVVEQVEVETK	iTRAQ4plex@N-term; iTRAQ4plex(K)@11		0.0642265	1575.92	526.315	1575.86	526.294	3	9	9.1.1.2666.3	110.079							3.87	2	20.24	4.36	2.21	2	20.43	4.36
1	51.25	51.25	99.422	93.6416	93.6416	gi|7406665	putative ripening-related protein [Vitis vinifera]	1	auto	0	99	PPTPEPVAEEPK	No iTRAQ4plex@N-term; iTRAQ4plex(K)@12	cleaved A-P@N-term	-0.000261136	1433.75	717.883	1433.75	717.883	2	19	4.1.1.2316.3	70.7909	6.49313	7.12063	10.9648	7.00188	14.1166	6.92951	238.55	16.06	1818.25	42.17	2737.46	52.67	3557.05	58.38
1	51.25	51.25	99.422	93.6416	93.6416	gi|7406665	putative ripening-related protein [Vitis vinifera]	1	auto	0	1.86667	PVAEEPK	No iTRAQ4plex@N-term; iTRAQ4plex(K)@7	cleaved E-P@N-term	-0.00613659	912.498	457.256	912.504	457.259	2	10	8.1.1.2029.3	48.4897	3.5112	20.2132	6.64989	19.4125	5.99813	19.5036	30.65	5.57	126.33	11.18	213.31	14.56	194.19	13.75
1	51.25	51.25	99.422	93.6416	93.6416	gi|7406665	putative ripening-related protein [Vitis vinifera]	1	auto	0	3.00725	TDQAVVEE	iTRAQ4plex@N-term; Dehydrated(E)@8	cleaved E-P@C-term	-0.0011463	1015.49	508.754	1015.49	508.754	2	11	8.1.1.2034.2	48.9696	4.00392	9.99909	7.09792	9.69152	7.28664	9.65346	123.17	11.22	578.91	23.87	914.96	30.27	948.01	30.29
1	51.25	51.25	99.422	93.6416	93.6416	gi|7406665	putative ripening-related protein [Vitis vinifera]	1	auto	0	3.00725	TDQAVVEE	iTRAQ4plex@N-term; Dehydrated(E)@8	cleaved E-P@C-term	-0.000511169	1015.49	508.754	1015.49	508.754	2	11	9.1.1.2089.2	49.5749	2.37125	11.164	4.05522	10.6473	3.49583	10.7775	107.64	10.3	299.62	17.23	456.83	21.33	397.47	19.71
1	51.25	51.25	99.422	93.6416	93.6416	gi|7406665	putative ripening-related protein [Vitis vinifera]	1	auto	0	2.50604	TDQAVVEE	iTRAQ4plex@N-term; Dehydrated(E)@8	cleaved E-P@C-term	-0.00096321	1015.49	508.754	1015.49	508.754	2	11	8.1.1.2035.2	49.0734	5.90489	12.1162	11.9029	11.799	11.8205	11.7875	82.42	9.38	571.3	23.75	1026.72	31.97	1029.08	31.59
1	51.25	51.25	99.422	93.6416	93.6416	gi|7406665	putative ripening-related protein [Vitis vinifera]	1	auto	0	2.50604	TDQAVVEE	iTRAQ4plex@N-term; Dehydrated(E)@8	cleaved E-P@C-term	-0.00236688	1015.49	508.753	1015.49	508.754	2	11	8.1.1.2036.2	49.1773	7.0581	12.9675	13.1921	12.7173	12.3594	12.7297	72.17	8.89	597.95	24.23	996.41	31.5	942.18	30.25
1	51.25	51.25	99.422	93.6416	93.6416	gi|7406665	putative ripening-related protein [Vitis vinifera]	1	auto	0	0.501208	TDQAVVEE	iTRAQ4plex@N-term; Dehydrated(E)@8	cleaved E-P@C-term	-0.000694257	1015.49	508.754	1015.49	508.754	2	10	9.1.1.2091.2	49.7837	3.22496	13.1958	5.90468	12.6614	5.08985	12.7732	72.65	8.54	275.03	16.49	448.95	21.12	390.59	19.52
1	51.25	51.25	99.422	93.6416	93.6416	gi|7406665	putative ripening-related protein [Vitis vinifera]	1	auto	0	1.70886	TDQAVVEEP	iTRAQ4plex@N-term; Dehydrated(E)@8	cleaved P-A@C-term	0.00514518	1112.55	557.283	1112.55	557.281	2	11	8.1.1.2047.2	50.3216	3.14701	18.091	5.73869	17.3318	3.11749	18.3613	38.88	6.25	143.63	11.92	233.51	15.13	128.03	11.36
1	51.25	51.25	99.422	93.6416	93.6416	gi|7406665	putative ripening-related protein [Vitis vinifera]	0	auto - low confidence	0	0	TDQAVVEEP	iTRAQ4plex@N-term; Dehydrated(E)@8	cleaved P-A@C-term	0.00514518	1112.55	557.283	1112.55	557.281	2	10	8.1.1.2045.3	50.156	4.41532	18.7197	7.36009	18.2409	3.19455	19.5921	34.86	6	180.68	13.3	268.52	16.22	117.63	11.01
1	51.25	51.25	99.422	93.6416	93.6416	gi|7406665	putative ripening-related protein [Vitis vinifera]	1	auto	0	2.86774	TDQAVVEEPAV	iTRAQ4plex@N-term; Dehydrated(E)@8	cleaved V-E@C-term	-0.00140847	1282.65	642.333	1282.65	642.334	2	12	8.1.1.2039.3	49.5316	3.25243	18.5435	6.86018	17.6175	5.74152	17.7962	36.8	6.08	140.5	11.83	264.21	16.16	223.18	14.76
1	51.25	51.25	99.422	93.6416	93.6416	gi|7406665	putative ripening-related protein [Vitis vinifera]	1	auto	0	2.86774	TDQAVVEEPAV	iTRAQ4plex@N-term; Dehydrated(E)@8	cleaved V-E@C-term	-0.000798179	1282.65	642.333	1282.65	642.334	2	12	8.1.1.2041.2	49.6969	2.49276	18.1352	6.3113	16.7374	4.73264	17.0905	40.5	6.32	118.51	10.95	267.51	16.19	202.46	14.11
1	51.25	51.25	99.422	93.6416	93.6416	gi|7406665	putative ripening-related protein [Vitis vinifera]	0	auto - low confidence	0	0.477957	TDQAVVEEPAV	iTRAQ4plex@N-term; Dehydrated(E)@8	cleaved V-E@C-term	-0.00238494	1282.65	642.332	1282.65	642.334	2	11	8.1.1.2040.2	49.5929	2.54344	16.3477	5.3358	15.3369	4.27159	15.6012	49.55	7	147.94	12.17	276.7	16.52	223.57	14.8
1	51.25	51.25	99.422	93.6416	93.6416	gi|7406665	putative ripening-related protein [Vitis vinifera]	1	auto	0	1	TDQAVVEEPAVE	iTRAQ4plex@N-term; Dehydrated(E)@12	cleaved E-K@C-term	0.00686077	1411.7	706.858	1411.7	706.855	2	11	8.1.1.2048.2	50.4259	1.6054	29.1447	2.42138	27.8584	2.61935	27.3522	17.58	4.12	33.13	5.74	44.55	6.71	48.64	6.86
1	51.25	51.25	99.422	93.6416	93.6416	gi|7406665	putative ripening-related protein [Vitis vinifera]	1	auto	0	99	TDQAVVEEPAVEK	iTRAQ4plex@N-term; No iTRAQ4plex(K)@13		0.00134605	1557.8	779.908	1557.8	779.908	2	20	4.1.1.2083.2	46.4437	3.64085	32.4185	6.8089	31.2258	8.50764	30.752	11.83	3.46	50.56	7.07	84.3	9.22	106.31	10.1
1	51.25	51.25	99.422	93.6416	93.6416	gi|7406665	putative ripening-related protein [Vitis vinifera]	1	auto	0	99	TDQAVVEEPAVEK	iTRAQ4plex@N-term; No iTRAQ4plex(K)@13		-0.022334	1557.78	779.896	1557.8	779.908	2	20	4.1.1.2084.2	46.5474	3.81105	32.4582	9.59644	30.7627	9.45992	30.7413	11.78	3.46	52.7	7.28	118.31	10.82	117.71	10.68
1	51.25	51.25	99.422	93.6416	93.6416	gi|7406665	putative ripening-related protein [Vitis vinifera]	1	auto	0	99	TDQAVVEEPAVEK	iTRAQ4plex@N-term; No iTRAQ4plex(K)@13		-0.0102498	1557.79	779.903	1557.8	779.908	2	15	4.1.1.2085.3	46.6937			3.94522	30.4691	5.4451	29.5093	12.72	3.46	9.32	3.32	52.52	7.21	73.16	8.37
1	51.25	51.25	99.422	93.6416	93.6416	gi|7406665	putative ripening-related protein [Vitis vinifera]	1	auto	0	99	TDQAVVEEPAVEK	No iTRAQ4plex@N-term; Cation:K(E)@7; iTRAQ4plex(K)@13		-0.000946734	1595.76	798.885	1595.76	798.886	2	19	4.1.1.2108.2	49.0365	6.41601	31.7938	19.5284	30.6396	16.7712	30.7361	12.04	3.61	90.68	9.59	246.07	15.52	213.29	14.42
1	51.25	51.25	99.422	93.6416	93.6416	gi|7406665	putative ripening-related protein [Vitis vinifera]	1	auto	0	99	TDQAVVEEPAVEK	No iTRAQ4plex@N-term; Cation:K(E)@8; iTRAQ4plex(K)@13		0.000395948	1595.76	798.886	1595.76	798.886	2	20	4.1.1.2109.2	49.1405	5.02957	22.622	17.6398	21.4651	11.7766	21.7285	23.87	5	140.93	12.04	440.67	20.66	296.93	17.15
1	51.25	51.25	99.422	93.6416	93.6416	gi|7406665	putative ripening-related protein [Vitis vinifera]	1	auto	0	99	TDQAVVEEPAVEK	No iTRAQ4plex@N-term; iTRAQ4plex(K)@13		-0.00963953	1557.79	779.903	1557.8	779.908	2	15	4.1.1.2114.2	49.6604	1.88478	24.214	6.56146	21.2615	4.24985	22.0141	24.66	4.9	54.56	7.55	169.34	12.81	110.7	10.49
1	51.25	51.25	99.422	93.6416	93.6416	gi|7406665	putative ripening-related protein [Vitis vinifera]	1	auto	0	99	TDQAVVEEPAVEK	No iTRAQ4plex@N-term; iTRAQ4plex(K)@13		-0.00927335	1557.79	779.903	1557.8	779.908	2	15	4.1.1.2115.2	49.7644	2.16868	33.6009	6.37083	30.3163	5.46372	30.6181	12.24	3.46	31.16	5.66	81.61	8.94	70.64	8.31
1	51.25	51.25	99.422	93.6416	93.6416	gi|7406665	putative ripening-related protein [Vitis vinifera]	1	auto	0	99	TDQAVVEEPAVEK	No iTRAQ4plex@N-term; iTRAQ4plex(K)@13		-0.00519069	1557.8	779.905	1557.8	779.908	2	17	5.1.1.1970.2	48.5075	6.38172	17.8485	14.0497	17.3865	30.9499	17.066	38	6.4	284.67	16.82	558.75	24.12	1242.29	34.23
1	51.25	51.25	99.422	93.6416	93.6416	gi|7406665	putative ripening-related protein [Vitis vinifera]	1	auto	0	99	TDQAVVEEPAVEK	No iTRAQ4plex@N-term; iTRAQ4plex(K)@13		0.0180965	1557.82	779.917	1557.8	779.908	2	17	6.1.1.2027.3	48.5665	4.16756	28.1667	12.773	26.6265	29.2613	26.0525	15.58	4	76.22	8.83	208.27	14.7	481.55	21.31
1	51.25	51.25	99.422	93.6416	93.6416	gi|7406665	putative ripening-related protein [Vitis vinifera]	1	auto	0	99	TDQAVVEEPAVEK	No iTRAQ4plex@N-term; iTRAQ4plex(K)@13		-0.00716952	1557.79	779.904	1557.8	779.908	2	17	6.1.1.2028.2	48.6286	3.67131	19.4036	15.3486	17.9671	47.1874	17.5688	33.49	5.83	144.33	12.37	537.96	23.92	1669.25	39.56
1	51.25	51.25	99.422	93.6416	93.6416	gi|7406665	putative ripening-related protein [Vitis vinifera]	1	auto	0	99	TDQAVVEEPAVEK	No iTRAQ4plex@N-term; Cation:K(E)@8; iTRAQ4plex(K)@13		-0.00136172	1595.76	798.885	1595.76	798.886	2	21	6.1.1.2028.3	48.6714	2.55447	17.5585	9.24668	15.9214	32.6259	15.2965	43.47	6.56	130.35	11.7	420.67	21.35	1498.07	37.45
1	51.25	51.25	99.422	93.6416	93.6416	gi|7406665	putative ripening-related protein [Vitis vinifera]	1	auto	0	99	TDQAVVEEPAVEK	No iTRAQ4plex@N-term; Cation:K(E)@12; iTRAQ4plex(K)@13		0.00303237	1595.76	798.887	1595.76	798.886	2	20	6.1.1.2029.2	48.7333	3.43781	15.6797	11.0771	14.6433	41.6934	14.1492	51.49	7.21	207.79	14.66	596.92	25.57	2267.62	46.04
1	51.25	51.25	99.422	93.6416	93.6416	gi|7406665	putative ripening-related protein [Vitis vinifera]	1	auto	0	99	TDQAVVEEPAVEK	No iTRAQ4plex@N-term; Deamidated(Q)@3; iTRAQ4plex(K)@13		-0.00666358	1558.78	780.396	1558.78	780.4	2	17	6.1.1.2046.2	50.5152	1.94268	19.6192	4.55948	18.1079	20.0758	16.6053	36.94	6	84.24	9.27	176.27	14.11	783.34	27.04
1	51.25	51.25	99.422	93.6416	93.6416	gi|7406665	putative ripening-related protein [Vitis vinifera]	1	auto	0	99	TDQAVVEEPAVEK	No iTRAQ4plex@N-term; Deamidated(Q)@3; iTRAQ4plex(K)@13		-0.00702976	1558.78	780.396	1558.78	780.4	2	16	6.1.1.2047.2	50.6202	1.92339	18.0166	5.49276	16.2206	17.0917	15.2524	44.14	6.56	99.66	10.15	253.74	16.49	796.89	27.33
1	51.25	51.25	99.422	93.6416	93.6416	gi|7406665	putative ripening-related protein [Vitis vinifera]	1	auto	0	99	TDQAVVEEPAVEK	iTRAQ4plex@N-term; iTRAQ4plex(K)@13		0.0113805	1701.91	568.312	1701.9	568.308	3	15	7.1.1.2059.2	50.6344	1.86984	22.7615	4.64669	20.5824	3.2799	21.307	27.75	5.2	60.91	7.87	134.95	11.49	96.14	9.75
1	51.25	51.25	99.422	93.6416	93.6416	gi|7406665	putative ripening-related protein [Vitis vinifera]	1	auto	0	99	TDQAVVEEPAVEK	iTRAQ4plex@N-term; iTRAQ4plex(K)@13		-0.0155753	1701.89	568.303	1701.9	568.308	3	17	8.1.1.2032.2	48.7613	7.22066	5.16989	12.7899	5.08211	12.3008	5.08225	454.26	22.34	3850.36	61.39	6080.49	77.92	5902.28	75.67
1	51.25	51.25	99.422	93.6416	93.6416	gi|7406665	putative ripening-related protein [Vitis vinifera]	1	auto	0	99	TDQAVVEEPAVEK	iTRAQ4plex@N-term; Cation:K(E)@12; iTRAQ4plex(K)@13		-0.0190511	1739.84	580.954	1739.86	580.96	3	17	8.1.1.2032.3	48.8041	6.02672	3.5773	9.6042	3.52055	9.45886	3.51626	944.44	31.8	6681.53	80.73	9492.96	97.6	9436.12	95.62
1	51.25	51.25	99.422	93.6416	93.6416	gi|7406665	putative ripening-related protein [Vitis vinifera]	1	auto	0	99	TDQAVVEEPAVEK	iTRAQ4plex@N-term; iTRAQ4plex(K)@13		-0.0391936	1701.86	568.295	1701.9	568.308	3	17	8.1.1.2033.2	48.8655	7.59211	4.40811	12.4001	4.34934	11.9192	4.34912	625.89	26.32	5578.03	73.74	8122.48	90.19	7880.02	87.43
1	51.25	51.25	99.422	93.6416	93.6416	gi|7406665	putative ripening-related protein [Vitis vinifera]	1	auto	0	99	TDQAVVEEPAVEK	iTRAQ4plex@N-term; Cation:K(E)@8; iTRAQ4plex(K)@13		-0.0269239	1739.83	580.951	1739.86	580.96	3	17	8.1.1.2033.3	48.9083	6.0255	3.23722	9.0087	3.19569	8.95906	3.18976	1152.79	35.13	8153.86	89.06	10868.7	104.58	10909.2	102.8
1	51.25	51.25	99.422	93.6416	93.6416	gi|7406665	putative ripening-related protein [Vitis vinifera]	1	auto	0	99	TDQAVVEEPAVEK	iTRAQ4plex@N-term; Dehydrated(E)@8; iTRAQ4plex(K)@13		-0.000505017	1683.89	562.305	1683.89	562.305	3	17	8.1.1.2044.3	50.0519	3.26052	16.9946	6.24738	16.2627	6.07196	16.2539	43.75	6.63	167.45	12.88	286.05	16.88	280.6	16.49
1	51.25	51.25	99.422	93.6416	93.6416	gi|7406665	putative ripening-related protein [Vitis vinifera]	1	auto	0	99	TDQAVVEEPAVEK	iTRAQ4plex@N-term; Dehydrated(E)@8; iTRAQ4plex(K)@13		-0.00233589	1683.89	562.304	1683.89	562.305	3	17	8.1.1.2046.2	50.2174	2.60184	14.6051	4.32863	14.0337	5.18327	13.7561	61.6	7.81	188.14	13.64	279.06	16.79	337.26	18
1	51.25	51.25	99.422	93.6416	93.6416	gi|7406665	putative ripening-related protein [Vitis vinifera]	1	auto	0	99	TDQAVVEEPAVEK	iTRAQ4plex@N-term; iTRAQ4plex(K)@13		0.00218421	1701.91	568.309	1701.9	568.308	3	16	8.1.1.2062.2	51.8895	4.14193	14.031	6.64886	13.7015	6.81086	13.6431	62.36	8	303.2	17.23	433.93	20.88	448.63	20.83
1	51.25	51.25	99.422	93.6416	93.6416	gi|7406665	putative ripening-related protein [Vitis vinifera]	1	auto	0	99	TDQAVVEEPAVEK	iTRAQ4plex@N-term; iTRAQ4plex(K)@13		-0.000745187	1701.9	568.308	1701.9	568.308	3	17	8.1.1.2063.2	51.9944	5.10249	13.5977	11.9239	13.1024	11.9866	13.0848	65.78	8.31	394	19.82	820.88	28.53	832.86	28.39
1	51.25	51.25	99.422	93.6416	93.6416	gi|7406665	putative ripening-related protein [Vitis vinifera]	1	auto	0	99	TDQAVVEEPAVEK	iTRAQ4plex@N-term; Deamidated(Q)@3; iTRAQ4plex(K)@13		-0.0149459	1702.87	568.631	1702.89	568.636	3	17	8.1.1.2065.2	52.2041	5.68141	7.15441	10.5154	6.98479	10.5906	6.97197	236.27	15.84	1575.74	39.36	2600.17	50.96	2643.08	50.58
1	51.25	51.25	99.422	93.6416	93.6416	gi|7406665	putative ripening-related protein [Vitis vinifera]	1	auto	0	99	TDQAVVEEPAVEK	iTRAQ4plex@N-term; Deamidated(Q)@3; iTRAQ4plex(K)@13		-0.00652386	1702.88	568.634	1702.89	568.636	3	17	8.1.1.2066.2	52.309	5.28022	7.94663	9.98914	7.73556	9.85746	7.72766	191.84	14.21	1189.08	34.22	2005.55	44.72	1997.49	43.99
1	51.25	51.25	99.422	93.6416	93.6416	gi|7406665	putative ripening-related protein [Vitis vinifera]	1	auto	0	99	TDQAVVEEPAVEK	iTRAQ4plex@N-term; iTRAQ4plex(K)@13		-0.00803448	1701.89	568.306	1701.9	568.308	3	16	9.1.1.2087.2	49.3657	3.89166	8.41909	7.46983	8.10901	6.63173	8.1514	174.45	13.34	796.94	28.07	1363.79	36.8	1222.02	34.5
1	51.25	51.25	99.422	93.6416	93.6416	gi|7406665	putative ripening-related protein [Vitis vinifera]	1	auto	0	99	TDQAVVEEPAVEK	iTRAQ4plex@N-term; Cation:K(E)@8; iTRAQ4plex(K)@13		-0.00284751	1739.86	580.959	1739.86	580.96	3	16	9.1.1.2087.3	49.4085	8.52902	7.4278	14.8506	7.32578	13.3933	7.34008	222.28	15.84	2225.46	46.63	3454.7	58.68	3144.62	55.32
1	51.25	51.25	99.422	93.6416	93.6416	gi|7406665	putative ripening-related protein [Vitis vinifera]	1	auto	0	99	TDQAVVEEPAVEK	iTRAQ4plex@N-term; iTRAQ4plex(K)@13		-0.0212168	1701.88	568.301	1701.9	568.308	3	17	9.1.1.2088.2	49.4703	9.38803	7.73332	16.3451	7.63807	14.8378	7.65008	207.07	15.43	2281.98	47.2	3542.18	59.42	3245.39	56.19
1	51.25	51.25	99.422	93.6416	93.6416	gi|7406665	putative ripening-related protein [Vitis vinifera]	1	auto	0	99	TDQAVVEEPAVEK	iTRAQ4plex@N-term; Cation:K(E)@8; iTRAQ4plex(K)@13		-0.00669235	1739.85	580.958	1739.86	580.96	3	18	9.1.1.2088.3	49.5131	9.76652	6.94032	17.7429	6.85116	16.0111	6.8623	258.14	17.29	2959.48	53.81	4793.42	69.07	4365.72	65.18
1	51.25	51.25	99.422	93.6416	93.6416	gi|7406665	putative ripening-related protein [Vitis vinifera]	1	auto	0	99	TDQAVVEEPAVEK	iTRAQ4plex@N-term; iTRAQ4plex(K)@13		-0.00765364	1701.9	568.306	1701.9	568.308	3	14	10.1.1.2094.3	50.8252	1.55545	10.572	1.63358	10.7893	1.80884	10.4495	134.63	11.4	245.82	15.56	230.17	15.39	257.23	15.75
1	51.25	51.25	99.422	93.6416	93.6416	gi|7406665	putative ripening-related protein [Vitis vinifera]	1	auto	0	98	TDQAVVEEPAVEK	iTRAQ4plex@N-term; Deamidated(Q)@3; Cation:K(E)@8; iTRAQ4plex(K)@13		-0.00871809	1740.83	581.285	1740.84	581.288	3	15	8.1.1.2065.3	52.2469	7.48344	7.08041	13.9327	6.9531	13.4056	6.9535	242.61	16.37	2131.23	45.73	3537.61	59.38	3435.38	57.72
1	51.25	51.25	99.422	93.6416	93.6416	gi|7406665	putative ripening-related protein [Vitis vinifera]	1	auto	0	91	TDQAVVEEPAVEK	Delta:H(2)C(2)@N-term; iTRAQ4plex(K)@13		-0.00167326	1583.81	792.915	1583.82	792.916	2	14	4.1.1.2158.3	54.2863	2.46909	23.3964	4.4348	22.2682	5.60202	21.7485	24.31	4.9	70.46	8.37	112.83	10.68	143.85	11.75
1	51.25	51.25	99.422	93.6416	93.6416	gi|7406665	putative ripening-related protein [Vitis vinifera]	1	auto	0	47	TDQAVVEEPAVEK	iTRAQ4plex@N-term; Deamidated(Q)@3; Cation:K(E)@8; iTRAQ4plex(K)@13		0.00153481	1740.84	581.289	1740.84	581.288	3	13	8.1.1.2066.3	52.3518	5.73109	6.95363	10.1311	6.80394	9.92899	6.79851	250.11	16.31	1682.63	40.62	2651.89	51.48	2623.11	50.42
1	51.25	51.25	99.422	93.6416	93.6416	gi|7406665	putative ripening-related protein [Vitis vinifera]	1	auto	0	46	TDQAVVEEPAVEK	iTRAQ4plex@N-term; Cation:K(E)@8; iTRAQ4plex(K)@13		-0.00678426	1739.85	580.958	1739.86	580.96	3	13	8.1.1.2063.3	52.0371	5.94194	9.37975	13.2867	9.10011	12.997	9.09725	137.56	12.12	959.49	30.87	1912.83	43.55	1888.49	42.78
1	51.25	51.25	99.422	93.6416	93.6416	gi|7406665	putative ripening-related protein [Vitis vinifera]	1	auto	0	30	TDQAVVEEPAVEK	iTRAQ4plex@N-term; iTRAQ4plex(K)@13		1.04102	1702.94	568.655	1701.9	568.308	3	12	8.1.1.2482.3	95.8949	1.2886	16.7862	1.38718	17.0361	1.29135	17.0837	57.33	7.42	86.72	9.27	83.23	9.22	78.2	8.72
1	51.25	51.25	99.422	93.6416	93.6416	gi|7406665	putative ripening-related protein [Vitis vinifera]	1	auto	0	12	TDQAVVEEPAVEK	iTRAQ4plex@N-term; Cation:K(E)@8; iTRAQ4plex(K)@13		-0.00641808	1739.85	580.958	1739.86	580.96	3	12	8.1.1.2062.3	51.9322	3.89461	10.8117	7.92909	10.3775	7.4322	10.3961	105.83	10.39	483.83	21.91	878.21	29.53	830.82	28.41
1	51.25	51.25	99.422	93.6416	93.6416	gi|7406665	putative ripening-related protein [Vitis vinifera]	1	auto	0	1	TDQAVVEEPAVEK	iTRAQ4plex@N-term; Cation:K(E)@8; iTRAQ4plex(K)@13		0.00766594	1739.87	580.963	1739.86	580.96	3	11	7.1.1.2061.3	50.8862	1.46772	18.2933	3.99799	16.0057	2.46146	16.9859	46.7	6.71	80.46	9.11	195.4	13.78	121.42	11
1	51.25	51.25	99.422	93.6416	93.6416	gi|7406665	putative ripening-related protein [Vitis vinifera]	1	auto	0	1	TDQAVVEEPAVEK	iTRAQ4plex@N-term; iTRAQ4plex(T)@1; Oxidation(D)@2; iTRAQ4plex(K)@13		0.0409216	1862.04	621.688	1862	621.674	3	10	8.1.1.2420.2	89.3398	0.805044	7.49636	0.856543	7.62262	0.806952	7.61853	359.75	18.47	339.97	18.57	322.49	18.17	306.64	17.26
1	51.25	51.25	99.422	93.6416	93.6416	gi|7406665	putative ripening-related protein [Vitis vinifera]	1	auto	0	99	TDQAVVEEPAVEKTEEVPEETPDQETNSPVVEETK	iTRAQ4plex@N-term; iTRAQ4plex(K)@13; iTRAQ4plex(K)@35	missed K-T@13	0.000591262	4314.11	1079.54	4314.11	1079.54	4	21	10.1.1.2255.3	67.6194	8.66096	5.28702	17.0585	5.19745	13.5929	5.22552	439.81	22.32	4471.48	66.29	7851.86	88.09	6314.76	78.65
1	51.25	51.25	99.422	93.6416	93.6416	gi|7406665	putative ripening-related protein [Vitis vinifera]	1	auto	0	99	TEESVKAEETPVEEVAAAPPTPEPVAEEPK	iTRAQ4plex@N-term; iTRAQ4plex(K)@6; iTRAQ4plex(K)@30	missed K-A@6	0.0107257	3591.85	898.97	3591.84	898.967	4	25	11.1.1.2178.3	69.8211	6.33081	9.61066	10.5541	9.44796	11.0393	9.41536	130.83	11.87	972.27	30.82	1445.09	38.09	1525.56	38.39
1	51.25	51.25	99.422	93.6416	93.6416	gi|7406665	putative ripening-related protein [Vitis vinifera]	1	auto	0	99	TEESVKAEETPVEEVAAAPPTPEPVAEEPK	iTRAQ4plex@N-term; iTRAQ4plex(K)@6; iTRAQ4plex(K)@30	missed K-A@6	-0.00570033	3591.84	898.966	3591.84	898.967	4	24	12.1.1.2227.3	69.9738	10.658	15.0987	18.6163	14.9371	17.5977	14.9434	55.12	8.06	689.61	25.94	1073.91	32.74	1024.58	31.55
1	51.25	51.25	99.422	93.6416	93.6416	gi|7406665	putative ripening-related protein [Vitis vinifera]	1	auto	0	99	TEEVPEETPDQETNSPVVEETK	iTRAQ4plex@N-term; Cation:K(E)@12; iTRAQ4plex(K)@22		-0.0208304	2812.26	938.427	2812.28	938.433	3	25	5.1.1.2039.3	55.7799	4.757	3.85172	7.54437	3.77666	9.01034	3.73245	819.67	29.21	4577.12	66.9	6471.85	80.93	7801.19	86.58
1	51.25	51.25	99.422	93.6416	93.6416	gi|7406665	putative ripening-related protein [Vitis vinifera]	1	auto	0	99	TEEVPEETPDQETNSPVVEETK	iTRAQ4plex@N-term; Cation:K(E)@12; iTRAQ4plex(K)@22		-0.0129576	2812.27	938.429	2812.28	938.433	3	24	5.1.1.2040.2	55.8415	4.50203	3.62009	7.17026	3.54486	8.77901	3.4968	930.72	31.03	4918.67	69.38	6984.26	84.12	8630.68	91.02
1	51.25	51.25	99.422	93.6416	93.6416	gi|7406665	putative ripening-related protein [Vitis vinifera]	1	auto	0	99	TEEVPEETPDQETNSPVVEETK	iTRAQ4plex@N-term; iTRAQ4plex(K)@22		-0.0184318	2774.3	925.775	2774.32	925.781	3	20	6.1.1.2086.3	54.752	8.54838	4.90923	13.5952	4.8569	15.4929	4.8323	509	23.98	5107.66	70.5	7242.16	85.51	8329.71	89.55
1	51.25	51.25	99.422	93.6416	93.6416	gi|7406665	putative ripening-related protein [Vitis vinifera]	1	auto	0	99	TEEVPEETPDQETNSPVVEETK	iTRAQ4plex@N-term; Cation:K(E)@12; iTRAQ4plex(K)@22		-0.021046	2812.26	938.426	2812.28	938.433	3	26	6.1.1.2089.2	55.0224	7.11032	3.38693	10.1779	3.35733	11.268	3.33741	1056.66	34.03	8819.52	92.48	11255.3	106.77	12576.6	110.11
1	51.25	51.25	99.422	93.6416	93.6416	gi|7406665	putative ripening-related protein [Vitis vinifera]	1	auto	0	99	TEEVPEETPDQETNSPVVEETK	No iTRAQ4plex@N-term; iTRAQ4plex(K)@22		-0.0163585	2630.2	877.742	2630.22	877.747	3	17	2.1.1.2098.3	57.3537	5.70894	18.1636	14.2667	17.5263	11.5967	17.6364	36.69	6.24	245.88	15.68	547.82	23.19	449.43	20.98
1	51.25	51.25	99.422	93.6416	93.6416	gi|7406665	putative ripening-related protein [Vitis vinifera]	1	auto	0	99	TEEVPEETPDQETNSPVVEETK	No iTRAQ4plex@N-term; iTRAQ4plex(K)@22		-0.0289921	2630.19	877.738	2630.22	877.747	3	16	2.1.1.2099.2	57.4158	5.36069	15.7038	15.646	15.0349	11.4124	15.1837	49.29	7.21	310.17	17.72	807.1	28.05	594.18	24.19
1	51.25	51.25	99.422	93.6416	93.6416	gi|7406665	putative ripening-related protein [Vitis vinifera]	1	auto	0	99	TEEVPEETPDQETNSPVVEETK	No iTRAQ4plex@N-term; iTRAQ4plex(K)@22		-0.044104	2630.18	877.733	2630.22	877.747	3	16	3.1.1.1963.2	56.8404	5.67853	16.3917	14.942	15.8199	44.0324	15.4801	45.19	6.93	301.23	17.44	706.67	27.46	2101.82	44.41
1	51.25	51.25	99.422	93.6416	93.6416	gi|7406665	putative ripening-related protein [Vitis vinifera]	1	auto	0	99	TEEVPEETPDQETNSPVVEETK	No iTRAQ4plex@N-term; iTRAQ4plex(K)@22		-0.0320199	2630.19	877.737	2630.22	877.747	3	17	3.1.1.1964.2	56.9453	7.88884	16.5037	20.6026	16.0971	57.2071	15.8627	44.88	7.07	415.61	20.45	967.7	32.03	2711.96	50.47
1	51.25	51.25	99.422	93.6416	93.6416	gi|7406665	putative ripening-related protein [Vitis vinifera]	1	auto	0	99	TEEVPEETPDQETNSPVVEETK	No iTRAQ4plex@N-term; Cation:K(E)@7; iTRAQ4plex(K)@22		-0.017731	2668.16	890.394	2668.18	890.399	3	19	3.1.1.1964.3	56.9881	6.9423	15.8248	18.3536	15.379	59.605	15.0998	48.54	7.28	395.57	19.97	932.37	31.72	3056.07	53.51
1	51.25	51.25	99.422	93.6416	93.6416	gi|7406665	putative ripening-related protein [Vitis vinifera]	1	auto	0	99	TEEVPEETPDQETNSPVVEETK	No iTRAQ4plex@N-term; Cation:K(E)@7; iTRAQ4plex(K)@22		-0.0270687	2668.15	890.39	2668.18	890.399	3	19	3.1.1.1965.2	57.0503	5.7851	15.0617	16.2922	14.5157	51.8051	14.2172	53.53	7.55	363.52	19.21	912.73	31.32	2929.21	52.39
1	51.25	51.25	99.422	93.6416	93.6416	gi|7406665	putative ripening-related protein [Vitis vinifera]	1	auto	0	99	TEEVPEETPDQETNSPVVEETK	No iTRAQ4plex@N-term; Cation:K(E)@12; iTRAQ4plex(K)@22		-0.0318291	2668.14	890.389	2668.18	890.399	3	18	3.1.1.1966.2	57.1553	7.93317	18.4539	20.4993	18.012	65.4284	17.7261	35.87	6.32	334.04	18.33	769.55	28.79	2479.01	48.2
1	51.25	51.25	99.422	93.6416	93.6416	gi|7406665	putative ripening-related protein [Vitis vinifera]	1	auto	0	99	TEEVPEETPDQETNSPVVEETK	iTRAQ4plex@N-term; iTRAQ4plex(K)@22		-0.0248422	2774.3	925.773	2774.32	925.781	3	19	5.1.1.2037.2	55.5285	3.99507	3.65961	6.50277	3.56835	7.61458	3.52412	920.04	30.68	4314.71	65.05	6261.4	79.53	7400.02	84.36
1	51.25	51.25	99.422	93.6416	93.6416	gi|7406665	putative ripening-related protein [Vitis vinifera]	1	auto	0	99	TEEVPEETPDQETNSPVVEETK	iTRAQ4plex@N-term; iTRAQ4plex(K)@22		-0.0290532	2774.29	925.772	2774.32	925.781	3	18	5.1.1.2038.2	55.6328	4.09638	3.59274	6.57564	3.50856	7.70188	3.46536	952.05	31.24	4578.04	66.98	6551.85	81.38	7745.28	86.3
1	51.25	51.25	99.422	93.6416	93.6416	gi|7406665	putative ripening-related protein [Vitis vinifera]	1	auto	0	99	TEEVPEETPDQETNSPVVEETK	iTRAQ4plex@N-term; Cation:K(E)@12; iTRAQ4plex(K)@22		-0.0204643	2812.26	938.427	2812.28	938.433	3	18	5.1.1.2045.2	56.3638	5.54892	4.76084	8.50689	4.6907	11.0707	4.62547	533.39	23.77	3474.35	58.2	4748.78	69.52	6237.35	77.29
1	51.25	51.25	99.422	93.6416	93.6416	gi|7406665	putative ripening-related protein [Vitis vinifera]	1	auto	0	99	TEEVPEETPDQETNSPVVEETK	iTRAQ4plex@N-term; iTRAQ4plex(K)@22		-0.0189833	2774.3	925.775	2774.32	925.781	3	15	5.1.1.2046.2	56.4685	5.39379	5.48236	8.27305	5.3997	11.2548	5.31303	402.61	20.62	2549.17	49.86	3485.91	59.63	4786.33	67.65
1	51.25	51.25	99.422	93.6416	93.6416	gi|7406665	putative ripening-related protein [Vitis vinifera]	1	auto	0	99	TEEVPEETPDQETNSPVVEETK	iTRAQ4plex@N-term; Cation:K(E)@12; iTRAQ4plex(K)@22		-0.019915	2812.26	938.427	2812.28	938.433	3	17	5.1.1.2046.3	56.5113	6.27984	5.96175	9.79157	5.88066	13.6014	5.79736	340.02	19.13	2506.53	49.43	3484.36	59.63	4885.04	68.32
1	51.25	51.25	99.422	93.6416	93.6416	gi|7406665	putative ripening-related protein [Vitis vinifera]	1	auto	0	99	TEEVPEETPDQETNSPVVEETK	iTRAQ4plex@N-term; Deamidated(N)@14; iTRAQ4plex(K)@22		-0.0148614	2775.29	926.105	2775.31	926.109	3	18	5.1.1.2047.2	56.5735	5.40812	6.59267	8.43147	6.48815	11.6776	6.38165	278.42	17.15	1767.53	41.53	2456.8	50.07	3434.27	57.29
1	51.25	51.25	99.422	93.6416	93.6416	gi|7406665	putative ripening-related protein [Vitis vinifera]	1	auto	0	99	TEEVPEETPDQETNSPVVEETK	iTRAQ4plex@N-term; iTRAQ4plex(K)@22		-0.0341773	2774.29	925.77	2774.32	925.781	3	18	6.1.1.2087.2	54.8137	8.68868	4.52114	13.6816	4.47518	15.3526	4.45455	601.08	26.1	6130.65	77.21	8606.68	93.2	9747.5	96.91
1	51.25	51.25	99.422	93.6416	93.6416	gi|7406665	putative ripening-related protein [Vitis vinifera]	1	auto	0	99	TEEVPEETPDQETNSPVVEETK	iTRAQ4plex@N-term; Deamidated(N)@14; iTRAQ4plex(K)@22		-0.0200009	2775.29	926.103	2775.31	926.109	3	18	6.1.1.2109.2	57.1135	8.88076	7.70421	17.5805	7.57907	22.0298	7.53611	207.48	15.36	2162.95	46.13	3817.46	61.98	4828.01	68.05
1	51.25	51.25	99.422	93.6416	93.6416	gi|7406665	putative ripening-related protein [Vitis vinifera]	1	auto	0	99	TEEVPEETPDQETNSPVVEETK	iTRAQ4plex@N-term; Deamidated(N)@14; iTRAQ4plex(K)@22		-0.0251273	2775.28	926.101	2775.31	926.109	3	18	6.1.1.2110.2	57.2182	10.1168	7.97419	17.9924	7.88187	22.0923	7.84155	196.32	15.13	2331.46	47.74	3696.74	61.07	4581.27	66.31
1	51.25	51.25	99.422	93.6416	93.6416	gi|7406665	putative ripening-related protein [Vitis vinifera]	1	auto	0	98	TEEVPEETPDQETNSPVVEETK	No iTRAQ4plex@N-term; iTRAQ4plex(K)@22		-0.0220345	2630.2	877.74	2630.22	877.747	3	14	2.1.1.2100.2	57.5206	4.28079	16.2656	13.9607	15.3355	10.7974	15.4703	46.63	6.93	234.32	15.49	681.3	25.77	531.82	22.85
1	51.25	51.25	99.422	93.6416	93.6416	gi|7406665	putative ripening-related protein [Vitis vinifera]	1	auto	0	65	TEEVPEETPDQETNSPVVEETK	No iTRAQ4plex@N-term; Cation:K(E)@12; iTRAQ4plex(K)@22		-0.0240655	2668.15	890.391	2668.18	890.399	3	14	2.1.1.2101.3	57.6682	5.46805	22.6767	16.491	21.7084	12.4751	21.8831	23.64	5	151.74	12.41	408	19.95	311.51	17.49
1	51.25	51.25	99.422	93.6416	93.6416	gi|7406665	putative ripening-related protein [Vitis vinifera]	1	auto	0	15	TEEVPEETPDQETNSPVVEETK	iTRAQ4plex@N-term; Oxidation(P)@9; Carboxy(D)@10; Oxidation(N)@14; iTRAQ4plex(K)@22		-0.0689796	2850.23	713.566	2850.3	713.583	4	13	6.1.1.2090.3	55.1696	4.94158	6.28686	8.09521	6.1575	9.62406	6.09176	307.18	17.92	1781.88	41.76	2602.48	51.28	3122.71	54.78
1	51.25	51.25	99.422	93.6416	93.6416	gi|7406665	putative ripening-related protein [Vitis vinifera]	1	auto	0	2	TEEVPEETPDQETNSPVVEETK	iTRAQ4plex@N-term; Oxidation(P)@9; Oxidation(D)@10; Carboxy(E)@12; iTRAQ4plex(K)@22		-0.0681284	2850.23	713.566	2850.3	713.583	4	12	5.1.1.2041.3	55.9886	2.18943	6.01811	3.60966	5.75111	4.23697	5.62876	377.4	19.24	969.96	31.02	1425.72	37.95	1689.03	40.3
1	51.25	51.25	99.422	93.6416	93.6416	gi|7406665	putative ripening-related protein [Vitis vinifera]	1	auto	0	2	TEEVPEETPDQETNSPVVEETK	iTRAQ4plex@N-term; Oxidation(P)@5; Oxidation(P)@9; Carboxy(E)@12; Deamidated(N)@14; iTRAQ4plex(K)@22		-0.0680955	2851.22	713.812	2851.29	713.829	4	12	5.1.1.2045.3	56.4066	2.29278	8.51634	3.5277	8.22238	4.50445	7.97701	186.18	13.53	501.09	22.25	687.37	26.44	885.84	29.14
1	51.25	51.25	99.422	93.6416	93.6416	gi|7406665	putative ripening-related protein [Vitis vinifera]	1	auto	0	1	TEEVPEETPDQETNSPVVEETK	No iTRAQ4plex@N-term; Oxidation(P)@5; Oxidation(P)@9; Carboxy(E)@12; iTRAQ4plex(K)@22		-0.0770127	2706.12	903.048	2706.2	903.074	3	12	3.1.1.1965.3	57.0931	3.36631	19.0937	8.41325	18.0742	31.1991	17.2887	34.72	5.92	137.2	11.79	305.71	18.33	1144.2	32.71
1	51.25	51.25	99.422	93.6416	93.6416	gi|7406665	putative ripening-related protein [Vitis vinifera]	0	auto - low confidence	0	0	TEEVPEETPDQETNSPVVEETK	iTRAQ4plex@N-term; Oxidation(P)@5; Oxidation(P)@9; Carboxy(E)@12; iTRAQ4plex(K)@22		-0.0520164	2850.25	713.57	2850.3	713.583	4	10	5.1.1.2040.3	55.8843	1.93322	3.96102	3.34806	3.74211	3.86793	3.66419	901.09	29.63	2044.89	45.16	3157.38	56.4	3681.52	59.52
1	51.25	51.25	99.422	93.6416	93.6416	gi|7406665	putative ripening-related protein [Vitis vinifera]	1	auto	0	99	VAAAPPTPEPVAEEPK	iTRAQ4plex@N-term; iTRAQ4plex(K)@16	cleaved E-V@N-term	0.00206993	1890.04	631.019	1890.03	631.019	3	17	7.1.1.2094.2	54.2995	2.14183	11.2787	6.79892	10.1086	6.08957	10.1698	109.25	10.34	274.68	16.85	777.37	27.6	702.73	26.15
1	51.25	51.25	99.422	93.6416	93.6416	gi|7406665	putative ripening-related protein [Vitis vinifera]	1	auto	0	3.3457	VEEPAVEK	No iTRAQ4plex@N-term; iTRAQ4plex(K)@8	cleaved V-V@N-term	0.000384857	1043.56	522.788	1043.56	522.788	2	11	8.1.1.2045.2	50.1132	2.03741	24.8277	2.70062	24.3247	2.23605	24.8488	22.52	4.69	53.86	7.28	63.65	8	53.19	7.21
1	51.25	51.25	99.422	93.6416	93.6416	gi|7406665	putative ripening-related protein [Vitis vinifera]	0	no quant - weak signal	0	0	VKVETDEKAE	Carbamyl@N-term; iTRAQ4plex(K)@2; iTRAQ4plex(K)@8	missed K-V@2; missed K-A@8	-0.00821245	1477.78	739.896	1477.79	739.901	2	8	11.1.1.1894.2	42.8464							0	1.08	50	6.78	0	3.03	0	0
2	45.68	45.68	53.0769	50.7692	46.7692	gi|157344266	unnamed protein product [Vitis vinifera]	0	auto - shared MS/MS	2	99	ARFEELNMDLFR	iTRAQ4plex@N-term	missed R-F@2	0.0073219	1683.86	562.294	1683.85	562.291	3	14	18.1.1.1438.3	38.5732	1.24796	6.83054	1.35505	6.89849	0.816624	7.76879	350.62	18.33	513.64	22.58	497.23	22.38	302.44	17.38
2	45.68	45.68	53.0769	50.7692	46.7692	gi|157344266	unnamed protein product [Vitis vinifera]	0	auto - shared MS/MS	2	99	ATAGDTHLGGEDFDNR	iTRAQ4plex@N-term		0.013743	1818.84	607.287	1818.83	607.282	3	21	16.1.1.1332.2	30.0429	1.02502	4.14103	1.05322	4.25708	1.08417	4.15641	1040.86	31.5	1252.41	35.4	1147.3	34.35	1191.98	33.96
2	45.68	45.68	53.0769	50.7692	46.7692	gi|157344266	unnamed protein product [Vitis vinifera]	0	auto - shared MS/MS	2	99	DAGVIAGLNVMR	iTRAQ4plex@N-term; Oxidation(M)@11		0.0119655	1374.75	688.384	1374.74	688.378	2	22	5.1.1.2085.2	60.5429	1.02029	2.42011	1.01458	2.50822	0.954807	2.50556	3052.63	53.94	3656.09	60.46	3241.34	57.7	3078.72	54.69
2	45.68	45.68	53.0769	50.7692	46.7692	gi|157344266	unnamed protein product [Vitis vinifera]	1	auto	2	99	EIAEAYLGSTVK	iTRAQ4plex@N-term; iTRAQ4plex(K)@12		-0.0014435	1567.87	523.63	1567.87	523.631	3	14	9.1.1.2241.2	65.4335	1.68927	3.83062	1.3469	4.15148	1.59955	3.93101	995.2	31.05	1973.47	43.86	1402.85	38.42	1681.47	40.21
2	45.68	45.68	53.0769	50.7692	46.7692	gi|157344266	unnamed protein product [Vitis vinifera]	0	auto - shared MS/MS	2	99	ELESICNPIIAK	iTRAQ4plex@N-term; Methylthio(C)@6; iTRAQ4plex(K)@12		0.0226177	1662.92	555.312	1662.89	555.305	3	14	8.1.1.2336.3	80.5689	1.50632	3.17527	1.4431	3.30154	1.24968	3.36136	1507.74	38.13	2666.02	51.19	2277.14	48.33	1990.24	44.07
2	45.68	45.68	53.0769	50.7692	46.7692	gi|157344266	unnamed protein product [Vitis vinifera]	0	auto - shared MS/MS	2	99	EQVFSTYSDNQPGVLIQVYEGER	iTRAQ4plex@N-term		-0.0404589	2801.32	934.781	2801.36	934.795	3	19	2.1.1.2321.2	80.6867	1.46012	2.46704	1.48877	2.53193	1.35792	2.54857	2527.84	49.35	4332.69	65.35	3938.61	63.5	3625.81	59.4
2	45.68	45.68	53.0769	50.7692	46.7692	gi|157344266	unnamed protein product [Vitis vinifera]	0	auto - shared MS/MS	2	99	FEELNMDLFR	iTRAQ4plex@N-term		-0.0419885	1456.67	729.343	1456.71	729.364	2	16	5.1.1.2284.3	81.3644	0.961301	1.56505	0.959964	1.62259	1.01385	1.57078	7513.94	84.56	8479.05	92.22	7548.99	88.24	8046.76	88.18
2	45.68	45.68	53.0769	50.7692	46.7692	gi|157344266	unnamed protein product [Vitis vinifera]	0	auto - shared MS/MS	2	99	FELSGIPPAPR	iTRAQ4plex@N-term; Methyl(R)@11		-0.0109589	1340.75	671.38	1340.76	671.386	2	17	3.1.1.2123.3	73.6643	1.13345	1.92735	1.0075	2.05524	0.884485	2.08949	4579.29	66.15	6092.84	77.74	4828.47	70.59	4278.28	64.59
2	45.68	45.68	53.0769	50.7692	46.7692	gi|157344266	unnamed protein product [Vitis vinifera]	0	auto - shared MS/MS	2	99	FSDASVQSDIK	iTRAQ4plex@N-term; iTRAQ4plex(K)@11		-0.00658034	1483.77	742.892	1483.78	742.895	2	20	10.1.1.2129.2	54.4461	1.17663	1.41412	1.11225	1.48455	1.17952	1.43812	8374.28	89.5	11566.7	107.11	9748.01	100.44	10433.6	100.4
2	45.68	45.68	53.0769	50.7692	46.7692	gi|157344266	unnamed protein product [Vitis vinifera]	1	auto	2	99	IEDAVEQAIQWLDSNQLAEADEFEDK	iTRAQ4plex@N-term; iTRAQ4plex(K)@26		0.0395427	3293.62	824.413	3293.58	824.403	4	18	5.1.1.2365.3	89.8692	1.40265	7.96644	1.08465	8.77409	1.21166	8.36294	245.34	15.36	403.96	19.9	278.5	17.12	314	17.41
2	45.68	45.68	53.0769	50.7692	46.7692	gi|157344266	unnamed protein product [Vitis vinifera]	0	auto - shared MS/MS	2	99	IINEPTAAAIAYGLDKK	iTRAQ4plex@N-term; iTRAQ4plex(K)@16; iTRAQ4plex(K)@17	missed K-K@16	0.00767344	2219.3	740.773	2219.29	740.77	3	24	1.1.1.1407.3	36.9281	0.74036	1.9269	0.652224	2.08019	0.611826	2.07419	5695.4	73.42	4949.8	70.89	3887.65	63.47	3680.72	59.81
2	45.68	45.68	53.0769	50.7692	46.7692	gi|157344266	unnamed protein product [Vitis vinifera]	1	auto	2	99	KIEDAVEQAIQWLDSNQLAEADEFEDK	iTRAQ4plex@N-term; iTRAQ4plex(K)@1; iTRAQ4plex(K)@27	missed K-I@1	0.00371234	3565.78	892.453	3565.78	892.452	4	15	18.1.1.1534.3	48.6658	1.18675	15.4548	1.25727	15.7393	1.10993	15.9838	70.01	8.19	97.53	9.85	92.12	9.7	82.08	8.94
2	45.68	45.68	53.0769	50.7692	46.7692	gi|157344266	unnamed protein product [Vitis vinifera]	1	auto	2	99	MYQGAGGPDAGAGAMDDDGPSAGGSGAGPK	iTRAQ4plex@N-term; Oxidation(M)@15; Oxidation(D)@17; Cation:Na(D)@18; iTRAQ4plex(K)@30		-0.027787	2963.22	741.813	2963.25	741.82	4	28	6.1.1.2030.3	48.8805	1.36693	8.43701	1.50605	8.50228	1.05856	9.12645	221.6	14.59	355.58	18.76	349.28	18.79	247.78	15.66
2	45.68	45.68	53.0769	50.7692	46.7692	gi|157344266	unnamed protein product [Vitis vinifera]	0	auto - shared MS/MS	2	99	NALENYAYNMR	iTRAQ4plex@N-term		-0.00248562	1501.71	751.861	1501.71	751.863	2	18	1.1.1.1386.3	34.7195	1.66512	2.65675	1.58434	2.75819	1.13773	2.93187	2081.43	44.89	4068.43	63.12	3451.24	59.34	2501.4	49.68
2	45.68	45.68	53.0769	50.7692	46.7692	gi|157344266	unnamed protein product [Vitis vinifera]	0	auto - shared MS/MS	2	99	NAVVTVPAYFNDSQR	iTRAQ4plex@N-term		0.00366105	1823.93	608.985	1823.93	608.984	3	17	4.1.1.2344.3	73.7136	1.3264	5.12601	1.18079	5.4384	0.9678	5.62645	606.17	24.12	943.82	30.5	749.09	27.77	619.67	24.65
2	45.68	45.68	53.0769	50.7692	46.7692	gi|157344266	unnamed protein product [Vitis vinifera]	0	auto - shared MS/MS	2	99	NQVAMNPINTVFDAK	iTRAQ4plex@N-term; iTRAQ4plex(K)@15		0.021462	1949.05	650.691	1949.03	650.683	3	18	7.1.1.2321.3	78.0418	1.0724	2.02004	0.858129	2.22827	0.894423	2.15232	4269.67	63.83	5374.89	73.02	3834.54	63.36	4033.83	62.46
2	45.68	45.68	53.0769	50.7692	46.7692	gi|157344266	unnamed protein product [Vitis vinifera]	0	auto - no iTRAQ	2	99	PAYFNDSQR	No iTRAQ4plex@N-term	cleaved V-P@N-term	0.00755163	1096.5	549.258	1096.49	549.254	2	14	4.1.1.2347.3	74.0267	0.993779	10.3557	1.10573	10.3848	0.678481	11.7864	169.06	12.69	197.22	14.07	195.64	14.04	121.16	11.01
2	45.68	45.68	53.0769	50.7692	46.7692	gi|157344266	unnamed protein product [Vitis vinifera]	0	auto - shared MS/MS	2	99	SINPDEAVAYGAAVQAAILSGEGNEK	iTRAQ4plex@N-term; iTRAQ4plex(K)@26		-0.0104206	2861.45	954.826	2861.47	954.829	3	25	5.1.1.2304.2	83.4177	1.25974	1.56222	1.15081	1.65324	1.29266	1.58015	6666.17	79.94	9857.78	98.7	8028.72	91.37	9102.07	93.66
2	45.68	45.68	53.0769	50.7692	46.7692	gi|157344266	unnamed protein product [Vitis vinifera]	1	auto	2	99	STIHDVVLVGGSTR	iTRAQ4plex@N-term		-0.0307647	1583.84	528.955	1583.88	528.966	3	18	15.1.1.1376.3	31.9733	1.17927	4.82789	1.01386	5.18957	0.889469	5.27383	717.06	26.19	992.63	31.34	760.85	28.05	673.7	25.63
2	45.68	45.68	53.0769	50.7692	46.7692	gi|157344266	unnamed protein product [Vitis vinifera]	0	auto - shared MS/MS	2	99	TTPSYVAFTDTER	iTRAQ4plex@N-term		-0.0127799	1630.78	816.399	1630.8	816.405	2	21	5.1.1.2077.2	59.7086	1.13702	1.45253	1.13336	1.50319	1.08079	1.49675	8062.24	87.78	10760.8	103.46	9562.88	99.11	9204.03	94.53
2	45.68	45.68	53.0769	50.7692	46.7692	gi|157344266	unnamed protein product [Vitis vinifera]	0	auto - shared MS/MS	2	99	VEIIANDQGNR	iTRAQ4plex@N-term		-1.03869	1370.68	686.349	1371.72	686.869	2	16	7.1.1.2043.3	49.0062	1.19944	7.94909	0.904533	8.88914	1.03058	8.37958	262.24	15.84	369.23	19.08	248.25	16.19	285.47	16.58
2	45.68	45.68	53.0769	50.7692	46.7692	gi|157344266	unnamed protein product [Vitis vinifera]	1	auto	2	99	VVPGPGDKPMITVTYK	iTRAQ4plex@N-term; iTRAQ4plex(K)@8; iTRAQ4plex(K)@16		-0.0145479	2133.21	712.077	2133.22	712.082	3	23	1.1.1.1383.3	34.404	1.51836	1.5549	1.36259	1.64402	1.49471	1.58571	6266.58	77.75	11169.3	104.68	8936.38	96.39	9893.92	97.7
2	45.68	45.68	53.0769	50.7692	46.7692	gi|157344266	unnamed protein product [Vitis vinifera]	0	auto - shared MS/MS	0.481486	67	VQQLLQDFFNGK	iTRAQ4plex@N-term; Deamidated(N)@10; iTRAQ4plex(K)@12		-0.00719544	1724.93	863.471	1724.93	863.474	2	21	10.1.1.2425.2	85.3617	1.5236	1.73454	1.22387	1.87816	0.927026	1.97993	5024.02	69.62	8985.49	93.74	6435.04	81.58	4919.53	69.57
2	45.68	45.68	53.0769	50.7692	46.7692	gi|157344266	unnamed protein product [Vitis vinifera]	0	auto - shared MS/MS	0.431798	63	LIGDAAK	iTRAQ4plex@N-term; iTRAQ4plex(K)@7		-0.00121815	974.599	488.307	974.6	488.307	2	12	13.1.1.2081.3	46.629	1.66851	10.2601	1.48857	10.824	1.48356	10.6741	139.42	11.62	273.07	16.34	217.2	15	218.48	14.57
2	45.68	45.68	53.0769	50.7692	46.7692	gi|157344266	unnamed protein product [Vitis vinifera]	0	auto - shared MS/MS	0.346788	55	ITITNDK	iTRAQ4plex@N-term; Deamidated(N)@5; iTRAQ4plex(K)@7		0.00352934	1092.63	547.323	1092.63	547.321	2	12	13.1.1.2093.3	47.8799	1.10586	15.4251	0.926941	16.7555	0.93204	16.3945	72.25	8.31	93.79	9.64	70.09	8.54	71.13	8.31
2	45.68	45.68	53.0769	50.7692	46.7692	gi|157344266	unnamed protein product [Vitis vinifera]	0	auto - shared MS/MS	0.207608	38	IINEPTAAAIAYGLDK	iTRAQ4plex@N-term; iTRAQ4plex(K)@16		-0.0151138	1947.08	650.033	1947.09	650.038	3	19	7.1.1.2331.2	79.0454	0.981254	1.44276	0.884389	1.53927	0.871501	1.51466	8741.29	91.23	10068.8	100.3	8090.68	91.54	8046.81	88.33
2	45.68	45.68	53.0769	50.7692	46.7692	gi|157344266	unnamed protein product [Vitis vinifera]	0	auto - no iTRAQ	0.129365	25.7604	RTTPSYVAFTDTER	Delta:H(2)C(2)@N-term	cleaved N-R@N-term; missed R-T@1	-0.0308599	1668.78	557.267	1668.81	557.278	3	13	5.1.1.2080.2	60.0216	1.29997	2.58303	1.19373	2.723	1.10437	2.72909	2407.47	48.06	3673.8	60.22	3007.7	55.7	2808.39	52.26
2	45.68	45.68	53.0769	50.7692	46.7692	gi|157344266	unnamed protein product [Vitis vinifera]	0	auto - shared MS/MS	0.0604807	13	RFSDASVQSDIK	Delta:H(2)C(2)@N-term; iTRAQ4plex(K)@12	missed R-F@1	-0.0404646	1521.75	508.257	1521.79	508.271	3	12	10.1.1.2130.2	54.5504	1.47307	3.24867	1.17759	3.53608	1.23609	3.42854	1449.81	37.38	2507	49.55	1786.78	43.24	1892.96	42.78
2	45.68	45.68	53.0769	50.7692	46.7692	gi|157344266	unnamed protein product [Vitis vinifera]	1	auto	0.0253675	5.67376	QFAAEEISSMVLIK	iTRAQ4plex@N-term; iTRAQ4plex(K)@14		0.0153211	1853.04	618.686	1853.02	618.681	3	10	7.1.1.2462.3	92.8371	1.02474	10.0597	1.02684	10.4093	1.03737	10.2047	176.28	12.96	212.05	14.56	189.44	13.96	193.16	13.67
2	45.68	45.68	53.0769	50.7692	46.7692	gi|157344266	unnamed protein product [Vitis vinifera]	0	auto - shared MS/MS	0	99	ATAGDTHLGGEDFDNR	iTRAQ4plex@N-term		0.00422272	1818.83	607.284	1818.83	607.282	3	25	16.1.1.1331.2	29.9378	1.11014	2.96265	0.975019	3.17708	1.03086	3.06937	1955.9	43.22	2548.86	50.3	1995.84	45.56	2129.75	45.37
2	45.68	45.68	53.0769	50.7692	46.7692	gi|157344266	unnamed protein product [Vitis vinifera]	0	auto - shared MS/MS	0	99	ATAGDTHLGGEDFDNR	iTRAQ4plex@N-term		-0.0241327	1818.8	607.274	1818.83	607.282	3	27	17.1.1.1355.2	29.7302	1.20106	1.62288	1.14307	1.70085	1.26736	1.63131	6303.85	77.68	8887.75	93.86	7541.25	88.41	8438.9	90.21
2	45.68	45.68	53.0769	50.7692	46.7692	gi|157344266	unnamed protein product [Vitis vinifera]	0	auto - shared MS/MS	0	99	ATAGDTHLGGEDFDNR	iTRAQ4plex@N-term		-0.0801561	1818.75	607.256	1818.83	607.282	3	28	17.1.1.1356.2	29.835	1.05752	1.35909	1.03279	1.41736	1.14983	1.35527	9514.34	95.26	11811	108.55	10283.9	103.17	11555.6	105.55
2	45.68	45.68	53.0769	50.7692	46.7692	gi|157344266	unnamed protein product [Vitis vinifera]	0	auto - shared MS/MS	0	99	ATAGDTHLGGEDFDNR	iTRAQ4plex@N-term		0.0328062	1818.86	607.293	1818.83	607.282	3	18	17.1.1.1625.2	56.4961	0.88755	19.2638	0.790854	20.7616	1.11407	18.4836	51.59	7	53.75	7.35	42.7	6.71	60.71	7.62
2	45.68	45.68	53.0769	50.7692	46.7692	gi|157344266	unnamed protein product [Vitis vinifera]	0	auto - shared MS/MS	0	99	ATAGDTHLGGEDFDNR	iTRAQ4plex@N-term		0.0152302	1818.84	607.288	1818.83	607.282	3	17	17.1.1.1629.3	56.9582	1.17843	18.6522	1.1288	19.5365	1.32871	18.4802	48.08	6.78	66.51	8.12	56.8	7.68	67.48	8.06
2	45.68	45.68	53.0769	50.7692	46.7692	gi|157344266	unnamed protein product [Vitis vinifera]	0	auto - shared MS/MS	0	95	ATAGDTHLGGEDFDNR	iTRAQ4plex@N-term; Cation:K(D)@5		-0.00308511	1856.78	619.933	1856.78	619.934	3	15	17.1.1.1357.2	29.9401	1.39887	2.79158	1.1607	3.01646	1.22458	2.92201	2001.38	43.87	3286.45	56.81	2431.17	50.38	2588.79	50.02
2	45.68	45.68	53.0769	50.7692	46.7692	gi|157344266	unnamed protein product [Vitis vinifera]	0	auto - shared MS/MS	0	26	ATAGDTHLGGEDFDNR	iTRAQ4plex@N-term; Cation:K(D)@5		-0.00345127	1856.78	619.933	1856.78	619.934	3	14	17.1.1.1356.3	29.8779	1.34944	2.63446	1.10381	2.86394	1.26808	2.71502	2278.61	46.79	3609.47	59.57	2632.28	52.55	3052.1	54.21
2	45.68	45.68	53.0769	50.7692	46.7692	gi|157344266	unnamed protein product [Vitis vinifera]	0	auto - shared MS/MS	0	21	ATAGDTHLGGEDFDNR	iTRAQ4plex@N-term; Dehydrated(D)@14		0.0129801	1800.83	601.283	1800.81	601.279	3	21	17.1.1.1360.3	30.2982	1.00805	8.31563	0.769543	9.35281	0.945876	8.59757	259.27	15.72	306.8	17.46	208.81	14.87	259.04	15.79
2	45.68	45.68	53.0769	50.7692	46.7692	gi|157344266	unnamed protein product [Vitis vinifera]	0	auto - shared MS/MS	0	99	DAGVIAGLNVMR	iTRAQ4plex@N-term; Oxidation(M)@11		0.00915814	1374.75	688.382	1374.74	688.378	2	20	5.1.1.2086.2	60.6471	0.967497	1.76133	1.00091	1.8061	0.940569	1.80608	5915.67	75.03	6718.52	82.11	6196.79	79.68	5877.26	75.57
2	45.68	45.68	53.0769	50.7692	46.7692	gi|157344266	unnamed protein product [Vitis vinifera]	0	auto - shared MS/MS	0	99	DAGVIAGLNVMR	iTRAQ4plex@N-term		-0.00215466	1358.74	680.379	1358.75	680.38	2	22	5.1.1.2204.3	73.0045	1.34149	1.54992	1.19723	1.64678	1.30481	1.58599	6602.88	79.64	10397.8	101.21	8273.26	92.76	9100.41	93.72
2	45.68	45.68	53.0769	50.7692	46.7692	gi|157344266	unnamed protein product [Vitis vinifera]	0	auto - shared MS/MS	0	99	DAGVIAGLNVMR	iTRAQ4plex@N-term		-0.0235152	1358.72	680.369	1358.75	680.38	2	22	5.1.1.2205.2	73.0661	1.14369	1.31583	1.10329	1.37504	1.20097	1.32379	9795.5	96.76	13151	114.32	11310.5	108.19	12426.2	109.51
2	45.68	45.68	53.0769	50.7692	46.7692	gi|157344266	unnamed protein product [Vitis vinifera]	0	auto - shared MS/MS	0	61	DAGVIAGLNVMR	iTRAQ4plex@N-term		-0.027299	1358.72	680.367	1358.75	680.38	2	13	5.1.1.2460.3	99.8494	1.12903	13.2877	0.803452	15.2339	1.19522	13.3325	96.27	9.59	127.59	11.22	80.95	9.33	121.54	10.77
2	45.68	45.68	53.0769	50.7692	46.7692	gi|157344266	unnamed protein product [Vitis vinifera]	0	auto - shared MS/MS	0	2	DAGVIAGLNVMR	iTRAQ4plex@N-term		-0.0291299	1358.72	680.366	1358.75	680.38	2	10	5.1.1.2383.3	91.7606	1.67613	9.59833	1.51281	10.0932	1.41382	10.0918	159.04	12.41	312.92	17.49	251.8	16.12	237.51	15.2
2	45.68	45.68	53.0769	50.7692	46.7692	gi|157344266	unnamed protein product [Vitis vinifera]	0	auto - low confidence	0	0	DAGVIAGLNVMR	No iTRAQ4plex@N-term		-0.0333648	1214.61	608.313	1214.64	608.329	2	7	2.1.1.2332.3	81.8844	0.760559	1.96721	0.761258	2.03149	0.53267	2.23986	5389.44	71.44	4811.68	69.94	4293.8	66.1	3032.37	54.75
2	45.68	45.68	53.0769	50.7692	46.7692	gi|157344266	unnamed protein product [Vitis vinifera]	0	auto - low confidence	0	0	DAGVIAGLNVMR	iTRAQ4plex@N-term		-0.027177	1358.72	680.367	1358.75	680.38	2	8	5.1.1.2458.3	99.6393	1.46156	14.3386	1.33278	15.1118	1.37435	14.7744	74.74	8.49	128.23	11.22	104.25	10.39	108.5	10.25
2	45.68	45.68	53.0769	50.7692	46.7692	gi|157344266	unnamed protein product [Vitis vinifera]	0	auto - low confidence	0	0	DAGVIAGLNVMR	iTRAQ4plex@N-term		-0.00819229	1358.74	680.376	1358.75	680.38	2	8	10.1.1.2407.3	83.5122	1.05838	5.24468	0.979186	5.54441	0.9572	5.47462	638.39	24.68	793.14	28.11	654.21	26	645.46	25.02
2	45.68	45.68	53.0769	50.7692	46.7692	gi|157344266	unnamed protein product [Vitis vinifera]	0	auto - low confidence	0	0	DAGVIAGLNVMR	iTRAQ4plex@N-term		-0.0301239	1358.72	680.365	1358.75	680.38	2	7	11.1.1.2321.3	84.7876	1.12097	4.16444	0.919664	4.55647	1.04349	4.30972	985.02	30.68	1296.16	35.83	948.07	31.53	1085.71	32.34
2	45.68	45.68	53.0769	50.7692	46.7692	gi|157344266	unnamed protein product [Vitis vinifera]	1	auto	0	99	EIAEAYLGSTVK	iTRAQ4plex@N-term; iTRAQ4plex(K)@12		0.00166899	1567.87	523.631	1567.87	523.631	3	14	9.1.1.2240.2	65.3296	1.35353	3.97552	1.23274	4.20061	1.31609	4.06848	1000.24	31	1589.25	39.57	1290.45	36.59	1390.5	36.65
2	45.68	45.68	53.0769	50.7692	46.7692	gi|157344266	unnamed protein product [Vitis vinifera]	1	auto	0	77	EIAEAYLGSTVK	iTRAQ4plex@N-term; Dehydrated(T)@10; iTRAQ4plex(K)@12		0.00883912	1549.87	517.63	1549.86	517.627	3	13	9.1.1.2246.2	65.9545	1.40855	3.91921	1.25875	4.15727	1.38993	3.99641	1013.45	31.22	1675.69	40.6	1335.08	37.27	1487.91	37.88
2	45.68	45.68	53.0769	50.7692	46.7692	gi|157344266	unnamed protein product [Vitis vinifera]	1	auto	0	75	EIAEAYLGSTVK	iTRAQ4plex@N-term; Dehydrated(T)@10; iTRAQ4plex(K)@12		0.00737441	1549.87	517.63	1549.86	517.627	3	13	9.1.1.2245.3	65.8931	1.42552	3.96084	1.29205	4.18601	1.43389	4.02315	988.09	30.84	1653.44	40.32	1336.11	37.27	1496.55	37.99
2	45.68	45.68	53.0769	50.7692	46.7692	gi|157344266	unnamed protein product [Vitis vinifera]	1	auto	0	36	EIAEAYLGSTVK	iTRAQ4plex@N-term; Dehydrated(T)@10; iTRAQ4plex(K)@12		0.00883912	1549.87	517.63	1549.86	517.627	3	12	9.1.1.2247.3	66.1015	1.28835	4.35819	1.17396	4.60965	1.2291	4.48056	848.59	28.53	1283.37	35.59	1042.6	32.88	1101.71	32.63
2	45.68	45.68	53.0769	50.7692	46.7692	gi|157344266	unnamed protein product [Vitis vinifera]	1	auto	0	10	EIAEAYLGSTVK	iTRAQ4plex@N-term; Cation:K(E)@4; iTRAQ4plex(K)@12		0.00374347	1605.83	536.284	1605.83	536.283	3	12	9.1.1.2245.2	65.8503	1.50777	3.02129	1.19174	3.29638	1.31492	3.15923	1662.19	40.04	2941.96	53.65	2073.14	46.65	2308.66	47.19
2	45.68	45.68	53.0769	50.7692	46.7692	gi|157344266	unnamed protein product [Vitis vinifera]	1	auto	0	8	EIAEAYLGSTVK	iTRAQ4plex@N-term; Cation:K(E)@1; iTRAQ4plex(K)@12		0.000814067	1605.83	536.283	1605.83	536.283	3	12	9.1.1.2244.3	65.7889	1.34241	3.1368	1.13238	3.38159	1.24865	3.24109	1610.6	39.33	2538.01	49.97	1908.74	44.65	2124.26	45.27
2	45.68	45.68	53.0769	50.7692	46.7692	gi|157344266	unnamed protein product [Vitis vinifera]	0	auto - low confidence	0	0	EIAEAYLGSTVK	iTRAQ4plex@N-term; iTRAQ4plex(K)@12		0.0503492	1567.92	784.967	1567.87	784.942	2	11	9.1.1.2508.2	93.3795	1.19185	5.04773	0.874979	5.68783	0.941053	5.43888	652.01	24.98	912.21	29.98	597.06	25.1	648.11	25.02
2	45.68	45.68	53.0769	50.7692	46.7692	gi|157344266	unnamed protein product [Vitis vinifera]	0	auto - low confidence	0	0	EIAEAYLGSTVK	iTRAQ4plex@N-term; iTRAQ4plex(K)@12		0.0599919	1567.93	784.972	1567.87	784.942	2	9	9.1.1.2538.2	96.5324	1.14779	5.70863	0.963997	6.18086	0.827911	6.32035	518.84	22.27	699.06	26.31	523.45	23.28	453.73	21.05
2	45.68	45.68	53.0769	50.7692	46.7692	gi|157344266	unnamed protein product [Vitis vinifera]	0	auto - low confidence	0	0	EIAEAYLGSTVK	iTRAQ4plex@N-term; iTRAQ4plex(K)@12		0.0437581	1567.91	784.964	1567.87	784.942	2	8	9.1.1.2599.2	102.963	0.922515	7.84213	0.818456	8.42659	0.890661	8.0497	305.02	17.03	330.31	18.19	261.27	16.49	286.96	16.64
2	45.68	45.68	53.0769	50.7692	46.7692	gi|157344266	unnamed protein product [Vitis vinifera]	0	auto - low confidence	0	0	EIAEAYLGSTVK	iTRAQ4plex@N-term; iTRAQ4plex(K)@12		0.0496169	1567.92	784.967	1567.87	784.942	2	8	9.1.1.2600.2	103.067	1.16598	8.43503	1.11874	8.79831	0.877888	9.23096	236.31	15.03	323.44	17.92	276.68	16.82	219.13	14.66
2	45.68	45.68	53.0769	50.7692	46.7692	gi|157344266	unnamed protein product [Vitis vinifera]	0	auto - low confidence	0	0	EIAEAYLGSTVK	iTRAQ4plex@N-term; iTRAQ4plex(K)@12		0.0571845	1567.93	784.971	1567.87	784.942	2	10	9.1.1.2631.2	106.342	1.00912	8.99879	0.800671	9.98092	0.895336	9.43733	221.48	14.53	262.36	16.16	185.59	13.96	209.46	14.21
2	45.68	45.68	53.0769	50.7692	46.7692	gi|157344266	unnamed protein product [Vitis vinifera]	0	auto - low confidence	0	0	EIAEAYLGSTVK	iTRAQ4plex@N-term; iTRAQ4plex(K)@12		0.0515698	1567.92	784.968	1567.87	784.942	2	8	9.1.1.2664.2	109.824	1.05621	11.0126	0.830281	12.2273	0.901693	11.6613	144.67	11.75	179.37	13.34	125.71	11.49	137.79	11.53
2	45.68	45.68	53.0769	50.7692	46.7692	gi|157344266	unnamed protein product [Vitis vinifera]	0	auto - shared MS/MS	0	99	ELESICNPIIAK	iTRAQ4plex@N-term; Methylthio(C)@6; iTRAQ4plex(K)@12		0.012731	1662.91	555.309	1662.89	555.305	3	14	8.1.1.2335.3	80.4645	1.64933	2.55761	1.47257	2.69691	1.34454	2.70949	2251.7	46.68	4359.53	65.3	3470.18	59.86	3197.9	55.79
2	45.68	45.68	53.0769	50.7692	46.7692	gi|157344266	unnamed protein product [Vitis vinifera]	0	no quant - weak signal	0	0	ELESICNPIIAK	iTRAQ4plex@N-term; Methylthio(C)@6; iTRAQ4plex(K)@12		-0.00377198	1662.89	555.304	1662.89	555.305	3	4	9.1.1.137.2	2.5537							0	0.16	7.61	2.65	0	0.6	3.27	1.73
2	45.68	45.68	53.0769	50.7692	46.7692	gi|157344266	unnamed protein product [Vitis vinifera]	0	auto - low confidence	0	0	ELESICNPIIAKMYQGAGGPDAGAGAMDDDGPSAGGSGAGPK	iTRAQ4plex@N-term; Phospho(S)@4; Methylthio(C)@6; iTRAQ4plex(K)@12; Dehydrated(D)@30; iTRAQ4plex(K)@42	missed K-M@12	-0.134531	4471.88	746.321	4472.02	746.343	6	10	7.1.1.1995.3	44.0155	2.51507	21.5437	2.28998	22.3672	2.09086	22.4528	28.34	5.29	83.67	9	67.92	8.37	62.59	7.81
2	45.68	45.68	53.0769	50.7692	46.7692	gi|157344266	unnamed protein product [Vitis vinifera]	0	auto - shared MS/MS	0	99	EQVFSTYSDNQPGVLIQVYEGER	iTRAQ4plex@N-term		-0.0404589	2801.32	934.781	2801.36	934.795	3	21	2.1.1.2322.3	80.8344	1.35807	2.60239	1.39492	2.66868	1.2989	2.67428	2334.32	47.36	3721.38	60.65	3407.82	59.08	3202.71	55.8
2	45.68	45.68	53.0769	50.7692	46.7692	gi|157344266	unnamed protein product [Vitis vinifera]	0	auto - shared MS/MS	0	98	FEELNMDLFR	iTRAQ4plex@N-term		-0.0187971	1456.7	729.355	1456.71	729.364	2	15	5.1.1.2283.3	81.2598	0.947848	1.11233	0.965003	1.14724	1.03326	1.10701	14983.5	119.39	16671.3	129.39	15132.4	124.9	16353.2	125.67
2	45.68	45.68	53.0769	50.7692	46.7692	gi|157344266	unnamed protein product [Vitis vinifera]	0	auto - no iTRAQ	0	95	FEELNMDLFR	No iTRAQ4plex@N-term		-0.012752	1312.6	657.307	1312.61	657.313	2	13	2.1.1.2325.2	81.1067	1.10729	8.52451	1.07563	8.84508	0.514583	10.935	236.65	15.03	307.6	17.49	266.4	16.4	128.63	11.45
2	45.68	45.68	53.0769	50.7692	46.7692	gi|157344266	unnamed protein product [Vitis vinifera]	0	auto - shared MS/MS	0	65	FEELNMDLFR	iTRAQ4plex@N-term; Oxidation(M)@6		0.00398936	1472.71	737.364	1472.71	737.362	2	13	5.1.1.2252.3	78.0164	0.964347	1.32087	0.994205	1.35583	0.938921	1.35388	10535.5	100.13	11926.4	109.4	10962.2	106	10448.8	100.75
2	45.68	45.68	53.0769	50.7692	46.7692	gi|157344266	unnamed protein product [Vitis vinifera]	0	auto - shared MS/MS	0	1	FEELNMDLFR	iTRAQ4plex@N-term		0.10485	1456.82	729.417	1456.71	729.364	2	12	5.1.1.2408.2	94.3445	1.65259	7.07466	1.71199	7.22876	1.59774	7.23975	294.49	16.88	571.29	23.69	527.64	23.24	497	21.98
2	45.68	45.68	53.0769	50.7692	46.7692	gi|157344266	unnamed protein product [Vitis vinifera]	0	auto - low confidence	0	0	FEELNMDLFR	iTRAQ4plex@N-term		0.09716	1456.81	729.413	1456.71	729.364	2	8	5.1.1.2367.3	90.0794	1.55006	5.22288	1.57722	5.35979	1.43802	5.39409	552.11	23.09	1004.6	31.43	911.35	30.55	838.63	28.57
2	45.68	45.68	53.0769	50.7692	46.7692	gi|157344266	unnamed protein product [Vitis vinifera]	0	auto - low confidence	0	0	FEELNMDLFR	iTRAQ4plex@N-term		0.0980144	1456.81	729.413	1456.71	729.364	2	10	5.1.1.2545.2	108.625	1.91817	12.5636	2.10731	12.6857	1.99699	12.6759	89.32	9.33	201.12	14.04	196.99	14.18	188.41	13.53
2	45.68	45.68	53.0769	50.7692	46.7692	gi|157344266	unnamed protein product [Vitis vinifera]	0	auto - low confidence	0	0	FEELNMDLFR	iTRAQ4plex@N-term		-0.000269309	1456.71	486.579	1456.71	486.579	3	6	18.1.1.1408.2	35.3757	1.18519	2.07118	1.04986	2.2065	0.840172	2.30243	3888.92	61	5410.52	73.18	4272.92	66.31	3451.26	58.17
2	45.68	45.68	53.0769	50.7692	46.7692	gi|157344266	unnamed protein product [Vitis vinifera]	0	auto - shared MS/MS	0	99	FELSGIPPAPR	iTRAQ4plex@N-term; Methyl(R)@11		-0.0184766	1340.74	671.377	1340.76	671.386	2	18	4.1.1.2354.2	74.7148	1.2839	1.52372	1.20982	1.59633	1.11615	1.60168	6955.21	81.68	10482.4	101.77	8806.35	95.22	8200.01	89.31
2	45.68	45.68	53.0769	50.7692	46.7692	gi|157344266	unnamed protein product [Vitis vinifera]	0	auto - shared MS/MS	0	96	FELSGIPPAPR	iTRAQ4plex@N-term; Methyl(R)@11		-0.0172559	1340.74	671.377	1340.76	671.386	2	17	4.1.1.2353.2	74.6103	1.2269	1.47501	1.17555	1.54005	1.08952	1.54388	7563.17	85.11	10892.7	103.87	9304.89	97.83	8703.99	92
2	45.68	45.68	53.0769	50.7692	46.7692	gi|157344266	unnamed protein product [Vitis vinifera]	0	auto - shared MS/MS	0	99	FSDASVQSDIK	iTRAQ4plex@N-term; iTRAQ4plex(K)@11		-0.00267449	1483.77	742.894	1483.78	742.895	2	20	10.1.1.2128.2	54.3419	1.26147	1.53674	1.18973	1.61224	1.27698	1.55925	6887.05	81.25	10198.4	100.43	8575.24	94.23	9289.59	94.71
2	45.68	45.68	53.0769	50.7692	46.7692	gi|157344266	unnamed protein product [Vitis vinifera]	0	auto - shared MS/MS	0	99	FSDASVQSDIK	iTRAQ4plex@N-term; iTRAQ4plex(K)@11		-0.0071442	1483.77	742.892	1483.78	742.895	2	20	11.1.1.2037.2	55.0749	2.51244	2.23292	2.24364	2.32709	2.30788	2.29054	2639.74	51.07	7785.34	86.8	6198.41	80.16	6435.08	78.91
2	45.68	45.68	53.0769	50.7692	46.7692	gi|157344266	unnamed protein product [Vitis vinifera]	0	auto - shared MS/MS	0	99	FSDASVQSDIK	iTRAQ4plex@N-term; iTRAQ4plex(K)@11		-0.0093412	1483.77	742.891	1483.78	742.895	2	20	11.1.1.2038.2	55.1793	2.01891	1.75175	1.87467	1.82389	1.95044	1.78834	4520.73	66.44	10713.8	102.13	8869.51	95.8	9313.7	94.9
2	45.68	45.68	53.0769	50.7692	46.7692	gi|157344266	unnamed protein product [Vitis vinifera]	0	auto - shared MS/MS	0	95	FSDASVQSDIK	No iTRAQ4plex@N-term; iTRAQ4plex(K)@11		-0.00491755	1339.67	670.842	1339.67	670.844	2	13	9.1.1.2101.3	50.8741	1.14834	10.5423	1.29872	10.798	4.54886	8.67839	152.73	12.08	205.88	14.35	207.59	15.26	733.85	26.21
2	45.68	45.68	53.0769	50.7692	46.7692	gi|157344266	unnamed protein product [Vitis vinifera]	0	auto - shared MS/MS	0	9	FSDASVQSDIK	iTRAQ4plex@N-term; Methyl(S)@5; iTRAQ4plex(K)@11		-0.00315988	1497.79	749.902	1497.79	749.903	2	20	10.1.1.2133.2	54.8632	0.993282	1.62806	0.962595	1.69738	0.765737	1.78034	6829.67	80.65	7963.29	89.25	6880.33	83.89	5524.08	73.6
2	45.68	45.68	53.0769	50.7692	46.7692	gi|157344266	unnamed protein product [Vitis vinifera]	0	auto - shared MS/MS	0	9	FSDASVQSDIK	iTRAQ4plex@N-term; Methyl(S)@5; iTRAQ4plex(K)@11		0.00172243	1497.79	749.904	1497.79	749.903	2	20	10.1.1.2134.2	54.9676	0.985222	1.64219	0.919414	1.73115	0.747996	1.80383	6735.41	80.08	7789.66	88.24	6480.99	81.55	5321.62	72.19
2	45.68	45.68	53.0769	50.7692	46.7692	gi|157344266	unnamed protein product [Vitis vinifera]	0	auto - low confidence	0	0	FSDASVQSDIK	iTRAQ4plex@N-term; Oxidation(D)@3; iTRAQ4plex(K)@11		-0.00748751	1499.76	750.889	1499.77	750.893	2	18	11.1.1.2027.2	54.028	0.902935	1.59658	0.834718	1.6925	0.800565	1.67886	7444.79	84.11	7890.95	89.02	6503.67	81.96	6295.49	78.18
2	45.68	45.68	53.0769	50.7692	46.7692	gi|157344266	unnamed protein product [Vitis vinifera]	0	auto - low confidence	0	0	FSDASVQSDIK	iTRAQ4plex@N-term; Oxidation(D)@3; iTRAQ4plex(K)@11		-0.0199372	1499.75	750.883	1499.77	750.893	2	18	11.1.1.2028.2	54.1329	0.873905	1.44029	0.846801	1.50554	0.792643	1.50547	9311.08	94.03	9551.78	98.09	8251.78	92.14	7795.75	87.04
2	45.68	45.68	53.0769	50.7692	46.7692	gi|157344266	unnamed protein product [Vitis vinifera]	0	auto - low confidence	0	0	IHDVVLVGGSTR	iTRAQ4plex@N-term; iTRAQ4plex(H)@2; Oxidation(D)@3	cleaved T-I@N-term	-0.0449006	1555.85	519.623	1555.89	519.638	3	16	16.1.1.1340.2	30.8845	1.10446	6.03256	0.849677	6.71276	0.736922	6.84072	472.29	21.24	612.32	24.62	419.98	20.93	367.63	18.95
2	45.68	45.68	53.0769	50.7692	46.7692	gi|157344266	unnamed protein product [Vitis vinifera]	0	auto - low confidence	0	0	IHDVVLVGGSTR	iTRAQ4plex@N-term; iTRAQ4plex(H)@2; Oxidation(D)@3	cleaved T-I@N-term	-0.0135934	1555.88	519.634	1555.89	519.638	3	10	16.1.1.1609.3	56.6688	1.03713	25.4691	0.870713	27.4701			27.27	5.1	33.2	5.74	24.85	5	3.08	2
2	45.68	45.68	53.0769	50.7692	46.7692	gi|157344266	unnamed protein product [Vitis vinifera]	0	auto - shared MS/MS	0	38	IINEPTAAAIAYGLDK	iTRAQ4plex@N-term; iTRAQ4plex(K)@16		-0.013283	1947.08	650.034	1947.09	650.038	3	18	7.1.1.2330.2	78.9408	1.05726	1.4572	0.970384	1.54438	0.970776	1.51513	8270.97	88.82	10264.9	101.11	8399.75	93.23	8481.17	90.65
2	45.68	45.68	53.0769	50.7692	46.7692	gi|157344266	unnamed protein product [Vitis vinifera]	0	auto - shared MS/MS	0	1	IINEPTAAAIAYGLDK	iTRAQ4plex@N-term; iTRAQ4plex(K)@16		-0.00431178	1947.09	650.037	1947.09	650.038	3	9	7.1.1.2470.3	93.6771	1.13799	10.4726	0.979756	11.2804	0.976488	11.0729	154.86	12.17	206.87	14.32	158.79	12.85	159.73	12.46
2	45.68	45.68	53.0769	50.7692	46.7692	gi|157344266	unnamed protein product [Vitis vinifera]	0	auto - shared MS/MS	0	1	IINEPTAAAIAYGLDK	iTRAQ4plex@N-term; iTRAQ4plex(K)@16		-0.0506324	1947.04	650.021	1947.09	650.038	3	9	7.1.1.2472.2	93.8444	1.10854	10.6045	1.07863	11.0537	1.09893	10.8249	152.88	12.08	198.94	14.07	172.58	13.34	177.46	13.13
2	45.68	45.68	53.0769	50.7692	46.7692	gi|157344266	unnamed protein product [Vitis vinifera]	0	auto - low confidence	0	0	IINEPTAAAIAYGLDK	iTRAQ4plex@N-term; iTRAQ4plex(K)@16		-0.0352532	1947.06	650.026	1947.09	650.038	3	6	7.1.1.2534.3	100.398	0.762982	13.8738	1.03651	13.1619	1.15624	12.6331	108.76	10.15	97.41	10	117.98	10.95	132.83	11.31
2	45.68	45.68	53.0769	50.7692	46.7692	gi|157344266	unnamed protein product [Vitis vinifera]	0	auto - low confidence	0	0	IINEPTAAAIAYGLDK	iTRAQ4plex@N-term; iTRAQ4plex(K)@16		0.00429328	1947.1	650.039	1947.09	650.038	3	6	7.1.1.2597.2	106.832	1.40762	16.9779	1.36776	17.6059	1.05023	18.4933	54.05	7.21	89.31	9.38	77.37	8.89	59.96	7.68
2	45.68	45.68	53.0769	50.7692	46.7692	gi|157344266	unnamed protein product [Vitis vinifera]	0	auto - shared MS/MS	0	58	IINEPTAAAIAYGLDKK	iTRAQ4plex@N-term; iTRAQ4plex(K)@16; iTRAQ4plex(K)@17	missed K-K@16	0.0100535	2219.3	740.774	2219.29	740.77	3	22	1.1.1.1406.3	36.8229	0.70363	1.73134	0.654414	1.83583	0.600391	1.84617	7274.33	82.93	6008.38	78.29	4982.09	71.69	4613.26	66.99
2	45.68	45.68	53.0769	50.7692	46.7692	gi|157344266	unnamed protein product [Vitis vinifera]	0	auto - shared MS/MS	0	53	ITITNDK	iTRAQ4plex@N-term; iTRAQ4plex(K)@7		8.75499e-05	1091.64	546.829	1091.64	546.829	2	12	14.1.1.1356.3	30.1483	1.32009	6.05026	1.26682	6.31506	1.38733	6.08942	436.45	20.47	676.33	25.85	578.65	24.47	639.58	24.84
2	45.68	45.68	53.0769	50.7692	46.7692	gi|157344266	unnamed protein product [Vitis vinifera]	0	auto - shared MS/MS	0	62	LIGDAAK	iTRAQ4plex@N-term; iTRAQ4plex(K)@7		-0.00878568	974.592	488.303	974.6	488.307	2	11	13.1.1.2080.3	46.5249	1.57881	11.1567	1.4218	11.7653	1.42433	11.5809	120.06	10.77	222.51	14.76	178.65	13.6	180.63	13.23
2	45.68	45.68	53.0769	50.7692	46.7692	gi|157344266	unnamed protein product [Vitis vinifera]	1	auto	0	99	MYQGAGGPDAGAGAMDDDGPSAGGSGAGPK	iTRAQ4plex@N-term; Oxidation(M)@1; Oxidation(M)@15; Cation:K(D)@18; iTRAQ4plex(K)@30		0.010848	2979.24	745.816	2979.23	745.814	4	28	6.1.1.1978.2	43.5918	0.725731	11.5595	0.820017	11.4691	0.386701	14.652	160.65	12.33	136.86	11.83	137.87	11.75	65.62	8.19
2	45.68	45.68	53.0769	50.7692	46.7692	gi|157344266	unnamed protein product [Vitis vinifera]	1	auto	0	99	MYQGAGGPDAGAGAMDDDGPSAGGSGAGPK	iTRAQ4plex@N-term; Oxidation(M)@1; Oxidation(M)@15; iTRAQ4plex(K)@30		0.00467407	2941.27	736.326	2941.27	736.325	4	23	6.1.1.1979.2	43.6962	1.00305	12.9688	0.968715	13.5045	0.535561	15.9763	107.07	10.1	126.07	11.22	108.55	10.49	60.57	7.81
2	45.68	45.68	53.0769	50.7692	46.7692	gi|157344266	unnamed protein product [Vitis vinifera]	1	auto	0	99	MYQGAGGPDAGAGAMDDDGPSAGGSGAGPK	iTRAQ4plex@N-term; Oxidation(M)@15; iTRAQ4plex(K)@30		-0.00981008	2925.27	732.323	2925.27	732.326	4	22	6.1.1.2032.3	49.0901	1.09022	12.5501	1.0145	13.221	0.862356	13.5838	109.98	10.25	140.75	11.83	116.77	10.95	100.18	9.9
2	45.68	45.68	53.0769	50.7692	46.7692	gi|157344266	unnamed protein product [Vitis vinifera]	1	auto	0	99	MYQGAGGPDAGAGAMDDDGPSAGGSGAGPK	iTRAQ4plex@N-term; Cation:K(D)@18; iTRAQ4plex(K)@30		0.00262963	2947.24	737.817	2947.24	737.816	4	32	6.1.1.2079.3	54.0189	2.52465	5.26484	2.33289	5.45186	2.1789	5.45341	474.57	21.66	1406.44	36.91	1158.67	34.55	1092.24	32.6
2	45.68	45.68	53.0769	50.7692	46.7692	gi|157344266	unnamed protein product [Vitis vinifera]	1	auto	0	99	MYQGAGGPDAGAGAMDDDGPSAGGSGAGPK	iTRAQ4plex@N-term; Cation:K(D)@18; iTRAQ4plex(K)@30		-0.00103211	2947.23	737.816	2947.24	737.816	4	33	6.1.1.2080.2	54.0808	2.45255	4.95958	2.53646	5.04445	2.02168	5.18268	538.23	23.04	1549.55	38.81	1428.77	38.13	1149.37	33.58
2	45.68	45.68	53.0769	50.7692	46.7692	gi|157344266	unnamed protein product [Vitis vinifera]	1	auto	0	99	MYQGAGGPDAGAGAMDDDGPSAGGSGAGPK	iTRAQ4plex@N-term; Oxidation(M)@15; iTRAQ4plex(K)@30		-0.0164674	2925.26	732.322	2925.27	732.326	4	27	7.1.1.2045.3	49.2149	2.17901	13.0665	1.72188	14.0047	1.77065	13.7173	79.57	8.83	203.53	14.04	143.39	12.25	148.82	12
2	45.68	45.68	53.0769	50.7692	46.7692	gi|157344266	unnamed protein product [Vitis vinifera]	1	auto	0	99	MYQGAGGPDAGAGAMDDDGPSAGGSGAGPK	iTRAQ4plex@N-term; Oxidation(M)@15; Oxidation(D)@16; Cation:Na(D)@17; iTRAQ4plex(K)@30		-0.0206537	2963.23	741.815	2963.25	741.82	4	30	7.1.1.2046.2	49.2767	1.86132	8.89282	2.18031	8.86533	1.49372	9.4339	179.89	13.23	393.05	19.65	410.48	20.32	283.83	16.77
2	45.68	45.68	53.0769	50.7692	46.7692	gi|157344266	unnamed protein product [Vitis vinifera]	1	auto	0	99	MYQGAGGPDAGAGAMDDDGPSAGGSGAGPK	iTRAQ4plex@N-term; Cation:K(D)@18; iTRAQ4plex(K)@30		0.00527981	2947.24	737.818	2947.24	737.816	4	30	7.1.1.2098.3	54.7618	3.72256	7.76925	2.93912	8.13791	2.87489	8.07879	204.65	14.42	894.28	29.27	629.5	25.63	621.46	24.56
2	45.68	45.68	53.0769	50.7692	46.7692	gi|157344266	unnamed protein product [Vitis vinifera]	1	auto	0	99	MYQGAGGPDAGAGAMDDDGPSAGGSGAGPK	iTRAQ4plex@N-term; Cation:K(D)@18; iTRAQ4plex(K)@30		0.000885753	2947.24	737.817	2947.24	737.816	4	29	7.1.1.2099.3	54.8668	3.83335	7.62447	3.07315	7.95754	2.70156	8.0133	211.98	14.7	953.88	30.23	681.78	26.61	604.91	24.29
2	45.68	45.68	53.0769	50.7692	46.7692	gi|157344266	unnamed protein product [Vitis vinifera]	1	auto	0	99	MYQGAGGPDAGAGAMDDDGPSAGGSGAGPK	No iTRAQ4plex@N-term; Oxidation(Y)@2; Oxidation(M)@15; iTRAQ4plex(K)@30		-0.0239216	2797.14	933.389	2797.17	933.397	3	17	4.1.1.2035.3	42.0776					3.44298	27.5802	15.83	3.87	14.62	3.87	17.15	4.36	57.57	7.35
2	45.68	45.68	53.0769	50.7692	46.7692	gi|157344266	unnamed protein product [Vitis vinifera]	1	auto	0	99	MYQGAGGPDAGAGAMDDDGPSAGGSGAGPK	No iTRAQ4plex@N-term; Oxidation(M)@15; iTRAQ4plex(K)@30		-0.0368267	2781.14	928.053	2781.17	928.065	3	18	4.1.1.2074.3	45.5533					9.89721	33.0052	9.51	3	8.24	3	24.4	5.2	99.42	9.65
2	45.68	45.68	53.0769	50.7692	46.7692	gi|157344266	unnamed protein product [Vitis vinifera]	1	auto	0	99	MYQGAGGPDAGAGAMDDDGPSAGGSGAGPK	No iTRAQ4plex@N-term; Oxidation(M)@15; iTRAQ4plex(K)@30		-0.0172358	2781.16	928.059	2781.17	928.065	3	16	4.1.1.2075.2	45.6142	2.14608	32.1696	2.93637	31.7932	9.66977	28.4466	13.27	3.61	33.43	5.74	40.78	6.71	135.54	11.27
2	45.68	45.68	53.0769	50.7692	46.7692	gi|157344266	unnamed protein product [Vitis vinifera]	1	auto	0	99	MYQGAGGPDAGAGAMDDDGPSAGGSGAGPK	No iTRAQ4plex@N-term; Oxidation(M)@15; iTRAQ4plex(K)@30		-0.0154048	2781.16	928.06	2781.17	928.065	3	17	4.1.1.2076.2	45.7176	1.16876	30.9541	2.40893	27.7853	5.59771	25.0446	17.77	4.12	24.38	5	44.8	6.86	105.07	9.95
2	45.68	45.68	53.0769	50.7692	46.7692	gi|157344266	unnamed protein product [Vitis vinifera]	1	auto	0	99	MYQGAGGPDAGAGAMDDDGPSAGGSGAGPK	No iTRAQ4plex@N-term; iTRAQ4plex(K)@30		-0.0100006	2765.17	922.73	2765.18	922.733	3	18	4.1.1.2147.3	53.1384	2.6847	19.7598	2.72867	20.4832	11.5786	17.9053	33.27	5.74	104.85	10.1	95.01	10.49	406.9	19.49
2	45.68	45.68	53.0769	50.7692	46.7692	gi|157344266	unnamed protein product [Vitis vinifera]	1	auto	0	99	MYQGAGGPDAGAGAMDDDGPSAGGSGAGPK	iTRAQ4plex@N-term; Oxidation(M)@1; Oxidation(M)@15; iTRAQ4plex(K)@30		0.00442995	2941.27	736.326	2941.27	736.325	4	20	6.1.1.1978.3	43.6346	1.29019	14.439	1.05163	15.6957	0.877129	16.1692	77.14	8.6	116.83	10.72	84.9	9.38	71.47	8.37
2	45.68	45.68	53.0769	50.7692	46.7692	gi|157344266	unnamed protein product [Vitis vinifera]	1	auto	0	99	MYQGAGGPDAGAGAMDDDGPSAGGSGAGPK	iTRAQ4plex@N-term; Oxidation(M)@15; Cation:K(D)@18; iTRAQ4plex(K)@30		0.00734913	2963.24	741.817	2963.23	741.815	4	24	6.1.1.2031.2	48.9424	1.47457	7.66249	1.24431	8.2139	1.07232	8.37032	260.48	15.84	450.88	21.02	339.21	18.73	295.04	16.97
2	45.68	45.68	53.0769	50.7692	46.7692	gi|157344266	unnamed protein product [Vitis vinifera]	1	auto	0	99	MYQGAGGPDAGAGAMDDDGPSAGGSGAGPK	iTRAQ4plex@N-term; iTRAQ4plex(K)@30		-0.0207492	2909.26	970.76	2909.28	970.767	3	23	6.1.1.2080.3	54.1237	2.49794	3.62066	1.91601	3.87555	1.76821	3.87569	1004.42	31.5	2945.22	53.29	2014.09	45.86	1875.99	42.72
2	45.68	45.68	53.0769	50.7692	46.7692	gi|157344266	unnamed protein product [Vitis vinifera]	1	auto	0	99	MYQGAGGPDAGAGAMDDDGPSAGGSGAGPK	iTRAQ4plex@N-term; iTRAQ4plex(K)@30		-0.0123272	2909.27	970.763	2909.28	970.767	3	24	6.1.1.2081.2	54.1856	2.27844	3.72218	1.78619	3.98641	1.76476	3.9358	969.99	30.87	2594.33	50.08	1813.26	43.53	1808.15	41.87
2	45.68	45.68	53.0769	50.7692	46.7692	gi|157344266	unnamed protein product [Vitis vinifera]	1	auto	0	99	MYQGAGGPDAGAGAMDDDGPSAGGSGAGPK	iTRAQ4plex@N-term; Oxidation(M)@15; Cation:K(D)@18; iTRAQ4plex(K)@30		0.0125294	2963.24	741.818	2963.23	741.815	4	21	7.1.1.2045.2	49.1722	2.61894	11.4913	2.65462	11.7073	1.86836	12.2782	98.93	9.9	304.14	17.18	274.85	16.7	195.24	13.89
2	45.68	45.68	53.0769	50.7692	46.7692	gi|157344266	unnamed protein product [Vitis vinifera]	1	auto	0	99	MYQGAGGPDAGAGAMDDDGPSAGGSGAGPK	iTRAQ4plex@N-term; Oxidation(M)@15; iTRAQ4plex(K)@30		-0.00767926	2925.27	732.324	2925.27	732.326	4	23	7.1.1.2046.3	49.3195	2.09382	13.3908	2.22378	13.59	1.97381	13.7362	76.68	8.66	188.47	13.56	178.46	13.49	159.87	12.5
2	45.68	45.68	53.0769	50.7692	46.7692	gi|157344266	unnamed protein product [Vitis vinifera]	1	auto	0	99	MYQGAGGPDAGAGAMDDDGPSAGGSGAGPK	iTRAQ4plex@N-term; iTRAQ4plex(K)@30		-0.0200446	2909.26	970.761	2909.28	970.767	3	24	7.1.1.2100.2	54.929	4.60686	5.65229	3.45679	5.90621	2.88408	5.97971	379.89	19.85	2054.39	44.28	1374.35	37.84	1157.3	33.65
2	45.68	45.68	53.0769	50.7692	46.7692	gi|157344266	unnamed protein product [Vitis vinifera]	1	auto	0	97	MYQGAGGPDAGAGAMDDDGPSAGGSGAGPK	iTRAQ4plex@N-term; Oxidation(M)@1; Oxidation(M)@15; Cation:K(D)@18; iTRAQ4plex(K)@30		-0.00819841	2979.22	596.851	2979.23	596.852	5	16	6.1.1.1981.2	43.9048	0.777561	21.2958	0.744155	22.2926	0.482222	25.2963	45.39	6.56	41.43	6.48	35.35	6	23.12	4.8
2	45.68	45.68	53.0769	50.7692	46.7692	gi|157344266	unnamed protein product [Vitis vinifera]	1	auto	0	95	MYQGAGGPDAGAGAMDDDGPSAGGSGAGPK	iTRAQ4plex@N-term; Oxidation(M)@1; Oxidation(M)@15; Oxidation(D)@16; Cation:Na(D)@18; iTRAQ4plex(K)@30		-0.0288707	2979.22	596.851	2979.25	596.857	5	16	6.1.1.1980.2	43.8005	0.750043	19.8365	1.18822	17.961	0.588204	21.8879	53.87	7.14	47.43	7	66.99	8.12	33.47	5.83
2	45.68	45.68	53.0769	50.7692	46.7692	gi|157344266	unnamed protein product [Vitis vinifera]	0	no quant - weak signal	0	94	MYQGAGGPDAGAGAMDDDGPSAGGSGAGPK	iTRAQ4plex@N-term; Oxidation(Y)@2; Oxidation(M)@15; iTRAQ4plex(K)@30		0.0315494	2941.3	736.333	2941.27	736.325	4	14	7.1.1.1996.3	44.1192							0	0.37	17.39	4	0	1.05	0	0
2	45.68	45.68	53.0769	50.7692	46.7692	gi|157344266	unnamed protein product [Vitis vinifera]	1	auto	0	91	MYQGAGGPDAGAGAMDDDGPSAGGSGAGPK	iTRAQ4plex@N-term; Dioxidation(M)@15; Carboxy(D)@18; iTRAQ4plex(K)@30		-0.0622647	2985.2	747.307	2985.26	747.322	4	18	6.1.1.2081.3	54.2284	1.90666	4.46944	1.44779	4.86151	1.41003	4.80305	704.49	26.19	1576.77	39.12	1067.45	33.44	1049.26	31.91
2	45.68	45.68	53.0769	50.7692	46.7692	gi|157344266	unnamed protein product [Vitis vinifera]	0	no quant - weak signal	0	82	MYQGAGGPDAGAGAMDDDGPSAGGSGAGPK	No iTRAQ4plex@N-term; Oxidation(Y)@2; Oxidation(M)@15; iTRAQ4plex(K)@30		-0.014767	2797.15	933.392	2797.17	933.397	3	15	4.1.1.2036.2	42.1382							7.39	2.65	6.46	2.65	19.31	4.36	19.61	4.36
2	45.68	45.68	53.0769	50.7692	46.7692	gi|157344266	unnamed protein product [Vitis vinifera]	1	auto	0	33	MYQGAGGPDAGAGAMDDDGPSAGGSGAGPK	iTRAQ4plex@N-term; Oxidation(M)@1; Oxidation(M)@15; Carboxy(D)@17; Oxidation(D)@18; iTRAQ4plex(K)@30		-0.0721921	3001.18	751.303	3001.25	751.321	4	14	6.1.1.2041.2	49.9909	1.80785	8.08033	1.78119	8.32094	1.38553	8.65308	219.26	14.59	465.31	21.33	408.73	20.42	320.89	17.75
2	45.68	45.68	53.0769	50.7692	46.7692	gi|157344266	unnamed protein product [Vitis vinifera]	0	no quant - weak signal	0	18	MYQGAGGPDAGAGAMDDDGPSAGGSGAGPK	iTRAQ4plex@N-term; Oxidation(M)@1; Carboxy(D)@17; Methyl(D)@18; iTRAQ4plex(K)@30		-0.0447196	2983.24	746.816	2983.28	746.827	4	14	6.1.1.1956.3	41.4338							0	0.87	40.22	6.08	0	2.44	0	0
2	45.68	45.68	53.0769	50.7692	46.7692	gi|157344266	unnamed protein product [Vitis vinifera]	1	auto	0	6	MYQGAGGPDAGAGAMDDDGPSAGGSGAGPK	No iTRAQ4plex@N-term; Oxidation(M)@15; Cation:K(D)@18; iTRAQ4plex(K)@30		-0.0058576	2819.12	940.715	2819.13	940.717	3	13	4.1.1.2076.3	45.7603					4.29852	26.0807	16.93	4	13.33	3.74	20.72	4.8	76.87	8.49
2	45.68	45.68	53.0769	50.7692	46.7692	gi|157344266	unnamed protein product [Vitis vinifera]	0	auto - shared MS/MS	0	4	MYQGAGGPDAGAGAMDDDGPSAGGSGAGPK	iTRAQ4plex@N-term; Oxidation(M)@1; Deamidated(Q)@3; iTRAQ4plex(K)@30		0.00802812	2926.27	732.574	2926.26	732.572	4	11	6.1.1.2043.3	50.2433	1.27003	15.4706	1.22589	16.179	1.69384	14.8418	67.78	8.06	101.05	10	86.96	9.54	121.27	10.77
2	45.68	45.68	53.0769	50.7692	46.7692	gi|157344266	unnamed protein product [Vitis vinifera]	1	auto	0	1	MYQGAGGPDAGAGAMDDDGPSAGGSGAGPK	iTRAQ4plex@N-term; Oxidation(M)@1; Carboxy(D)@17; Methyl(D)@18; iTRAQ4plex(K)@30		-0.190457	2983.09	746.78	2983.28	746.827	4	13	6.1.1.1960.3	41.8486							0	0.91	42.4	6.24	0	2.81	5.5	2.24
2	45.68	45.68	53.0769	50.7692	46.7692	gi|157344266	unnamed protein product [Vitis vinifera]	0	no quant - weak signal	0	0	MYQGAGGPDAGAGAMDDDGPSAGGSGAGPK	iTRAQ4plex@N-term; Dichloro(Y)@2; Deamidated(Q)@3; iTRAQ4plex(K)@30		-0.0187417	2978.17	745.549	2978.19	745.554	4	10	6.1.1.1977.2	43.4876							0	0.77	35.87	5.74	0	2.18	0	0
2	45.68	45.68	53.0769	50.7692	46.7692	gi|157344266	unnamed protein product [Vitis vinifera]	0	auto - low confidence	0	0	MYQGAGGPDAGAGAMDDDGPSAGGSGAGPK	Carbamyl@N-term; iTRAQ4plex(Y)@2; Oxidation(P)@8; iTRAQ4plex(K)@30		-0.10191	2968.18	743.052	2968.28	743.077	4	12	6.1.1.2015.3	47.3143	0.67892	17.8654	0.675586	18.4437	0.377249	22.2821	69.84	8.12	55.66	7.55	49.38	7.07	27.83	5.29
2	45.68	45.68	53.0769	50.7692	46.7692	gi|157344266	unnamed protein product [Vitis vinifera]	0	no quant - weak signal	0	0	MYQGAGGPDAGAGAMDDDGPSAGGSGAGPK	iTRAQ4plex@N-term; Oxidation(M)@1; Oxidation(M)@15; Acetyl(S)@21; iTRAQ4plex(K)@30		-0.056333	2983.22	746.813	2983.28	746.827	4	11	7.1.1.1968.2	41.6016							0	0.82	38.05	5.92	0	2.45	3.32	1.73
2	45.68	45.68	53.0769	50.7692	46.7692	gi|157344266	unnamed protein product [Vitis vinifera]	0	auto - no iTRAQ	0	99	NALENYAYNMR	No iTRAQ4plex@N-term		-0.00154967	1357.61	679.811	1357.61	679.812	2	15	4.1.1.2283.2	67.3011	1.48311	11.0857	1.65362	11.1302	0.857602	12.923	124.51	10.95	216.77	14.63	215.48	14.7	112.79	10.68
2	45.68	45.68	53.0769	50.7692	46.7692	gi|157344266	unnamed protein product [Vitis vinifera]	0	auto - no iTRAQ	0	99	NALENYAYNMR	No iTRAQ4plex@N-term		-0.0053336	1357.6	679.809	1357.61	679.812	2	17	4.1.1.2284.2	67.4058	1.31462	8.69566	1.22532	9.09793	0.637709	10.7867	211.49	14.25	326.37	17.94	271.21	16.58	142.46	12
2	45.68	45.68	53.0769	50.7692	46.7692	gi|157344266	unnamed protein product [Vitis vinifera]	0	auto - no iTRAQ	0	99	NALENYAYNMR	No iTRAQ4plex@N-term		-0.0043571	1357.6	679.809	1357.61	679.812	2	14	4.1.1.2285.2	67.5103	1.28153	8.42971	1.22766	8.78049	0.890654	9.39875	227.3	14.76	341.94	18.38	292.04	17.26	213.84	14.53
2	45.68	45.68	53.0769	50.7692	46.7692	gi|157344266	unnamed protein product [Vitis vinifera]	0	auto - shared MS/MS	0	99	NALENYAYNMR	iTRAQ4plex@N-term; Deamidated(N)@1; Oxidation(M)@10		0.000488783	1518.69	760.352	1518.69	760.352	2	15	6.1.1.2082.3	54.3333	1.0249	3.00168	1.06501	3.07351	0.983958	3.0875	1980.99	43.45	2383.34	48.84	2208.02	47.54	2058.92	44.74
2	45.68	45.68	53.0769	50.7692	46.7692	gi|157344266	unnamed protein product [Vitis vinifera]	0	auto - shared MS/MS	0	99	NALENYAYNMR	iTRAQ4plex@N-term; Deamidated(N)@1		0.000773675	1502.7	752.355	1502.69	752.355	2	19	6.1.1.2188.3	65.3993	1.23939	1.80864	1.12059	1.91951	1.22774	1.84391	5005.78	69.25	7282.83	84.85	5870.65	78.12	6491.68	79.14
2	45.68	45.68	53.0769	50.7692	46.7692	gi|157344266	unnamed protein product [Vitis vinifera]	0	auto - shared MS/MS	0	99	NALENYAYNMR	iTRAQ4plex@N-term; Oxidation(M)@10		0.00295544	1517.71	759.861	1517.71	759.86	2	18	7.1.1.2105.3	55.4966	1.00262	2.74212	1.12906	2.74352	0.793543	2.97926	2400.96	47.82	2825.81	53.26	2837.07	53.53	2012.5	44.59
2	45.68	45.68	53.0769	50.7692	46.7692	gi|157344266	unnamed protein product [Vitis vinifera]	0	auto - shared MS/MS	0	99	NALENYAYNMR	iTRAQ4plex@N-term; Oxidation(M)@10		-0.00485621	1517.7	759.858	1517.71	759.86	2	19	7.1.1.2106.2	55.5587	0.983456	2.45553	1.13676	2.43947	0.793313	2.65497	3023.89	53.66	3490.93	59.25	3597.51	60.22	2533.91	50.04
2	45.68	45.68	53.0769	50.7692	46.7692	gi|157344266	unnamed protein product [Vitis vinifera]	0	auto - shared MS/MS	0	99	NALENYAYNMR	iTRAQ4plex@N-term; Deamidated(N)@5; Oxidation(M)@10		0.00381802	1518.69	760.354	1518.69	760.352	2	16	7.1.1.2113.3	56.3364	0.731557	4.45301	0.73861	4.59687	0.673723	4.63778	1075.92	31.91	923.95	30.69	831.69	29.21	765.67	27.3
2	45.68	45.68	53.0769	50.7692	46.7692	gi|157344266	unnamed protein product [Vitis vinifera]	0	auto - shared MS/MS	0	99	NALENYAYNMR	iTRAQ4plex@N-term		-0.00441624	1501.71	751.86	1501.71	751.863	2	19	7.1.1.2203.2	65.6871	1.4053	1.66275	1.35209	1.73	1.22223	1.74437	5639.37	73.65	9302.92	95.74	7980.01	90.54	7280.55	84.19
2	45.68	45.68	53.0769	50.7692	46.7692	gi|157344266	unnamed protein product [Vitis vinifera]	0	auto - shared MS/MS	0	99	NALENYAYNMR	iTRAQ4plex@N-term		-0.0178425	1501.69	751.854	1501.71	751.863	2	19	7.1.1.2204.2	65.7914	1.22044	1.42607	1.2171	1.47442	1.15152	1.4713	8112.58	88.14	11622.4	107.36	10333.6	103	9867.61	97.9
2	45.68	45.68	53.0769	50.7692	46.7692	gi|157344266	unnamed protein product [Vitis vinifera]	0	auto - no iTRAQ	0	98	NALENYAYNMR	No iTRAQ4plex@N-term; Oxidation(M)@10		0.000491916	1373.6	687.809	1373.6	687.809	2	14	4.1.1.2165.2	54.9745	0.750891	22.2963	0.822333	22.4302	0.686402	23.3137	42.26	6.32	37.25	6.16	36.37	6.08	30.64	5.48
2	45.68	45.68	53.0769	50.7692	46.7692	gi|157344266	unnamed protein product [Vitis vinifera]	0	auto - no iTRAQ	0	89	NALENYAYNMR	No iTRAQ4plex@N-term; Oxidation(M)@10		-0.00451263	1373.6	687.807	1373.6	687.809	2	13	4.1.1.2166.2	55.0789	1.72777	20.9506	1.17579	23.5544	1.18218	23.0179	33.01	5.66	66.95	8.06	40.62	6.56	41.22	6.33
2	45.68	45.68	53.0769	50.7692	46.7692	gi|157344266	unnamed protein product [Vitis vinifera]	0	auto - no iTRAQ	0	67	NALENYAYNMR	No iTRAQ4plex@N-term; Deamidated(N)@9; Oxidation(M)@10		-0.0108786	1374.58	688.295	1374.59	688.301	2	12	3.1.1.1931.3	53.5267	0.737335	28.8074			0.833976	28.1715	25.36	4.9	21.95	4.69	7.39	3	22.34	4.58
2	45.68	45.68	53.0769	50.7692	46.7692	gi|157344266	unnamed protein product [Vitis vinifera]	0	auto - no iTRAQ	0	56	NALENYAYNMR	No iTRAQ4plex@N-term; Oxidation(M)@10		0.00207872	1373.61	687.81	1373.6	687.809	2	12	4.1.1.2164.3	54.9128	1.90929	24.9437	1.2922	27.826	0.932886	29.5795	22.59	4.69	50.63	7	30.55	5.66	22.26	4.69
2	45.68	45.68	53.0769	50.7692	46.7692	gi|157344266	unnamed protein product [Vitis vinifera]	0	auto - shared MS/MS	0	99	NAVVTVPAYFNDSQR	iTRAQ4plex@N-term		0.00347795	1823.93	608.985	1823.93	608.984	3	17	4.1.1.2345.2	73.7752	1.343	4.65299	1.17976	4.95091	0.936083	5.16541	731.89	26.51	1153.83	33.7	903.66	30.5	723.67	26.65
2	45.68	45.68	53.0769	50.7692	46.7692	gi|157344266	unnamed protein product [Vitis vinifera]	0	auto - shared MS/MS	0	99	NAVVTVPAYFNDSQR	iTRAQ4plex@N-term; Deamidated(N)@11		0.00332627	1824.92	913.465	1824.91	913.464	2	19	4.1.1.2357.3	75.0711	1.30225	1.98834	1.13837	2.12343	1.10364	2.10129	4058.08	62.4	6203.47	78.2	4834.69	70.8	4730.74	67.75
2	45.68	45.68	53.0769	50.7692	46.7692	gi|157344266	unnamed protein product [Vitis vinifera]	0	auto - shared MS/MS	0	99	NAVVTVPAYFNDSQR	iTRAQ4plex@N-term; Deamidated(N)@11		-0.00595044	1824.91	913.461	1824.91	913.464	2	21	4.1.1.2358.2	75.1328	1.29994	1.94249	1.11617	2.08478	1.11294	2.04774	4254.24	63.89	6491.78	79.98	4969.59	71.86	5001.21	69.62
2	45.68	45.68	53.0769	50.7692	46.7692	gi|157344266	unnamed protein product [Vitis vinifera]	0	auto - shared MS/MS	0	67	NAVVTVPAYFNDSQR	iTRAQ4plex@N-term; Deamidated(N)@11		0.0109276	1824.92	609.315	1824.91	609.312	3	14	3.1.1.2139.3	75.3381	0.988993	4.98169	1.26597	4.83486	1.16454	4.87239	734.08	26.44	852.23	29.33	972.6	31.37	902.98	29.63
2	45.68	45.68	53.0769	50.7692	46.7692	gi|157344266	unnamed protein product [Vitis vinifera]	0	auto - shared MS/MS	0	23	NAVVTVPAYFNDSQR	iTRAQ4plex@N-term; Deamidated(N)@1		0.0162373	1824.93	609.317	1824.91	609.312	3	15	3.1.1.2140.2	75.4003	1.03645	4.90377	1.32164	4.76944	1.20087	4.81956	740.57	26.57	901.02	30.12	1024.34	32.19	939.38	30.23
2	45.68	45.68	53.0769	50.7692	46.7692	gi|157344266	unnamed protein product [Vitis vinifera]	0	auto - shared MS/MS	0	99	NQVAMNPINTVFDAK	iTRAQ4plex@N-term; Oxidation(M)@5; iTRAQ4plex(K)@15		-0.00875986	1965.01	656.012	1965.02	656.015	3	15	7.1.1.2297.3	75.5323	0.938593	1.62873	0.995593	1.65808	0.902789	1.67522	7026.05	81.74	7741.21	88.24	7320.81	86.49	6700.05	80.76
2	45.68	45.68	53.0769	50.7692	46.7692	gi|157344266	unnamed protein product [Vitis vinifera]	0	auto - shared MS/MS	0	99	NQVAMNPINTVFDAK	iTRAQ4plex@N-term; iTRAQ4plex(K)@15		0.0183079	1949.05	650.689	1949.03	650.683	3	18	8.1.1.2312.3	78.0574	1.45751	2.11817	1.15836	2.30885	1.14067	2.27274	3422.92	57.42	5856.38	75.74	4149.59	65.83	4124.18	63.24
2	45.68	45.68	53.0769	50.7692	46.7692	gi|157344266	unnamed protein product [Vitis vinifera]	0	auto - shared MS/MS	0	99	NQVAMNPINTVFDAK	iTRAQ4plex@N-term; iTRAQ4plex(K)@15		0.0254483	1949.05	650.692	1949.03	650.683	3	19	8.1.1.2313.3	78.1621	1.43906	2.18236	1.18526	2.36091	1.29733	2.26808	3240.62	55.86	5474.29	73.27	4019.83	64.85	4440.78	65.46
2	45.68	45.68	53.0769	50.7692	46.7692	gi|157344266	unnamed protein product [Vitis vinifera]	0	auto - shared MS/MS	0	97	NQVAMNPINTVFDAK	iTRAQ4plex@N-term; Oxidation(M)@5; iTRAQ4plex(K)@15		-0.0344394	1964.99	656.004	1965.02	656.015	3	14	8.1.1.2281.2	74.7777	1.12175	3.40808	1.54585	3.27276	1.85957	3.12375	1480.12	37.6	1949	44.28	2394.59	49.41	2907.3	52.85
2	45.68	45.68	53.0769	50.7692	46.7692	gi|157344266	unnamed protein product [Vitis vinifera]	0	auto - low confidence	0	0	NQVAMNPINTVFDAK	iTRAQ4plex@N-term; iTRAQ4plex(K)@15		0.0489249	1949.08	650.7	1949.03	650.683	3	6	7.1.1.2531.2	100.04	1.01919	11.8217	0.983573	12.3618	1.00033	12.0902	128.01	11.05	153.15	12.37	131.77	11.66	135.26	11.45
2	45.68	45.68	53.0769	50.7692	46.7692	gi|157344266	unnamed protein product [Vitis vinifera]	0	auto - no iTRAQ	0	96	PAYFNDSQR	No iTRAQ4plex@N-term	cleaved V-P@N-term	0.00242503	1096.5	549.255	1096.49	549.254	2	13	4.1.1.2348.3	74.1311	1.12903	9.40451	0.980862	10.0771	0.696923	10.919	192.57	13.56	255.22	15.91	197.68	14.25	141.76	11.83
2	45.68	45.68	53.0769	50.7692	46.7692	gi|157344266	unnamed protein product [Vitis vinifera]	1	auto	0	0.945627	QFAAEEISSMVLIK	iTRAQ4plex@N-term; iTRAQ4plex(K)@14		-0.00774772	1853.01	618.678	1853.02	618.681	3	9	7.1.1.2500.3	96.8272	1.28482	13.123	1.27163	13.5781	1.13955	13.7332	93.82	9.49	141.5	11.83	124.86	11.31	112.93	10.49
2	45.68	45.68	53.0769	50.7692	46.7692	gi|157344266	unnamed protein product [Vitis vinifera]	0	auto - low confidence	0	0	QFAAEEISSMVLIK	iTRAQ4plex@N-term; iTRAQ4plex(K)@14		-0.0158035	1853.01	618.676	1853.02	618.681	3	9	7.1.1.2400.2	86.2824	1.31639	3.32516	1.21494	3.50669	1.39324	3.34147	1445.99	37.26	2234.45	46.96	1838.59	43.73	2128	45.27
2	45.68	45.68	53.0769	50.7692	46.7692	gi|157344266	unnamed protein product [Vitis vinifera]	0	auto - low confidence	0	0	QFAAEEISSMVLIK	iTRAQ4plex@N-term; iTRAQ4plex(K)@14		-0.0132403	1853.01	618.677	1853.02	618.681	3	10	7.1.1.2401.3	86.4302	1.23462	4.723	1.21796	4.90044	1.28754	4.76143	735.92	26.55	1066.56	32.51	938.06	31.11	1000.86	31.1
2	45.68	45.68	53.0769	50.7692	46.7692	gi|157344266	unnamed protein product [Vitis vinifera]	0	auto - low confidence	0	0	QFAAEEISSMVLIK	iTRAQ4plex@N-term; iTRAQ4plex(K)@14		0.0266724	1853.05	618.69	1853.02	618.681	3	9	7.1.1.2454.3	91.9969	1.00753	9.6516	1.07883	9.80592	1.01906	9.79794	193.15	13.56	228.44	15.13	218.08	14.93	207.91	14.21
2	45.68	45.68	53.0769	50.7692	46.7692	gi|157344266	unnamed protein product [Vitis vinifera]	0	auto - shared MS/MS	0	12	RFSDASVQSDIK	Delta:H(2)C(2)@N-term; iTRAQ4plex(K)@12	missed R-F@1	-0.04019	1521.75	508.257	1521.79	508.271	3	12	10.1.1.2129.3	54.4889	1.47832	3.49367	1.2557	3.74501	1.32339	3.63514	1252.38	34.74	2173.33	46.16	1645.84	41.41	1750.67	41.13
2	45.68	45.68	53.0769	50.7692	46.7692	gi|157344266	unnamed protein product [Vitis vinifera]	0	auto - no iTRAQ	0	12.8802	RTTPSYVAFTDTER	Delta:H(2)C(2)@N-term	cleaved N-R@N-term; missed R-T@1	-0.0315923	1668.78	557.267	1668.81	557.278	3	13	5.1.1.2079.3	59.9601	1.36452	2.77581	1.20011	2.95436	1.10627	2.96174	2044.68	44.33	3275.11	56.77	2568.11	51.54	2389.28	48.21
2	45.68	45.68	53.0769	50.7692	46.7692	gi|157344266	unnamed protein product [Vitis vinifera]	0	auto - shared MS/MS	0	99	SINPDEAVAYGAAVQAAILSGEGNEK	iTRAQ4plex@N-term; iTRAQ4plex(K)@26		0.0185076	2861.48	954.835	2861.47	954.829	3	25	5.1.1.2303.2	83.3129	1.34018	1.73826	1.20062	1.84551	1.34062	1.76779	5251.66	71.02	8261.92	90.23	6598.87	82.87	7436.73	84.67
2	45.68	45.68	53.0769	50.7692	46.7692	gi|157344266	unnamed protein product [Vitis vinifera]	0	auto - shared MS/MS	0	99	SINPDEAVAYGAAVQAAILSGEGNEK	iTRAQ4plex@N-term; iTRAQ4plex(K)@26		0.0166767	2861.48	954.835	2861.47	954.829	3	18	5.1.1.2599.3	114.332	1.09058	13.1195	0.9861	13.9702	1.10373	13.3097	100.57	9.8	128.75	11.31	103.79	10.39	117.25	10.63
2	45.68	45.68	53.0769	50.7692	46.7692	gi|157344266	unnamed protein product [Vitis vinifera]	0	auto - shared MS/MS	0	99	SINPDEAVAYGAAVQAAILSGEGNEK	iTRAQ4plex@N-term; iTRAQ4plex(K)@26		0.0331549	2861.5	954.84	2861.47	954.829	3	17	5.1.1.2603.2	114.71	1.33429	12.5307	0.908209	14.3825	1.22358	12.9781	101.01	9.85	158.21	12.45	96.01	10.15	130.55	11.18
2	45.68	45.68	53.0769	50.7692	46.7692	gi|157344266	unnamed protein product [Vitis vinifera]	0	auto - shared MS/MS	0	59	SINPDEAVAYGAAVQAAILSGEGNEK	iTRAQ4plex@N-term; iTRAQ4plex(K)@26		0.0510977	2861.52	954.846	2861.47	954.829	3	12	5.1.1.2591.3	113.493	1.09991	15.6826	0.974435	16.8131	1.23611	15.5256	70.17	8.19	90.6	9.49	71.56	8.66	91.62	9.38
2	45.68	45.68	53.0769	50.7692	46.7692	gi|157344266	unnamed protein product [Vitis vinifera]	1	auto	0	99	STIHDVVLVGGSTR	iTRAQ4plex@N-term		-0.0329617	1583.84	528.955	1583.88	528.966	3	18	15.1.1.1375.2	31.8255	1.79636	3.30165	1.50938	3.51793	1.34705	3.54917	1314.91	35.74	2772.74	51.97	2077.12	46.39	1870.94	42.7
2	45.68	45.68	53.0769	50.7692	46.7692	gi|157344266	unnamed protein product [Vitis vinifera]	0	auto - shared MS/MS	0	98	STIHDVVLVGGSTR	iTRAQ4plex@N-term		-0.938312	1582.94	528.653	1583.88	528.966	3	16	15.1.1.1591.2	54.5245	1.21608	26.7366			1.62553	25.584	22.97	4.69	32.79	5.66	11.41	3.74	39.44	6.08
2	45.68	45.68	53.0769	50.7692	46.7692	gi|157344266	unnamed protein product [Vitis vinifera]	0	auto - shared MS/MS	0	79	STIHDVVLVGGSTR	iTRAQ4plex@N-term		-0.954973	1582.92	528.647	1583.88	528.966	3	13	15.1.1.1592.2	54.6295	1.84656	28.5136	1.76452	29.5251	1.37729	30.694	17.48	4.12	37.89	6.08	32.28	5.74	25.43	5
2	45.68	45.68	53.0769	50.7692	46.7692	gi|157344266	unnamed protein product [Vitis vinifera]	0	no quant - weak signal	0	73	STIHDVVLVGGSTR	iTRAQ4plex@N-term		-1.94527	1581.93	528.317	1583.88	528.966	3	12	15.1.1.1661.3	58.1247							0	0	0	0.17	5.2	2.24	5.16	2.24
2	45.68	45.68	53.0769	50.7692	46.7692	gi|157344266	unnamed protein product [Vitis vinifera]	0	auto - shared MS/MS	0	40	STIHDVVLVGGSTR	iTRAQ4plex@N-term		-1.92788	1581.95	528.323	1583.88	528.966	3	17	15.1.1.1540.2	49.1664	1.0374	19.584	0.928384	20.9867	1.19678	19.267	46.15	6.63	56.2	7.48	44.84	6.86	58.34	7.49
2	45.68	45.68	53.0769	50.7692	46.7692	gi|157344266	unnamed protein product [Vitis vinifera]	0	auto - shared MS/MS	0	6	STIHDVVLVGGSTR	iTRAQ4plex@N-term		-1.92843	1581.95	528.323	1583.88	528.966	3	14	15.1.1.1554.2	50.6375	1.18918	19.2516	1.00017	20.8497	1.02173	20.3302	44.93	6.56	62.72	7.87	47.03	7	48.49	6.86
2	45.68	45.68	53.0769	50.7692	46.7692	gi|157344266	unnamed protein product [Vitis vinifera]	0	auto - shared MS/MS	0	4	STIHDVVLVGGSTR	iTRAQ4plex@N-term		-0.944903	1582.93	528.651	1583.88	528.966	3	14	15.1.1.1566.3	51.9409	1.28212	20.1894	1.26637	20.9202	1.23202	20.7305	39.62	6.16	59.63	7.68	52.51	7.35	51.56	7.07
2	45.68	45.68	53.0769	50.7692	46.7692	gi|157344266	unnamed protein product [Vitis vinifera]	0	auto - shared MS/MS	0	3	STIHDVVLVGGSTR	iTRAQ4plex@N-term		-0.933735	1582.94	528.654	1583.88	528.966	3	13	15.1.1.1574.2	52.7387	1.10136	19.8343	1.36243	19.4269	0.959201	20.9397	43.98	6.48	56.86	7.55	62.71	7.94	44.56	6.63
2	45.68	45.68	53.0769	50.7692	46.7692	gi|157344266	unnamed protein product [Vitis vinifera]	0	auto - low confidence	0	0	STIHDVVLVGGSTR	iTRAQ4plex@N-term		-0.0587765	1583.82	528.946	1583.88	528.966	3	10	15.1.1.1403.2	34.7666	1.16092	3.68952	0.889992	4.10604	0.888335	4.01324	1235.03	34.37	1683.06	40.77	1150.35	34.73	1158.87	33.51
2	45.68	45.68	53.0769	50.7692	46.7692	gi|157344266	unnamed protein product [Vitis vinifera]	0	auto - low confidence	0	0	STIHDVVLVGGSTR	iTRAQ4plex@N-term		-0.932453	1582.94	528.655	1583.88	528.966	3	14	15.1.1.1575.2	52.8437	0.981453	19.8159	0.73844	22.4313	0.984199	20.1212	46.22	6.63	53.25	7.28	35.72	6.16	48.05	6.78
2	45.68	45.68	53.0769	50.7692	46.7692	gi|157344266	unnamed protein product [Vitis vinifera]	0	auto - low confidence	0	0	STIHDVVLVGGSTR	iTRAQ4plex@N-term		-0.92751	1582.95	528.657	1583.88	528.966	3	12	15.1.1.1631.3	56.8031							4.89	2.24	22.77	4.69	22.66	4.8	19.43	4.36
2	45.68	45.68	53.0769	50.7692	46.7692	gi|157344266	unnamed protein product [Vitis vinifera]	0	auto - shared MS/MS	0	99	TTPSYVAFTDTER	iTRAQ4plex@N-term		-0.0419522	1630.75	816.384	1630.8	816.405	2	22	5.1.1.2078.2	59.8129	0.8997	1.1419	0.970526	1.15787	0.972028	1.13838	14610.8	117.82	15430.9	124.76	14840.5	123.31	15001.5	120.54
2	45.68	45.68	53.0769	50.7692	46.7692	gi|157344266	unnamed protein product [Vitis vinifera]	0	auto - no iTRAQ	0	98	TTPSYVAFTDTER	No iTRAQ4plex@N-term		-0.00401836	1486.69	744.352	1486.69	744.354	2	16	2.1.1.2166.2	64.423	2.03926	18.9191	3.88294	17.6522	0.390368	33.2521	38.9	6.16	93.12	9.64	158.08	12.33	16.04	4.69
2	45.68	45.68	53.0769	50.7692	46.7692	gi|157344266	unnamed protein product [Vitis vinifera]	0	auto - no iTRAQ	0	97	TTPSYVAFTDTER	No iTRAQ4plex@N-term		-0.00536106	1486.69	744.352	1486.69	744.354	2	17	2.1.1.2164.3	64.2571	2.30742	23.0681	4.89251	21.4548	0.727813	31.8557	25.43	5	68.88	8.31	130.21	11.18	19.55	4.9
2	45.68	45.68	53.0769	50.7692	46.7692	gi|157344266	unnamed protein product [Vitis vinifera]	0	auto - no iTRAQ	0	97	TTPSYVAFTDTER	No iTRAQ4plex@N-term		-0.0107319	1486.68	744.349	1486.69	744.354	2	16	2.1.1.2165.2	64.3187	2.53693	22.0228	5.0207	20.7266	0.692271	31.4551	27.31	5.2	81.33	9	143.5	11.75	19.97	5
2	45.68	45.68	53.0769	50.7692	46.7692	gi|157344266	unnamed protein product [Vitis vinifera]	0	auto - low confidence	0	0	TTPSYVAFTDTER	iTRAQ4plex@N-term		0.0228617	1630.82	816.417	1630.8	816.405	2	8	5.1.1.2435.3	97.2227	0.92014	8.27002	0.793617	8.95446	0.786246	8.78432	274.57	16.16	296.57	17.23	228.05	15.39	228.03	14.87
2	45.68	45.68	53.0769	50.7692	46.7692	gi|157344266	unnamed protein product [Vitis vinifera]	0	auto - shared MS/MS	0	3	VEIIANDQGNR	iTRAQ4plex@N-term		-0.00462006	1371.72	686.866	1371.72	686.869	2	18	7.1.1.2044.3	49.1105	1.08642	7.91071	0.792012	8.98783	0.932064	8.35976	276.55	16.25	352.69	18.68	229.23	15.59	272.27	16.19
2	45.68	45.68	53.0769	50.7692	46.7692	gi|157344266	unnamed protein product [Vitis vinifera]	0	auto - shared MS/MS	0	66	VQQLLQDFFNGK	iTRAQ4plex@N-term; Deamidated(N)@10; iTRAQ4plex(K)@12		-0.0121998	1724.92	863.468	1724.93	863.474	2	20	10.1.1.2426.2	85.4668	1.35448	1.52953	1.12699	1.64979	0.906821	1.71446	6749.62	80.53	10731.8	102.71	7960.94	90.71	6465.19	79.6
2	45.68	45.68	53.0769	50.7692	46.7692	gi|157344266	unnamed protein product [Vitis vinifera]	1	auto	0	99	VVPGPGDKPMITVTYK	iTRAQ4plex@N-term; iTRAQ4plex(K)@8; iTRAQ4plex(K)@16		-0.0149141	2133.21	712.077	2133.22	712.082	3	24	1.1.1.1382.3	34.2988	1.36906	1.38808	1.28428	1.45593	1.39818	1.40563	8171.57	88.62	13132.5	113.78	10983.2	106.69	12068.4	107.92
3	44.59	44.59	65.8929	61.9643	61.9643	gi|157338877	unnamed protein product [Vitis vinifera]	0	auto - shared MS/MS	2	99	AHGGFSVFAGVGER	iTRAQ4plex@N-term		0.00405075	1533.79	512.269	1533.78	512.268	3	14	1.1.1.1562.3	53.2241	1.34089	22.9597	1.40082	23.422	1.08438	24.5559	30.19	5.39	47.52	6.86	44.26	6.71	34.58	5.83
3	44.59	44.59	65.8929	61.9643	61.9643	gi|157338877	unnamed protein product [Vitis vinifera]	1	auto	2	99	ATSAAAAASPPPPPPAK	iTRAQ4plex@N-term; iTRAQ4plex(K)@17	cleaved Y-A@N-term	0.0104505	1789.01	597.343	1789	597.34	3	17	7.1.1.1982.2	42.623	0.556899	20.3066	0.615019	20.1864	0.385483	23.4721	61.57	7.62	40.25	6.48	39.63	6.32	25.07	5
3	44.59	44.59	65.8929	61.9643	61.9643	gi|157338877	unnamed protein product [Vitis vinifera]	0	auto - shared MS/MS	2	99	CALVYGQMNEPPGAR	iTRAQ4plex@N-term; Methylthio(C)@1		-0.957941	1793.88	897.945	1794.83	898.424	2	16	4.1.1.2362.3	75.5934	0.58463	1.98657	0.518359	2.14005	0.403193	2.28822	6203.31	76.47	4257.21	66.32	3365.27	58.87	2641.9	50.93
3	44.59	44.59	65.8929	61.9643	61.9643	gi|157338877	unnamed protein product [Vitis vinifera]	0	auto - shared MS/MS	2	99	DAEGQDVLLFIDNIFR	iTRAQ4plex@N-term		-0.0125423	2008.03	1005.02	2008.04	1005.03	2	24	3.1.1.2279.2	89.9881	0.883564	1.28124	0.983464	1.28898	1.09134	1.23436	11722.1	105.51	12158.1	110.86	12065.1	111.32	13512.9	114.14
3	44.59	44.59	65.8929	61.9643	61.9643	gi|157338877	unnamed protein product [Vitis vinifera]	0	auto - shared MS/MS	2	99	EAPSFVDQATEQQILVTGIK	iTRAQ4plex@N-term; iTRAQ4plex(K)@20		-0.0194553	2461.31	821.444	2461.33	821.451	3	23	5.1.1.2264.3	79.2707	0.756449	1.72828	0.872209	1.71741	0.978047	1.63616	7020.82	81.53	6234.3	79.8	6408.77	81.09	7253.17	83.6
3	44.59	44.59	65.8929	61.9643	61.9643	gi|157338877	unnamed protein product [Vitis vinifera]	1	auto	2	99	ESITSFQGVLDGK	iTRAQ4plex@N-term; iTRAQ4plex(K)@13		0.0146919	1667.91	556.978	1667.9	556.973	3	16	9.1.1.2349.2	76.6988	0.768393	2.52441	0.734588	2.6653	1.01102	2.38023	3252.25	55.5	2933.51	54.57	2500.31	51.19	3473.14	57.63
3	44.59	44.59	65.8929	61.9643	61.9643	gi|157338877	unnamed protein product [Vitis vinifera]	0	auto - shared MS/MS	2	99	FDEGLPPILTALEVLDNSIR	iTRAQ4plex@N-term		0.00794304	2355.29	786.104	2355.28	786.101	3	24	2.1.1.2440.2	93.1725	1.23573	3.85271	1.91852	3.61276	1.27571	3.90124	1112.73	32.65	1614.11	40.3	2234.2	47.09	1499.42	38.55
3	44.59	44.59	65.8929	61.9643	61.9643	gi|157338877	unnamed protein product [Vitis vinifera]	0	auto - shared MS/MS	2	99	FTQANSEVSALLGR	iTRAQ4plex@N-term		-0.0655767	1635.8	818.91	1635.87	818.942	2	24	4.1.1.2391.2	78.5839	0.833133	1.09895	0.914644	1.10822	0.930215	1.0846	16437.6	124.87	16075.8	127.66	15734.6	126.96	16151.1	125.03
3	44.59	44.59	65.8929	61.9643	61.9643	gi|157338877	unnamed protein product [Vitis vinifera]	0	auto - shared MS/MS	2	99	IGLFGGAGVGK	No iTRAQ4plex@N-term; iTRAQ4plex(K)@11		0.00373165	1118.66	560.338	1118.66	560.336	2	16	8.1.1.2191.3	65.4267	1.05714	3.18033	1.18043	3.21097	1.6805	2.92703	1741.43	40.76	2161.02	46.53	2151.35	47.29	3091.19	54.33
3	44.59	44.59	65.8929	61.9643	61.9643	gi|157338877	unnamed protein product [Vitis vinifera]	0	auto - shared MS/MS	2	99	IINVIGEPIDER	iTRAQ4plex@N-term		-0.00179719	1510.85	756.43	1510.85	756.431	2	21	6.1.1.2279.2	74.8446	1.08713	1.38309	1.23019	1.38605	1.15347	1.38847	9087.3	93.13	11596.7	107.71	11699.7	109.18	11071.9	103.72
3	44.59	44.59	65.8929	61.9643	61.9643	gi|157338877	unnamed protein product [Vitis vinifera]	0	auto - shared MS/MS	2	99	ILGEEHYNTAR	iTRAQ4plex@N-term	cleaved H-I@N-term	-0.00451973	1445.73	482.919	1445.74	482.92	3	19	1.1.1.1344.2	30.2619	0.951848	2.06558	0.952053	2.1428	1.09244	2.02967	4334.93	64.22	4843.62	69.72	4319.26	66.87	5002.18	69.4
3	44.59	44.59	65.8929	61.9643	61.9643	gi|157338877	unnamed protein product [Vitis vinifera]	0	auto - shared MS/MS	2	99	IPSAVGYQPTLATDLGGLQER	iTRAQ4plex@N-term		-0.0353954	2329.2	777.409	2329.24	777.421	3	22	2.1.1.2312.2	79.7431	1.05895	2.0727	1.27656	2.04515	1.23994	2.03288	4100.2	62.54	5096.84	71.53	5477.88	74.63	5370.16	72.17
3	44.59	44.59	65.8929	61.9643	61.9643	gi|157338877	unnamed protein product [Vitis vinifera]	1	auto	2	99	ITDEFTGAGAIGSVCQVIGAVVDVR	iTRAQ4plex@N-term; Methylthio(C)@15		0.015609	2666.37	889.797	2666.35	889.792	3	23	2.1.1.2436.2	92.7524	1.11613	7.03426	1.10667	7.3016	1.23207	6.99636	346.53	18.19	454.02	21.26	401.35	20.37	450.98	20.86
3	44.59	44.59	65.8929	61.9643	61.9643	gi|157338877	unnamed protein product [Vitis vinifera]	0	auto - shared MS/MS	2	99	LVLEVAQHLGENMVR	iTRAQ4plex@N-term		0.0165232	1851.03	618.018	1851.02	618.013	3	24	12.1.1.2375.3	85.4813	1.20891	5.89226	1.03696	6.33918	1.02266	6.24063	476.3	21.35	675.92	25.85	516.9	23.17	514.51	22.34
3	44.59	44.59	65.8929	61.9643	61.9643	gi|157338877	unnamed protein product [Vitis vinifera]	0	auto - no iTRAQ	2	99	PAPATTFAHLDATTVLSR	No iTRAQ4plex@N-term	cleaved D-P@N-term	0.00799821	1867.99	623.67	1867.98	623.667	3	21	11.1.1.2238.3	76.0833	0.990189	3.47154	0.770756	3.87028	0.722356	3.85136	1500.67	37.8	1744.31	41.67	1210.51	35.57	1145.03	33.36
3	44.59	44.59	65.8929	61.9643	61.9643	gi|157338877	unnamed protein product [Vitis vinifera]	0	auto - shared MS/MS	2	99	QISELGIYPAVDPLDSTSR	iTRAQ4plex@N-term; Cation:K(E)@4		-0.00765696	2242.09	748.372	2242.1	748.374	3	19	2.1.1.2319.2	80.4769	0.867814	2.11789	1.07853	2.06369	1.00767	2.07184	4338.67	64.18	4419.81	66.99	4897.28	70.47	4618.02	66.99
3	44.59	44.59	65.8929	61.9643	61.9643	gi|157338877	unnamed protein product [Vitis vinifera]	0	auto - shared MS/MS	2	99	TIAMDGTEGLVR	iTRAQ4plex@N-term		-0.00474649	1405.73	703.873	1405.74	703.875	2	19	6.1.1.2151.2	61.4992	1.24567	1.97297	1.43229	1.97342	1.46751	1.93872	4209.8	63.51	6155.78	78.27	6310.42	80.28	6525.64	79.46
3	44.59	44.59	65.8929	61.9643	61.9643	gi|157338877	unnamed protein product [Vitis vinifera]	0	auto - shared MS/MS	2	99	TVLIMELINNVAK	iTRAQ4plex@N-term; Deamidated(N)@9; iTRAQ4plex(K)@13		0.0237904	1746.04	583.022	1746.02	583.014	3	17	7.1.1.2407.3	87.0603	1.10529	5.16065	1.00707	5.4755	1.00871	5.37202	646.11	24.84	838.31	28.86	680.98	26.55	688.42	25.83
3	44.59	44.59	65.8929	61.9643	61.9643	gi|157338877	unnamed protein product [Vitis vinifera]	0	auto - shared MS/MS	2	99	VGLTGLTVAEHFR	iTRAQ4plex@N-term		0.0145716	1542.88	515.3	1542.86	515.295	3	14	15.1.1.1588.2	54.2094	0.68396	22.2576	0.297145	32.4091	0.607142	23.3564	44.44	6.48	35.68	6	13.82	4	28.5	5.2
3	44.59	44.59	65.8929	61.9643	61.9643	gi|157338877	unnamed protein product [Vitis vinifera]	0	auto - shared MS/MS	2	99	VLNTGSPITVPVGR	iTRAQ4plex@N-term		-0.00170082	1552.9	777.459	1552.91	777.46	2	24	5.1.1.2153.3	67.6815	1.08647	1.66118	1.29663	1.6418	1.06674	1.70019	6305.9	77.58	8042.4	89.77	8557.13	93.03	7105.36	83.38
3	44.59	44.59	65.8929	61.9643	61.9643	gi|157338877	unnamed protein product [Vitis vinifera]	0	auto - shared MS/MS	2	99	VVDLLAPYQR	iTRAQ4plex@N-term		-0.00754087	1316.75	659.382	1316.76	659.386	2	16	17.1.1.1426.3	37.2363	1.08318	2.2404	1.36941	2.18431	1.12235	2.26316	3474.34	57.58	4417.68	66.6	4979.33	70.85	4118.9	63.48
3	44.59	44.59	65.8929	61.9643	61.9643	gi|157338877	unnamed protein product [Vitis vinifera]	0	auto - shared MS/MS	1.52288	97	NLQDIIAILGMDELSEDDKLTVAR	iTRAQ4plex@N-term; Oxidation(M)@11; iTRAQ4plex(K)@19	missed K-L@19	0.043176	2975.62	744.911	2975.57	744.9	4	14	10.1.1.2435.3	86.4556	0.896677	9.17862	0.920379	9.45046	1.02377	9.01967	226.31	14.66	238.21	15.49	217.99	15	244.73	15.36
3	44.59	44.59	65.8929	61.9643	61.9643	gi|157338877	unnamed protein product [Vitis vinifera]	0	no quant - weak signal	0.60206	75	PPPPPPAK	No iTRAQ4plex@N-term; iTRAQ4plex(K)@8	cleaved S-P@N-term	-0.0126697	943.549	472.782	943.561	472.788	2	9	4.1.1.1956.3	36.8017							0	0.21	9.78	3	0	0.59	0	0
3	44.59	44.59	65.8929	61.9643	61.9643	gi|157338877	unnamed protein product [Vitis vinifera]	0	auto - no iTRAQ	0.366532	57	PITVPVGR	No iTRAQ4plex@N-term	cleaved S-P@N-term	0.0102758	837.518	419.766	837.507	419.761	2	12	5.1.1.2157.2	68.0561	0.730984	13.4673	0.567017	15.2046	0.565431	14.8101	117.32	10.54	100.67	10.1	69.62	8.54	70.07	8.25
3	44.59	44.59	65.8929	61.9643	61.9643	gi|157338877	unnamed protein product [Vitis vinifera]	0	no quant - weak signal	0.0511593	11.1125	SPPPPPPAK	No iTRAQ4plex@N-term; iTRAQ4plex(K)@9	cleaved A-S@N-term	0.0132205	1030.61	516.311	1030.59	516.304	2	9	7.1.1.1993.2	43.7652							4.31	2	0	0.28	0	0	0	0
3	44.59	44.59	65.8929	61.9643	61.9643	gi|157338877	unnamed protein product [Vitis vinifera]	0	no quant - weak signal	0.0195246	4.39615	SAAAAASPPPPPPAK	iTRAQ4plex@N-term; Phospho(S)@7; iTRAQ4plex(K)@15	cleaved T-S@N-term	-0.0261969	1696.85	566.625	1696.88	566.634	3	12	4.1.1.2009.2	39.3941							11.56	3.32	13.03	3.61	9.14	3.16	20.1	4.36
3	44.59	44.59	65.8929	61.9643	61.9643	gi|157338877	unnamed protein product [Vitis vinifera]	0	no quant - weak signal	0.0094515	2.15278	AVDYATSAAAAASP	iTRAQ4plex@N-term; iTRAQ4plex(Y)@4; iTRAQ4plex(S)@7	cleaved P-P@C-term	-0.0405024	1696.86	566.627	1696.9	566.641	3	13	3.1.1.1786.2	39.6712							13.9	3.61	4.12	2.24	11.75	3.46	22.14	4.58
3	44.59	44.59	65.8929	61.9643	61.9643	gi|157338877	unnamed protein product [Vitis vinifera]	1	auto	0.00613854	1.40351	ATSAAAAAS	iTRAQ4plex@N-term; Dehydrated(S)@9	cleaved Y-A@N-term; cleaved S-P@C-term	0.0132709	845.45	423.732	845.436	423.726	2	11	7.1.1.1989.2	43.3499	1.48207	30.268					16.6	4	28.88	5.29	12.03	3.61	5.87	2.45
3	44.59	44.59	65.8929	61.9643	61.9643	gi|157338877	unnamed protein product [Vitis vinifera]	0	auto - shared MS/MS	0.00445484	1.02052	LLRSSVR	iTRAQ4plex@N-term	cleaved S-L@N-term; missed R-S@3	-0.0321626	973.583	487.799	973.615	487.815	2	11	10.1.1.2333.3	75.7557	2.34005	3.60205	3.09145	3.54569	3.73106	3.4464	1033.61	31.89	2839.24	52.78	3344.15	58.43	4073.52	62.56
3	44.59	44.59	65.8929	61.9643	61.9643	gi|157338877	unnamed protein product [Vitis vinifera]	0	auto - shared MS/MS	0.00360946	0.827664	PGARARVGLTGLTVAEHFR	iTRAQ4plex@N-term	cleaved P-P@N-term; missed R-A@4; missed R-V@6	-0.00732752	2151.21	718.076	2151.21	718.079	3	10	10.1.1.2675.3	111.436	0.868062	28.3409	0.988251	28.4124	1.38919	25.7266	24.22	4.8	24.68	5	25.05	5.1	35.54	5.83
3	44.59	44.59	65.8929	61.9643	61.9643	gi|157338877	unnamed protein product [Vitis vinifera]	0	auto - no iTRAQ	0.00219921	0.505107	TGSPITVPVGR	No iTRAQ4plex@N-term; Dehydrated(S)@3	cleaved N-T@N-term	-0.00251999	1064.6	533.305	1064.6	533.306	2	14	2.1.1.2159.2	63.6926	5.25654	11.0169	8.25891	10.8042	0.119371	57.6791	99.77	10.25	615.63	24.49	862.36	28.84	12.58	7.14
3	44.59	44.59	65.8929	61.9643	61.9643	gi|157338877	unnamed protein product [Vitis vinifera]	0	auto - low confidence	0.000121873	0.0280584	GAVVDVRFDEGLP	No iTRAQ4plex@N-term; Oxidation(R)@7; Oxidation(F)@8; Oxidation(D)@9	cleaved I-G@N-term; cleaved P-P@C-term; missed R-F@7	-0.035127	1420.65	711.331	1420.68	711.349	2	11	6.1.1.2103.2	56.4848	1.3972	4.35013	3.10145	3.89393	3.45524	3.82663	836.98	28.37	1372.76	37.43	2716.73	52.07	3054.74	54.25
3	44.59	44.59	65.8929	61.9643	61.9643	gi|157338877	unnamed protein product [Vitis vinifera]	0	auto - shared MS/MS	0	99	AHGGFSVFAGVGER	iTRAQ4plex@N-term		0.0271192	1533.81	512.277	1533.78	512.268	3	14	1.1.1.1470.3	43.5529	1.23563	17.7309	1.21256	18.4032	1.11741	18.4878	52.19	7.07	75.7	8.66	66.23	8.25	61.6	7.75
3	44.59	44.59	65.8929	61.9643	61.9643	gi|157338877	unnamed protein product [Vitis vinifera]	0	auto - shared MS/MS	0	99	AHGGFSVFAGVGER	iTRAQ4plex@N-term		0.00917708	1533.79	512.271	1533.78	512.268	3	15	1.1.1.1500.3	46.7071	1.49725	20.5146	1.67753	20.6378	1.6102	20.58	36.3	5.92	63.8	7.94	63.73	8.06	61.74	7.75
3	44.59	44.59	65.8929	61.9643	61.9643	gi|157338877	unnamed protein product [Vitis vinifera]	0	auto - shared MS/MS	0	99	AHGGFSVFAGVGER	iTRAQ4plex@N-term		0.0102756	1533.79	512.271	1533.78	512.268	3	14	1.1.1.1501.3	46.8122	1.34609	18.5807	1.00745	20.6923	1.15735	19.5418	45.8	6.63	72.37	8.43	48.29	7.14	55.99	7.35
3	44.59	44.59	65.8929	61.9643	61.9643	gi|157338877	unnamed protein product [Vitis vinifera]	0	auto - shared MS/MS	0	99	AHGGFSVFAGVGER	iTRAQ4plex@N-term		0.0100925	1533.79	512.271	1533.78	512.268	3	14	1.1.1.1530.3	49.861	1.50745	22.9183	2.00482	22.2816	1.45643	23.5042	29.03	5.29	51.37	7.14	60.91	7.81	44.66	6.63
3	44.59	44.59	65.8929	61.9643	61.9643	gi|157338877	unnamed protein product [Vitis vinifera]	0	auto - shared MS/MS	0	99	AHGGFSVFAGVGER	iTRAQ4plex@N-term		0.0214437	1533.8	512.275	1533.78	512.268	3	14	1.1.1.1531.3	49.9661	1.26878	23.5739	1.19242	24.7784	1.48686	23.1778	29.2	5.29	43.49	6.56	36.44	6.16	45.86	6.63
3	44.59	44.59	65.8929	61.9643	61.9643	gi|157338877	unnamed protein product [Vitis vinifera]	0	auto - shared MS/MS	0	95	AHGGFSVFAGVGER	iTRAQ4plex@N-term		0.011191	1533.79	512.271	1533.78	512.268	3	13	1.1.1.1561.3	53.119	0.764723	23.4502	1.03517	22.1465	0.595619	25.8588	38.02	6	34.13	5.92	41.19	6.4	23.92	4.9
3	44.59	44.59	65.8929	61.9643	61.9643	gi|157338877	unnamed protein product [Vitis vinifera]	0	no quant - weak signal	0	93	AHGGFSVFAGVGER	iTRAQ4plex@N-term		0.0185143	1533.8	512.274	1533.78	512.268	3	13	1.1.1.1497.2	46.3491							15.97	3.87	8.19	3	16.07	4	16.55	4
3	44.59	44.59	65.8929	61.9643	61.9643	gi|157338877	unnamed protein product [Vitis vinifera]	0	no quant - weak signal	0	85	AHGGFSVFAGVGER	iTRAQ4plex@N-term		0.0172327	1533.8	512.273	1533.78	512.268	3	12	1.1.1.1606.3	56.4029							0	0.42	19.57	4.24	0	1.19	0	0
3	44.59	44.59	65.8929	61.9643	61.9643	gi|157338877	unnamed protein product [Vitis vinifera]	0	auto - shared MS/MS	0	83	AHGGFSVFAGVGER	iTRAQ4plex@N-term		0.0110079	1533.79	512.271	1533.78	512.268	3	12	1.1.1.1560.2	52.9711	1.40921	21.3035	1.45499	21.7791	1.03283	23.3248	34.3	5.74	56.74	7.48	52.23	7.28	37.42	6.08
3	44.59	44.59	65.8929	61.9643	61.9643	gi|157338877	unnamed protein product [Vitis vinifera]	0	auto - shared MS/MS	0	50	AHGGFSVFAGVGER	iTRAQ4plex@N-term		0.0135711	1533.79	512.272	1533.78	512.268	3	11	1.1.1.1471.3	43.658	1.28751	18.3624	1.46863	18.3848	1.35877	18.4812	47.95	6.78	72.47	8.49	73.7	8.66	68.82	8.19
3	44.59	44.59	65.8929	61.9643	61.9643	gi|157338877	unnamed protein product [Vitis vinifera]	0	no quant - weak signal	0	0	AHGGFSVFAGVGER	No iTRAQ4plex@N-term; Oxidation(H)@2; Oxidation(F)@8		-0.0152733	1421.65	711.834	1421.67	711.842	2	8	3.1.1.1875.2	47.6337							0	0.21	9.78	3	0	0.59	0	0
3	44.59	44.59	65.8929	61.9643	61.9643	gi|157338877	unnamed protein product [Vitis vinifera]	0	no quant - weak signal	0	99	ATSAAAAASPPPPPPAK	No iTRAQ4plex@N-term; Methyl(T)@2; iTRAQ4plex(K)@17	cleaved Y-A@N-term	-0.00966162	1658.9	553.975	1658.91	553.978	3	16	3.1.1.1785.3	39.6103							5.28	2.24	4.81	2.24	8.37	2.83	0	0.41
3	44.59	44.59	65.8929	61.9643	61.9643	gi|157338877	unnamed protein product [Vitis vinifera]	0	no quant - weak signal	0	99	ATSAAAAASPPPPPPAK	No iTRAQ4plex@N-term; Methyl(T)@2; iTRAQ4plex(K)@17	cleaved Y-A@N-term	-0.0152532	1658.9	553.973	1658.91	553.978	3	16	4.1.1.2009.3	39.4368							3.96	2	15.82	3.87	5.3	2.45	5.13	2.24
3	44.59	44.59	65.8929	61.9643	61.9643	gi|157338877	unnamed protein product [Vitis vinifera]	1	auto	0	99	ATSAAAAASPPPPPPAK	No iTRAQ4plex@N-term; Methyl(T)@2; iTRAQ4plex(K)@17	cleaved Y-A@N-term	-0.00957731	1658.9	553.975	1658.91	553.978	3	17	4.1.1.2010.3	39.54							5.34	2.24	1.9	1.73	30.72	5.39	12.57	3.61
3	44.59	44.59	65.8929	61.9643	61.9643	gi|157338877	unnamed protein product [Vitis vinifera]	1	auto	0	99	ATSAAAAASPPPPPPAK	iTRAQ4plex@N-term; iTRAQ4plex(K)@17	cleaved Y-A@N-term	0.0014793	1789	597.34	1789	597.34	3	17	7.1.1.1980.3	42.4585	0.767017	27.9937	0.592487	31.4981			26.4	5	23.77	4.9	16.37	4.12	12.16	3.46
3	44.59	44.59	65.8929	61.9643	61.9643	gi|157338877	unnamed protein product [Vitis vinifera]	1	auto	0	99	ATSAAAAASPPPPPPAK	iTRAQ4plex@N-term; iTRAQ4plex(K)@17	cleaved Y-A@N-term	0.0131968	1789.01	597.344	1789	597.34	3	17	7.1.1.1981.3	42.5621	0.743446	20.6162	0.678766	21.9157	0.420254	25.3716	49.65	6.86	43.33	6.63	35.27	6	22.04	4.69
3	44.59	44.59	65.8929	61.9643	61.9643	gi|157338877	unnamed protein product [Vitis vinifera]	0	no quant - weak signal	0	99	ATSAAAAASPPPPPPAK	iTRAQ4plex@N-term; iTRAQ4plex(K)@17	cleaved Y-A@N-term	0.0158103	1789.01	448.261	1789	448.257	4	16	7.1.1.1990.3	43.4964							0	0.09	4.35	2	0	0.26	0	0
3	44.59	44.59	65.8929	61.9643	61.9643	gi|157338877	unnamed protein product [Vitis vinifera]	1	auto	0	99	ATSAAAAASPPPPPPAK	iTRAQ4plex@N-term; iTRAQ4plex(K)@17	cleaved Y-A@N-term	-0.0153543	1788.98	597.335	1789	597.34	3	16	8.1.1.1977.2	43.4229	1.40268	22.3278	0.768267	27.1868	0.683773	27.2509	31.18	5.48	51.34	7.07	25.07	5.2	22.52	4.69
3	44.59	44.59	65.8929	61.9643	61.9643	gi|157338877	unnamed protein product [Vitis vinifera]	1	auto	0	99	ATSAAAAASPPPPPPAK	iTRAQ4plex@N-term; iTRAQ4plex(K)@17	cleaved Y-A@N-term	-0.00217195	1789	597.339	1789	597.34	3	16	8.1.1.1978.2	43.5266	1.22658	21.4773	0.633235	27.2035	0.891497	23.594	35.49	5.83	51.1	7.07	23.52	5.1	33.42	5.66
3	44.59	44.59	65.8929	61.9643	61.9643	gi|157338877	unnamed protein product [Vitis vinifera]	0	no quant - weak signal	0	99	ATSAAAAASPPPPPPAK	iTRAQ4plex@N-term; iTRAQ4plex(K)@17	cleaved Y-A@N-term	-0.00107342	1789	597.34	1789	597.34	3	16	8.1.1.1979.2	43.6303							0	0.51	23.92	4.69	0	1.45	0	0
3	44.59	44.59	65.8929	61.9643	61.9643	gi|157338877	unnamed protein product [Vitis vinifera]	0	no quant - weak signal	0	97	ATSAAAAASPPPPPPAK	No iTRAQ4plex@N-term; iTRAQ4plex(K)@17	cleaved Y-A@N-term	-0.00347012	1644.89	549.305	1644.9	549.306	3	14	4.1.1.2007.2	39.1879							0	0.12	5.44	2.24	0	0.33	0	0
3	44.59	44.59	65.8929	61.9643	61.9643	gi|157338877	unnamed protein product [Vitis vinifera]	0	no quant - weak signal	0	97	ATSAAAAASPPPPPPAK	No iTRAQ4plex@N-term; Methyl(T)@2; iTRAQ4plex(K)@17	cleaved Y-A@N-term	-0.0073802	1658.9	553.975	1658.91	553.978	3	15	4.1.1.2008.2	39.291							0	0.07	3.26	1.73	0	0.2	0	0
3	44.59	44.59	65.8929	61.9643	61.9643	gi|157338877	unnamed protein product [Vitis vinifera]	0	no quant - weak signal	0	96	ATSAAAAASPPPPPPAK	iTRAQ4plex@N-term; iTRAQ4plex(S)@3; iTRAQ4plex(K)@17	cleaved Y-A@N-term	0.0182179	1933.12	645.38	1933.1	645.374	3	14	17.1.1.1336.2	27.7371							0	1.12	52.18	6.93	0	3.16	0	0
3	44.59	44.59	65.8929	61.9643	61.9643	gi|157338877	unnamed protein product [Vitis vinifera]	0	no quant - weak signal	0	86	ATSAAAAASPPPPPPAK	No iTRAQ4plex@N-term; iTRAQ4plex(K)@17	cleaved Y-A@N-term	0.00238885	1644.9	549.307	1644.9	549.306	3	13	4.1.1.2005.2	39.0246							0	0	0	0	0	0.23	5.42	2.24
3	44.59	44.59	65.8929	61.9643	61.9643	gi|157338877	unnamed protein product [Vitis vinifera]	0	no quant - weak signal	0	85	ATSAAAAASPPPPPPAK	No iTRAQ4plex@N-term; iTRAQ4plex(K)@17	cleaved Y-A@N-term	-0.00713198	1644.89	549.303	1644.9	549.306	3	13	4.1.1.2006.2	39.0849							0	0	0	0	0	0.19	4.34	2
3	44.59	44.59	65.8929	61.9643	61.9643	gi|157338877	unnamed protein product [Vitis vinifera]	0	no quant - weak signal	0	75	ATSAAAAASPPPPPPAK	Delta:H(2)C(2)@N-term; iTRAQ4plex(K)@17	cleaved Y-A@N-term	-0.0353432	1670.88	836.445	1670.91	836.463	2	14	3.1.1.1825.3	43.3322							0	0.35	16.31	3.87	0	0.99	0	0
3	44.59	44.59	65.8929	61.9643	61.9643	gi|157338877	unnamed protein product [Vitis vinifera]	0	auto - low confidence	0	0	AVDYATSAAAAASP	iTRAQ4plex@N-term; iTRAQ4plex(Y)@4; iTRAQ4plex(S)@7	cleaved P-P@C-term	-0.0484554	1696.85	566.624	1696.9	566.641	3	10	4.1.1.2010.2	39.4972							5.03	2.24	16.21	4	23.58	4.9	32.37	5.57
3	44.59	44.59	65.8929	61.9643	61.9643	gi|157338877	unnamed protein product [Vitis vinifera]	0	auto - shared MS/MS	0	99	CALVYGQMNEPPGAR	iTRAQ4plex@N-term; Methylthio(C)@1; Oxidation(M)@8		0.00920006	1810.84	604.62	1810.83	604.617	3	16	4.1.1.2280.2	66.9872	0.994869	7.909	1.43247	7.44577	0.772189	8.67154	290.86	16.64	339.68	18.55	436.05	20.78	237.24	15.46
3	44.59	44.59	65.8929	61.9643	61.9643	gi|157338877	unnamed protein product [Vitis vinifera]	0	auto - shared MS/MS	0	99	CALVYGQMNEPPGAR	iTRAQ4plex@N-term; Methylthio(C)@1; Oxidation(M)@8		0.0101155	1810.84	604.62	1810.83	604.617	3	17	4.1.1.2281.3	67.1346	1.17295	7.67723	1.46796	7.50539	0.934045	8.29466	285.41	16.52	392.98	19.82	438.48	20.95	281.59	16.73
3	44.59	44.59	65.8929	61.9643	61.9643	gi|157338877	unnamed protein product [Vitis vinifera]	0	auto - shared MS/MS	0	99	CALVYGQMNEPPGAR	iTRAQ4plex@N-term; Methylthio(C)@1		0.00764673	1794.84	599.288	1794.83	599.285	3	16	4.1.1.2359.3	75.28	1.28038	5.26006	1.32234	5.38736	1.15752	5.48443	584.95	23.69	879.18	29.51	809.52	28.76	715.2	26.45
3	44.59	44.59	65.8929	61.9643	61.9643	gi|157338877	unnamed protein product [Vitis vinifera]	0	auto - low confidence	0	0	CALVYGQMNEPPGAR	iTRAQ4plex@N-term; Methylthio(C)@1; Oxidation(M)@8; Cation:K(E)@10		0.0445634	1848.83	617.284	1848.78	617.269	3	10	4.1.1.2282.3	67.2392	1.34247	7.1884	1.78367	6.95993	0.97077	7.9365	308.17	17.2	485.64	22	575.27	23.92	316	17.83
3	44.59	44.59	65.8929	61.9643	61.9643	gi|157338877	unnamed protein product [Vitis vinifera]	0	auto - shared MS/MS	0	99	DAEGQDVLLFIDNIFR	iTRAQ4plex@N-term		-0.000336108	2008.04	1005.03	2008.04	1005.03	2	23	3.1.1.2278.2	89.8831	0.896644	1.31333	0.9915	1.32382	1.09555	1.2692	11070	102.55	11651.6	108.47	11487	108.63	12810.3	111.14
3	44.59	44.59	65.8929	61.9643	61.9643	gi|157338877	unnamed protein product [Vitis vinifera]	0	auto - shared MS/MS	0	99	DAEGQDVLLFIDNIFR	iTRAQ4plex@N-term		0.007921	2008.05	670.356	2008.04	670.354	3	17	3.1.1.2309.2	93.1387	0.7212	19.0453	0.656861	20.3302	0.590358	20.5901	59.19	7.48	50.11	7.14	40.69	6.48	36.91	6
3	44.59	44.59	65.8929	61.9643	61.9643	gi|157338877	unnamed protein product [Vitis vinifera]	0	auto - shared MS/MS	0	99	DAEGQDVLLFIDNIFR	iTRAQ4plex@N-term		0.00224512	2008.04	670.354	2008.04	670.354	3	17	3.1.1.2338.2	96.1837	0.730576	18.5519	0.960716	17.7333	1.11887	16.808	62.36	7.68	53.48	7.42	62.7	8	73.7	8.43
3	44.59	44.59	65.8929	61.9643	61.9643	gi|157338877	unnamed protein product [Vitis vinifera]	0	auto - shared MS/MS	0	99	DAEGQDVLLFIDNIFR	iTRAQ4plex@N-term		0.00462533	2008.04	670.355	2008.04	670.354	3	17	3.1.1.2339.2	96.2887	0.872733	16.0685	0.776341	17.2609	0.769705	16.933	74.77	8.43	76.6	8.77	60.75	7.94	60.79	7.68
3	44.59	44.59	65.8929	61.9643	61.9643	gi|157338877	unnamed protein product [Vitis vinifera]	0	auto - shared MS/MS	0	99	DAEGQDVLLFIDNIFR	iTRAQ4plex@N-term		0.00206203	2008.04	670.354	2008.04	670.354	3	16	3.1.1.2368.3	99.3771	1.41392	19.5637	1.14906	21.2517	1.23379	20.4881	40.53	6.24	67.27	8.12	48.74	7.14	52.82	7.14
3	44.59	44.59	65.8929	61.9643	61.9643	gi|157338877	unnamed protein product [Vitis vinifera]	0	auto - shared MS/MS	0	99	DAEGQDVLLFIDNIFR	iTRAQ4plex@N-term		1.00669	2009.05	670.689	2008.04	670.354	3	15	3.1.1.2432.3	105.956	0.842101	31.3605			0.930646	31.0506	20.03	4.36	19.8	4.47	17.39	4.24	19.69	4.36
3	44.59	44.59	65.8929	61.9643	61.9643	gi|157338877	unnamed protein product [Vitis vinifera]	0	auto - shared MS/MS	0	99	DAEGQDVLLFIDNIFR	iTRAQ4plex@N-term		0.0101919	2008.05	670.357	2008.04	670.354	3	18	4.1.1.2499.3	89.9623	0.988429	8.28396	1.04981	8.4232	0.858787	8.75988	264.65	15.87	307.07	17.55	290.77	17.2	240.07	15.33
3	44.59	44.59	65.8929	61.9643	61.9643	gi|157338877	unnamed protein product [Vitis vinifera]	0	auto - shared MS/MS	0	27	DAEGQDVLLFIDNIFR	iTRAQ4plex@N-term		2.05087	2010.09	671.037	2008.04	670.354	3	12	3.1.1.2401.3	102.832	1.66017	31.7722					14.46	3.74	28.18	5.2	4.06	2.45	16	3.87
3	44.59	44.59	65.8929	61.9643	61.9643	gi|157338877	unnamed protein product [Vitis vinifera]	0	auto - shared MS/MS	0	10	DAEGQDVLLFIDNIFR	iTRAQ4plex@N-term		0.007921	2008.05	670.356	2008.04	670.354	3	16	3.1.1.2308.2	93.0337	0.997554	14.2462	1.13389	14.2479	1.09174	14.1834	89.24	9.22	104.5	10.25	105.9	10.39	102.91	10
3	44.59	44.59	65.8929	61.9643	61.9643	gi|157338877	unnamed protein product [Vitis vinifera]	0	auto - shared MS/MS	0	1	DAEGQDVLLFIDNIFR	iTRAQ4plex@N-term		0.982995	2009.02	1005.52	2008.04	1005.03	2	12	3.1.1.2450.2	107.59	1.1835	11.3772	1.47433	11.1527	1.25688	11.4289	129.6	11.14	180.05	13.42	199.97	14.21	172.06	12.96
3	44.59	44.59	65.8929	61.9643	61.9643	gi|157338877	unnamed protein product [Vitis vinifera]	0	auto - shared MS/MS	0	99	EAPSFVDQATEQQILVTGIK	iTRAQ4plex@N-term; iTRAQ4plex(K)@20		-0.0170751	2461.31	821.445	2461.33	821.451	3	23	5.1.1.2263.3	79.1662	0.748296	1.67264	0.901905	1.64004	0.997665	1.57043	7548.35	84.53	6630.49	82.38	7124.9	85.37	7954.58	87.58
3	44.59	44.59	65.8929	61.9643	61.9643	gi|157338877	unnamed protein product [Vitis vinifera]	0	auto - shared MS/MS	0	99	EAPSFVDQATEQQILVTGIK	iTRAQ4plex@N-term; iTRAQ4plex(K)@20		-0.989833	2460.34	821.121	2461.33	821.451	3	15	5.1.1.2432.3	96.9076	1.36355	7.91229	1.24396	8.33928	1.03409	8.5866	251.82	15.56	403.07	19.92	327.84	18.36	275.06	16.4
3	44.59	44.59	65.8929	61.9643	61.9643	gi|157338877	unnamed protein product [Vitis vinifera]	0	auto - shared MS/MS	0	99	EAPSFVDQATEQQILVTGIK	iTRAQ4plex@N-term; iTRAQ4plex(K)@20		-1.0066	2460.32	821.115	2461.33	821.451	3	15	6.1.1.2601.3	108.297	1.40115	16.8208	1.17873	18.1245	1.29866	17.3964	55.09	7.28	90.61	9.43	67.96	8.43	75.57	8.55
3	44.59	44.59	65.8929	61.9643	61.9643	gi|157338877	unnamed protein product [Vitis vinifera]	0	auto - shared MS/MS	0	98	EAPSFVDQATEQQILVTGIK	iTRAQ4plex@N-term; iTRAQ4plex(K)@20		-0.0236086	2461.31	821.443	2461.33	821.451	3	14	6.1.1.2528.2	100.957	1.23768	12.6575	1.14067	13.3748	1.30743	12.7213	102.28	9.9	148.6	12.12	122.1	11.27	141.25	11.66
3	44.59	44.59	65.8929	61.9643	61.9643	gi|157338877	unnamed protein product [Vitis vinifera]	0	auto - shared MS/MS	0	97	EAPSFVDQATEQQILVTGIK	iTRAQ4plex@N-term; iTRAQ4plex(K)@20		-1.03425	2460.3	821.106	2461.33	821.451	3	14	6.1.1.2568.2	104.791	1.54599	15.6997	1.51487	16.2601	1.60084	15.8591	61.12	7.68	110.92	10.44	96.9	10	103.35	10
3	44.59	44.59	65.8929	61.9643	61.9643	gi|157338877	unnamed protein product [Vitis vinifera]	0	auto - shared MS/MS	0	92	EAPSFVDQATEQQILVTGIK	iTRAQ4plex@N-term; iTRAQ4plex(K)@20		-0.0348348	2461.3	821.439	2461.33	821.451	3	13	5.1.1.2370.3	90.3949	1.08648	5.43468	0.93137	5.86969	0.948555	5.72058	586.69	23.66	748.26	27.26	571.87	24.39	587.83	23.85
3	44.59	44.59	65.8929	61.9643	61.9643	gi|157338877	unnamed protein product [Vitis vinifera]	0	auto - shared MS/MS	0	90	EAPSFVDQATEQQILVTGIK	iTRAQ4plex@N-term; iTRAQ4plex(K)@20		-0.0344687	2461.3	821.439	2461.33	821.451	3	13	5.1.1.2401.2	93.6091	1.05518	7.13754	0.919913	7.67163	0.859934	7.66894	344.95	18.14	427.27	20.62	332.1	18.55	313.33	17.49
3	44.59	44.59	65.8929	61.9643	61.9643	gi|157338877	unnamed protein product [Vitis vinifera]	0	auto - shared MS/MS	0	84	EAPSFVDQATEQQILVTGIK	iTRAQ4plex@N-term; iTRAQ4plex(K)@20		-2.0286	2459.3	820.775	2461.33	821.451	3	13	6.1.1.2570.3	105.044	1.39745	15.8369	1.4135	16.3091	1.47349	15.9426	62.38	7.75	102.33	10.05	92.28	9.75	97.09	9.7
3	44.59	44.59	65.8929	61.9643	61.9643	gi|157338877	unnamed protein product [Vitis vinifera]	0	auto - shared MS/MS	0	79	EAPSFVDQATEQQILVTGIK	iTRAQ4plex@N-term; iTRAQ4plex(K)@20		-1.04304	2460.29	821.103	2461.33	821.451	3	13	6.1.1.2523.3	100.475	1.17909	11.9002	1.07434	12.6199	1.17995	12.1056	118.12	10.63	163.49	12.73	132.81	11.75	147.22	11.92
3	44.59	44.59	65.8929	61.9643	61.9643	gi|157338877	unnamed protein product [Vitis vinifera]	0	auto - shared MS/MS	0	57	EAPSFVDQATEQQILVTGIK	iTRAQ4plex@N-term; Deamidated(Q)@13; iTRAQ4plex(K)@20		0.0143272	2462.33	821.784	2462.31	821.779	3	12	5.1.1.2463.2	100.122	1.45391	8.68568	0.973727	9.93796	1.1103	9.36739	203.48	14	347.28	18.41	207.36	14.87	238.64	15.17
3	44.59	44.59	65.8929	61.9643	61.9643	gi|157338877	unnamed protein product [Vitis vinifera]	0	auto - shared MS/MS	0	49	EAPSFVDQATEQQILVTGIK	iTRAQ4plex@N-term; iTRAQ4plex(K)@20		-0.0489328	2461.28	821.435	2461.33	821.451	3	12	5.1.1.2583.3	112.653	1.07571	14.5104	0.98344	15.3798	0.930247	15.3227	82.78	8.89	104.53	10.2	85.2	9.38	81.34	8.89
3	44.59	44.59	65.8929	61.9643	61.9643	gi|157338877	unnamed protein product [Vitis vinifera]	0	auto - shared MS/MS	0	34	EAPSFVDQATEQQILVTGIK	iTRAQ4plex@N-term; iTRAQ4plex(K)@20		-0.989211	2460.34	821.121	2461.33	821.451	3	12	6.1.1.2573.3	105.359	1.11669	15.6591	1.31711	15.5668	1.48318	14.9756	70.13	8.19	91.93	9.59	96.67	9.95	109.87	10.3
3	44.59	44.59	65.8929	61.9643	61.9643	gi|157338877	unnamed protein product [Vitis vinifera]	0	auto - shared MS/MS	0	33	EAPSFVDQATEQQILVTGIK	iTRAQ4plex@N-term; iTRAQ4plex(K)@20		-0.0306238	2461.3	821.441	2461.33	821.451	3	12	5.1.1.2400.2	93.5041	1.0889	6.97181	0.92573	7.55747	1.05885	7.14366	356.19	18.44	455.29	21.26	345.09	19	398.38	19.61
3	44.59	44.59	65.8929	61.9643	61.9643	gi|157338877	unnamed protein product [Vitis vinifera]	0	auto - shared MS/MS	0	29	EAPSFVDQATEQQILVTGIK	iTRAQ4plex@N-term; iTRAQ4plex(K)@20		-1.05018	2460.28	821.101	2461.33	821.451	3	12	6.1.1.2667.2	115.18	1.14134	11.8334	1.20499	12.0731	1.21473	11.8796	121.37	10.77	162.61	12.73	153.06	12.53	155.73	12.3
3	44.59	44.59	65.8929	61.9643	61.9643	gi|157338877	unnamed protein product [Vitis vinifera]	0	auto - shared MS/MS	0	25	EAPSFVDQATEQQILVTGIK	iTRAQ4plex@N-term; iTRAQ4plex(K)@20		-0.0357503	2461.3	821.439	2461.33	821.451	3	11	5.1.1.2608.2	115.235	1.21386	9.8522	1.10078	10.4444	1.09627	10.2684	170.22	12.77	242.55	15.49	196.1	14.25	197.11	13.82
3	44.59	44.59	65.8929	61.9643	61.9643	gi|157338877	unnamed protein product [Vitis vinifera]	0	auto - shared MS/MS	0	23	EAPSFVDQATEQQILVTGIK	iTRAQ4plex@N-term; iTRAQ4plex(K)@20		-0.0226931	2461.31	821.443	2461.33	821.451	3	11	6.1.1.2526.2	100.747	1.46815	12.7456	1.36871	13.361	1.4288	13.0386	94.44	9.54	162.76	12.65	135.28	11.83	142.53	11.75
3	44.59	44.59	65.8929	61.9643	61.9643	gi|157338877	unnamed protein product [Vitis vinifera]	0	auto - shared MS/MS	0	21	EAPSFVDQATEQQILVTGIK	iTRAQ4plex@N-term; iTRAQ4plex(K)@20		-0.0284267	2461.3	821.441	2461.33	821.451	3	11	5.1.1.2369.2	90.2468	1.17644	5.03333	0.902286	5.59483	0.865883	5.5323	659.62	25.12	910.93	29.98	622.88	25.53	603.3	24.21
3	44.59	44.59	65.8929	61.9643	61.9643	gi|157338877	unnamed protein product [Vitis vinifera]	0	auto - shared MS/MS	0	21	EAPSFVDQATEQQILVTGIK	iTRAQ4plex@N-term; iTRAQ4plex(K)@20		-0.0393541	2461.29	821.438	2461.33	821.451	3	11	6.1.1.2670.3	115.538	1.31748	12.1954	1.00663	13.5154	1.11596	12.8778	107.29	10.15	165.93	12.77	113.03	10.91	126.47	11.05
3	44.59	44.59	65.8929	61.9643	61.9643	gi|157338877	unnamed protein product [Vitis vinifera]	0	auto - shared MS/MS	0	19	EAPSFVDQATEQQILVTGIK	iTRAQ4plex@N-term; iTRAQ4plex(K)@20		-0.033187	2461.3	821.44	2461.33	821.451	3	11	5.1.1.2450.2	98.756	1.1761	8.83945	1.04856	9.4127	0.961912	9.45338	214.3	14.32	295.86	17.12	235.17	15.59	217.74	14.56
3	44.59	44.59	65.8929	61.9643	61.9643	gi|157338877	unnamed protein product [Vitis vinifera]	0	auto - shared MS/MS	0	19	EAPSFVDQATEQQILVTGIK	iTRAQ4plex@N-term; iTRAQ4plex(K)@20		-1.05347	2460.28	821.1	2461.33	821.451	3	13	6.1.1.2453.3	93.1244	1.24641	8.7613	1.1549	9.23004	1.15713	9.0672	212.86	14.28	311.44	17.55	257.28	16.31	260.17	15.87
3	44.59	44.59	65.8929	61.9643	61.9643	gi|157338877	unnamed protein product [Vitis vinifera]	0	auto - shared MS/MS	0	18	EAPSFVDQATEQQILVTGIK	iTRAQ4plex@N-term; iTRAQ4plex(K)@20		-0.043257	2461.29	821.437	2461.33	821.451	3	11	5.1.1.2430.2	96.6547	1.0997	7.30825	0.915875	7.9609	0.978177	7.65316	322.58	17.55	416.42	20.32	309.2	17.97	333.3	17.94
3	44.59	44.59	65.8929	61.9643	61.9643	gi|157338877	unnamed protein product [Vitis vinifera]	0	auto - shared MS/MS	0	16	EAPSFVDQATEQQILVTGIK	iTRAQ4plex@N-term; iTRAQ4plex(K)@20		-0.0326378	2461.3	821.44	2461.33	821.451	3	11	5.1.1.2399.2	93.399	1.20068	6.77206	0.972345	7.41132	1.03846	7.13013	361.47	18.6	509.47	22.43	367.84	19.62	396.5	19.57
3	44.59	44.59	65.8929	61.9643	61.9643	gi|157338877	unnamed protein product [Vitis vinifera]	0	auto - shared MS/MS	0	13	EAPSFVDQATEQQILVTGIK	iTRAQ4plex@N-term; iTRAQ4plex(K)@20		-0.0190891	2461.31	821.444	2461.33	821.451	3	12	5.1.1.2506.3	104.574	0.981872	10.6134	1.0352	10.8087	0.779135	11.5267	161.74	12.41	186.42	13.67	175.23	13.34	133.11	11.45
3	44.59	44.59	65.8929	61.9643	61.9643	gi|157338877	unnamed protein product [Vitis vinifera]	0	auto - shared MS/MS	0	5	EAPSFVDQATEQQILVTGIK	iTRAQ4plex@N-term; iTRAQ4plex(K)@20		-0.0185398	2461.31	821.445	2461.33	821.451	3	11	5.1.1.2544.2	108.52	1.2459	11.8227	1.14836	12.4466	0.890502	13.0864	116.88	10.58	170.94	13	140.47	12	109.94	10.39
3	44.59	44.59	65.8929	61.9643	61.9643	gi|157338877	unnamed protein product [Vitis vinifera]	0	auto - low confidence	0	0	EAPSFVDQATEQQILVTGIK	iTRAQ4plex@N-term; iTRAQ4plex(K)@20		-0.0401445	2461.29	821.438	2461.33	821.451	3	9	5.1.1.2498.2	103.692	1.38614	10.5579	1.07204	11.6225	1.07856	11.363	140.38	11.62	228.42	14.97	157.5	12.85	159.93	12.45
3	44.59	44.59	65.8929	61.9643	61.9643	gi|157338877	unnamed protein product [Vitis vinifera]	0	auto - low confidence	0	0	EAPSFVDQATEQQILVTGIK	iTRAQ4plex@N-term; iTRAQ4plex(K)@20		-0.0327629	2461.3	821.44	2461.33	821.451	3	9	6.1.1.2678.3	116.378	1.1461	13.7127	1.01499	14.6865	1.24885	13.6814	89.96	9.27	121.03	10.95	95.56	10	118.67	10.68
3	44.59	44.59	65.8929	61.9643	61.9643	gi|157338877	unnamed protein product [Vitis vinifera]	0	auto - low confidence	0	0	EAPSFVDQATEQQILVTGIK	iTRAQ4plex@N-term; Deamidated(Q)@8; Deamidated(Q)@12; Deamidated(Q)@13; iTRAQ4plex(K)@20		0.0235531	2464.31	822.443	2464.28	822.435	3	8	14.1.1.1544.3	49.9013	0.730168	7.02724	0.605443	7.73567	0.492887	8.09821	431.21	20.2	369.6	19.36	273.23	16.82	224.5	14.83
3	44.59	44.59	65.8929	61.9643	61.9643	gi|157338877	unnamed protein product [Vitis vinifera]	1	auto	0	99	ESITSFQGVLDGK	iTRAQ4plex@N-term; iTRAQ4plex(K)@13		0.0126779	1667.91	556.977	1667.9	556.973	3	16	9.1.1.2350.3	76.8461	0.724461	2.9593	0.696555	3.11812	0.934165	2.7969	2449.25	48.14	2082.9	46.08	1785.48	43.22	2416.78	48.09
3	44.59	44.59	65.8929	61.9643	61.9643	gi|157338877	unnamed protein product [Vitis vinifera]	1	auto	0	99	ESITSFQGVLDGK	iTRAQ4plex@N-term; iTRAQ4plex(K)@13		0.0019214	1667.9	556.974	1667.9	556.973	3	15	10.1.1.2344.3	76.9066	1.25451	2.36172	1.17291	2.48824	1.50969	2.31	2922.44	52.92	4303.68	65.25	3587.37	61.22	4660.31	66.84
3	44.59	44.59	65.8929	61.9643	61.9643	gi|157338877	unnamed protein product [Vitis vinifera]	1	auto	0	99	ESITSFQGVLDGK	iTRAQ4plex@N-term; iTRAQ4plex(K)@13		-0.00521899	1667.89	556.971	1667.9	556.973	3	16	10.1.1.2345.3	77.011	1.22678	2.36622	1.15336	2.49083	1.49065	2.30879	2939.04	53.06	4232.44	64.74	3547.61	60.88	4627.65	66.6
3	44.59	44.59	65.8929	61.9643	61.9643	gi|157338877	unnamed protein product [Vitis vinifera]	0	auto - shared MS/MS	0	99	FDEGLPPILTALEVLDNSIR	iTRAQ4plex@N-term		0.00721066	2355.29	786.103	2355.28	786.101	3	22	2.1.1.2439.3	93.1102	1.2881	5.28632	1.94797	4.99183	1.33846	5.34511	580.67	23.6	878.01	29.68	1183.8	34.31	820.95	28.5
3	44.59	44.59	65.8929	61.9643	61.9643	gi|157338877	unnamed protein product [Vitis vinifera]	0	auto - shared MS/MS	0	93	FDEGLPPILTALEVLDNSIR	iTRAQ4plex@N-term; Cation:K(E)@13		0.0205597	2393.26	798.76	2393.24	798.753	3	15	2.1.1.2441.3	93.3202	1.11832	5.22891	1.19147	5.32066	1.13855	5.30133	627.06	24.47	823.18	28.65	781.91	28.28	754.12	27.06
3	44.59	44.59	65.8929	61.9643	61.9643	gi|157338877	unnamed protein product [Vitis vinifera]	0	auto - shared MS/MS	0	75	FDEGLPPILTALEVLDNSIR	iTRAQ4plex@N-term; Cation:K(E)@13		0.0048135	2393.24	798.755	2393.24	798.753	3	15	2.1.1.2442.2	93.3825	1.25821	5.33502	1.31499	5.4521	1.24596	5.44258	572.75	23.43	845.94	28.97	788.23	28.41	753.79	27.06
3	44.59	44.59	65.8929	61.9643	61.9643	gi|157338877	unnamed protein product [Vitis vinifera]	0	auto - shared MS/MS	0	72	FDEGLPPILTALEVLDNSIR	iTRAQ4plex@N-term		-0.0268451	2355.25	786.092	2355.28	786.101	3	12	2.1.1.2475.3	96.8897	1.02719	17.4274	1.11766	17.6801	1.37632	16.5718	58.75	7.48	70.84	8.43	68.72	8.43	85.41	9.06
3	44.59	44.59	65.8929	61.9643	61.9643	gi|157338877	unnamed protein product [Vitis vinifera]	0	auto - low confidence	0	0	FDEGLPPILTALEVLDNSIR	iTRAQ4plex@N-term; Oxidation(P)@7		-0.0493363	2371.23	791.416	2371.28	791.433	3	8	12.1.1.2417.2	89.85	1.06862	8.09298	1.13294	8.23763	0.963364	8.47086	267.27	15.97	335.27	18.3	316.9	17.97	271.97	16.33
3	44.59	44.59	65.8929	61.9643	61.9643	gi|157338877	unnamed protein product [Vitis vinifera]	0	auto - shared MS/MS	0	99	FTQANSEVSALLGR	iTRAQ4plex@N-term; Deamidated(N)@5		-0.0123094	1636.84	819.428	1636.85	819.434	2	24	4.1.1.2382.2	77.6423	0.908382	1.37122	1.0195	1.37547	1.02917	1.35083	10088.1	97.91	10757.2	104.2	10763.8	104.91	10966.8	103.04
3	44.59	44.59	65.8929	61.9643	61.9643	gi|157338877	unnamed protein product [Vitis vinifera]	0	auto - shared MS/MS	0	99	FTQANSEVSALLGR	iTRAQ4plex@N-term		-0.0157754	1635.85	818.934	1635.87	818.942	2	24	4.1.1.2390.2	78.4792	0.855276	1.18278	0.966433	1.18295	0.947188	1.17066	13996.8	115.26	14052.5	119.31	14156.8	120.23	14003.8	116.52
3	44.59	44.59	65.8929	61.9643	61.9643	gi|157338877	unnamed protein product [Vitis vinifera]	0	auto - no iTRAQ	0	99	FTQANSEVSALLGR	No iTRAQ4plex@N-term		-0.0137669	1491.75	746.885	1491.77	746.891	2	18	2.1.1.2284.3	76.8436	1.61632	9.01767	2.16021	8.76254	1.13782	9.93284	183.05	13.3	347.31	18.55	413.84	20.27	220	14.9
3	44.59	44.59	65.8929	61.9643	61.9643	gi|157338877	unnamed protein product [Vitis vinifera]	0	auto - no iTRAQ	0	99	FTQANSEVSALLGR	No iTRAQ4plex@N-term		-0.015964	1491.75	746.883	1491.77	746.891	2	18	2.1.1.2285.3	76.9488	1.56105	9.89339	2.42289	9.36824	1.12434	10.875	154.3	12.21	282.75	16.79	391.26	19.62	183.25	13.67
3	44.59	44.59	65.8929	61.9643	61.9643	gi|157338877	unnamed protein product [Vitis vinifera]	0	auto - no iTRAQ	0	99	FTQANSEVSALLGR	No iTRAQ4plex@N-term		-0.00705339	1491.76	746.888	1491.77	746.891	2	18	2.1.1.2286.3	77.054	1.26596	11.5588	1.62868	11.2661	1.23878	11.8394	122.04	10.82	181.36	13.45	208.02	14.46	159.69	12.53
3	44.59	44.59	65.8929	61.9643	61.9643	gi|157338877	unnamed protein product [Vitis vinifera]	0	auto - low confidence	0	0	GFLL	iTRAQ4plex@N-term	cleaved L-N@C-term	-0.0151367	592.356	593.363	592.371	593.378	1	3	11.1.1.2549.3	108.589	0.759112	14.0761	0.849279	14.0958	0.85043	13.8598	105.6	10	94.1	9.8	93.86	9.8	94.86	9.6
3	44.59	44.59	65.8929	61.9643	61.9643	gi|157338877	unnamed protein product [Vitis vinifera]	0	auto - low confidence	0	0	GIYP	iTRAQ4plex@N-term	cleaved L-G@N-term; cleaved P-A@C-term	0.0212488	592.356	593.363	592.334	593.342	1	3	11.1.1.2549.3	108.589	0.759112	14.0761	0.849279	14.0958	0.85043	13.8598	105.6	10	94.1	9.8	93.86	9.8	94.86	9.6
3	44.59	44.59	65.8929	61.9643	61.9643	gi|157338877	unnamed protein product [Vitis vinifera]	0	auto - low confidence	0	0	GIYP	iTRAQ4plex@N-term	cleaved L-G@N-term; cleaved P-A@C-term	0.021676	592.356	593.363	592.334	593.342	1	3	11.1.1.2551.2	108.756	1.20025	13.9134	0.924162	15.3967	0.695282	16.394	85.66	9.06	120.69	10.91	82.85	9.27	62.91	7.88
3	44.59	44.59	65.8929	61.9643	61.9643	gi|157338877	unnamed protein product [Vitis vinifera]	0	auto - shared MS/MS	0	99	IGLFGGAGVGK	iTRAQ4plex@N-term; iTRAQ4plex(K)@11		0.00716887	1262.77	632.39	1262.76	632.387	2	17	12.1.1.2234.3	70.7035	1.51751	2.19081	1.19695	2.39564	1.59789	2.20392	3153.57	55.15	5617.66	74.13	3950.42	64.68	5322.68	71.39
3	44.59	44.59	65.8929	61.9643	61.9643	gi|157338877	unnamed protein product [Vitis vinifera]	0	auto - shared MS/MS	0	88	IGLFGGAGVGK	iTRAQ4plex@N-term; iTRAQ4plex(K)@11		-3.04809	1259.71	630.863	1262.76	632.387	2	16	12.1.1.2233.3	70.5994	1.30302	1.95442	1.28992	2.0246	1.3634	1.96911	4204.94	63.52	6431.8	79.76	5676.6	76.52	6055.68	76.49
3	44.59	44.59	65.8929	61.9643	61.9643	gi|157338877	unnamed protein product [Vitis vinifera]	0	auto - shared MS/MS	0	50	IGLFGGAGVGK	iTRAQ4plex@N-term; iTRAQ4plex(K)@11		-0.0109988	1262.75	632.381	1262.76	632.387	2	12	11.1.1.2466.3	100.017	0.790083	10.5297	0.667726	11.535	0.714278	11.0219	183.61	13.19	170.29	13.11	128.31	11.58	138.53	11.58
3	44.59	44.59	65.8929	61.9643	61.9643	gi|157338877	unnamed protein product [Vitis vinifera]	0	auto - shared MS/MS	0	41	IGLFGGAGVGK	iTRAQ4plex@N-term; iTRAQ4plex(K)@11		-0.00221075	1262.76	632.386	1262.76	632.387	2	12	11.1.1.2498.3	103.239	0.741874	12.4334	0.54327	14.3588	0.604123	13.4405	136.29	11.36	118.69	10.95	77.49	9.06	86.97	9.17
3	44.59	44.59	65.8929	61.9643	61.9643	gi|157338877	unnamed protein product [Vitis vinifera]	0	auto - shared MS/MS	0	36	IGLFGGAGVGK	iTRAQ4plex@N-term; iTRAQ4plex(K)@11		-0.0210074	1262.74	632.376	1262.76	632.387	2	12	11.1.1.2435.2	96.7191	0.699231	9.32825	0.664194	9.83086	0.680196	9.54321	251.74	15.43	206.63	14.53	174.99	13.45	180.87	13.23
3	44.59	44.59	65.8929	61.9643	61.9643	gi|157338877	unnamed protein product [Vitis vinifera]	0	auto - shared MS/MS	0	17	IGLFGGAGVGK	iTRAQ4plex@N-term; iTRAQ4plex(K)@11		0.00499055	1262.76	632.389	1262.76	632.387	2	10	11.1.1.2596.2	113.174	0.861644	14.5541	0.683369	16.261	0.792993	15.1483	91.64	9.33	92.69	9.64	65.54	8.31	76.76	8.61
3	44.59	44.59	65.8929	61.9643	61.9643	gi|157338877	unnamed protein product [Vitis vinifera]	0	auto - shared MS/MS	0	16	IGLFGGAGVGK	iTRAQ4plex@N-term; iTRAQ4plex(K)@11		0.00755372	1262.77	632.391	1262.76	632.387	2	10	11.1.1.2496.3	103.029	0.972374	12.0225	0.667475	14.0281	0.81161	12.8271	126.06	10.95	143.89	11.96	88.06	9.7	108.07	10.2
3	44.59	44.59	65.8929	61.9643	61.9643	gi|157338877	unnamed protein product [Vitis vinifera]	0	auto - shared MS/MS	0	16	IGLFGGAGVGK	iTRAQ4plex@N-term; iTRAQ4plex(K)@11		-0.0042857	1262.75	632.385	1262.76	632.387	2	12	11.1.1.2530.2	106.553	0.793765	13.5095	0.884767	13.555	0.899566	13.268	111.84	10.3	104.21	10.3	103.56	10.3	106.27	10.15
3	44.59	44.59	65.8929	61.9643	61.9643	gi|157338877	unnamed protein product [Vitis vinifera]	0	auto - shared MS/MS	0	5	IGLFGGAGVGK	iTRAQ4plex@N-term; iTRAQ4plex(K)@11		0.964594	1263.72	632.869	1262.76	632.387	2	13	11.1.1.2191.2	71.1338	0.820886	1.49602	0.710406	1.62329	0.735265	1.56901	8912.03	91.93	8587.75	93.05	6625.97	83.05	6921.51	81.83
3	44.59	44.59	65.8929	61.9643	61.9643	gi|157338877	unnamed protein product [Vitis vinifera]	0	auto - shared MS/MS	0	3	IGLFGGAGVGK	iTRAQ4plex@N-term; iTRAQ4plex(K)@11		-0.0203971	1262.74	632.377	1262.76	632.387	2	10	11.1.1.2404.3	93.5071	0.857004	8.77966	0.764534	9.42401	0.776818	9.1776	252.87	15.49	254.39	16	202.33	14.49	207.49	14.18
3	44.59	44.59	65.8929	61.9643	61.9643	gi|157338877	unnamed protein product [Vitis vinifera]	0	auto - shared MS/MS	0	3	IGLFGGAGVGK	iTRAQ4plex@N-term; iTRAQ4plex(K)@11		0.000962706	1262.76	632.387	1262.76	632.387	2	9	11.1.1.2594.2	112.965	0.841805	15.5807	0.830343	16.2311	0.930733	15.4243	81.15	8.77	80.19	9	70.52	8.54	79.78	8.78
3	44.59	44.59	65.8929	61.9643	61.9643	gi|157338877	unnamed protein product [Vitis vinifera]	0	auto - shared MS/MS	0	1	IGLFGGAGVGK	iTRAQ4plex@N-term; iTRAQ4plex(K)@11		0.956782	1263.72	632.865	1262.76	632.387	2	12	11.1.1.2192.2	71.2381	0.820385	1.44967	0.714999	1.56971	0.748937	1.51188	9494.26	94.88	9143.22	96.02	7104.49	86	7510.81	85.21
3	44.59	44.59	65.8929	61.9643	61.9643	gi|157338877	unnamed protein product [Vitis vinifera]	0	auto - shared MS/MS	0	1	IGLFGGAGVGK	iTRAQ4plex@N-term; iTRAQ4plex(K)@11		0.964594	1263.72	632.869	1262.76	632.387	2	12	11.1.1.2193.2	71.3423	0.793282	1.55584	0.672015	1.70182	0.707904	1.63356	8394.71	89.19	7817.24	88.85	5904.06	78.49	6277.12	77.89
3	44.59	44.59	65.8929	61.9643	61.9643	gi|157338877	unnamed protein product [Vitis vinifera]	0	auto - low confidence	0	0	IGLFGGAGVGK	iTRAQ4plex@N-term; iTRAQ4plex(K)@11		-0.0100223	1262.75	632.382	1262.76	632.387	2	8	11.1.1.2531.2	106.658	0.808167	12.3005	0.644123	13.7342	0.693546	13.0638	132.9	11.23	126.08	11.27	89.59	9.7	97.36	9.7
3	44.59	44.59	65.8929	61.9643	61.9643	gi|157338877	unnamed protein product [Vitis vinifera]	0	auto - low confidence	0	0	IGLFGGAGVGK	iTRAQ4plex@N-term; iTRAQ4plex(K)@11		-0.0102664	1262.75	632.382	1262.76	632.387	2	8	11.1.1.2562.3	109.953	0.961419	13.4753	0.598198	16.2807	0.72137	14.8283	100.87	9.8	113.84	10.63	63.15	8.25	76.86	8.61
3	44.59	44.59	65.8929	61.9643	61.9643	gi|157338877	unnamed protein product [Vitis vinifera]	0	auto - no iTRAQ	0	99	IINVIGEPIDER	No iTRAQ4plex@N-term		-0.0108726	1366.73	684.375	1366.75	684.38	2	15	2.1.1.2240.2	72.1868	2.26697	12.5566	2.17447	12.9006	0.624022	17.5195	85.52	9.17	227.58	14.87	194.62	13.96	56.37	7.81
3	44.59	44.59	65.8929	61.9643	61.9643	gi|157338877	unnamed protein product [Vitis vinifera]	0	auto - no iTRAQ	0	99	IINVIGEPIDER	No iTRAQ4plex@N-term		-0.0118491	1366.73	684.374	1366.75	684.38	2	17	2.1.1.2241.2	72.2915	1.68484	12.4229	1.98465	12.34	0.7432	15.5608	94.99	9.59	187.87	13.6	197.3	14	74.57	8.83
3	44.59	44.59	65.8929	61.9643	61.9643	gi|157338877	unnamed protein product [Vitis vinifera]	0	auto - shared MS/MS	0	99	IINVIGEPIDER	iTRAQ4plex@N-term		-0.0239763	1510.82	756.419	1510.85	756.431	2	21	5.1.1.2226.2	75.2569	0.875507	1.22508	0.98897	1.22561	0.955017	1.21794	12885	110.61	13242.4	115.74	13336.3	116.66	12998	112.3
3	44.59	44.59	65.8929	61.9643	61.9643	gi|157338877	unnamed protein product [Vitis vinifera]	0	auto - shared MS/MS	0	99	IINVIGEPIDER	iTRAQ4plex@N-term		-0.0537589	1510.79	756.404	1510.85	756.431	2	20	5.1.1.2227.2	75.3614	0.847662	1.14195	0.938753	1.14886	0.951365	1.12596	15082.8	119.63	15008	123.3	14818.3	123.16	15156.8	121.13
3	44.59	44.59	65.8929	61.9643	61.9643	gi|157338877	unnamed protein product [Vitis vinifera]	0	auto - shared MS/MS	0	99	IINVIGEPIDER	iTRAQ4plex@N-term		-0.0124163	1510.84	756.425	1510.85	756.431	2	19	6.1.1.2280.2	74.949	1.02245	1.32434	1.15603	1.32683	1.09935	1.32441	10200.4	98.6	12242.8	110.83	12341.1	112.17	11845	107.24
3	44.59	44.59	65.8929	61.9643	61.9643	gi|157338877	unnamed protein product [Vitis vinifera]	0	auto - no iTRAQ	0	98	IINVIGEPIDER	No iTRAQ4plex@N-term		-0.00757687	1366.74	684.376	1366.75	684.38	2	14	2.1.1.2239.2	72.0821	1.25179	11.4831	1.56573	11.2575	1.24475	11.7148	124.17	10.91	182.46	13.49	203.47	14.32	163.26	12.65
3	44.59	44.59	65.8929	61.9643	61.9643	gi|157338877	unnamed protein product [Vitis vinifera]	0	auto - shared MS/MS	0	99	IPSAVGYQPTLATDLGGLQER	iTRAQ4plex@N-term		-0.00371988	2329.24	777.419	2329.24	777.421	3	19	2.1.1.2311.3	79.6814	1.1358	2.32684	1.3331	2.31335	1.3014	2.29632	3149.65	54.86	4199.36	64.79	4394.31	66.9	4329.66	64.79
3	44.59	44.59	65.8929	61.9643	61.9643	gi|157338877	unnamed protein product [Vitis vinifera]	0	auto - shared MS/MS	0	99	IPSAVGYQPTLATDLGGLQER	iTRAQ4plex@N-term; Cation:K(D)@14		-0.00739871	2367.19	790.07	2367.2	790.073	3	17	2.1.1.2314.2	79.9522	0.918707	1.61321	1.05219	1.6108	1.14425	1.55321	7249.37	83.01	7818.03	88.84	7982.91	90.44	8761.98	91.95
3	44.59	44.59	65.8929	61.9643	61.9643	gi|157338877	unnamed protein product [Vitis vinifera]	0	auto - shared MS/MS	0	99	IPSAVGYQPTLATDLGGLQER	iTRAQ4plex@N-term; Deamidated(Q)@8		-0.00231586	2330.22	777.748	2330.22	777.749	3	21	2.1.1.2320.2	80.5819	1.02851	3.41559	1.35858	3.29452	1.25814	3.31502	1532.83	38.22	1850.64	43.2	2179.45	46.93	2037.05	44.5
3	44.59	44.59	65.8929	61.9643	61.9643	gi|157338877	unnamed protein product [Vitis vinifera]	0	auto - shared MS/MS	0	8	IPSAVGYQPTLATDLGGLQER	iTRAQ4plex@N-term; Cation:K(D)@14		-0.0101451	2367.19	790.069	2367.2	790.073	3	16	2.1.1.2313.3	79.8904	0.908613	1.54833	1.06285	1.53655	1.12355	1.49284	7917.27	86.74	8444.51	92.39	8806.73	94.88	9396.14	95.28
3	44.59	44.59	65.8929	61.9643	61.9643	gi|157338877	unnamed protein product [Vitis vinifera]	0	auto - low confidence	0	0	IPSAVGYQPTLATDLGGLQER	No iTRAQ4plex@N-term; Deamidated(Q)@19		0.0550817	2186.18	1094.1	2186.12	1094.07	2	8	2.1.1.2369.3	85.7661	2.03599	2.7845	2.49304	2.76325	2.49489	2.74082	1789.53	41.81	4276.95	64.79	4669.12	68.89	4715.97	67.58
3	44.59	44.59	65.8929	61.9643	61.9643	gi|157338877	unnamed protein product [Vitis vinifera]	1	auto	0	99	ITDEFTGAGAIGSVCQVIGAVVDVR	iTRAQ4plex@N-term; Methylthio(C)@15		0.00187685	2666.35	889.792	2666.35	889.792	3	22	2.1.1.2437.3	92.9002	1.19843	7.93716	1.30177	8.0426	1.33449	7.89388	264.33	15.91	371.86	19.24	360.12	19.21	372.6	19.03
3	44.59	44.59	65.8929	61.9643	61.9643	gi|157338877	unnamed protein product [Vitis vinifera]	1	auto	0	3	ITDEFTGAGAIGSVCQVIGAVVDVR	iTRAQ4plex@N-term; Methylthio(C)@15		-0.0287001	2666.32	889.782	2666.35	889.792	3	10	2.1.1.2486.3	98.0444	1.13832	16.8758	0.998131	18.1036	1.13755	17.1705	59.63	7.55	79.68	8.89	62.29	8.06	71.65	8.31
3	44.59	44.59	65.8929	61.9643	61.9643	gi|157338877	unnamed protein product [Vitis vinifera]	0	auto - shared MS/MS	0	99	LVLEVAQHLGENMVR	iTRAQ4plex@N-term; Oxidation(M)@13		-0.0140255	1867	623.34	1867.01	623.344	3	21	11.1.1.2261.2	78.446	0.746394	1.46874	0.922	1.42603	0.77903	1.47498	9807.5	96.35	8593.04	93.82	9463.58	97.82	8070.36	88.79
3	44.59	44.59	65.8929	61.9643	61.9643	gi|157338877	unnamed protein product [Vitis vinifera]	0	auto - shared MS/MS	0	99	LVLEVAQHLGENMVR	iTRAQ4plex@N-term; Deamidated(N)@12		0.00523554	1852.01	618.342	1852	618.341	3	26	11.1.1.2287.2	81.172	1.24088	2.26611	1.09969	2.41679	1.16758	2.33777	3186.42	55.25	4641.45	67.72	3667.23	61.74	3929.81	61.62
3	44.59	44.59	65.8929	61.9643	61.9643	gi|157338877	unnamed protein product [Vitis vinifera]	0	auto - shared MS/MS	0	99	LVLEVAQHLGENMVR	iTRAQ4plex@N-term; Deamidated(N)@12		0.0121927	1852.01	618.345	1852	618.341	3	26	11.1.1.2288.3	81.3198	1.35048	2.94682	1.20252	3.13003	1.22633	3.06189	1821.59	41.83	2887.75	53.33	2292.49	48.76	2359.61	47.79
3	44.59	44.59	65.8929	61.9643	61.9643	gi|157338877	unnamed protein product [Vitis vinifera]	0	auto - shared MS/MS	0	99	LVLEVAQHLGENMVR	iTRAQ4plex@N-term		0.0114003	1851.03	618.016	1851.02	618.013	3	26	11.1.1.2297.2	82.2227	1.07266	1.6854	1.11416	1.72727	1.13108	1.69367	6150.84	76.61	7744.95	87.94	7172.11	85.83	7348.68	84.34
3	44.59	44.59	65.8929	61.9643	61.9643	gi|157338877	unnamed protein product [Vitis vinifera]	0	auto - shared MS/MS	0	99	LVLEVAQHLGENMVR	iTRAQ4plex@N-term		0.0218361	1851.04	618.02	1851.02	618.013	3	26	11.1.1.2298.3	82.3705	1.0339	1.55909	1.07598	1.59765	1.12783	1.55336	7312.73	83.49	8875.18	94.23	8234.73	92.03	8711.73	91.76
3	44.59	44.59	65.8929	61.9643	61.9643	gi|157338877	unnamed protein product [Vitis vinifera]	0	auto - shared MS/MS	0	99	LVLEVAQHLGENMVR	iTRAQ4plex@N-term; Deamidated(N)@12		-0.00153856	1852	618.34	1852	618.341	3	22	11.1.1.2311.3	83.7363	1.1303	3.23147	1.38272	3.18292	1.43118	3.12082	1637.83	39.56	2173.12	46.65	2370.12	49.13	2475.96	48.93
3	44.59	44.59	65.8929	61.9643	61.9643	gi|157338877	unnamed protein product [Vitis vinifera]	0	auto - shared MS/MS	0	99	LVLEVAQHLGENMVR	iTRAQ4plex@N-term		0.990167	1852.01	618.343	1851.02	618.013	3	22	11.1.1.2312.3	83.8415	1.08245	3.13737	1.26674	3.11973	1.26117	3.0816	1770.73	41.11	2249.99	47.48	2347.51	48.92	2358.88	47.8
3	44.59	44.59	65.8929	61.9643	61.9643	gi|157338877	unnamed protein product [Vitis vinifera]	0	auto - shared MS/MS	0	99	LVLEVAQHLGENMVR	iTRAQ4plex@N-term		0.0165266	1851.03	618.018	1851.02	618.013	3	24	11.1.1.2327.2	85.3754	1.14416	4.14081	1.17454	4.25423	1.15949	4.20216	989.69	30.76	1329.25	36.37	1216.56	35.34	1212.12	34.28
3	44.59	44.59	65.8929	61.9643	61.9643	gi|157338877	unnamed protein product [Vitis vinifera]	0	auto - shared MS/MS	0	99	LVLEVAQHLGENMVR	iTRAQ4plex@N-term		0.0165266	1851.03	618.018	1851.02	618.013	3	23	11.1.1.2328.2	85.4805	1.09323	4.27158	1.01011	4.52004	1.12345	4.31827	947.98	30.08	1216.55	34.79	1002.15	32.26	1124.95	32.95
3	44.59	44.59	65.8929	61.9643	61.9643	gi|157338877	unnamed protein product [Vitis vinifera]	0	auto - shared MS/MS	0	99	LVLEVAQHLGENMVR	iTRAQ4plex@N-term		0.0170759	1851.03	618.018	1851.02	618.013	3	24	11.1.1.2329.2	85.5856	1.12163	4.27186	1.14596	4.39484	1.12612	4.34574	937.9	29.93	1234.89	35.07	1124.84	33.99	1115.63	32.91
3	44.59	44.59	65.8929	61.9643	61.9643	gi|157338877	unnamed protein product [Vitis vinifera]	0	auto - shared MS/MS	0	99	LVLEVAQHLGENMVR	iTRAQ4plex@N-term		0.0192729	1851.04	618.019	1851.02	618.013	3	23	11.1.1.2358.3	88.6757	1.07061	5.3026	1.05974	5.50429	1.06984	5.398	621.51	24.35	781.09	27.91	689.31	26.65	702.34	26.08
3	44.59	44.59	65.8929	61.9643	61.9643	gi|157338877	unnamed protein product [Vitis vinifera]	0	auto - shared MS/MS	0	99	LVLEVAQHLGENMVR	iTRAQ4plex@N-term		0.0165266	1851.03	618.018	1851.02	618.013	3	23	11.1.1.2359.2	88.738	1.15731	5.22511	1.12588	5.44024	1.06618	5.42444	618.05	24.31	839.64	28.88	728.25	27.37	696.04	26
3	44.59	44.59	65.8929	61.9643	61.9643	gi|157338877	unnamed protein product [Vitis vinifera]	0	auto - shared MS/MS	0	99	LVLEVAQHLGENMVR	iTRAQ4plex@N-term		0.0161605	1851.03	618.018	1851.02	618.013	3	19	11.1.1.2360.2	88.843	1.13751	7.5319	0.975239	8.13144	1.09164	7.74153	299.26	16.91	399.6	19.9	305.44	17.86	345.07	18.26
3	44.59	44.59	65.8929	61.9643	61.9643	gi|157338877	unnamed protein product [Vitis vinifera]	0	auto - shared MS/MS	0	99	LVLEVAQHLGENMVR	iTRAQ4plex@N-term; Oxidation(M)@13		0.0123386	1867.02	623.348	1867.01	623.344	3	19	11.1.1.2367.2	89.5782	0.820547	7.86632	0.773934	8.29144	0.692793	8.40517	322.69	17.49	310.82	17.72	261.37	16.4	236.14	15.17
3	44.59	44.59	65.8929	61.9643	61.9643	gi|157338877	unnamed protein product [Vitis vinifera]	0	auto - shared MS/MS	0	99	LVLEVAQHLGENMVR	iTRAQ4plex@N-term		0.019456	1851.04	618.019	1851.02	618.013	3	24	11.1.1.2389.2	91.8892	1.23489	6.14744	1.15972	6.45723	1.19209	6.3057	434.25	20.4	629.49	24.96	527.06	23.35	546.8	23
3	44.59	44.59	65.8929	61.9643	61.9643	gi|157338877	unnamed protein product [Vitis vinifera]	0	auto - shared MS/MS	0	99	LVLEVAQHLGENMVR	iTRAQ4plex@N-term		0.0203714	1851.04	618.019	1851.02	618.013	3	24	11.1.1.2390.3	92.0369	1.20889	6.08469	1.11117	6.42248	1.01747	6.46089	447.05	20.69	634.4	25.06	519.88	23.15	480.46	21.66
3	44.59	44.59	65.8929	61.9643	61.9643	gi|157338877	unnamed protein product [Vitis vinifera]	0	auto - shared MS/MS	0	99	LVLEVAQHLGENMVR	iTRAQ4plex@N-term		0.0141465	1851.03	618.017	1851.02	618.013	3	22	11.1.1.2391.2	92.0992	0.976236	6.09187	1.05106	6.18266	1.03881	6.10362	492.69	21.66	564.61	23.81	541.96	23.56	540.62	22.89
3	44.59	44.59	65.8929	61.9643	61.9643	gi|157338877	unnamed protein product [Vitis vinifera]	0	auto - shared MS/MS	0	99	LVLEVAQHLGENMVR	iTRAQ4plex@N-term; Deamidated(N)@12; Oxidation(M)@13		0.0253976	1868.02	623.681	1867.99	623.672	3	15	11.1.1.2398.2	92.8341	0.716627	8.97705	0.63448	9.69556	0.685412	9.23452	267.49	15.91	225.02	15.13	177.62	13.6	193.66	13.68
3	44.59	44.59	65.8929	61.9643	61.9643	gi|157338877	unnamed protein product [Vitis vinifera]	0	auto - shared MS/MS	0	99	LVLEVAQHLGENMVR	iTRAQ4plex@N-term; Oxidation(M)@13		0.0225912	1867.03	623.352	1867.01	623.344	3	16	11.1.1.2399.3	92.9819	0.648975	9.70807	0.677983	9.89933	0.623202	9.97275	243.59	15.17	185.57	13.82	172.84	13.3	160.35	12.49
3	44.59	44.59	65.8929	61.9643	61.9643	gi|157338877	unnamed protein product [Vitis vinifera]	0	auto - shared MS/MS	0	99	LVLEVAQHLGENMVR	iTRAQ4plex@N-term		0.0297087	1851.05	618.023	1851.02	618.013	3	23	11.1.1.2420.2	95.1445	1.10925	7.21066	1.10269	7.47745	1.17587	7.23916	330.84	17.78	430.79	20.71	381.8	19.85	410.92	19.93
3	44.59	44.59	65.8929	61.9643	61.9643	gi|157338877	unnamed protein product [Vitis vinifera]	0	auto - shared MS/MS	0	99	LVLEVAQHLGENMVR	iTRAQ4plex@N-term		0.0269624	1851.04	618.021	1851.02	618.013	3	19	11.1.1.2421.2	95.2495	1.0623	6.77752	0.99119	7.15363	1.04496	6.92361	381.58	19.08	475.83	21.77	395.83	20.25	421.18	20.17
3	44.59	44.59	65.8929	61.9643	61.9643	gi|157338877	unnamed protein product [Vitis vinifera]	0	auto - shared MS/MS	0	99	LVLEVAQHLGENMVR	iTRAQ4plex@N-term; Oxidation(M)@13		-0.00102657	1867.01	623.344	1867.01	623.344	3	17	11.1.1.2430.3	96.2368	0.567701	11.0349	0.635875	10.9467	0.495936	11.7042	205.88	13.93	137.2	11.96	137.01	11.79	107.85	10.3
3	44.59	44.59	65.8929	61.9643	61.9643	gi|157338877	unnamed protein product [Vitis vinifera]	0	auto - shared MS/MS	0	99	LVLEVAQHLGENMVR	iTRAQ4plex@N-term		0.0178082	1851.03	618.019	1851.02	618.013	3	22	11.1.1.2450.2	98.2942	1.23056	8.21744	1.18314	8.57544	1.12146	8.55016	243.25	15.26	351.38	18.65	301.2	17.61	288.15	16.74
3	44.59	44.59	65.8929	61.9643	61.9643	gi|157338877	unnamed protein product [Vitis vinifera]	0	auto - shared MS/MS	0	99	LVLEVAQHLGENMVR	iTRAQ4plex@N-term		0.017442	1851.03	618.018	1851.02	618.013	3	23	11.1.1.2451.2	98.3992	0.964846	8.0037	0.990014	8.22134	0.873584	8.36489	286.87	16.52	324.91	18.06	297.23	17.44	264.71	16.06
3	44.59	44.59	65.8929	61.9643	61.9643	gi|157338877	unnamed protein product [Vitis vinifera]	0	auto - shared MS/MS	0	99	LVLEVAQHLGENMVR	iTRAQ4plex@N-term		0.000598329	1851.02	618.013	1851.02	618.013	3	22	11.1.1.2480.2	101.448	0.928449	11.0567	1.1043	10.913	0.980813	11.0976	153.54	12.08	167.34	13	177.45	13.42	159.07	12.45
3	44.59	44.59	65.8929	61.9643	61.9643	gi|157338877	unnamed protein product [Vitis vinifera]	0	auto - shared MS/MS	0	99	LVLEVAQHLGENMVR	iTRAQ4plex@N-term		0.0141465	1851.03	618.017	1851.02	618.013	3	19	11.1.1.2481.2	101.552	0.986646	11.0394	0.98998	11.4242	0.995791	11.2113	149.12	11.92	172.71	13.15	154.5	12.61	156.85	12.33
3	44.59	44.59	65.8929	61.9643	61.9643	gi|157338877	unnamed protein product [Vitis vinifera]	0	auto - shared MS/MS	0	99	LVLEVAQHLGENMVR	iTRAQ4plex@N-term		0.015062	1851.03	618.018	1851.02	618.013	3	23	11.1.1.2512.3	104.707	1.06777	12.2097	1.11797	12.4866	1.13237	12.2552	117.39	10.58	147.14	12.12	137.35	11.87	140.41	11.66
3	44.59	44.59	65.8929	61.9643	61.9643	gi|157338877	unnamed protein product [Vitis vinifera]	0	auto - shared MS/MS	0	99	LVLEVAQHLGENMVR	iTRAQ4plex@N-term		0.00700626	1851.02	618.015	1851.02	618.013	3	19	11.1.1.2513.2	104.769	1.27738	12.3259	1.02199	13.4975	1.05772	13.0992	106.35	10.1	159.47	12.53	113.75	10.91	118.82	10.72
3	44.59	44.59	65.8929	61.9643	61.9643	gi|157338877	unnamed protein product [Vitis vinifera]	0	auto - shared MS/MS	0	99	LVLEVAQHLGENMVR	iTRAQ4plex@N-term		0.0286102	1851.04	618.022	1851.02	618.013	3	15	11.1.1.2542.2	107.812	0.927932	13.1645	1.05095	13.1843	1.1126	12.7944	108.32	10.15	117.99	10.91	119.14	11.05	127.3	11.09
3	44.59	44.59	65.8929	61.9643	61.9643	gi|157338877	unnamed protein product [Vitis vinifera]	0	auto - shared MS/MS	0	99	LVLEVAQHLGENMVR	iTRAQ4plex@N-term		0.0207376	1851.04	618.019	1851.02	618.013	3	20	11.1.1.2543.2	107.917	1.26011	13.6918	0.942153	15.349	1.30373	13.8185	86.58	9.11	128.07	11.22	85.37	9.54	119.23	10.68
3	44.59	44.59	65.8929	61.9643	61.9643	gi|157338877	unnamed protein product [Vitis vinifera]	0	auto - shared MS/MS	0	99	LVLEVAQHLGENMVR	iTRAQ4plex@N-term		0.021653	1851.04	618.02	1851.02	618.013	3	18	11.1.1.2572.2	110.958	1.00518	15.5489	1.0168	16.0243	0.84305	16.598	74.52	8.43	87.93	9.38	79.3	9	66.36	8.06
3	44.59	44.59	65.8929	61.9643	61.9643	gi|157338877	unnamed protein product [Vitis vinifera]	0	auto - shared MS/MS	0	99	LVLEVAQHLGENMVR	iTRAQ4plex@N-term		0.015245	1851.03	618.018	1851.02	618.013	3	18	11.1.1.2574.2	111.168	0.852538	15.8555	0.941906	15.9241	0.741541	16.8113	77.98	8.6	78.04	8.89	76.87	8.83	61.08	7.75
3	44.59	44.59	65.8929	61.9643	61.9643	gi|157338877	unnamed protein product [Vitis vinifera]	0	auto - shared MS/MS	0	99	LVLEVAQHLGENMVR	iTRAQ4plex@N-term		0.00517543	1851.02	618.014	1851.02	618.013	3	21	11.1.1.2577.3	111.397	1.11636	16.5349	1.13456	17.0448	1.26475	16.3489	62.81	7.75	82.31	9.06	74.58	8.77	83.91	9
3	44.59	44.59	65.8929	61.9643	61.9643	gi|157338877	unnamed protein product [Vitis vinifera]	0	auto - shared MS/MS	0	99	LVLEVAQHLGENMVR	iTRAQ4plex@N-term		0.0126819	1851.03	618.017	1851.02	618.013	3	15	11.1.1.2606.2	114.224	1.0375	12.8982	1.28106	12.6332	1.09716	12.9558	106.98	10.1	130.29	11.45	143.43	12.04	123.98	11
3	44.59	44.59	65.8929	61.9643	61.9643	gi|157338877	unnamed protein product [Vitis vinifera]	0	auto - shared MS/MS	0	99	LVLEVAQHLGENMVR	iTRAQ4plex@N-term		0.00426001	1851.02	618.014	1851.02	618.013	3	17	11.1.1.2607.2	114.329	1.09047	12.2644	1.09159	12.6814	1.00382	12.7529	115.22	10.49	147.49	12.12	131.63	11.62	122.17	10.91
3	44.59	44.59	65.8929	61.9643	61.9643	gi|157338877	unnamed protein product [Vitis vinifera]	0	auto - shared MS/MS	0	99	LVLEVAQHLGENMVR	iTRAQ4plex@N-term		0.0117664	1851.03	618.016	1851.02	618.013	3	22	11.1.1.2608.2	114.433	1.32682	12.1775	0.982583	13.6275	1.2126	12.6268	107.28	10.15	167.09	12.81	110.32	10.82	137.41	11.49
3	44.59	44.59	65.8929	61.9643	61.9643	gi|157338877	unnamed protein product [Vitis vinifera]	0	auto - shared MS/MS	0	99	LVLEVAQHLGENMVR	iTRAQ4plex@N-term		-0.028539	1850.99	926.501	1851.02	926.515	2	20	11.1.1.2617.3	115.421	0.991821	10.7591	0.910923	11.4274	1.01007	10.8952	156.45	12.21	182.15	13.49	149.15	12.45	166.92	12.69
3	44.59	44.59	65.8929	61.9643	61.9643	gi|157338877	unnamed protein product [Vitis vinifera]	0	auto - shared MS/MS	0	99	LVLEVAQHLGENMVR	iTRAQ4plex@N-term		0.015245	1851.03	618.018	1851.02	618.013	3	22	11.1.1.2637.2	117.476	1.01962	9.5371	0.879209	10.3203	1.03828	9.65555	196.24	13.67	234.88	15.3	180.57	13.75	215.22	14.39
3	44.59	44.59	65.8929	61.9643	61.9643	gi|157338877	unnamed protein product [Vitis vinifera]	0	auto - shared MS/MS	0	99	LVLEVAQHLGENMVR	iTRAQ4plex@N-term		0.00480926	1851.02	618.014	1851.02	618.013	3	19	11.1.1.2638.2	117.581	1.12997	10.1541	1.08739	10.6122	1.07985	10.4574	165.33	12.57	219.3	14.76	188.15	13.93	188.58	13.54
3	44.59	44.59	65.8929	61.9643	61.9643	gi|157338877	unnamed protein product [Vitis vinifera]	0	auto - shared MS/MS	0	99	LVLEVAQHLGENMVR	iTRAQ4plex@N-term		-0.0102067	1851.01	618.009	1851.02	618.013	3	25	12.1.1.2346.2	82.3919	1.31785	1.92333	1.38188	1.9642	1.35527	1.94561	4325.3	64.44	6691.17	81.39	6255.37	80.07	6191.88	77.48
3	44.59	44.59	65.8929	61.9643	61.9643	gi|157338877	unnamed protein product [Vitis vinifera]	0	auto - shared MS/MS	0	99	LVLEVAQHLGENMVR	iTRAQ4plex@N-term		0.0141431	1851.03	618.017	1851.02	618.013	3	23	12.1.1.2376.2	85.5435	1.12795	5.69215	1.0315	6.02504	0.934775	6.07236	526.44	22.43	697.04	26.31	568.31	24.21	519.8	22.49
3	44.59	44.59	65.8929	61.9643	61.9643	gi|157338877	unnamed protein product [Vitis vinifera]	0	auto - shared MS/MS	0	99	LVLEVAQHLGENMVR	iTRAQ4plex@N-term		0.0311697	1851.05	618.023	1851.02	618.013	3	25	12.1.1.2377.2	85.6485	1.0258	5.82448	1.0407	6.00543	1.012	5.9492	525.67	22.38	632.99	25.16	572.54	24.25	561.92	23.35
3	44.59	44.59	65.8929	61.9643	61.9643	gi|157338877	unnamed protein product [Vitis vinifera]	0	auto - shared MS/MS	0	99	LVLEVAQHLGENMVR	iTRAQ4plex@N-term		0.00938302	1851.03	618.016	1851.02	618.013	3	21	12.1.1.2436.2	91.8449	1.14692	8.00124	1.11319	8.3355	1.04181	8.3371	264.63	15.91	356.28	18.81	308.3	17.8	291.21	16.82
3	44.59	44.59	65.8929	61.9643	61.9643	gi|157338877	unnamed protein product [Vitis vinifera]	0	auto - shared MS/MS	0	99	LVLEVAQHLGENMVR	iTRAQ4plex@N-term		0.00627063	1851.02	618.015	1851.02	618.013	3	21	12.1.1.2465.2	94.8889	1.13993	9.65825	1.08068	10.1338	1.13522	9.83799	182.06	13.19	243.62	15.56	205.91	14.59	218.31	14.53
3	44.59	44.59	65.8929	61.9643	61.9643	gi|157338877	unnamed protein product [Vitis vinifera]	0	auto - shared MS/MS	0	99	LVLEVAQHLGENMVR	iTRAQ4plex@N-term		0.0152416	1851.03	618.018	1851.02	618.013	3	21	12.1.1.2466.2	94.9938	1.15536	9.41469	1.04411	10.0188	1.2406	9.42537	190.35	13.49	258.16	16	208	14.73	249.44	15.5
3	44.59	44.59	65.8929	61.9643	61.9643	gi|157338877	unnamed protein product [Vitis vinifera]	0	auto - shared MS/MS	0	99	LVLEVAQHLGENMVR	iTRAQ4plex@N-term		0.0159739	1851.03	618.018	1851.02	618.013	3	21	12.1.1.2495.2	98.038	1.11312	11.217	0.854839	12.5372	1.08701	11.4714	136.11	11.4	177.85	13.27	121.77	11.36	156.28	12.25
3	44.59	44.59	65.8929	61.9643	61.9643	gi|157338877	unnamed protein product [Vitis vinifera]	0	auto - shared MS/MS	0	99	LVLEVAQHLGENMVR	iTRAQ4plex@N-term		0.0128616	1851.03	618.017	1851.02	618.013	3	19	12.1.1.2496.2	98.1429	1.04554	10.7747	0.959465	11.4403	1.11269	10.793	152.07	12.04	186.64	13.64	152.7	12.61	178.73	13.11
3	44.59	44.59	65.8929	61.9643	61.9643	gi|157338877	unnamed protein product [Vitis vinifera]	0	auto - shared MS/MS	0	99	LVLEVAQHLGENMVR	iTRAQ4plex@N-term		0.0102984	1851.03	618.016	1851.02	618.013	3	16	12.1.1.2541.3	102.899	0.849943	15.7678	1	15.5883	0.89832	15.804	79.03	8.66	78.85	8.94	82.71	9.17	74.99	8.54
3	44.59	44.59	65.8929	61.9643	61.9643	gi|157338877	unnamed protein product [Vitis vinifera]	0	auto - shared MS/MS	0	99	LVLEVAQHLGENMVR	iTRAQ4plex@N-term		-0.00929129	1851.01	618.01	1851.02	618.013	3	17	12.1.1.2542.3	103.004	0.906756	15.816	0.858266	16.6394	0.768644	16.8622	75.76	8.49	80.64	9	68.05	8.37	61.51	7.75
3	44.59	44.59	65.8929	61.9643	61.9643	gi|157338877	unnamed protein product [Vitis vinifera]	0	auto - shared MS/MS	0	99	LVLEVAQHLGENMVR	iTRAQ4plex@N-term		0.00425674	1851.02	618.014	1851.02	618.013	3	17	12.1.1.2606.3	109.718	0.945654	18.9478	0.708607	21.4102	0.640701	21.5493	51.51	7	57.18	7.55	38.2	6.32	34.86	5.83
3	44.59	44.59	65.8929	61.9643	61.9643	gi|157338877	unnamed protein product [Vitis vinifera]	0	auto - shared MS/MS	0	99	LVLEVAQHLGENMVR	iTRAQ4plex@N-term		0.025128	1851.04	618.021	1851.02	618.013	3	17	12.1.1.2641.3	113.215	1.36282	19.0046	1.33049	19.7521	1.50435	18.947	43.7	6.48	69.91	8.31	60.85	7.94	69.44	8.19
3	44.59	44.59	65.8929	61.9643	61.9643	gi|157338877	unnamed protein product [Vitis vinifera]	0	auto - shared MS/MS	0	99	LVLEVAQHLGENMVR	iTRAQ4plex@N-term		0.00205976	1851.02	618.013	1851.02	618.013	3	22	12.1.1.2670.3	116.258	1.19756	12.4835	0.995589	13.562	1.06692	13.0486	106.56	10.1	149.8	12.17	111.03	10.77	120.09	10.77
3	44.59	44.59	65.8929	61.9643	61.9643	gi|157338877	unnamed protein product [Vitis vinifera]	0	auto - shared MS/MS	0	96	LVLEVAQHLGENMVR	iTRAQ4plex@N-term; Oxidation(M)@13		0.00794454	1867.02	623.347	1867.01	623.344	3	14	11.1.1.2397.3	92.7719	0.744418	8.96631	0.614976	9.90321	0.618822	9.63308	261.99	15.75	228.94	15.23	168.62	13.27	171.25	12.89
3	44.59	44.59	65.8929	61.9643	61.9643	gi|157338877	unnamed protein product [Vitis vinifera]	0	auto - shared MS/MS	0	62	LVLEVAQHLGENMVR	iTRAQ4plex@N-term; Oxidation(N)@12		0.0116062	1867.02	623.348	1867.01	623.344	3	12	11.1.1.2468.3	100.231	0.848305	12.3529	0.784204	13.0698	0.566542	14.2237	128.57	11.05	128.03	11.36	105.52	10.39	76.94	8.72
3	44.59	44.59	65.8929	61.9643	61.9643	gi|157338877	unnamed protein product [Vitis vinifera]	0	auto - shared MS/MS	0	61	LVLEVAQHLGENMVR	iTRAQ4plex@N-term; Oxidation(M)@13		0.028633	1867.04	623.354	1867.01	623.344	3	12	11.1.1.2573.3	111.106	0.684501	19.1147	0.364553	25.0778	0.355234	24.2122	60.31	7.55	48.46	7	23.01	5	22.63	4.69
3	44.59	44.59	65.8929	61.9643	61.9643	gi|157338877	unnamed protein product [Vitis vinifera]	0	auto - shared MS/MS	0	55	LVLEVAQHLGENMVR	iTRAQ4plex@N-term; Deamidated(Q)@7; Deamidated(N)@12		0.0994008	1853.08	618.702	1852.98	618.669	3	12	11.1.1.2525.3	106.071	1.36134	18.3714	1.43387	18.7459	1.41664	18.5488	46.82	6.71	74.82	8.6	70.26	8.49	70.06	8.25
3	44.59	44.59	65.8929	61.9643	61.9643	gi|157338877	unnamed protein product [Vitis vinifera]	0	auto - shared MS/MS	0	31	LVLEVAQHLGENMVR	iTRAQ4plex@N-term		0.000961274	1851.02	618.013	1851.02	618.013	3	12	12.1.1.2638.3	112.901	1.1467	18.1505	0.765748	21.1414	0.960752	19.2664	51.26	7	69	8.25	41.08	6.63	52.02	7.07
3	44.59	44.59	65.8929	61.9643	61.9643	gi|157338877	unnamed protein product [Vitis vinifera]	0	auto - shared MS/MS	0	24	LVLEVAQHLGENMVR	iTRAQ4plex@N-term		0.0146924	1851.03	618.018	1851.02	618.013	3	14	12.1.1.2573.3	106.256	0.893743	16.8328	0.8155	17.966	0.979884	16.7046	67.36	8	70.67	8.43	57.49	7.75	69.72	8.19
3	44.59	44.59	65.8929	61.9643	61.9643	gi|157338877	unnamed protein product [Vitis vinifera]	0	auto - shared MS/MS	0	18	LVLEVAQHLGENMVR	iTRAQ4plex@N-term		0.00151375	1851.02	618.013	1851.02	618.013	3	17	11.1.1.2573.2	111.063	1.01679	15.6291	1.15686	15.61	0.891042	16.4986	73.46	8.37	87.68	9.38	88.94	9.49	69.14	8.25
3	44.59	44.59	65.8929	61.9643	61.9643	gi|157338877	unnamed protein product [Vitis vinifera]	0	auto - shared MS/MS	0	18	LVLEVAQHLGENMVR	iTRAQ4plex@N-term		0.0267758	1851.04	618.021	1851.02	618.013	3	20	12.1.1.2406.3	88.7377	1.00958	7.21113	0.967875	7.56217	1.03921	7.28411	345.34	18.14	409.27	20.22	349.81	19.03	379.08	19.13
3	44.59	44.59	65.8929	61.9643	61.9643	gi|157338877	unnamed protein product [Vitis vinifera]	0	auto - shared MS/MS	0	17	LVLEVAQHLGENMVR	iTRAQ4plex@N-term		0.0095661	1851.03	618.016	1851.02	618.013	3	17	12.1.1.2672.3	116.467	1.32826	12.9693	1.31377	13.4294	1.286	13.3015	94.76	9.54	147.75	12.08	130.29	11.58	128.72	11.19
3	44.59	44.59	65.8929	61.9643	61.9643	gi|157338877	unnamed protein product [Vitis vinifera]	0	auto - shared MS/MS	0	12	LVLEVAQHLGENMVR	iTRAQ4plex@N-term		0.0176217	1851.03	618.018	1851.02	618.013	3	20	12.1.1.2435.2	91.7399	0.920479	8.11426	1.05265	8.09517	0.980563	8.12417	286.13	16.49	309.17	17.66	315.22	17.92	296.36	16.97
3	44.59	44.59	65.8929	61.9643	61.9643	gi|157338877	unnamed protein product [Vitis vinifera]	0	auto - shared MS/MS	0	2	LVLEVAQHLGENMVR	iTRAQ4plex@N-term; Deamidated(Q)@7; Oxidation(N)@12		0.0623806	1868.06	623.693	1867.99	623.672	3	10	11.1.1.2437.3	96.972	0.977988	11.3991	0.603262	13.7502	0.5498	13.7182	139.7	11.53	160.38	12.61	88.2	9.7	81.13	8.89
3	44.59	44.59	65.8929	61.9643	61.9643	gi|157338877	unnamed protein product [Vitis vinifera]	0	auto - low confidence	0	0	LVLEVAQHLGENMVR	iTRAQ4plex@N-term; Deamidated(Q)@7; Oxidation(M)@13		0.0279608	1868.02	623.682	1867.99	623.672	3	8	11.1.1.2601.3	113.742	0.773111	21.5994	0.850992	21.8228	1.15916	19.7472	44.34	6.48	40.24	6.4	39.49	6.4	54.29	7.21
3	44.59	44.59	65.8929	61.9643	61.9643	gi|157338877	unnamed protein product [Vitis vinifera]	0	auto - low confidence	0	0	MLSPHILGEEHYNTAR	iTRAQ4plex@N-term; Oxidation(P)@4		0.00851531	2027.01	676.677	2027	676.674	3	9	6.1.1.2590.3	107.142	1.63149	16.6193	2.21233	16.1264	1.37965	17.5217	53.75	7.21	102.94	10.1	124.45	11.14	78.33	8.83
3	44.59	44.59	65.8929	61.9643	61.9643	gi|157338877	unnamed protein product [Vitis vinifera]	0	auto - shared MS/MS	0	49	NLQDIIAILGMDELSEDDKLTVAR	iTRAQ4plex@N-term; Oxidation(M)@11; iTRAQ4plex(K)@19	missed K-L@19	-0.00247364	2975.57	744.9	2975.57	744.9	4	12	10.1.1.2732.3	117.42	1.30377	14.6473	1.4751	14.6951	1.38783	14.7169	75.03	8.49	114.83	10.68	115.83	10.86	109.99	10.35
3	44.59	44.59	65.8929	61.9643	61.9643	gi|157338877	unnamed protein product [Vitis vinifera]	0	auto - shared MS/MS	0	9	NLQDIIAILGMDELSEDDKLTVAR	iTRAQ4plex@N-term; Oxidation(M)@11; iTRAQ4plex(K)@19	missed K-L@19	0.0478142	2975.62	744.913	2975.57	744.9	4	11	10.1.1.2730.2	117.167	0.99092	13.018	1.06114	13.238	1.08559	12.9558	107.1	10.1	124.58	11.18	118.94	11.05	122.81	10.91
3	44.59	44.59	65.8929	61.9643	61.9643	gi|157338877	unnamed protein product [Vitis vinifera]	0	auto - no iTRAQ	0	99	PAPATTFAHLDATTVLSR	No iTRAQ4plex@N-term	cleaved D-P@N-term	-0.0127128	1867.97	623.663	1867.98	623.667	3	17	3.1.1.2144.3	75.862	1.19688	4.78587	1.48853	4.6828	0.778848	5.47731	728.25	26.4	1023.18	31.97	1134.5	33.63	599.12	24.6
3	44.59	44.59	65.8929	61.9643	61.9643	gi|157338877	unnamed protein product [Vitis vinifera]	0	auto - no iTRAQ	0	99	PAPATTFAHLDATTVLSR	No iTRAQ4plex@N-term	cleaved D-P@N-term	-0.00337507	1867.98	623.666	1867.98	623.667	3	17	3.1.1.2145.3	75.9666	1.15988	4.38231	1.43489	4.29211	0.840277	4.86415	880.55	29.02	1198.91	34.63	1322.33	36.36	781.55	27.96
3	44.59	44.59	65.8929	61.9643	61.9643	gi|157338877	unnamed protein product [Vitis vinifera]	0	auto - low confidence	0	0	PAPATTFAHLDATTVLSR	No iTRAQ4plex@N-term	cleaved D-P@N-term	0.0779362	1868.06	623.693	1867.98	623.667	3	9	11.1.1.2437.3	96.972	0.977988	11.3991	0.603262	13.7502	0.5498	13.7182	139.7	11.53	160.38	12.61	88.2	9.7	81.13	8.89
3	44.59	44.59	65.8929	61.9643	61.9643	gi|157338877	unnamed protein product [Vitis vinifera]	0	auto - no iTRAQ	0	29	PITVPVGR	No iTRAQ4plex@N-term	cleaved S-P@N-term	0.00466106	837.512	419.763	837.507	419.761	2	11	5.1.1.2156.2	67.9518	0.640492	16.1401	0.701328	16.1489	0.460377	18.3317	88.98	9.17	66.9	8.31	65.31	8.12	43.27	6.56
3	44.59	44.59	65.8929	61.9643	61.9643	gi|157338877	unnamed protein product [Vitis vinifera]	0	auto - no iTRAQ	0	4	PITVPVGR	No iTRAQ4plex@N-term	cleaved S-P@N-term	0.00868904	837.516	419.765	837.507	419.761	2	10	5.1.1.2155.3	67.8902	0.625099	17.6788	0.662658	17.8937	0.484556	19.5507	75.24	8.43	55.21	7.55	52.18	7.28	38.51	6.17
3	44.59	44.59	65.8929	61.9643	61.9643	gi|157338877	unnamed protein product [Vitis vinifera]	0	auto - low confidence	0	0	PITVPVGR	iTRAQ4plex@N-term; Oxidation(P)@1	cleaved S-P@N-term	-0.0167515	997.587	499.801	997.604	499.809	2	7	2.1.1.2162.3	64.0484	1.93268	26.9169	3.25166	25.445	1.41619	29.2037	19.5	4.36	44.24	6.63	66.36	8.06	29.17	5.48
3	44.59	44.59	65.8929	61.9643	61.9643	gi|157338877	unnamed protein product [Vitis vinifera]	0	auto - low confidence	0	0	PPPPPAK	No iTRAQ4plex@N-term; iTRAQ4plex(K)@7	cleaved P-P@N-term	-0.0170761	846.491	424.253	846.509	424.262	2	7	7.1.1.1987.3	43.1847	0.835958	23.4081	0.367113	32.4727			35.84	5.83	35.17	5.92	13.77	3.87	5.78	2.45
3	44.59	44.59	65.8929	61.9643	61.9643	gi|157338877	unnamed protein product [Vitis vinifera]	0	auto - low confidence	0	0	PPPPPAK	No iTRAQ4plex@N-term; iTRAQ4plex(K)@7	cleaved P-P@N-term	-0.0162828	846.492	424.253	846.509	424.262	2	8	7.1.1.1988.2	43.2459	1.15006	27.6555					21.97	4.58	29.66	5.39	10.84	3.46	7.01	2.65
3	44.59	44.59	65.8929	61.9643	61.9643	gi|157338877	unnamed protein product [Vitis vinifera]	0	no quant - weak signal	0	0	PPPPPAK	No iTRAQ4plex@N-term; iTRAQ4plex(K)@7	cleaved P-P@N-term	-0.0145129	846.494	424.254	846.509	424.262	2	6	7.1.1.1991.2	43.5575							13.85	3.61	6.54	2.65	4.76	2.24	5.17	2.24
3	44.59	44.59	65.8929	61.9643	61.9643	gi|157338877	unnamed protein product [Vitis vinifera]	0	no quant - weak signal	0	0	PPPPPAK	No iTRAQ4plex@N-term; iTRAQ4plex(K)@7	cleaved P-P@N-term	-0.0164658	846.492	424.253	846.509	424.262	2	6	7.1.1.1993.3	43.8079							0	0.14	6.52	2.45	0	0.4	0	0
3	44.59	44.59	65.8929	61.9643	61.9643	gi|157338877	unnamed protein product [Vitis vinifera]	0	no quant - weak signal	0	58	PPPPPPAK	No iTRAQ4plex@N-term; iTRAQ4plex(K)@8	cleaved S-P@N-term	-0.00369814	943.558	472.786	943.561	472.788	2	9	4.1.1.2014.2	39.9098							0	0.2	9.43	3	9.85	3.16	9.25	3
3	44.59	44.59	65.8929	61.9643	61.9643	gi|157338877	unnamed protein product [Vitis vinifera]	0	no quant - weak signal	0	50	PPPPPPAK	No iTRAQ4plex@N-term; iTRAQ4plex(K)@8	cleaved S-P@N-term	-0.00351505	943.558	472.786	943.561	472.788	2	9	4.1.1.2016.2	40.116							0	0.19	8.7	2.83	0	0.53	0	0
3	44.59	44.59	65.8929	61.9643	61.9643	gi|157338877	unnamed protein product [Vitis vinifera]	0	no quant - weak signal	0	37	PPPPPPAK	No iTRAQ4plex@N-term; iTRAQ4plex(K)@8	cleaved S-P@N-term	-0.00111077	943.56	472.787	943.561	472.788	2	9	3.1.1.1787.2	39.7747							0	0.26	11.96	3.32	0	0.73	0	0
3	44.59	44.59	65.8929	61.9643	61.9643	gi|157338877	unnamed protein product [Vitis vinifera]	0	auto - shared MS/MS	0	24	PPPPPPAK	No iTRAQ4plex@N-term; iTRAQ4plex(K)@8	cleaved S-P@N-term	0.016576	943.578	472.796	943.561	472.788	2	10	7.1.1.1984.3	42.8733	0.875448	19.9404	0.768114	21.4318	0.553879	23.331	48.44	6.78	49.78	7.07	38.94	6.32	28.34	5.29
3	44.59	44.59	65.8929	61.9643	61.9643	gi|157338877	unnamed protein product [Vitis vinifera]	0	auto - shared MS/MS	0	23	PPPPPPAK	No iTRAQ4plex@N-term; iTRAQ4plex(K)@8	cleaved S-P@N-term	0.0111444	943.572	472.793	943.561	472.788	2	10	7.1.1.1983.3	42.7695	1.03947	27.6845	0.884269	29.9307			23.07	4.69	28.15	5.29	21.35	4.69	16.24	4
3	44.59	44.59	65.8929	61.9643	61.9643	gi|157338877	unnamed protein product [Vitis vinifera]	0	auto - shared MS/MS	0	19	PPPPPPAK	No iTRAQ4plex@N-term; iTRAQ4plex(K)@8	cleaved S-P@N-term	0.00577393	943.567	472.791	943.561	472.788	2	10	7.1.1.1985.2	42.9343	0.701564	17.0555	0.6169	18.404	0.501284	19.3166	75.09	8.43	61.84	7.94	48.48	7.07	39.76	6.25
3	44.59	44.59	65.8929	61.9643	61.9643	gi|157338877	unnamed protein product [Vitis vinifera]	0	no quant - weak signal	0	13	PPPPPPAK	No iTRAQ4plex@N-term; iTRAQ4plex(K)@8	cleaved S-P@N-term	-0.00611531	943.555	472.785	943.561	472.788	2	8	3.1.1.1788.2	39.8783							0	0.16	7.61	2.65	0	0.46	0	0
3	44.59	44.59	65.8929	61.9643	61.9643	gi|157338877	unnamed protein product [Vitis vinifera]	0	no quant - weak signal	0	8	PPPPPPAK	No iTRAQ4plex@N-term; iTRAQ4plex(K)@8	cleaved S-P@N-term	-0.0047116	943.557	472.786	943.561	472.788	2	8	3.1.1.1789.2	39.982							0	0.21	9.78	3	0	0.59	0	0
3	44.59	44.59	65.8929	61.9643	61.9643	gi|157338877	unnamed protein product [Vitis vinifera]	0	no quant - weak signal	0	6	PPPPPPAK	No iTRAQ4plex@N-term; iTRAQ4plex(K)@8	cleaved S-P@N-term	0.00112331	943.562	472.788	943.561	472.788	2	8	4.1.1.2015.2	40.013							0	0.19	8.7	2.83	0	0.53	0	0
3	44.59	44.59	65.8929	61.9643	61.9643	gi|157338877	unnamed protein product [Vitis vinifera]	0	no quant - weak signal	0	6	PPPPPPAK	No iTRAQ4plex@N-term; iTRAQ4plex(K)@8	cleaved S-P@N-term	-0.00626386	943.555	472.785	943.561	472.788	2	8	8.1.1.1978.3	43.5693							0	0.21	9.78	3	0	0.59	0	0
3	44.59	44.59	65.8929	61.9643	61.9643	gi|157338877	unnamed protein product [Vitis vinifera]	0	no quant - weak signal	0	2	PPPPPPAK	No iTRAQ4plex@N-term; iTRAQ4plex(K)@8	cleaved S-P@N-term	-0.000832266	943.56	472.788	943.561	472.788	2	8	8.1.1.1976.3	43.3619							0	0.54	25	4.8	0	1.52	0	0
3	44.59	44.59	65.8929	61.9643	61.9643	gi|157338877	unnamed protein product [Vitis vinifera]	0	no quant - weak signal	0	1	PPPPPPAK	No iTRAQ4plex@N-term; iTRAQ4plex(K)@8	cleaved S-P@N-term	-0.0137442	943.548	472.781	943.561	472.788	2	7	3.1.1.1825.2	43.2895							0	0.26	11.96	3.32	0	0.73	0	0
3	44.59	44.59	65.8929	61.9643	61.9643	gi|157338877	unnamed protein product [Vitis vinifera]	0	no quant - weak signal	0	1	PPPPPPAK	No iTRAQ4plex@N-term; iTRAQ4plex(K)@8	cleaved S-P@N-term	0.0020998	943.563	472.789	943.561	472.788	2	7	4.1.1.1954.2	36.6814							0	0.16	7.61	2.65	0	0.46	0	0
3	44.59	44.59	65.8929	61.9643	61.9643	gi|157338877	unnamed protein product [Vitis vinifera]	0	no quant - weak signal	0	1	PPPPPPAK	No iTRAQ4plex@N-term; iTRAQ4plex(K)@8	cleaved S-P@N-term	-0.00308783	943.558	472.786	943.561	472.788	2	7	4.1.1.1957.3	36.9045							0	0.23	10.87	3.16	0	0.66	0	0
3	44.59	44.59	65.8929	61.9643	61.9643	gi|157338877	unnamed protein product [Vitis vinifera]	0	auto - shared MS/MS	0	99	QISELGIYPAVDPLDSTSR	iTRAQ4plex@N-term; Cation:K(E)@4		-0.00820625	2242.09	748.371	2242.1	748.374	3	17	2.1.1.2318.3	80.4147	0.827477	2.12362	0.986616	2.09049	0.938561	2.08752	4424.19	64.78	4297.44	66.1	4568.23	68.16	4386.08	65.26
3	44.59	44.59	65.8929	61.9643	61.9643	gi|157338877	unnamed protein product [Vitis vinifera]	0	auto - shared MS/MS	0	99	QISELGIYPAVDPLDSTSR	iTRAQ4plex@N-term		0.00254594	2204.15	735.723	2204.14	735.722	3	20	3.1.1.2184.2	80.0164	1.00323	2.8092	1.35368	2.69238	1.15956	2.76159	2293.85	46.74	2701.37	52.24	3249.73	57.19	2809.56	52.37
3	44.59	44.59	65.8929	61.9643	61.9643	gi|157338877	unnamed protein product [Vitis vinifera]	0	auto - shared MS/MS	0	99	QISELGIYPAVDPLDSTSR	iTRAQ4plex@N-term; Cation:K(E)@4		0.0146377	2242.12	748.379	2242.1	748.374	3	16	3.1.1.2184.3	80.0592	1.06055	2.58911	1.32993	2.53059	1.26043	2.53126	2627.13	50.06	3270.64	57.33	3656.58	60.89	3497.69	58.28
3	44.59	44.59	65.8929	61.9643	61.9643	gi|157338877	unnamed protein product [Vitis vinifera]	0	auto - low confidence	0	0	QISELGIYPAVDPLDSTSR	iTRAQ4plex@N-term; Oxidation(P)@9		0.054268	2220.19	741.072	2220.14	741.054	3	7	14.1.1.1624.3	57.2053	1.449	12.4388	1.44304	12.8132	0.998857	13.8102	99.68	9.8	169.55	12.92	150.54	12.37	105.17	10.2
3	44.59	44.59	65.8929	61.9643	61.9643	gi|157338877	unnamed protein product [Vitis vinifera]	0	auto - low confidence	0	0	QISELGIYPAVDPLDSTSR	iTRAQ4plex@N-term; Oxidation(D)@12		0.0722104	2220.21	741.078	2220.14	741.054	3	10	14.1.1.1626.3	57.4143	1.4108	13.6141	1.62078	13.5817	0.869116	15.648	84.18	9	139.41	11.75	142.79	11.96	77.28	8.83
3	44.59	44.59	65.8929	61.9643	61.9643	gi|157338877	unnamed protein product [Vitis vinifera]	0	no quant - weak signal	0	0.488462	SAAAAASPPPPPPAK	iTRAQ4plex@N-term; Phospho(S)@7; iTRAQ4plex(K)@15	cleaved T-S@N-term	-0.0140328	1696.87	566.629	1696.88	566.634	3	11	3.1.1.1784.2	39.4642							0	0.14	6.52	2.45	0	0.4	0	0
3	44.59	44.59	65.8929	61.9643	61.9643	gi|157338877	unnamed protein product [Vitis vinifera]	0	no quant	0	0	SPPPPPPAK	No iTRAQ4plex@N-term; iTRAQ4plex(K)@9	cleaved A-S@N-term	-0.00377652	1030.59	516.302	1030.59	516.304	2	8	3.1.1.1793.3	40.4395
3	44.59	44.59	65.8929	61.9643	61.9643	gi|157338877	unnamed protein product [Vitis vinifera]	0	auto - low confidence	0	0	TGSPITVPVGR	No iTRAQ4plex@N-term; Dehydrated(S)@3	cleaved N-T@N-term	0.0134703	1064.61	533.313	1064.6	533.306	2	14	2.1.1.2158.2	63.5882	4.8349	15.0235	6.74938	14.8158	0.526227	26.4357	53.72	7.48	304.89	17.2	379.46	19.21	29.86	6.71
3	44.59	44.59	65.8929	61.9643	61.9643	gi|157338877	unnamed protein product [Vitis vinifera]	0	auto - low confidence	0	0	TGSPITVPVGR	No iTRAQ4plex@N-term; Dehydrated(S)@3	cleaved N-T@N-term	-0.00361856	1064.59	533.304	1064.6	533.306	2	15	2.1.1.2160.2	63.797	4.58395	10.3947	8.11432	10.095	0.0208853	272.458	112.87	10.82	607.35	24.41	958.51	30.33	2.49	6.78
3	44.59	44.59	65.8929	61.9643	61.9643	gi|157338877	unnamed protein product [Vitis vinifera]	0	auto - low confidence	0	0	TGSPITVPVGR	No iTRAQ4plex@N-term; Dehydrated(S)@3	cleaved N-T@N-term	0.0268973	1064.62	533.32	1064.6	533.306	2	12	2.1.1.2189.2	66.835	1.24313	23.6369	0.96826	26.1078	0.968423	25.5526	29.22	5.29	42.64	6.48	29.61	5.57	29.89	5.39
3	44.59	44.59	65.8929	61.9643	61.9643	gi|157338877	unnamed protein product [Vitis vinifera]	0	no quant - weak signal	0	99	TIAMDGTEGLVR	No iTRAQ4plex@N-term; Oxidation(M)@4		-0.00365244	1277.62	639.82	1277.63	639.822	2	14	2.1.1.2038.3	51.0834							9.56	3	5.73	2.45	4.91	2.24	3	1.73
3	44.59	44.59	65.8929	61.9643	61.9643	gi|157338877	unnamed protein product [Vitis vinifera]	0	no quant - weak signal	0	99	TIAMDGTEGLVR	No iTRAQ4plex@N-term; Oxidation(M)@4		-0.00340831	1277.63	639.82	1277.63	639.822	2	16	2.1.1.2039.3	51.1877							4.11	2	9.23	3	7.97	2.83	2.85	1.73
3	44.59	44.59	65.8929	61.9643	61.9643	gi|157338877	unnamed protein product [Vitis vinifera]	0	auto - no iTRAQ	0	99	TIAMDGTEGLVR	No iTRAQ4plex@N-term		-0.00822648	1261.63	631.82	1261.63	631.824	2	15	2.1.1.2150.3	62.7923	0.962927	29.623	1.24234	28.5348			21.02	4.47	23.76	4.9	27.33	5.2	9.46	3.16
3	44.59	44.59	65.8929	61.9643	61.9643	gi|157338877	unnamed protein product [Vitis vinifera]	0	auto - shared MS/MS	0	99	TIAMDGTEGLVR	iTRAQ4plex@N-term; Oxidation(M)@4		-0.00502411	1421.73	711.87	1421.73	711.873	2	16	5.1.1.2000.3	51.6976	0.670334	7.41948	1.02656	6.75133	0.878704	6.96186	411.75	19.72	324	18.36	442.37	21.05	382.17	19.31
3	44.59	44.59	65.8929	61.9643	61.9643	gi|157338877	unnamed protein product [Vitis vinifera]	0	auto - shared MS/MS	0	99	TIAMDGTEGLVR	iTRAQ4plex@N-term		0.00758687	1405.74	703.879	1405.74	703.875	2	20	5.1.1.2091.2	61.1687	1.04743	1.56154	1.21111	1.55734	1.25624	1.5227	7255.76	83.18	8921.32	94.59	9196.72	96.94	9627.98	96.49
3	44.59	44.59	65.8929	61.9643	61.9643	gi|157338877	unnamed protein product [Vitis vinifera]	0	auto - shared MS/MS	0	99	TIAMDGTEGLVR	iTRAQ4plex@N-term		-0.0146281	1405.72	703.868	1405.74	703.875	2	20	5.1.1.2092.2	61.2731	0.958203	1.26116	1.06827	1.26832	1.1012	1.23945	11607	105.09	13055.7	114.62	12976.9	115.26	13501.1	114.28
3	44.59	44.59	65.8929	61.9643	61.9643	gi|157338877	unnamed protein product [Vitis vinifera]	0	auto - shared MS/MS	0	99	TIAMDGTEGLVR	iTRAQ4plex@N-term; Dehydrated(T)@7		0.0175388	1387.74	463.588	1387.73	463.582	3	15	5.1.1.2096.2	61.6906	1.26026	5.62379	1.36828	5.70025	1.39538	5.59868	515.35	22.23	762.4	27.51	737.98	27.5	759.58	27.11
3	44.59	44.59	65.8929	61.9643	61.9643	gi|157338877	unnamed protein product [Vitis vinifera]	0	auto - shared MS/MS	0	99	TIAMDGTEGLVR	iTRAQ4plex@N-term		1.37806e-05	1405.74	703.875	1405.74	703.875	2	20	6.1.1.2150.3	61.4377	1.2848	1.91311	1.42911	1.92812	1.44709	1.8983	4419.5	65.11	6665.43	81.35	6610.04	82.22	6755.35	80.87
3	44.59	44.59	65.8929	61.9643	61.9643	gi|157338877	unnamed protein product [Vitis vinifera]	0	auto - shared MS/MS	0	98	TIAMDGTEGLVR	iTRAQ4plex@N-term; Oxidation(M)@4		-0.00502411	1421.73	711.87	1421.73	711.873	2	16	5.1.1.1999.3	51.5926	0.640208	5.98968	1.13357	5.22663	0.940956	5.43518	652.53	24.82	490.39	22.69	774.13	27.75	648.56	25.18
3	44.59	44.59	65.8929	61.9643	61.9643	gi|157338877	unnamed protein product [Vitis vinifera]	0	auto - shared MS/MS	0	98	TIAMDGTEGLVR	iTRAQ4plex@N-term; Dehydrated(E)@8		0.0114968	1387.74	463.586	1387.73	463.582	3	15	5.1.1.2094.3	61.5246	1.28392	5.84292	1.27205	6.05448	1.39253	5.84284	473.34	21.31	713.4	26.57	630.15	25.51	696.24	25.93
3	44.59	44.59	65.8929	61.9643	61.9643	gi|157338877	unnamed protein product [Vitis vinifera]	0	auto - shared MS/MS	0	96	TIAMDGTEGLVR	iTRAQ4plex@N-term; Dehydrated(E)@8		0.0109475	1387.74	463.586	1387.73	463.582	3	14	5.1.1.2095.3	61.629	1.13003	5.50089	1.34781	5.44907	1.35293	5.3755	565.14	23.24	749.66	27.39	797.17	28.5	807.63	27.96
3	44.59	44.59	65.8929	61.9643	61.9643	gi|157338877	unnamed protein product [Vitis vinifera]	0	auto - no iTRAQ	0	95	TIAMDGTEGLVR	No iTRAQ4plex@N-term		-0.0154282	1261.62	631.816	1261.63	631.824	2	15	2.1.1.2151.2	62.8543	1.18152	27.0299	1.65136	25.734			23	4.69	31.9	5.66	39.75	6.24	11.01	3.46
3	44.59	44.59	65.8929	61.9643	61.9643	gi|157338877	unnamed protein product [Vitis vinifera]	0	auto - no iTRAQ	0	75	TIAMDGTEGLVR	No iTRAQ4plex@N-term		-0.00847061	1261.63	631.82	1261.63	631.824	2	14	2.1.1.2149.3	62.6877	1.14456	29.0788					19.88	4.36	26.71	5.1	5.13	2.65	18.11	4.12
3	44.59	44.59	65.8929	61.9643	61.9643	gi|157338877	unnamed protein product [Vitis vinifera]	0	auto - shared MS/MS	0	6	TIAMDGTEGLVR	iTRAQ4plex@N-term		0.0129575	1405.75	703.882	1405.74	703.875	2	10	5.1.1.2565.3	110.766	0.990947	15.6412	0.298312	25.709	0.597444	18.273	73.51	8.37	85.51	9.17	22.95	5.29	46.39	6.63
3	44.59	44.59	65.8929	61.9643	61.9643	gi|157338877	unnamed protein product [Vitis vinifera]	0	auto - low confidence	0	0	TIAMDGTEGLVR	iTRAQ4plex@N-term; Oxidation(M)@4		-0.00881778	1421.72	711.868	1421.73	711.873	2	11	7.1.1.2325.3	78.4605	0.945178	1.40857	0.9026	1.47723	0.817479	1.49118	9348.32	94.3	10372.1	101.97	8830.7	95.3	8072.18	88.65
3	44.59	44.59	65.8929	61.9643	61.9643	gi|157338877	unnamed protein product [Vitis vinifera]	0	auto - shared MS/MS	0	99	TVLIMELINNVAK	iTRAQ4plex@N-term; Oxidation(M)@5; iTRAQ4plex(K)@13		0.0112586	1761.04	588.021	1761.03	588.018	3	18	7.1.1.2369.3	83.0694	0.734628	2.88653	0.897234	2.80591	0.623683	3.09022	2561.71	49.23	2209.11	47.58	2405.48	49.18	1687.62	40.84
3	44.59	44.59	65.8929	61.9643	61.9643	gi|157338877	unnamed protein product [Vitis vinifera]	0	auto - shared MS/MS	0	99	TVLIMELINNVAK	iTRAQ4plex@N-term; iTRAQ4plex(K)@13		0.0207918	1745.06	582.693	1745.04	582.686	3	18	7.1.1.2396.2	85.8622	1.08928	2.79934	1.11698	2.87456	0.973934	2.93193	2213.57	45.97	2830.44	53.13	2587.64	51.43	2277.21	47.13
3	44.59	44.59	65.8929	61.9643	61.9643	gi|157338877	unnamed protein product [Vitis vinifera]	0	auto - shared MS/MS	0	99	TVLIMELINNVAK	iTRAQ4plex@N-term; iTRAQ4plex(K)@13		-0.000995382	1745.04	582.686	1745.04	582.686	3	17	7.1.1.2397.2	85.9672	1.15207	2.3604	1.18804	2.41952	1.03235	2.46867	3036.48	53.88	4106.47	63.92	3775.45	62.1	3311.15	56.83
3	44.59	44.59	65.8929	61.9643	61.9643	gi|157338877	unnamed protein product [Vitis vinifera]	0	auto - shared MS/MS	0	99	TVLIMELINNVAK	iTRAQ4plex@N-term; Deamidated(N)@9; iTRAQ4plex(K)@13		0.0219595	1746.04	583.021	1746.02	583.014	3	16	7.1.1.2406.3	86.9553	1.19539	4.05105	1.13964	4.24051	1.15295	4.15743	1013.52	31.14	1422.21	37.55	1208.83	35.33	1234.31	34.57
3	44.59	44.59	65.8929	61.9643	61.9643	gi|157338877	unnamed protein product [Vitis vinifera]	0	auto - shared MS/MS	0	97	TVLIMELINNVAK	iTRAQ4plex@N-term; Deamidated(N)@9; iTRAQ4plex(K)@13		0.00474948	1746.03	583.016	1746.02	583.014	3	14	7.1.1.2362.3	82.3352	1.06871	4.02121	0.963094	4.2898	1.1281	4.03761	1080.62	32.11	1355.67	36.73	1089.2	33.7	1287.66	35.2
3	44.59	44.59	65.8929	61.9643	61.9643	gi|157338877	unnamed protein product [Vitis vinifera]	0	auto - shared MS/MS	0	74	TVLIMELINNVAK	iTRAQ4plex@N-term; Deamidated(N)@9; iTRAQ4plex(K)@13		0.0296491	1746.05	583.024	1746.02	583.014	3	12	7.1.1.2583.3	105.405	1.45377	19.7255	1.18046	21.4057	1.26509	20.6651	39.46	6.16	67.34	8.12	48.75	7.14	52.73	7.14
3	44.59	44.59	65.8929	61.9643	61.9643	gi|157338877	unnamed protein product [Vitis vinifera]	0	auto - shared MS/MS	0	72	TVLIMELINNVAK	iTRAQ4plex@N-term; Deamidated(N)@9; iTRAQ4plex(K)@13		0.0300153	1746.05	583.024	1746.02	583.014	3	12	7.1.1.2615.3	108.763	0.890153	19.4473	0.777567	21.038	0.914115	19.6413	50.53	6.93	52.8	7.28	41.12	6.56	48.79	6.86
3	44.59	44.59	65.8929	61.9643	61.9643	gi|157338877	unnamed protein product [Vitis vinifera]	0	auto - shared MS/MS	0	3	TVLIMELINNVAK	iTRAQ4plex@N-term; iTRAQ4plex(K)@13		0.0154823	1745.05	582.691	1745.04	582.686	3	10	7.1.1.2458.3	92.417	0.898012	10.4352	0.834906	11.0332	0.716025	11.3258	174.7	12.88	184.16	13.6	152.65	12.53	132.13	11.36
3	44.59	44.59	65.8929	61.9643	61.9643	gi|157338877	unnamed protein product [Vitis vinifera]	0	auto - shared MS/MS	0	99	VGLTGLTVAEHFR	iTRAQ4plex@N-term		-0.00611694	1542.86	515.293	1542.86	515.295	3	18	15.1.1.1414.2	35.9225	0.896378	2.25265	0.691333	2.53735	0.848571	2.32308	3746.16	59.66	3941.83	62.8	2710.44	53.54	3357.8	56.79
3	44.59	44.59	65.8929	61.9643	61.9643	gi|157338877	unnamed protein product [Vitis vinifera]	0	auto - shared MS/MS	0	99	VGLTGLTVAEHFR	iTRAQ4plex@N-term		-0.0229607	1542.84	515.288	1542.86	515.295	3	20	15.1.1.1415.2	36.0277	0.999916	2.07514	0.808434	2.29451	1.05594	2.0813	4181.75	63.11	4908.42	69.91	3538.09	61.15	4664.22	66.85
3	44.59	44.59	65.8929	61.9643	61.9643	gi|157338877	unnamed protein product [Vitis vinifera]	0	auto - shared MS/MS	0	99	VGLTGLTVAEHFR	iTRAQ4plex@N-term		0.0229934	1542.89	515.303	1542.86	515.295	3	14	15.1.1.1495.2	44.4377	0.926616	14.2246	0.868174	15.0257	0.887699	14.6401	92.56	9.38	100.68	10.05	84.1	9.33	86.79	9.17
3	44.59	44.59	65.8929	61.9643	61.9643	gi|157338877	unnamed protein product [Vitis vinifera]	0	auto - shared MS/MS	0	99	VGLTGLTVAEHFR	iTRAQ4plex@N-term		0.0083467	1542.87	515.298	1542.86	515.295	3	15	15.1.1.1496.3	44.5855	0.763666	13.3572	0.536768	15.6104	0.537453	15.1223	116.17	10.49	104.14	10.25	65.26	8.31	65.95	8
3	44.59	44.59	65.8929	61.9643	61.9643	gi|157338877	unnamed protein product [Vitis vinifera]	0	auto - shared MS/MS	0	99	VGLTGLTVAEHFR	iTRAQ4plex@N-term		0.00340343	1542.87	515.296	1542.86	515.295	3	15	15.1.1.1526.2	47.6954	1.0501	15.7027	0.722192	18.1704	0.7109	17.7548	71.3	8.25	87.89	9.33	53.89	7.55	53.54	7.21
3	44.59	44.59	65.8929	61.9643	61.9643	gi|157338877	unnamed protein product [Vitis vinifera]	0	auto - shared MS/MS	0	99	VGLTGLTVAEHFR	iTRAQ4plex@N-term		0.00852978	1542.87	515.298	1542.86	515.295	3	15	15.1.1.1528.2	47.9055	1.13473	16.3131	0.853548	18.2909	0.90429	17.5635	63.82	7.81	85.01	9.17	57.01	7.75	60.96	7.68
3	44.59	44.59	65.8929	61.9643	61.9643	gi|157338877	unnamed protein product [Vitis vinifera]	0	auto - shared MS/MS	0	99	VGLTGLTVAEHFR	iTRAQ4plex@N-term		0.00926212	1542.87	515.298	1542.86	515.295	3	14	15.1.1.1557.2	50.9526	0.518328	23.7402	0.848584	20.8727	1.00988	19.6306	47.81	6.71	29.09	5.57	42.46	6.56	51	7
3	44.59	44.59	65.8929	61.9643	61.9643	gi|157338877	unnamed protein product [Vitis vinifera]	0	auto - shared MS/MS	0	99	VGLTGLTVAEHFR	iTRAQ4plex@N-term		0.0211626	1542.89	515.302	1542.86	515.295	3	14	15.1.1.1559.2	51.1626	1.14576	18.7434	0.918176	20.5702	0.763157	21.2492	48.12	6.78	64.72	8	46.24	6.93	38.79	6.17
3	44.59	44.59	65.8929	61.9643	61.9643	gi|157338877	unnamed protein product [Vitis vinifera]	0	auto - shared MS/MS	0	99	VGLTGLTVAEHFR	iTRAQ4plex@N-term		-0.000990586	1542.86	515.295	1542.86	515.295	3	14	15.1.1.1637.2	57.3445	1.00758	27.8409					23.09	4.69	27.31	5.2	14.19	3.87	7.93	2.83
3	44.59	44.59	65.8929	61.9643	61.9643	gi|157338877	unnamed protein product [Vitis vinifera]	0	no quant - weak signal	0	99	VGLTGLTVAEHFR	iTRAQ4plex@N-term		0.000840254	1542.86	515.295	1542.86	515.295	3	15	15.1.1.1639.2	57.5528							13.92	3.61	3.14	2	8.74	3	17.96	4.12
3	44.59	44.59	65.8929	61.9643	61.9643	gi|157338877	unnamed protein product [Vitis vinifera]	0	auto - shared MS/MS	0	96	VGLTGLTVAEHFR	iTRAQ4plex@N-term		0.00798053	1542.87	515.298	1542.86	515.295	3	13	15.1.1.1466.2	41.3893	1.00423	11.0491	0.719865	12.662	0.758597	12.1274	146.95	11.83	173.23	13.11	110.71	10.82	117.75	10.68
3	44.59	44.59	65.8929	61.9643	61.9643	gi|157338877	unnamed protein product [Vitis vinifera]	0	auto - shared MS/MS	0	96	VGLTGLTVAEHFR	iTRAQ4plex@N-term		-0.0042861	1542.86	515.294	1542.86	515.295	3	14	15.1.1.1497.3	44.6906	0.997731	14.1179	0.697636	16.3266	0.7818	15.3301	90.3	9.27	105.76	10.25	65.93	8.37	74.57	8.49
3	44.59	44.59	65.8929	61.9643	61.9643	gi|157338877	unnamed protein product [Vitis vinifera]	0	no quant - weak signal	0	96	VGLTGLTVAEHFR	iTRAQ4plex@N-term		-0.00337068	1542.86	515.294	1542.86	515.295	3	13	15.1.1.1638.2	57.4487							16.81	4	19.1	4.36	12.06	3.61	18.87	4.24
3	44.59	44.59	65.8929	61.9643	61.9643	gi|157338877	unnamed protein product [Vitis vinifera]	0	auto - shared MS/MS	0	93	VGLTGLTVAEHFR	iTRAQ4plex@N-term		0.00468502	1542.87	515.297	1542.86	515.295	3	13	15.1.1.1558.3	51.1003	1.07918	19.8519	0.652568	24.1197	1.08636	20.1316	44	6.48	55.74	7.42	30.05	5.74	50.49	6.93
3	44.59	44.59	65.8929	61.9643	61.9643	gi|157338877	unnamed protein product [Vitis vinifera]	0	auto - shared MS/MS	0	91	VGLTGLTVAEHFR	iTRAQ4plex@N-term		0.00230493	1542.87	515.296	1542.86	515.295	3	13	15.1.1.1589.2	54.3144	0.942288	23.4536	0.59563	28.4083	1.03565	23.2783	33.64	5.66	37.21	6.08	20.97	4.8	36.8	5.92
3	44.59	44.59	65.8929	61.9643	61.9643	gi|157338877	unnamed protein product [Vitis vinifera]	0	auto - shared MS/MS	0	77	VGLTGLTVAEHFR	iTRAQ4plex@N-term		0.0169516	1542.88	515.301	1542.86	515.295	3	12	15.1.1.1527.2	47.8004	1.08783	16.173	0.60139	20.2762	0.993908	16.8047	66	7.94	84.28	9.11	41.54	6.78	69.29	8.13
3	44.59	44.59	65.8929	61.9643	61.9643	gi|157338877	unnamed protein product [Vitis vinifera]	0	auto - shared MS/MS	0	99	VLNTGSPITVPVGR	iTRAQ4plex@N-term		-0.0152585	1552.89	777.453	1552.91	777.46	2	23	4.1.1.2313.2	70.4351	0.824755	1.40029	0.980079	1.37851	0.84573	1.41501	10191.3	98.31	9866.75	100.15	10453.4	102.94	9104.18	94.25
3	44.59	44.59	65.8929	61.9643	61.9643	gi|157338877	unnamed protein product [Vitis vinifera]	0	auto - shared MS/MS	0	99	VLNTGSPITVPVGR	iTRAQ4plex@N-term		-0.026	1552.88	777.447	1552.91	777.46	2	23	4.1.1.2314.2	70.5394	0.815099	1.30313	0.947867	1.29052	0.839666	1.31474	11841.2	105.96	11329.9	107.33	11746.5	109.23	10502.2	101.16
3	44.59	44.59	65.8929	61.9643	61.9643	gi|157338877	unnamed protein product [Vitis vinifera]	0	auto - shared MS/MS	0	99	VLNTGSPITVPVGR	iTRAQ4plex@N-term		-0.0158598	1552.89	777.452	1552.91	777.46	2	23	5.1.1.2154.2	67.743	1.02125	1.44116	1.20721	1.42641	1.02275	1.46745	8623.54	90.65	10338.1	101.92	10895.2	105.05	9316.17	95.39
3	44.59	44.59	65.8929	61.9643	61.9643	gi|157338877	unnamed protein product [Vitis vinifera]	0	auto - shared MS/MS	0	99	VLNTGSPITVPVGR	iTRAQ4plex@N-term; Deamidated(N)@3		-0.00691013	1553.88	777.949	1553.89	777.952	2	23	4.1.1.2327.3	71.9371	0.979663	2.15993	1.19483	2.12191	1.1563	2.11076	3919.14	61.08	4507	67.4	4900.75	70.57	4786.78	68.14
3	44.59	44.59	65.8929	61.9643	61.9643	gi|157338877	unnamed protein product [Vitis vinifera]	0	auto - shared MS/MS	0	99	VLNTGSPITVPVGR	iTRAQ4plex@N-term; Deamidated(N)@3		-0.010694	1553.88	777.947	1553.89	777.952	2	23	4.1.1.2328.2	71.9987	0.953782	2.09358	1.16536	2.05508	1.15525	2.03194	4227.51	63.42	4733.19	69.12	5155.99	72.42	5158.71	70.7
3	44.59	44.59	65.8929	61.9643	61.9643	gi|157338877	unnamed protein product [Vitis vinifera]	0	auto - shared MS/MS	0	90	VLNTGSPITVPVGR	iTRAQ4plex@N-term; Dehydrated(S)@6		0.0125537	1534.91	512.643	1534.9	512.639	3	16	5.1.1.2156.3	67.9946	1.14078	6.67155	1.25493	6.72652	1.00143	7.02013	381.89	19.1	511.4	22.58	501.56	22.56	403.96	19.9
3	44.59	44.59	65.8929	61.9643	61.9643	gi|157338877	unnamed protein product [Vitis vinifera]	0	auto - shared MS/MS	0	14	VLNTGSPITVPVGR	iTRAQ4plex@N-term; Cation:K@C-term		0.0109011	1590.87	531.298	1590.86	531.295	3	12	5.1.1.2154.3	67.7859	1.2018	2.96141	1.36192	2.96446	1.0131	3.14617	1896.14	42.6	2674.99	51.61	2702.64	52.27	2029.09	44.69
3	44.59	44.59	65.8929	61.9643	61.9643	gi|157338877	unnamed protein product [Vitis vinifera]	0	auto - low confidence	0	0	VLNTGSPITVPVGR	iTRAQ4plex@N-term; Deamidated(N)@3		-0.00654394	1553.88	777.949	1553.89	777.952	2	7	4.1.1.2368.3	76.2204	0.977114	1.88216	0.933511	1.97571	0.980158	1.91327	5150.56	70.02	5907.72	76.9	5031.99	72.14	5332.5	71.79
3	44.59	44.59	65.8929	61.9643	61.9643	gi|157338877	unnamed protein product [Vitis vinifera]	0	auto - low confidence	0	0	VLNTGSPITVPVGR	iTRAQ4plex@N-term; Deamidated(N)@3		-0.00349239	1553.89	777.951	1553.89	777.952	2	7	4.1.1.2369.2	76.2821	0.978477	1.99512	0.921958	2.10251	0.965923	2.03647	4579.99	66.03	5260.6	72.55	4419.18	67.63	4672.91	67.21
3	44.59	44.59	65.8929	61.9643	61.9643	gi|157338877	unnamed protein product [Vitis vinifera]	0	auto - low confidence	0	0	VLNTGSPITVPVGR	iTRAQ4plex@N-term; Deamidated(N)@3		-0.0596409	1553.83	777.922	1553.89	777.952	2	7	4.1.1.2644.2	104.961	0.836437	15.3856	0.589275	17.963	0.7945	15.8516	83.28	8.89	81.77	9.06	51.36	7.42	69.89	8.19
3	44.59	44.59	65.8929	61.9643	61.9643	gi|157338877	unnamed protein product [Vitis vinifera]	0	auto - low confidence	0	0	VLNTGSPITVPVGR	iTRAQ4plex@N-term; Oxidation(P)@11; Cation:Na@C-term		-0.0100764	1590.87	531.298	1590.88	531.302	3	11	5.1.1.2155.2	67.8474	1.13374	2.61213	1.35139	2.58275	1.02879	2.7265	2502.06	48.9	3329.9	57.71	3538.7	59.75	2718.96	51.69
3	44.59	44.59	65.8929	61.9643	61.9643	gi|157338877	unnamed protein product [Vitis vinifera]	0	auto - low confidence	0	0	VLNTGSPITVPVGR	iTRAQ4plex@N-term		-0.102889	1552.8	777.409	1552.91	777.46	2	8	5.1.1.2359.3	89.2386	1.55758	5.0624	1.48139	5.27558	1.49795	5.18783	586.17	23.79	1071.75	32.43	908.78	30.63	927.47	29.97
3	44.59	44.59	65.8929	61.9643	61.9643	gi|157338877	unnamed protein product [Vitis vinifera]	0	auto - shared MS/MS	0	99	VVDLLAPYQR	iTRAQ4plex@N-term		-0.0535286	1316.7	659.359	1316.76	659.386	2	16	6.1.1.2286.2	75.5748	0.84273	1.11474	0.947684	1.11677	0.977816	1.08953	15881.4	122.75	15710.8	126.2	15751.4	126.97	16403.1	125.96
3	44.59	44.59	65.8929	61.9643	61.9643	gi|157338877	unnamed protein product [Vitis vinifera]	0	auto - shared MS/MS	0	99	VVDLLAPYQR	iTRAQ4plex@N-term		-0.0640256	1316.69	659.354	1316.76	659.386	2	16	6.1.1.2287.2	75.679	0.836897	1.1007	0.935723	1.10447	0.972145	1.07525	16349.6	124.54	16062	127.62	16011.1	128.05	16788.8	127.41
3	44.59	44.59	65.8929	61.9643	61.9643	gi|157338877	unnamed protein product [Vitis vinifera]	0	auto - no iTRAQ	0	98	VVDLLAPYQR	No iTRAQ4plex@N-term		-0.00468229	1172.65	587.333	1172.66	587.335	2	14	2.1.1.2262.3	74.536	1.4581	17.4406	2.25569	16.4478	0.493364	24.8327	50.87	7	87.07	9.33	120.09	10.82	26.51	5.48
3	44.59	44.59	65.8929	61.9643	61.9643	gi|157338877	unnamed protein product [Vitis vinifera]	0	auto - no iTRAQ	0	98	VVDLLAPYQR	No iTRAQ4plex@N-term		-0.011762	1172.64	587.329	1172.66	587.335	2	14	2.1.1.2263.2	74.5977	0.848827	15.1202	1.25473	14.0077	0.317727	22.1553	86.41	9.06	86.1	9.38	113.47	10.54	29	5.66
3	44.59	44.59	65.8929	61.9643	61.9643	gi|157338877	unnamed protein product [Vitis vinifera]	0	auto - shared MS/MS	0	92	VVDLLAPYQR	iTRAQ4plex@N-term		-0.010104	1316.75	659.381	1316.76	659.386	2	15	17.1.1.1427.3	37.3415	1.08441	3.47814	1.34117	3.40871	1.1173	3.51783	1440.62	37.08	1833.85	42.9	2022.09	45.19	1700.2	40.77
4	43.24	43.24	60.4545	58.8636	51.3636	gi|157355881	unnamed protein product [Vitis vinifera]	0	auto - shared MS/MS	2	99	AAVPSGASTGIYEALELR	iTRAQ4plex@N-term		-0.0141748	1948.02	975.019	1948.04	975.027	2	28	4.1.1.2403.2	79.8395	2.8899	1.98604	4.08619	1.94491	4.11223	1.93448	3259.31	57	11056.8	104.07	13938.3	118.62	14157.4	117.07
4	43.24	43.24	60.4545	58.8636	51.3636	gi|157355881	unnamed protein product [Vitis vinifera]	0	auto - shared MS/MS	2	99	ACNALLLK	iTRAQ4plex@N-term; Methylthio(C)@2; iTRAQ4plex(K)@8		-0.00155345	1178.67	590.345	1178.68	590.345	2	14	11.1.1.2213.2	73.4292	1.29256	1.54931	1.66589	1.51174	1.53549	1.52132	6735.87	80.39	10220.3	100.97	11743.7	108.97	10925	103.07
4	43.24	43.24	60.4545	58.8636	51.3636	gi|157355881	unnamed protein product [Vitis vinifera]	1	auto	2	99	AVENVNAIIAPALIGK	iTRAQ4plex@N-term; iTRAQ4plex(K)@16		-0.00873709	1880.13	627.716	1880.13	627.719	3	20	7.1.1.2335.2	79.464	1.28425	2.26628	2.09081	2.11605	2.17364	2.08711	3168.45	55.13	4776.59	69.36	6933.09	83.49	7274.7	83.85
4	43.24	43.24	60.4545	58.8636	51.3636	gi|157355881	unnamed protein product [Vitis vinifera]	1	auto	2	99	AVENVNAIIAPALIGKD	iTRAQ4plex@N-term; iTRAQ4plex(K)@16	cleaved D-P@C-term	-0.00967962	1995.15	666.058	1995.16	666.061	3	18	15.1.1.1433.2	37.9198	1.16321	3.20514	1.50092	3.11846	1.35977	3.15163	1644.88	39.66	2246.02	47.43	2583.8	51.1	2362.54	47.95
4	43.24	43.24	60.4545	58.8636	51.3636	gi|157355881	unnamed protein product [Vitis vinifera]	1	auto	2	99	AVENVNAIIAPALIGKDPTEQVK	iTRAQ4plex@N-term; iTRAQ4plex(K)@16; iTRAQ4plex(K)@23		0.00514003	2821.63	706.415	2821.63	706.414	4	25	15.1.1.1421.2	36.6582	4.05581	5.36969	8.57347	5.15083	7.50348	5.17957	427.65	20.93	2036.04	44.98	3837.17	61.61	3389.47	57.47
4	43.24	43.24	60.4545	58.8636	51.3636	gi|157355881	unnamed protein product [Vitis vinifera]	1	auto	2	99	GNPTVEVDVTLSDGTFAR	iTRAQ4plex@N-term		-0.980767	2020.04	1011.03	2021.02	1011.52	2	20	4.1.1.2661.2	106.445	1.94313	14.7824	3.3856	13.9575	3.67114	13.765	64.63	7.94	147.42	12.12	229	15.17	250.62	15.56
4	43.24	43.24	60.4545	58.8636	51.3636	gi|157355881	unnamed protein product [Vitis vinifera]	0	auto - shared MS/MS	2	99	GQDATNVGDEGGFAPNIQENK	No iTRAQ4plex@N-term; HexNAc(T)@5; iTRAQ4plex(K)@21	cleaved Y-G@N-term	0.00958519	2507.16	836.728	2507.15	836.725	3	19	4.1.1.2311.2	70.2265	1.58858	5.03723	2.51861	4.7683	2.20881	4.83584	591.96	23.92	1103.88	33.2	1560.34	39.5	1381.12	36.69
4	43.24	43.24	60.4545	58.8636	51.3636	gi|157355881	unnamed protein product [Vitis vinifera]	1	auto	2	99	IEEELGSAAVYAGAK	iTRAQ4plex@N-term; iTRAQ4plex(K)@15		0.0212893	1794.98	599.335	1794.96	599.328	3	16	9.1.1.2481.2	90.5427	1.12963	11.1718	1.38399	10.975	1.04636	11.605	137.1	11.45	181.8	13.49	198.58	14.14	151.53	12.21
4	43.24	43.24	60.4545	58.8636	51.3636	gi|157355881	unnamed protein product [Vitis vinifera]	0	auto - shared MS/MS	2	99	INGGSHAGNK	No iTRAQ4plex@N-term; Deamidated(N)@2; iTRAQ4plex(K)@10	cleaved V-I@N-term	0.00513771	1098.56	550.287	1098.55	550.284	2	17	13.1.1.2419.3	82.0416	1.4695	6.93333	1.65886	6.96311	1.53132	6.99699	319.67	17.55	551.43	23.35	554.98	23.77	517.07	22.43
4	43.24	43.24	60.4545	58.8636	51.3636	gi|157355881	unnamed protein product [Vitis vinifera]	1	auto	2	99	LAMQEFMILPLGASSFK	iTRAQ4plex@N-term; iTRAQ4plex(K)@17		1.01147	2171.19	724.737	2170.18	724.4	3	15	6.1.1.2514.2	99.4872	1.24338	11.6435	1.47348	11.5609	1.44287	11.4785	121.05	10.77	176.68	13.27	186.67	13.78	184.49	13.38
4	43.24	43.24	60.4545	58.8636	51.3636	gi|157355881	unnamed protein product [Vitis vinifera]	0	auto - shared MS/MS	2	99	LSVGLATGQIK	No iTRAQ4plex@N-term; iTRAQ4plex(K)@11	cleaved D-L@N-term	-0.01841	1229.73	615.871	1229.75	615.881	2	17	2.1.1.2172.2	65.051	0.377044	10.0355	0.411849	9.90288	0.335877	10.4773	336.94	17.78	149.13	12.73	145.23	12.17	119.54	10.82
4	43.24	43.24	60.4545	58.8636	51.3636	gi|157355881	unnamed protein product [Vitis vinifera]	0	auto - shared MS/MS	2	99	LVLPVPAFNVIN	iTRAQ4plex@N-term; Deamidated(N)@12	cleaved N-G@C-term	-0.00659879	1439.84	720.929	1439.85	720.933	2	16	13.1.1.2472.2	87.5663	1.27557	6.97725	1.90108	6.61399	1.7574	6.65612	334.75	17.92	501.24	22.43	666.02	25.87	621.4	24.58
4	43.24	43.24	60.4545	58.8636	51.3636	gi|157355881	unnamed protein product [Vitis vinifera]	0	auto - shared MS/MS	2	99	LVLPVPAFNVINGGSHAGNK	iTRAQ4plex@N-term; Deamidated(N)@12; iTRAQ4plex(K)@20		-0.0174174	2292.27	765.096	2292.28	765.102	3	24	14.1.1.1443.2	39.2439	4.01785	4.31294	7.31298	4.17229	6.47403	4.19485	662.55	26.04	3124.87	55.5	5070.83	71.01	4530.79	66.43
4	43.24	43.24	60.4545	58.8636	51.3636	gi|157355881	unnamed protein product [Vitis vinifera]	0	auto - shared MS/MS	2	99	PFDQDDWEHYAK	No iTRAQ4plex@N-term; iTRAQ4plex(K)@12	cleaved D-P@N-term	0.0198388	1693.77	565.597	1693.75	565.59	3	18	10.1.1.2206.2	62.4708	1.19869	5.26328	2.01553	4.86878	2.19547	4.76386	604.91	24.06	851.17	29.34	1275.99	35.83	1402.81	36.78
4	43.24	43.24	60.4545	58.8636	51.3636	gi|157355881	unnamed protein product [Vitis vinifera]	1	auto	2	99	SFVNDYPIVSIEDPFDQDDWEHYAK	iTRAQ4plex@N-term; Deamidated(N)@4; iTRAQ4plex(K)@25		0.0132617	3317.54	830.393	3317.53	830.389	4	25	10.1.1.2413.2	84.1002	2.73259	5.27515	5.98887	4.95421	5.76723	4.95623	469.22	21.59	1505.12	38.83	2940.95	54.01	2858.41	52.65
4	43.24	43.24	60.4545	58.8636	51.3636	gi|157355881	unnamed protein product [Vitis vinifera]	0	auto - shared MS/MS	2	99	SGETEDTFIADLSVGLATGQIK	iTRAQ4plex@N-term; iTRAQ4plex(K)@22		-0.96296	2538.36	847.128	2539.33	847.449	3	15	6.1.1.2447.3	92.4942	0.979452	8.88478	1.3215	8.52566	1.4237	8.28875	232.12	14.87	266.88	16.43	321.03	18.06	349.07	18.36
4	43.24	43.24	60.4545	58.8636	51.3636	gi|157355881	unnamed protein product [Vitis vinifera]	0	auto - shared MS/MS	2	99	VNQIGSVTESIEAVK	No iTRAQ4plex@N-term; iTRAQ4plex(K)@15		-0.00468387	1716.93	859.474	1716.94	859.476	2	18	5.1.1.2207.3	73.3175	1.24586	6.49287	3.15821	5.68552	8.48966	5.18475	395.52	19.47	578.44	24.49	1307.3	37.19	3546.82	57.73
4	43.24	43.24	60.4545	58.8636	51.3636	gi|157355881	unnamed protein product [Vitis vinifera]	0	auto - shared MS/MS	2	99	YGQDATNVGDEGGFAPNIQENKEGLELLK	iTRAQ4plex@N-term; iTRAQ4plex(K)@22; iTRAQ4plex(K)@29		0.0116422	3537.81	885.459	3537.8	885.456	4	27	13.1.1.2391.3	79.1025	1.76398	4.14051	2.22166	4.0871	2.5583	3.96474	843.98	28.62	1747.62	41.52	1962.35	44.77	2280.68	46.85
4	43.24	43.24	60.4545	58.8636	51.3636	gi|157355881	unnamed protein product [Vitis vinifera]	0	auto - shared MS/MS	1.69897	98	FRAPVEPY	iTRAQ4plex@N-term	missed R-A@2	-0.0189047	1121.58	561.797	1121.6	561.807	2	13	8.1.1.2145.2	60.5806	1.80555	4.80891	5.55011	4.24378	1.90794	4.86629	631.06	24.76	1337.52	37.19	3665.54	59.28	1271.79	36.61
4	43.24	43.24	60.4545	58.8636	51.3636	gi|157355881	unnamed protein product [Vitis vinifera]	1	auto	1.52288	97	MTSEIGEK	iTRAQ4plex@N-term; iTRAQ4plex(K)@8		-0.00859106	1181.61	591.813	1181.62	591.818	2	13	13.1.1.2073.2	45.7538	1.98808	8.64917	3.46166	8.16654	2.94267	8.29385	187.54	13.53	437.67	20.88	679.43	26	582.93	23.85
4	43.24	43.24	60.4545	58.8636	51.3636	gi|157355881	unnamed protein product [Vitis vinifera]	0	auto - shared MS/MS	1.1549	93	IDNFMVQQLDGTVNEWGWCK	iTRAQ4plex@N-term; Methylthio(C)@19; iTRAQ4plex(K)@20		0.0305342	2716.3	906.441	2716.27	906.43	3	13	7.1.1.2694.3	116.967	1.4487	16.7309	1.29629	17.7959	2.00128	16.0315	55.04	7.28	93.6	9.59	74.67	8.89	116.35	10.54
4	43.24	43.24	60.4545	58.8636	51.3636	gi|157355881	unnamed protein product [Vitis vinifera]	0	no quant - weak signal	1.1549	93	VTLSDGTFAR	No iTRAQ4plex@N-term	cleaved D-V@N-term	-0.00553961	1065.54	533.777	1065.55	533.78	2	14	4.1.1.2154.3	53.8691							5.39	2.24	0	0.52	5.3	2.24	2.99	1.73
4	43.24	43.24	60.4545	58.8636	51.3636	gi|157355881	unnamed protein product [Vitis vinifera]	0	auto - shared MS/MS	0.920819	88	TYDLNFK	iTRAQ4plex@N-term; iTRAQ4plex(K)@7		-0.00654961	1187.64	594.826	1187.64	594.829	2	12	13.1.1.2227.2	61.8926	1.63933	1.82953	2.18757	1.78467	2.28134	1.75804	4427.99	65.45	8521.07	91.87	10137.6	101.39	10670.3	101.56
4	43.24	43.24	60.4545	58.8636	51.3636	gi|157355881	unnamed protein product [Vitis vinifera]	0	auto - shared MS/MS	0.508638	69	QIFDSR	iTRAQ4plex@N-term		0.000176478	908.484	455.249	908.484	455.249	2	9	10.1.1.2032.2	44.4066	1.46906	29.6778	3.32098	26.5573	2.16017	28.1573	17.64	4.12	30.42	5.57	61.31	7.75	40.25	6.33
4	43.24	43.24	60.4545	58.8636	51.3636	gi|157355881	unnamed protein product [Vitis vinifera]	0	auto - shared MS/MS	0.167491	32	ISGDSLK	iTRAQ4plex@N-term; iTRAQ4plex(K)@7		-0.00596891	1006.58	504.299	1006.59	504.302	2	12	15.1.1.1353.3	29.5545	3.80103	9.24749	8.52593	8.81521	6.54284	8.93858	145.33	12.17	648.45	25.44	1296.77	35.71	1004.39	31.4
4	43.24	43.24	60.4545	58.8636	51.3636	gi|157355881	unnamed protein product [Vitis vinifera]	0	auto - shared MS/MS	0.0859305	17.9517	EGGFAPNIQENK	No iTRAQ4plex@N-term; iTRAQ4plex(K)@12	cleaved D-E@N-term	-0.00798495	1446.71	724.365	1446.72	724.369	2	11	4.1.1.2143.3	52.7213	1.10027	22.0367	1.25209	22.1103	1.49427	20.9592	35.6	5.83	45.98	6.78	46.65	6.93	56.19	7.35
4	43.24	43.24	60.4545	58.8636	51.3636	gi|157355881	unnamed protein product [Vitis vinifera]	0	auto - shared MS/MS	0.0193073	4.34831	IEEELGSAAV	iTRAQ4plex@N-term; Dehydrated(S)@7	cleaved V-Y@C-term	0.00692855	1142.6	572.308	1142.59	572.304	2	13	9.1.1.2338.3	75.5921	0.961394	4.0798	1.08047	4.0937	1.09961	4.01465	1107.65	32.47	1250.04	35.47	1252.51	35.79	1286.54	35.29
4	43.24	43.24	60.4545	58.8636	51.3636	gi|157355881	unnamed protein product [Vitis vinifera]	0	auto - low confidence	0.00170959	0.392873	IYEALELR	No iTRAQ4plex@N-term	cleaved G-I@N-term	-0.00657695	1005.54	503.779	1005.55	503.782	2	9	3.1.1.2036.3	64.5446			2.20497	30.9128			14.53	3.74	25.05	5	33.53	5.74	14.57	3.87
4	43.24	43.24	60.4545	58.8636	51.3636	gi|157355881	unnamed protein product [Vitis vinifera]	0	auto - shared MS/MS	0	99	AAVPSGASTGIYEALELR	iTRAQ4plex@N-term		-0.027952	1948.01	975.013	1948.04	975.027	2	27	3.1.1.2179.2	79.4916	2.21026	1.80199	3.09404	1.75685	3.15911	1.74169	4189.08	64.1	10868.8	103.44	13564.7	117.09	13978.6	116.29
4	43.24	43.24	60.4545	58.8636	51.3636	gi|157355881	unnamed protein product [Vitis vinifera]	0	auto - shared MS/MS	0	99	AAVPSGASTGIYEALELR	iTRAQ4plex@N-term		-0.0303933	1948.01	975.011	1948.04	975.027	2	29	3.1.1.2180.2	79.5964	2.18085	1.74311	2.96971	1.70533	3.06774	1.68739	4490.95	66.35	11497	106.35	13957.9	118.88	14552.5	118.63
4	43.24	43.24	60.4545	58.8636	51.3636	gi|157355881	unnamed protein product [Vitis vinifera]	0	auto - shared MS/MS	0	99	AAVPSGASTGIYEALELR	iTRAQ4plex@N-term		-0.024428	1948.01	975.014	1948.04	975.027	2	29	4.1.1.2404.2	79.9441	2.70103	1.84422	3.68072	1.81112	3.73443	1.79864	3826.06	61.62	12131.1	109	14738.4	122.1	15092.3	120.86
4	43.24	43.24	60.4545	58.8636	51.3636	gi|157355881	unnamed protein product [Vitis vinifera]	0	auto - shared MS/MS	0	99	AAVPSGASTGIYEALELR	iTRAQ4plex@N-term		0.00494471	1948.04	650.355	1948.04	650.354	3	20	4.1.1.2545.2	94.7519	0.993428	14.0626	0.766309	15.734	0.815112	15.0726	91.36	9.33	106.54	10.3	73.27	8.77	78.66	8.72
4	43.24	43.24	60.4545	58.8636	51.3636	gi|157355881	unnamed protein product [Vitis vinifera]	0	auto - shared MS/MS	0	99	AAVPSGASTGIYEALELR	iTRAQ4plex@N-term		0.015381	1948.05	650.359	1948.04	650.354	3	19	4.1.1.2484.3	88.3864	1.0163	11.3494	1.34468	10.9335	1.1683	11.1734	139.58	11.53	166.52	12.96	196.43	14.07	172.25	12.96
4	43.24	43.24	60.4545	58.8636	51.3636	gi|157355881	unnamed protein product [Vitis vinifera]	0	auto - shared MS/MS	0	99	AAVPSGASTGIYEALELR	iTRAQ4plex@N-term		0.00878966	1948.05	650.356	1948.04	650.354	3	20	4.1.1.2513.2	91.39	0.971905	9.91209	0.863327	10.6197	0.827383	10.5389	185.96	13.3	212.16	14.56	168.02	13.19	162.52	12.58
4	43.24	43.24	60.4545	58.8636	51.3636	gi|157355881	unnamed protein product [Vitis vinifera]	0	auto - shared MS/MS	0	99	AAVPSGASTGIYEALELR	iTRAQ4plex@N-term		0.00622636	1948.04	650.356	1948.04	650.354	3	18	4.1.1.2514.2	91.4951	1.11778	9.33052	1.10849	9.65387	0.862487	10.1637	196.81	13.71	258.24	16.03	228.32	15.26	179.3	13.27
4	43.24	43.24	60.4545	58.8636	51.3636	gi|157355881	unnamed protein product [Vitis vinifera]	0	auto - shared MS/MS	0	99	AAVPSGASTGIYEALELR	iTRAQ4plex@N-term		-0.00311139	1948.04	650.352	1948.04	650.354	3	19	4.1.1.2515.2	91.6001	1.08128	10.2568	1.17749	10.3636	0.914691	10.9096	165.55	12.57	210.13	14.49	204.01	14.39	159.95	12.53
4	43.24	43.24	60.4545	58.8636	51.3636	gi|157355881	unnamed protein product [Vitis vinifera]	0	auto - shared MS/MS	0	99	AAVPSGASTGIYEALELR	iTRAQ4plex@N-term		-0.014663	1948.02	975.019	1948.04	975.027	2	20	4.1.1.2525.2	92.6506	2.37195	8.97618	4.10335	8.55536	4.25019	8.49222	166.53	12.81	463.68	21.45	715.15	26.78	747.62	26.9
4	43.24	43.24	60.4545	58.8636	51.3636	gi|157355881	unnamed protein product [Vitis vinifera]	0	auto - shared MS/MS	0	99	AAVPSGASTGIYEALELR	iTRAQ4plex@N-term		0.00439543	1948.04	650.355	1948.04	650.354	3	18	4.1.1.2544.2	94.6468	1.11252	15.9022	1.33617	15.7299	1.3791	15.4279	68.05	8.06	88.87	9.43	95.16	9.85	99.13	9.8
4	43.24	43.24	60.4545	58.8636	51.3636	gi|157355881	unnamed protein product [Vitis vinifera]	0	auto - shared MS/MS	0	99	AAVPSGASTGIYEALELR	iTRAQ4plex@N-term		0.0100713	1948.05	650.357	1948.04	650.354	3	19	4.1.1.2546.2	94.857	0.840369	16.0201	0.948678	16.08	1.23091	14.8024	76.95	8.54	75.91	8.77	76.4	8.89	100.05	9.8
4	43.24	43.24	60.4545	58.8636	51.3636	gi|157355881	unnamed protein product [Vitis vinifera]	0	auto - shared MS/MS	0	99	AAVPSGASTGIYEALELR	iTRAQ4plex@N-term		0.0124347	1948.05	975.033	1948.04	975.027	2	16	4.1.1.2560.3	96.3699	1.78012	10.4597	3.68928	9.61612	3.59185	9.61087	132.87	11.36	277.65	16.73	513.02	22.58	504.11	22.13
4	43.24	43.24	60.4545	58.8636	51.3636	gi|157355881	unnamed protein product [Vitis vinifera]	0	auto - shared MS/MS	0	99	AAVPSGASTGIYEALELR	iTRAQ4plex@N-term		0.00531089	1948.04	650.355	1948.04	650.354	3	18	4.1.1.2575.2	97.9028	1.2777	21.3993	1.60428	20.9763	1.30778	21.6962	35.45	5.83	53.17	7.28	59.52	7.75	48.97	6.93
4	43.24	43.24	60.4545	58.8636	51.3636	gi|157355881	unnamed protein product [Vitis vinifera]	0	auto - shared MS/MS	0	99	AAVPSGASTGIYEALELR	iTRAQ4plex@N-term		0.0109868	1948.05	650.357	1948.04	650.354	3	19	4.1.1.2576.2	98.0078	1.07234	20.1614	1.09026	20.8303	1.42393	19.2481	42.97	6.4	54.09	7.35	49.03	7.14	64.63	7.88
4	43.24	43.24	60.4545	58.8636	51.3636	gi|157355881	unnamed protein product [Vitis vinifera]	0	auto - shared MS/MS	0	99	AAVPSGASTGIYEALELR	iTRAQ4plex@N-term		0.0119022	1948.05	650.357	1948.04	650.354	3	18	4.1.1.2577.3	98.1556	0.963138	17.3702	0.910514	18.2854	0.914252	17.9119	60.95	7.62	68.91	8.31	58.08	7.75	58.86	7.55
4	43.24	43.24	60.4545	58.8636	51.3636	gi|157355881	unnamed protein product [Vitis vinifera]	0	auto - shared MS/MS	0	99	AAVPSGASTGIYEALELR	iTRAQ4plex@N-term		0.0241527	1948.06	975.039	1948.04	975.027	2	14	4.1.1.2594.2	99.8979	2.63973	13.3333	4.60488	12.7473	4.19891	12.8154	73.66	8.54	228.25	15.03	354.99	18.81	326.7	17.84
4	43.24	43.24	60.4545	58.8636	51.3636	gi|157355881	unnamed protein product [Vitis vinifera]	0	auto - shared MS/MS	0	99	AAVPSGASTGIYEALELR	iTRAQ4plex@N-term		0.00376833	1948.04	975.029	1948.04	975.027	2	18	4.1.1.2607.2	101.263	2.21121	13.01	3.54438	12.4787	4.15201	12.2142	80.53	8.89	209.03	14.39	298.72	17.38	353.18	18.46
4	43.24	43.24	60.4545	58.8636	51.3636	gi|157355881	unnamed protein product [Vitis vinifera]	0	no quant - weak signal	0	99	AAVPSGASTGIYEALELR	iTRAQ4plex@N-term		0.0236202	1948.06	650.361	1948.04	650.354	3	17	4.1.1.2670.2	107.304							10.79	3.16	0	1.08	11.64	3.32	7.01	2.65
4	43.24	43.24	60.4545	58.8636	51.3636	gi|157355881	unnamed protein product [Vitis vinifera]	0	auto - shared MS/MS	0	99	AAVPSGASTGIYEALELR	iTRAQ4plex@N-term		-0.0225971	1948.02	975.015	1948.04	975.027	2	16	4.1.1.2765.2	113.721	2.73187	15.6356	5.69133	14.7452	6.02389	14.646	53.37	7.28	171.15	13.08	317.89	17.8	339.59	18.11
4	43.24	43.24	60.4545	58.8636	51.3636	gi|157355881	unnamed protein product [Vitis vinifera]	0	auto - shared MS/MS	0	99	AAVPSGASTGIYEALELR	iTRAQ4plex@N-term		0.000594722	1948.04	975.027	1948.04	975.027	2	17	4.1.1.2766.2	113.826	1.74918	12.7601	3.36148	11.8243	3.17472	11.8559	89.67	9.33	184.12	13.6	315.46	17.72	300.7	17.09
4	43.24	43.24	60.4545	58.8636	51.3636	gi|157355881	unnamed protein product [Vitis vinifera]	0	auto - shared MS/MS	0	98	AAVPSGASTGIYEALELR	iTRAQ4plex@N-term		-0.000870022	1948.04	975.026	1948.04	975.027	2	14	4.1.1.2638.2	104.417	2.85788	16.0376	5.27566	15.3099	5.35875	15.2446	50.2	7.07	168.41	12.92	277.17	16.64	284.15	16.58
4	43.24	43.24	60.4545	58.8636	51.3636	gi|157355881	unnamed protein product [Vitis vinifera]	0	auto - shared MS/MS	0	96	AAVPSGASTGIYEALELR	iTRAQ4plex@N-term		-0.0205052	1948.02	650.347	1948.04	650.354	3	13	4.1.1.2803.2	116.986	0.965008	29.6062	1.16335	29.1574	1.11254	29.095	21.01	4.47	23.8	4.9	25.58	5.1	24.69	4.9
4	43.24	43.24	60.4545	58.8636	51.3636	gi|157355881	unnamed protein product [Vitis vinifera]	0	auto - shared MS/MS	0	95	AAVPSGASTGIYEALELR	iTRAQ4plex@N-term		0.00572133	1948.04	975.029	1948.04	975.027	2	13	4.1.1.2719.2	110.692	2.01099	18.9544	3.86253	17.7136	3.86906	17.6414	38.93	6.16	91.9	9.59	157.37	12.53	159.1	12.41
4	43.24	43.24	60.4545	58.8636	51.3636	gi|157355881	unnamed protein product [Vitis vinifera]	0	auto - shared MS/MS	0	94	AAVPSGASTGIYEALELR	iTRAQ4plex@N-term		-0.0144189	1948.02	975.019	1948.04	975.027	2	13	4.1.1.2528.2	92.9659	1.76158	8.76164	3.39537	8.12013	3.37721	8.09016	189.62	13.56	392.11	19.85	673.81	25.92	676.43	25.59
4	43.24	43.24	60.4545	58.8636	51.3636	gi|157355881	unnamed protein product [Vitis vinifera]	0	auto - shared MS/MS	0	91	AAVPSGASTGIYEALELR	iTRAQ4plex@N-term		-1.06733	1946.97	974.493	1948.04	975.027	2	14	4.1.1.2637.2	104.312	2.40428	14.1181	3.94516	13.5409	4.16713	13.4105	66.97	8.12	189.01	13.67	276.51	16.67	294.78	16.89
4	43.24	43.24	60.4545	58.8636	51.3636	gi|157355881	unnamed protein product [Vitis vinifera]	0	auto - shared MS/MS	0	84	AAVPSGASTGIYEALELR	iTRAQ4plex@N-term		0.993447	1949.03	975.523	1948.04	975.027	2	13	4.1.1.2674.2	107.51	2.0286	16.0409	3.68766	15.1048	4.43243	14.7587	54.26	7.28	129.21	11.36	209.41	14.53	254.04	15.62
4	43.24	43.24	60.4545	58.8636	51.3636	gi|157355881	unnamed protein product [Vitis vinifera]	0	auto - shared MS/MS	0	79	AAVPSGASTGIYEALELR	iTRAQ4plex@N-term		0.00915584	1948.05	650.357	1948.04	650.354	3	12	4.1.1.2802.2	116.923	1.17115	27.6489	1.17611	28.6006	1.38774	27.0996	21.96	4.58	30.19	5.48	27.03	5.29	32.19	5.57
4	43.24	43.24	60.4545	58.8636	51.3636	gi|157355881	unnamed protein product [Vitis vinifera]	0	auto - shared MS/MS	0	13	AAVPSGASTGIYEALELR	iTRAQ4plex@N-term		0.00633164	1948.05	975.03	1948.04	975.027	2	14	4.1.1.2675.2	107.615	2.71388	16.9619	4.77205	16.2304	5.03432	16.1011	45.33	6.71	144.41	11.96	226.39	15.07	241.05	15.27
4	43.24	43.24	60.4545	58.8636	51.3636	gi|157355881	unnamed protein product [Vitis vinifera]	0	auto - shared MS/MS	0	12	AAVPSGASTGIYEALELR	iTRAQ4plex@N-term		0.00622636	1948.04	650.356	1948.04	650.354	3	13	4.1.1.2606.2	101.158	0.550691	26.8378	1.14931	22.1205	0.993933	22.7693	36.09	5.83	23.33	5	43.41	6.56	37.89	6.08
4	43.24	43.24	60.4545	58.8636	51.3636	gi|157355881	unnamed protein product [Vitis vinifera]	0	auto - low confidence	0	0	AAVPSGASTGIYEALELR	iTRAQ4plex@N-term		-0.0153954	1948.02	975.019	1948.04	975.027	2	9	4.1.1.2718.2	110.63	1.65831	19.2502	4.02314	17.2813	3.39304	17.5559	40.29	6.25	78.43	8.94	169.64	12.92	144.4	11.87
4	43.24	43.24	60.4545	58.8636	51.3636	gi|157355881	unnamed protein product [Vitis vinifera]	0	auto - shared MS/MS	0	99	ACNALLLK	iTRAQ4plex@N-term; Methylthio(C)@2; Deamidated(N)@3; iTRAQ4plex(K)@8		-0.00533809	1179.65	590.835	1179.66	590.837	2	14	11.1.1.2190.2	71.0296	1.97063	1.89688	2.5161	1.86941	2.49004	1.85796	3892.3	61.61	9003.94	94.12	10249.4	101.94	10237.5	99.6
4	43.24	43.24	60.4545	58.8636	51.3636	gi|157355881	unnamed protein product [Vitis vinifera]	0	auto - shared MS/MS	0	99	ACNALLLK	iTRAQ4plex@N-term; Methylthio(C)@2; iTRAQ4plex(K)@8		0.0106521	1178.69	590.351	1178.68	590.345	2	14	11.1.1.2212.3	73.3676	1.40969	1.72785	1.85937	1.68153	1.67554	1.6993	5236.51	70.98	8665.31	92.85	10190	101.4	9267.83	94.98
4	43.24	43.24	60.4545	58.8636	51.3636	gi|157355881	unnamed protein product [Vitis vinifera]	0	auto - shared MS/MS	0	99	ACNALLLK	iTRAQ4plex@N-term; Methylthio(C)@2; iTRAQ4plex(K)@8		-0.0143693	1178.66	590.338	1178.68	590.345	2	14	11.1.1.2214.2	73.5335	1.24218	1.48408	1.56541	1.45403	1.49518	1.45215	7458.06	84.53	10875	104.19	12218.5	111.29	11778.8	106.93
4	43.24	43.24	60.4545	58.8636	51.3636	gi|157355881	unnamed protein product [Vitis vinifera]	0	auto - shared MS/MS	0	99	ACNALLLK	iTRAQ4plex@N-term; Methylthio(C)@2; iTRAQ4plex(K)@8		-0.0232771	1178.65	590.334	1178.68	590.345	2	14	12.1.1.2270.2	74.4214	2.09348	1.66616	2.60502	1.64923	2.41746	1.65484	4961.45	69.66	12192.6	109.38	13526.5	117.04	12669.2	110.97
4	43.24	43.24	60.4545	58.8636	51.3636	gi|157355881	unnamed protein product [Vitis vinifera]	0	auto - shared MS/MS	0	99	ACNALLLK	iTRAQ4plex@N-term; Methylthio(C)@2; iTRAQ4plex(K)@8		-0.0446366	1178.63	590.323	1178.68	590.345	2	14	12.1.1.2271.2	74.5261	1.74562	1.43474	2.0442	1.43234	1.95455	1.42974	7045.53	82.67	14437.2	119.2	15073.1	123.82	14545.9	118.83
4	43.24	43.24	60.4545	58.8636	51.3636	gi|157355881	unnamed protein product [Vitis vinifera]	0	auto - shared MS/MS	0	99	ACNALLLK	iTRAQ4plex@N-term; Methylthio(C)@2; iTRAQ4plex(K)@8		-0.0473218	1178.63	590.322	1178.68	590.345	2	14	12.1.1.2272.2	74.6307	1.6161	1.38319	1.89135	1.38049	1.83319	1.37433	7771.97	86.69	14744.2	120.6	15384	125.13	15049.4	120.83
4	43.24	43.24	60.4545	58.8636	51.3636	gi|157355881	unnamed protein product [Vitis vinifera]	0	auto - shared MS/MS	0	97	ACNALLLK	iTRAQ4plex@N-term; Methylthio(C)@2; Deamidated(N)@3; iTRAQ4plex(K)@8		0.0027176	1179.66	590.839	1179.66	590.837	2	14	11.1.1.2189.2	70.9253	2.03174	2.19117	2.73375	2.14347	2.63144	2.14018	2894.46	53.17	6903.3	82.46	8281.18	91.47	8045.29	88.35
4	43.24	43.24	60.4545	58.8636	51.3636	gi|157355881	unnamed protein product [Vitis vinifera]	0	auto - shared MS/MS	0	97	ACNALLLK	iTRAQ4plex@N-term; Methylthio(C)@2; Deamidated(N)@3; iTRAQ4plex(K)@8		0.010041	1179.67	590.842	1179.66	590.837	2	14	11.1.1.2252.3	77.5468	1.84322	2.16353	2.32363	2.13434	2.27366	2.12405	3049.57	54.45	6598.34	80.62	7416.05	86.72	7323.95	84.26
4	43.24	43.24	60.4545	58.8636	51.3636	gi|157355881	unnamed protein product [Vitis vinifera]	0	auto - shared MS/MS	0	95	ACNALLLK	iTRAQ4plex@N-term; Methylthio(C)@2; Deamidated(N)@3; iTRAQ4plex(K)@8		0.00601311	1179.67	590.84	1179.66	590.837	2	14	11.1.1.2188.3	70.8638	2.03831	2.46284	2.82312	2.39929	2.6741	2.40152	2290.02	47.3	5479.35	73.5	6766.05	82.6	6468.42	79.25
4	43.24	43.24	60.4545	58.8636	51.3636	gi|157355881	unnamed protein product [Vitis vinifera]	0	auto - shared MS/MS	0	93	ACNALLLK	iTRAQ4plex@N-term; No Methylthio(C)@2; iTRAQ4plex(K)@8		-0.00524514	1132.68	567.349	1132.69	567.351	2	14	4.1.1.2326.2	71.7902	1.60549	3.45151	2.80319	3.22525	2.95071	3.18561	1257.91	34.87	2370.7	48.75	3690.36	60.84	3920.64	61.54
4	43.24	43.24	60.4545	58.8636	51.3636	gi|157355881	unnamed protein product [Vitis vinifera]	0	auto - shared MS/MS	0	89	ACNALLLK	iTRAQ4plex@N-term; No Methylthio(C)@2; iTRAQ4plex(K)@8		-0.00585545	1132.68	567.348	1132.69	567.351	2	14	4.1.1.2324.3	71.6245	1.74666	4.98234	3.21046	4.64374	3.26241	4.61278	587.63	23.87	1204.85	34.76	1974.41	44.43	2024.99	44.26
4	43.24	43.24	60.4545	58.8636	51.3636	gi|157355881	unnamed protein product [Vitis vinifera]	0	auto - shared MS/MS	0	88	ACNALLLK	iTRAQ4plex@N-term; No Methylthio(C)@2; iTRAQ4plex(K)@8		-0.00585545	1132.68	567.348	1132.69	567.351	2	14	4.1.1.2325.2	71.6859	1.64992	3.97673	2.92713	3.71324	3.10976	3.66498	939.31	30.15	1819.25	42.71	2877.51	53.72	3085.43	54.58
4	43.24	43.24	60.4545	58.8636	51.3636	gi|157355881	unnamed protein product [Vitis vinifera]	0	auto - shared MS/MS	0	65	ACNALLLK	iTRAQ4plex@N-term; No Methylthio(C)@2; iTRAQ4plex(K)@8		-0.00268184	1132.69	567.35	1132.69	567.351	2	14	4.1.1.2330.2	72.2073	1.3062	4.60493	2.05724	4.33056	2.25832	4.23183	761.73	27.04	1167.97	34.26	1640.03	40.68	1817.05	41.86
4	43.24	43.24	60.4545	58.8636	51.3636	gi|157355881	unnamed protein product [Vitis vinifera]	0	auto - shared MS/MS	0	55	ACNALLLK	iTRAQ4plex@N-term; Methylthio(C)@2; iTRAQ4plex(K)@8		-4.96325	1173.71	587.864	1178.68	590.345	2	14	11.1.1.2217.3	73.8897	1.07378	2.06242	1.15972	2.1041	1.89695	1.86469	4109.18	62.62	5179.52	71.98	4987.42	72.36	8233.65	88.48
4	43.24	43.24	60.4545	58.8636	51.3636	gi|157355881	unnamed protein product [Vitis vinifera]	0	auto - shared MS/MS	0	51	ACNALLLK	iTRAQ4plex@N-term; Methylthio(C)@2; iTRAQ4plex(K)@8		-4.96581	1173.71	587.862	1178.68	590.345	2	14	11.1.1.2218.3	73.9941	1.01249	2.09049	1.14346	2.11132	2.07934	1.83436	4114.34	62.61	4890.04	70.09	4923.66	72.06	9036.64	92.56
4	43.24	43.24	60.4545	58.8636	51.3636	gi|157355881	unnamed protein product [Vitis vinifera]	0	auto - shared MS/MS	0	24	ACNALLLK	iTRAQ4plex@N-term; No Methylthio(C)@2; iTRAQ4plex(K)@8		-0.0073202	1132.68	567.348	1132.69	567.351	2	13	4.1.1.2331.3	72.3544	1.63003	6.7893	2.41599	6.50631	2.43497	6.45322	322.56	17.66	617.2	24.78	815.59	28.67	829.63	28.34
4	43.24	43.24	60.4545	58.8636	51.3636	gi|157355881	unnamed protein product [Vitis vinifera]	0	auto - shared MS/MS	0	12	ACNALLLK	iTRAQ4plex@N-term; Methylthio(C)@2; iTRAQ4plex(K)@8		-4.97082	1173.71	587.86	1178.68	590.345	2	14	11.1.1.2219.2	74.0558	0.998329	2.16931	1.1034	2.20613	2.16767	1.88434	3845.94	60.52	4507.09	67.3	4441.2	68.67	8805.95	91.28
4	43.24	43.24	60.4545	58.8636	51.3636	gi|157355881	unnamed protein product [Vitis vinifera]	1	auto	0	99	AVENVNAIIAPALIGK	iTRAQ4plex@N-term; iTRAQ4plex(K)@16		-0.0233839	1880.11	627.711	1880.13	627.719	3	19	7.1.1.2336.2	79.5686	1.29241	2.15805	2.09057	2.01808	2.18813	1.98819	3484.7	57.82	5286.7	72.95	7624.25	87.58	8054.13	88.22
4	43.24	43.24	60.4545	58.8636	51.3636	gi|157355881	unnamed protein product [Vitis vinifera]	1	auto	0	99	AVENVNAIIAPALIGKD	iTRAQ4plex@N-term; iTRAQ4plex(K)@16	cleaved D-P@C-term	-0.0168199	1995.14	666.055	1995.16	666.061	3	19	15.1.1.1434.2	38.0249	0.980161	3.96458	1.10688	3.97179	1.06545	3.95252	1161.76	33.26	1336.7	36.66	1345.81	37.05	1307.47	35.63
4	43.24	43.24	60.4545	58.8636	51.3636	gi|157355881	unnamed protein product [Vitis vinifera]	1	auto	0	99	AVENVNAIIAPALIGKDPTEQVK	iTRAQ4plex@N-term; Deamidated(N)@6; iTRAQ4plex(K)@16; iTRAQ4plex(K)@23		0.0181018	2822.63	706.665	2822.61	706.66	4	25	14.1.1.1410.3	35.8195	1.93267	5.0544	3.66501	4.71877	3.42793	4.73547	554.21	23.24	1257.34	35.48	2125.77	46	2006.72	44.15
4	43.24	43.24	60.4545	58.8636	51.3636	gi|157355881	unnamed protein product [Vitis vinifera]	1	auto	0	99	AVENVNAIIAPALIGKDPTEQVK	iTRAQ4plex@N-term; iTRAQ4plex(K)@16; iTRAQ4plex(K)@23		0.0224884	2821.65	706.42	2821.63	706.414	4	27	14.1.1.1420.2	36.8264	1.87405	4.83552	3.79567	4.47209	3.63213	4.47693	611.52	24.39	1345.28	36.78	2429.21	49.14	2346.13	47.71
4	43.24	43.24	60.4545	58.8636	51.3636	gi|157355881	unnamed protein product [Vitis vinifera]	1	auto	0	99	AVENVNAIIAPALIGKDPTEQVK	iTRAQ4plex@N-term; iTRAQ4plex(K)@16; iTRAQ4plex(K)@23		0.0161414	2821.64	706.418	2821.63	706.414	4	24	14.1.1.1421.2	36.9317	2.26461	4.39357	4.80744	4.09153	4.44125	4.10912	704.57	26.31	1873	43.36	3544.9	59.28	3305.29	56.68
4	43.24	43.24	60.4545	58.8636	51.3636	gi|157355881	unnamed protein product [Vitis vinifera]	1	auto	0	99	AVENVNAIIAPALIGKDPTEQVK	iTRAQ4plex@N-term; iTRAQ4plex(K)@16; Cation:K(D)@17; iTRAQ4plex(K)@23		0.00776318	2859.59	715.905	2859.58	715.903	4	23	14.1.1.1421.3	36.9745	2.28067	4.86153	4.66203	4.54578	4.36596	4.55934	574.03	23.75	1536.8	39.23	2800.76	52.74	2647.25	50.71
4	43.24	43.24	60.4545	58.8636	51.3636	gi|157355881	unnamed protein product [Vitis vinifera]	1	auto	0	99	AVENVNAIIAPALIGKDPTEQVK	iTRAQ4plex@N-term; iTRAQ4plex(K)@16; iTRAQ4plex(K)@23		-0.0192712	2821.61	706.409	2821.63	706.414	4	26	15.1.1.1422.2	36.7633	4.4994	5.17747	9.49858	4.98688	8.28435	5.01291	456.21	21.73	2409.57	48.9	4535.13	66.98	3992.12	62.38
4	43.24	43.24	60.4545	58.8636	51.3636	gi|157355881	unnamed protein product [Vitis vinifera]	1	auto	0	99	AVENVNAIIAPALIGKDPTEQVK	iTRAQ4plex@N-term; iTRAQ4plex(K)@16; Cation:K(D)@17; iTRAQ4plex(K)@23		0.00214856	2859.59	715.904	2859.58	715.903	4	21	14.1.1.1422.2	37.0369	1.87941	4.93607	3.20704	4.66256	3.16541	4.64677	584.72	23.85	1290	35.86	1962.54	44.33	1955.05	43.52
4	43.24	43.24	60.4545	58.8636	51.3636	gi|157355881	unnamed protein product [Vitis vinifera]	1	auto	0	99	AVENVNAIIAPALIGKDPTEQVK	iTRAQ4plex@N-term; iTRAQ4plex(K)@16; Cation:K(D)@17; iTRAQ4plex(K)@23		-0.00329058	2859.58	715.902	2859.58	715.903	4	21	15.1.1.1422.3	36.8062	4.09006	6.29251	8.99912	6.02509	7.70848	6.06524	311.22	17.86	1494.23	38.57	2931.12	53.8	2534.06	49.75
4	43.24	43.24	60.4545	58.8636	51.3636	gi|157355881	unnamed protein product [Vitis vinifera]	1	auto	0	10	AVENVNAIIAPALIGKDPTEQVK	iTRAQ4plex@N-term; Deamidated(N)@6; iTRAQ4plex(K)@16; iTRAQ4plex(K)@23		0.1343	2822.75	706.694	2822.61	706.66	4	11	14.1.1.1496.3	44.8584	1.16791	10.3184	1.14778	10.728	1.24863	10.3426	157.88	12.29	216.45	14.66	189.65	14	208.23	14.18
4	43.24	43.24	60.4545	58.8636	51.3636	gi|157355881	unnamed protein product [Vitis vinifera]	1	auto	0	1	AVENVNAIIAPALIGKDPTEQVK	iTRAQ4plex@N-term; iTRAQ4plex(K)@16; iTRAQ4plex(K)@23		-0.0446429	2821.58	706.403	2821.63	706.414	4	9	14.1.1.1623.3	57.1007							8.19	2.83	19.33	4.36	21.87	4.69	17.31	4.12
4	43.24	43.24	60.4545	58.8636	51.3636	gi|157355881	unnamed protein product [Vitis vinifera]	0	auto - shared MS/MS	0	98	FRAPVEPY	iTRAQ4plex@N-term	missed R-A@2	0.00360446	1121.6	561.809	1121.6	561.807	2	13	7.1.1.2149.2	60.059	1.37843	4.831	3.95019	4.17015	1.44798	4.8954	686.51	25.69	1110.84	33.94	2838.12	52.23	1050	33.14
4	43.24	43.24	60.4545	58.8636	51.3636	gi|157355881	unnamed protein product [Vitis vinifera]	0	auto - shared MS/MS	0	93	FRAPVEPY	iTRAQ4plex@N-term	missed R-A@2	0.00189566	1121.6	561.808	1121.6	561.807	2	12	7.1.1.2148.2	59.9545	1.63685	4.47483	5.47392	3.8778	1.94406	4.42679	754.58	27.02	1449.89	38.91	4322.85	64.34	1549.51	40.33
4	43.24	43.24	60.4545	58.8636	51.3636	gi|157355881	unnamed protein product [Vitis vinifera]	0	auto - shared MS/MS	0	92	FRAPVEPY	iTRAQ4plex@N-term	missed R-A@2	0.00360446	1121.6	561.809	1121.6	561.807	2	12	7.1.1.2147.2	59.85	1.71077	5.04593	6.2359	4.36235	2.12786	4.95351	586.08	23.83	1176.98	35.17	3824.92	60.45	1317.29	37.27
4	43.24	43.24	60.4545	58.8636	51.3636	gi|157355881	unnamed protein product [Vitis vinifera]	0	auto - shared MS/MS	0	91	FRAPVEPY	iTRAQ4plex@N-term	missed R-A@2	-0.0135341	1121.59	561.8	1121.6	561.807	2	12	8.1.1.2144.2	60.4762	1.79795	4.80692	5.48138	4.24367	1.98031	4.8254	632.21	24.78	1334.32	37.13	3626.75	58.99	1322.44	37.22
4	43.24	43.24	60.4545	58.8636	51.3636	gi|157355881	unnamed protein product [Vitis vinifera]	1	auto	0	99	GNPTVEVDVTLSDGTFAR	iTRAQ4plex@N-term		-0.02138	2021	1011.51	2021.02	1011.52	2	17	3.1.1.2344.2	96.8138	1.10078	9.7324	1.61417	9.19995	1.58712	9.14865	183.28	13.23	236.83	15.46	309.62	17.66	307.26	17.27
4	43.24	43.24	60.4545	58.8636	51.3636	gi|157355881	unnamed protein product [Vitis vinifera]	1	auto	0	99	GNPTVEVDVTLSDGTFAR	iTRAQ4plex@N-term		0.00901339	2021.03	1011.52	2021.02	1011.52	2	14	3.1.1.2402.3	102.937	1.00636	17.1436	1.89852	15.3302	1.94327	15.1623	61.93	7.68	73.16	8.66	123.05	11.09	127.12	11.09
4	43.24	43.24	60.4545	58.8636	51.3636	gi|157355881	unnamed protein product [Vitis vinifera]	1	auto	0	99	GNPTVEVDVTLSDGTFAR	iTRAQ4plex@N-term		-0.00114166	2021.02	674.68	2021.02	674.68	3	19	4.1.1.2505.2	90.5497	1.20283	12.1899	1.30367	12.3547	1.27516	12.2451	111.78	10.34	157.83	12.53	152.51	12.49	150.56	12.08
4	43.24	43.24	60.4545	58.8636	51.3636	gi|157355881	unnamed protein product [Vitis vinifera]	1	auto	0	99	GNPTVEVDVTLSDGTFAR	iTRAQ4plex@N-term		-0.000775474	2021.02	674.68	2021.02	674.68	3	18	4.1.1.2506.2	90.6547	1.12319	12.1878	1.09252	12.7062	1.15704	12.3151	115.14	10.49	151.81	12.29	131.65	11.66	140.72	11.66
4	43.24	43.24	60.4545	58.8636	51.3636	gi|157355881	unnamed protein product [Vitis vinifera]	1	auto	0	99	GNPTVEVDVTLSDGTFAR	iTRAQ4plex@N-term		-0.00480352	2021.01	674.679	2021.02	674.68	3	17	4.1.1.2535.2	93.7014	1.01485	14.8125	1.18464	14.7432	1.33044	14.1526	81.86	8.83	97.52	9.9	101.49	10.2	115.04	10.54
4	43.24	43.24	60.4545	58.8636	51.3636	gi|157355881	unnamed protein product [Vitis vinifera]	1	auto	0	99	GNPTVEVDVTLSDGTFAR	iTRAQ4plex@N-term		-0.0075667	2021.01	1011.51	2021.02	1011.52	2	20	4.1.1.2536.2	93.8064	2.04099	15.2106	4.52853	14.0116	4.41539	14.0024	60.4	7.68	144.71	12.08	286.26	16.85	281.7	16.52
4	43.24	43.24	60.4545	58.8636	51.3636	gi|157355881	unnamed protein product [Vitis vinifera]	1	auto	0	99	GNPTVEVDVTLSDGTFAR	iTRAQ4plex@N-term		-0.00480352	2021.01	674.679	2021.02	674.68	3	15	4.1.1.2565.2	96.8524	2.45061	28.5476	1.83973	30.7567	2.18118	29.4269	16.22	4	46.66	6.71	31.23	5.74	37.37	6
4	43.24	43.24	60.4545	58.8636	51.3636	gi|157355881	unnamed protein product [Vitis vinifera]	1	auto	0	99	GNPTVEVDVTLSDGTFAR	iTRAQ4plex@N-term		-0.00443733	2021.01	674.679	2021.02	674.68	3	20	4.1.1.2566.2	96.9574	0.91468	17.8222	1.56728	16.1207	1.34334	16.5289	59.96	7.55	64.38	8.12	98.35	9.9	85.08	9.11
4	43.24	43.24	60.4545	58.8636	51.3636	gi|157355881	unnamed protein product [Vitis vinifera]	1	auto	0	99	GNPTVEVDVTLSDGTFAR	iTRAQ4plex@N-term		-0.0050034	2021.01	1011.51	2021.02	1011.52	2	22	4.1.1.2595.2	100.003	2.15633	12.6743	4.56546	11.7668	3.62709	12.0102	85.74	9.17	217.03	14.76	409.67	20.1	328.49	17.95
4	43.24	43.24	60.4545	58.8636	51.3636	gi|157355881	unnamed protein product [Vitis vinifera]	1	auto	0	99	GNPTVEVDVTLSDGTFAR	iTRAQ4plex@N-term		0.00280857	2021.02	1011.52	2021.02	1011.52	2	20	4.1.1.2596.2	100.108	2.67926	13.151	4.93047	12.5208	4.72293	12.5278	75.6	8.66	237.77	15.36	390.1	19.72	377.15	19.13
4	43.24	43.24	60.4545	58.8636	51.3636	gi|157355881	unnamed protein product [Vitis vinifera]	1	auto	0	99	GNPTVEVDVTLSDGTFAR	iTRAQ4plex@N-term		0.0113529	2021.03	1011.52	2021.02	1011.52	2	21	4.1.1.2626.2	103.158	2.29799	14.4262	4.78238	13.4696	4.35169	13.5468	65.1	8	175.61	13.27	325.83	17.97	299.24	17.06
4	43.24	43.24	60.4545	58.8636	51.3636	gi|157355881	unnamed protein product [Vitis vinifera]	1	auto	0	99	GNPTVEVDVTLSDGTFAR	iTRAQ4plex@N-term		0.00878961	2021.03	1011.52	2021.02	1011.52	2	19	4.1.1.2627.2	103.263	2.17264	15.5091	4.90931	14.3266	5.16054	14.2265	57.14	7.48	145.73	12.12	293.58	17.09	311.47	17.35
4	43.24	43.24	60.4545	58.8636	51.3636	gi|157355881	unnamed protein product [Vitis vinifera]	1	auto	0	99	GNPTVEVDVTLSDGTFAR	iTRAQ4plex@N-term		0.00781311	2021.03	1011.52	2021.02	1011.52	2	22	4.1.1.2660.2	106.341	1.99148	15.2473	4.07205	14.1392	3.87189	14.1633	60.46	7.68	141.34	11.92	257.66	16	247.27	15.49
4	43.24	43.24	60.4545	58.8636	51.3636	gi|157355881	unnamed protein product [Vitis vinifera]	1	auto	0	99	GNPTVEVDVTLSDGTFAR	iTRAQ4plex@N-term		0.015381	2021.03	1011.52	2021.02	1011.52	2	20	4.1.1.2699.2	109.45	2.15576	19.0855	4.5367	17.7331	4.30697	17.7694	37.77	6.08	95.58	9.8	179.33	13.34	171.83	12.93
4	43.24	43.24	60.4545	58.8636	51.3636	gi|157355881	unnamed protein product [Vitis vinifera]	1	auto	0	99	GNPTVEVDVTLSDGTFAR	iTRAQ4plex@N-term		0.0203855	2021.04	1011.53	2021.02	1011.52	2	17	4.1.1.2700.2	109.555	1.99313	18.263	3.51725	17.231	3.67982	17.0717	42.01	6.4	98.29	9.9	154.64	12.45	163.29	12.58
4	43.24	43.24	60.4545	58.8636	51.3636	gi|157355881	unnamed protein product [Vitis vinifera]	1	auto	0	99	GNPTVEVDVTLSDGTFAR	iTRAQ4plex@N-term		0.0225826	2021.04	1011.53	2021.02	1011.52	2	19	4.1.1.2754.3	112.609	2.30544	24.1011	5.51898	22.2397	5.6471	22.1472	23.39	4.8	63.3	8	135.1	11.58	139.52	11.62
4	43.24	43.24	60.4545	58.8636	51.3636	gi|157355881	unnamed protein product [Vitis vinifera]	0	no quant - weak signal	0	99	GNPTVEVDVTLSDGTFAR	iTRAQ4plex@N-term		0.0255899	2021.04	674.689	2021.02	674.68	3	14	4.1.1.2755.2	112.671							3.88	2	19.71	4.36	18.56	4.36	18.55	4.24
4	43.24	43.24	60.4545	58.8636	51.3636	gi|157355881	unnamed protein product [Vitis vinifera]	1	auto	0	99	GNPTVEVDVTLSDGTFAR	iTRAQ4plex@N-term		-0.00114166	2021.02	674.68	2021.02	674.68	3	17	4.1.1.2786.2	115.799	0.883126	22.5692	1.22073	21.4389	1.23723	21.1279	37.9	6	39.29	6.32	48.42	7	49.53	6.93
4	43.24	43.24	60.4545	58.8636	51.3636	gi|157355881	unnamed protein product [Vitis vinifera]	1	auto	0	99	GNPTVEVDVTLSDGTFAR	iTRAQ4plex@N-term		0.00856227	2021.03	674.683	2021.02	674.68	3	21	4.1.1.2787.2	115.904	1.41808	23.5396	1.33587	24.6895	1.75881	22.9643	28.06	5.2	46.71	6.78	39.23	6.4	52.13	7.07
4	43.24	43.24	60.4545	58.8636	51.3636	gi|157355881	unnamed protein product [Vitis vinifera]	1	auto	0	99	GNPTVEVDVTLSDGTFAR	iTRAQ4plex@N-term		0.0260322	2021.04	1011.53	2021.02	1011.52	2	16	5.1.1.2607.2	115.13	1.19636	16.9219	1.95527	15.7187	1.88227	15.7191	58.51	7.48	82.17	9.11	119.73	10.95	116.33	10.64
4	43.24	43.24	60.4545	58.8636	51.3636	gi|157355881	unnamed protein product [Vitis vinifera]	1	auto	0	97	GNPTVEVDVTLSDGTFAR	iTRAQ4plex@N-term		-0.0133239	2021.01	1011.51	2021.02	1011.52	2	15	3.1.1.2551.2	116.61	1.45911	23.5056	2.23929	22.2925	2.15924	22.2644	28.03	5.2	48.01	6.93	65.69	8.12	63.93	7.87
4	43.24	43.24	60.4545	58.8636	51.3636	gi|157355881	unnamed protein product [Vitis vinifera]	0	no quant - weak signal	0	95	GNPTVEVDVTLSDGTFAR	iTRAQ4plex@N-term		0.0162522	2021.04	674.686	2021.02	674.68	3	13	4.1.1.2756.3	112.819							9.31	3	17.41	4.12	12.08	3.61	21.03	4.47
4	43.24	43.24	60.4545	58.8636	51.3636	gi|157355881	unnamed protein product [Vitis vinifera]	1	auto	0	79	GNPTVEVDVTLSDGTFAR	iTRAQ4plex@N-term		1.00992	2022.03	1012.02	2021.02	1011.52	2	13	3.1.1.2406.2	103.314	1.0154	15.0261	1.36342	14.4595	1.58945	13.8381	79.76	8.72	95.07	9.8	113.81	10.77	133.91	11.36
4	43.24	43.24	60.4545	58.8636	51.3636	gi|157355881	unnamed protein product [Vitis vinifera]	0	auto - shared MS/MS	0	73	GNPTVEVDVTLSDGTFAR	iTRAQ4plex@N-term		-0.00917383	2021.01	1011.51	2021.02	1011.52	2	12	3.1.1.2409.2	103.628	1.09931	15.176	1.52552	14.5274	1.62298	14.2032	75.4	8.49	97.3	9.9	120.38	11.05	129.26	11.19
4	43.24	43.24	60.4545	58.8636	51.3636	gi|157355881	unnamed protein product [Vitis vinifera]	1	auto	0	68	GNPTVEVDVTLSDGTFAR	iTRAQ4plex@N-term		0.0104781	2021.03	1011.52	2021.02	1011.52	2	12	3.1.1.2479.3	110.593	0.705763	24.0749	1.33349	20.884	1.28218	20.8906	38.07	6	31.54	5.74	53.13	7.28	51.56	7.07
4	43.24	43.24	60.4545	58.8636	51.3636	gi|157355881	unnamed protein product [Vitis vinifera]	0	auto - shared MS/MS	0	67	GNPTVEVDVTLSDGTFAR	iTRAQ4plex@N-term		0.000469058	2021.02	1011.52	2021.02	1011.52	2	12	3.1.1.2526.2	114.841	1.60952	17.8974	2.01837	17.6704	2.60687	16.8158	46.55	6.71	87.95	9.33	98.33	10.05	128.18	11.1
4	43.24	43.24	60.4545	58.8636	51.3636	gi|157355881	unnamed protein product [Vitis vinifera]	1	auto	0	55	GNPTVEVDVTLSDGTFAR	iTRAQ4plex@N-term		-0.00917383	2021.01	1011.51	2021.02	1011.52	2	12	3.1.1.2560.2	116.913	1.17792	21.4751	1.82612	20.1309	1.61832	20.4429	36.58	5.92	50.58	7.14	69.91	8.37	62.53	7.81
4	43.24	43.24	60.4545	58.8636	51.3636	gi|157355881	unnamed protein product [Vitis vinifera]	0	auto - shared MS/MS	0	18	GNPTVEVDVTLSDGTFAR	iTRAQ4plex@N-term		-2.0305	2018.99	1010.5	2021.02	1011.52	2	12	4.1.1.2468.2	86.662	2.06909	4.79583	3.31197	4.58568	3.22539	4.57692	602.52	24.27	1463.43	38.09	2088.45	45.77	2052.74	44.61
4	43.24	43.24	60.4545	58.8636	51.3636	gi|157355881	unnamed protein product [Vitis vinifera]	0	auto - shared MS/MS	0	1	GNPTVEVDVTLSDGTFAR	iTRAQ4plex@N-term		-0.0247978	2020.99	1011.5	2021.02	1011.52	2	9	3.1.1.2443.2	107.026	1.27334	15.997	1.69636	15.4979	1.56154	15.6018	63.61	7.81	95.08	9.75	112.93	10.68	104.92	10.1
4	43.24	43.24	60.4545	58.8636	51.3636	gi|157355881	unnamed protein product [Vitis vinifera]	0	auto - low confidence	0	0	GNPTVEVDVTLSDGTFAR	iTRAQ4plex@N-term		-1.92077	2019.1	674.04	2021.02	674.68	3	12	3.1.1.2358.2	98.2839	0.975091	19.4089	0.687815	22.4103	0.813317	20.7179	48.33	6.78	55.32	7.42	34.79	6.08	41.52	6.33
4	43.24	43.24	60.4545	58.8636	51.3636	gi|157355881	unnamed protein product [Vitis vinifera]	0	auto - low confidence	0	0	GNPTVEVDVTLSDGTFAR	iTRAQ4plex@N-term		-2.04551	2018.97	1010.49	2021.02	1011.52	2	13	4.1.1.2466.2	86.4518	1.91597	4.26481	2.80338	4.11655	2.75703	4.10028	777.23	27.51	1748.07	41.59	2280.33	47.93	2263.45	46.85
4	43.24	43.24	60.4545	58.8636	51.3636	gi|157355881	unnamed protein product [Vitis vinifera]	0	auto - shared MS/MS	0	99	GQDATNVGDEGGFAPNIQENK	No iTRAQ4plex@N-term; HexNAc(T)@5; iTRAQ4plex(K)@21	cleaved Y-G@N-term	0.00628951	2507.16	836.727	2507.15	836.725	3	19	4.1.1.2309.3	70.0609	1.88893	4.29924	2.85639	4.12538	2.38114	4.2097	768.49	27.35	1704.02	41.1	2297.32	47.93	1932.87	43.46
4	43.24	43.24	60.4545	58.8636	51.3636	gi|157355881	unnamed protein product [Vitis vinifera]	0	auto - shared MS/MS	0	4	GQDATNVGDEGGFAPNIQENK	No iTRAQ4plex@N-term; Deamidated(Q)@2; HexNAc(T)@5; iTRAQ4plex(K)@21	cleaved Y-G@N-term	0.024708	2508.16	837.061	2508.14	837.053	3	14	4.1.1.2335.3	72.7724	1.16318	8.36317	1.44283	8.21432	1.47032	8.08573	241.56	15.2	329.83	18.17	364.76	19.26	375.16	19.05
4	43.24	43.24	60.4545	58.8636	51.3636	gi|157355881	unnamed protein product [Vitis vinifera]	0	auto - shared MS/MS	0	68	IDNFMVQQLDGTVNEWGWCK	iTRAQ4plex@N-term; Methylthio(C)@19; iTRAQ4plex(K)@20		0.0558001	2716.32	906.449	2716.27	906.43	3	12	7.1.1.2535.3	100.502	1.55231	14.4134	1.61514	14.7142	1.37737	15.0293	72.5	8.37	132.11	11.4	122.55	11.18	105.48	10.15
4	43.24	43.24	60.4545	58.8636	51.3636	gi|157355881	unnamed protein product [Vitis vinifera]	0	auto - shared MS/MS	0	65	IDNFMVQQLDGTVNEWGWCK	iTRAQ4plex@N-term; Methylthio(C)@19; iTRAQ4plex(K)@20		0.053603	2716.32	906.448	2716.27	906.43	3	12	7.1.1.2679.3	115.393	1.64624	17.4634	2.2303	16.9774	1.89596	17.3193	48.57	6.86	93.86	9.64	113.37	10.68	97.27	9.75
4	43.24	43.24	60.4545	58.8636	51.3636	gi|157355881	unnamed protein product [Vitis vinifera]	1	auto	0	2.17415	IEEELGSAAV	iTRAQ4plex@N-term; Dehydrated(S)@7	cleaved V-Y@C-term	-6.37463e-05	1142.59	572.304	1142.59	572.304	2	12	8.1.1.2278.3	74.507	0.928905	5.47166	1.22466	5.26956	1.31202	5.12151	627.89	24.43	684.66	26.34	804.76	28.6	870.17	28.98
4	43.24	43.24	60.4545	58.8636	51.3636	gi|157355881	unnamed protein product [Vitis vinifera]	1	auto	0	99	IEEELGSAAVYAGAK	No iTRAQ4plex@N-term; iTRAQ4plex(K)@15		-0.00601656	1650.85	826.434	1650.86	826.437	2	17	5.1.1.2083.3	60.3772	1.07691	7.31312	2.62545	6.34699	6.8709	5.71083	332.19	17.8	419.94	20.9	912.76	31.05	2410.91	47.62
4	43.24	43.24	60.4545	58.8636	51.3636	gi|157355881	unnamed protein product [Vitis vinifera]	1	auto	0	99	IEEELGSAAVYAGAK	No iTRAQ4plex@N-term; iTRAQ4plex(K)@15		-0.0160255	1650.84	826.429	1650.86	826.437	2	19	5.1.1.2084.3	60.4816	0.924048	7.11708	1.93228	6.25323	4.8222	5.49097	376.57	18.92	408.47	20.59	761.52	28.35	1918.1	42.49
4	43.24	43.24	60.4545	58.8636	51.3636	gi|157355881	unnamed protein product [Vitis vinifera]	1	auto	0	99	IEEELGSAAVYAGAK	iTRAQ4plex@N-term; iTRAQ4plex(K)@15		0.0099452	1794.97	599.331	1794.96	599.328	3	17	8.1.1.2272.3	73.8814	1.7648	2.87844	2.89608	2.72372	2.51514	2.7631	1751.81	41.23	3629.14	60.14	5309.63	72.79	4654.04	67.37
4	43.24	43.24	60.4545	58.8636	51.3636	gi|157355881	unnamed protein product [Vitis vinifera]	1	auto	0	99	IEEELGSAAVYAGAK	iTRAQ4plex@N-term; iTRAQ4plex(K)@15		0.00243861	1794.96	599.328	1794.96	599.328	3	17	8.1.1.2273.2	73.9429	1.86197	2.62944	3.0623	2.49347	2.69111	2.52371	2065.37	44.82	4514.29	67.03	6619.29	81.29	5870.98	75.64
4	43.24	43.24	60.4545	58.8636	51.3636	gi|157355881	unnamed protein product [Vitis vinifera]	1	auto	0	99	IEEELGSAAVYAGAK	iTRAQ4plex@N-term; Cation:K(E)@4; iTRAQ4plex(K)@15		0.0150745	1832.93	611.985	1832.92	611.979	3	17	8.1.1.2276.3	74.2984	2.02926	3.06268	3.6619	2.88273	3.2321	2.91254	1487.76	38.12	3543.98	59.46	5701.72	75.32	5079.24	70.34
4	43.24	43.24	60.4545	58.8636	51.3636	gi|157355881	unnamed protein product [Vitis vinifera]	1	auto	0	99	IEEELGSAAVYAGAK	iTRAQ4plex@N-term; Cation:K(E)@4; iTRAQ4plex(K)@15		0.00793406	1832.92	611.982	1832.92	611.979	3	18	8.1.1.2277.3	74.4026	2.04168	3.58903	3.81978	3.36567	3.45634	3.38984	1081.97	32.51	2593.12	50.9	4325.34	65.59	3950.14	61.99
4	43.24	43.24	60.4545	58.8636	51.3636	gi|157355881	unnamed protein product [Vitis vinifera]	1	auto	0	99	IEEELGSAAVYAGAK	iTRAQ4plex@N-term; iTRAQ4plex(K)@15		-0.00599083	1794.95	599.326	1794.96	599.328	3	17	9.1.1.2332.2	74.9237	2.1505	2.75024	3.21706	2.65502	2.91893	2.67321	1812.19	42.13	4574.7	67.22	6101.4	78.24	5587.37	73.73
4	43.24	43.24	60.4545	58.8636	51.3636	gi|157355881	unnamed protein product [Vitis vinifera]	1	auto	0	99	IEEELGSAAVYAGAK	iTRAQ4plex@N-term; iTRAQ4plex(K)@15		0.00224813	1794.96	599.328	1794.96	599.328	3	17	9.1.1.2333.2	75.0279	2.31867	2.66003	3.7285	2.55204	3.32831	2.57332	1903.55	43.27	5181.11	71.58	7427.88	86.17	6692.19	80.72
4	43.24	43.24	60.4545	58.8636	51.3636	gi|157355881	unnamed protein product [Vitis vinifera]	1	auto	0	99	IEEELGSAAVYAGAK	iTRAQ4plex@N-term; iTRAQ4plex(K)@15		0.0218385	1794.98	599.335	1794.96	599.328	3	14	9.1.1.2450.3	87.3281	1.40669	10.3589	1.61543	10.3619	1.44886	10.4795	145.53	11.83	240.31	15.43	246.04	15.81	222.72	14.73
4	43.24	43.24	60.4545	58.8636	51.3636	gi|157355881	unnamed protein product [Vitis vinifera]	1	auto	0	99	IEEELGSAAVYAGAK	iTRAQ4plex@N-term; iTRAQ4plex(K)@15		-0.00159672	1794.96	599.327	1794.96	599.328	3	15	9.1.1.2451.2	87.3904	1.38172	9.8371	1.42254	10.0957	1.5657	9.75948	162.26	12.49	263.18	16.12	241.57	15.78	268.35	16.1
4	43.24	43.24	60.4545	58.8636	51.3636	gi|157355881	unnamed protein product [Vitis vinifera]	1	auto	0	99	IEEELGSAAVYAGAK	iTRAQ4plex@N-term; iTRAQ4plex(K)@15		0.012318	1794.97	599.332	1794.96	599.328	3	16	9.1.1.2480.3	90.4804	1.56132	12.5578	1.69287	12.7143	1.50876	12.8676	95.27	9.59	174.61	13.11	168.79	13.11	151.83	12.17
4	43.24	43.24	60.4545	58.8636	51.3636	gi|157355881	unnamed protein product [Vitis vinifera]	1	auto	0	99	IEEELGSAAVYAGAK	iTRAQ4plex@N-term; iTRAQ4plex(K)@15		0.000600336	1794.96	599.328	1794.96	599.328	3	15	9.1.1.2482.3	90.6905	1.72947	13.2757	2.06596	13.1999	1.89813	13.2756	82.51	8.94	167.51	12.85	178.4	13.45	165.43	12.69
4	43.24	43.24	60.4545	58.8636	51.3636	gi|157355881	unnamed protein product [Vitis vinifera]	1	auto	0	99	IEEELGSAAVYAGAK	iTRAQ4plex@N-term; iTRAQ4plex(K)@15		0.00481136	1794.97	599.329	1794.96	599.328	3	14	9.1.1.2511.3	93.7375	1.37042	15.2743	1.65864	15.0889	1.16036	16.1732	67.62	8.06	108.78	10.39	117.38	10.86	82.88	9.06
4	43.24	43.24	60.4545	58.8636	51.3636	gi|157355881	unnamed protein product [Vitis vinifera]	1	auto	0	99	IEEELGSAAVYAGAK	iTRAQ4plex@N-term; iTRAQ4plex(K)@15		0.0238525	1794.98	599.335	1794.96	599.328	3	14	9.1.1.2512.2	93.7998	1.14577	13.2205	1.42914	12.9455	1.22582	13.2558	97.28	9.64	130.84	11.45	145.5	12.12	125.96	11.09
4	43.24	43.24	60.4545	58.8636	51.3636	gi|157355881	unnamed protein product [Vitis vinifera]	1	auto	0	99	IEEELGSAAVYAGAK	iTRAQ4plex@N-term; iTRAQ4plex(K)@15		0.0110363	1794.97	599.331	1794.96	599.328	3	14	9.1.1.2542.3	96.9955	1.58837	16.0682	2.04853	15.7533	2.05745	15.6074	57.95	7.48	108.05	10.34	124.24	11.22	125.94	11.05
4	43.24	43.24	60.4545	58.8636	51.3636	gi|157355881	unnamed protein product [Vitis vinifera]	1	auto	0	99	IEEELGSAAVYAGAK	iTRAQ4plex@N-term; iTRAQ4plex(K)@15		0.0106702	1794.97	599.331	1794.96	599.328	3	16	9.1.1.2543.2	97.0578	1.39916	20.3986	0.856688	24.1973	1.57187	20.2459	37.42	6	61.46	7.75	33.55	6.08	62.13	7.68
4	43.24	43.24	60.4545	58.8636	51.3636	gi|157355881	unnamed protein product [Vitis vinifera]	1	auto	0	99	IEEELGSAAVYAGAK	iTRAQ4plex@N-term; iTRAQ4plex(K)@15		0.0179937	1794.98	599.333	1794.96	599.328	3	16	9.1.1.2573.2	100.231	0.968305	17.7164	1.48467	16.4494	1.07626	17.5907	58.83	7.48	66.87	8.25	91.41	9.54	66.88	8.13
4	43.24	43.24	60.4545	58.8636	51.3636	gi|157355881	unnamed protein product [Vitis vinifera]	1	auto	0	98	IEEELGSAAVYAGAK	iTRAQ4plex@N-term; iTRAQ4plex(K)@15		0.00810694	1794.97	599.33	1794.96	599.328	3	14	9.1.1.2541.2	96.8476	1.41986	16.7417	2.9796	15.0908	2.10181	15.8382	56.11	7.35	93.52	9.75	174.97	13.11	124.57	11.09
4	43.24	43.24	60.4545	58.8636	51.3636	gi|157355881	unnamed protein product [Vitis vinifera]	1	auto	0	96	IEEELGSAAVYAGAK	iTRAQ4plex@N-term; iTRAQ4plex(K)@15		-0.0233842	1794.94	599.32	1794.96	599.328	3	13	9.1.1.2646.3	107.97	1.79701	30.4998	2.00322	30.8646	3.42265	28.2548	15.44	3.87	32.57	5.66	32.37	5.83	55.82	7.28
4	43.24	43.24	60.4545	58.8636	51.3636	gi|157355881	unnamed protein product [Vitis vinifera]	1	auto	0	95	IEEELGSAAVYAGAK	iTRAQ4plex@N-term; Cation:K(E)@4; iTRAQ4plex(K)@15		0.0125616	1832.93	611.984	1832.92	611.979	3	16	9.1.1.2336.3	75.3834	2.83745	3.42922	5.21443	3.27216	4.37281	3.31304	1099.75	33.09	3663.04	60.26	6001.6	77.18	5079.67	70.44
4	43.24	43.24	60.4545	58.8636	51.3636	gi|157355881	unnamed protein product [Vitis vinifera]	1	auto	0	77	IEEELGSAAVYAGAK	iTRAQ4plex@N-term; iTRAQ4plex(K)@15		0.0238525	1794.98	599.335	1794.96	599.328	3	12	9.1.1.2612.3	104.377	1.84462	25.1013	1.99001	25.4221	1.75825	25.729	22.62	4.69	48.98	6.93	47.11	6.93	42.01	6.4
4	43.24	43.24	60.4545	58.8636	51.3636	gi|157355881	unnamed protein product [Vitis vinifera]	1	auto	0	31	IEEELGSAAVYAGAK	iTRAQ4plex@N-term; iTRAQ4plex(K)@15		0.0086562	1794.97	599.33	1794.96	599.328	3	11	9.1.1.2700.3	113.357							2.6	1.73	29.22	5.29	28.31	5.39	29.96	5.39
4	43.24	43.24	60.4545	58.8636	51.3636	gi|157355881	unnamed protein product [Vitis vinifera]	0	auto - low confidence	0	0	IEEELGSAAVYAGAK	iTRAQ4plex@N-term; iTRAQ4plex(K)@15		0.0376151	1795	599.34	1794.96	599.328	3	10	1.1.1.1394.3	35.5609	0.937724	3.11546	1.02403	3.14613	0.913706	3.19366	1922.17	42.76	2115.86	46.15	2060.02	45.83	1855.15	42.51
4	43.24	43.24	60.4545	58.8636	51.3636	gi|157355881	unnamed protein product [Vitis vinifera]	0	no quant - weak signal	0	0	IEEELGSAAVYAGAK	iTRAQ4plex@N-term; iTRAQ4plex(K)@15		0.0692656	1795.03	599.351	1794.96	599.328	3	8	8.1.1.2630.3	111.29							5.33	2.24	2.6	1.73	9.17	3	9.29	3
4	43.24	43.24	60.4545	58.8636	51.3636	gi|157355881	unnamed protein product [Vitis vinifera]	0	auto - low confidence	0	0	IEEELGSAAVYAGAK	iTRAQ4plex@N-term; iTRAQ4plex(K)@15		0.0128672	1794.97	599.332	1794.96	599.328	3	8	9.1.1.2645.3	107.865	1.47483	28.6619	1.64196	29.2459	4.4224	24.96	18.68	4.24	32.34	5.66	32.1	5.92	87.26	9.06
4	43.24	43.24	60.4545	58.8636	51.3636	gi|157355881	unnamed protein product [Vitis vinifera]	0	auto - shared MS/MS	0	99	INGGSHAGNK	No iTRAQ4plex@N-term; Deamidated(N)@2; iTRAQ4plex(K)@10	cleaved V-I@N-term	0.00196423	1098.56	550.285	1098.55	550.284	2	15	13.1.1.2420.3	82.1465	1.60622	7.87767	1.82191	7.91041	1.81071	7.83607	239.99	15.23	452.5	21.12	457.6	21.61	459.01	21.1
4	43.24	43.24	60.4545	58.8636	51.3636	gi|157355881	unnamed protein product [Vitis vinifera]	0	auto - shared MS/MS	0	93	INGGSHAGNK	No iTRAQ4plex@N-term; Deamidated(N)@2; iTRAQ4plex(K)@10	cleaved V-I@N-term	0.00843325	1098.56	550.288	1098.55	550.284	2	14	13.1.1.2418.3	81.9367	1.68837	5.65223	1.78803	5.74925	1.6909	5.74475	458.32	21.07	908.36	29.87	857.65	29.61	818.59	28.2
4	43.24	43.24	60.4545	58.8636	51.3636	gi|157355881	unnamed protein product [Vitis vinifera]	0	auto - low confidence	0	0.392873	IYEALELR	No iTRAQ4plex@N-term	cleaved G-I@N-term	-0.00578355	1005.54	503.779	1005.55	503.782	2	9	3.1.1.2035.3	64.4397	0.843798	29.0935					23.18	4.69	22.96	4.8	14.26	3.87	12.26	3.46
4	43.24	43.24	60.4545	58.8636	51.3636	gi|157355881	unnamed protein product [Vitis vinifera]	0	auto - low confidence	0	0	IYEALELR	No iTRAQ4plex@N-term	cleaved G-I@N-term	-0.00596664	1005.54	503.779	1005.55	503.782	2	7	3.1.1.2037.3	64.6497							10.07	3.16	32.06	5.57	26.38	5.2	20.32	4.47
4	43.24	43.24	60.4545	58.8636	51.3636	gi|157355881	unnamed protein product [Vitis vinifera]	0	auto - low confidence	0	0	IYEALELR	iTRAQ4plex@N-term	cleaved G-I@N-term	0.0035911	1149.66	575.835	1149.65	575.833	2	10	6.1.1.2207.3	67.381	1.62536	2.50883	3.09107	2.31931	3.53013	2.27149	2375.01	47.93	4531.44	67.54	7683.16	87.82	8855.98	92.33
4	43.24	43.24	60.4545	58.8636	51.3636	gi|157355881	unnamed protein product [Vitis vinifera]	0	auto - low confidence	0	0	IYEALELR	iTRAQ4plex@N-term	cleaved G-I@N-term	0.0133056	1149.66	575.84	1149.65	575.833	2	11	7.1.1.2231.3	68.6493	1.52968	2.48172	2.86252	2.29009	3.11887	2.25293	2477.96	48.9	4449.55	66.96	7423.51	86.26	8163.41	88.73
4	43.24	43.24	60.4545	58.8636	51.3636	gi|157355881	unnamed protein product [Vitis vinifera]	0	auto - low confidence	0	0	IYEALELR	iTRAQ4plex@N-term	cleaved G-I@N-term	0.0240615	1149.68	575.845	1149.65	575.833	2	9	13.1.1.2322.3	71.8787	1.50976	6.72621	1.53768	6.89355	1.1575	7.25629	335.95	18	595.39	24.21	540.64	23.45	410.75	20.1
4	43.24	43.24	60.4545	58.8636	51.3636	gi|157355881	unnamed protein product [Vitis vinifera]	0	auto - low confidence	0	0	IYEALELR	iTRAQ4plex@N-term	cleaved G-I@N-term	0.0228409	1149.67	575.845	1149.65	575.833	2	7	13.1.1.2323.2	71.9401	1.54107	6.37426	1.40536	6.69294	1.05861	7.05253	370.92	18.92	671	25.65	545.55	23.64	414.76	20.2
4	43.24	43.24	60.4545	58.8636	51.3636	gi|157355881	unnamed protein product [Vitis vinifera]	0	auto - low confidence	0	0	IYEALELR	iTRAQ4plex@N-term	cleaved G-I@N-term	0.0241835	1149.68	575.845	1149.65	575.833	2	8	13.1.1.2324.3	72.0871	1.66377	5.67905	1.55469	5.92753	1.42256	5.95544	455.55	21	889.71	29.51	741.22	27.62	684.52	25.81
4	43.24	43.24	60.4545	58.8636	51.3636	gi|157355881	unnamed protein product [Vitis vinifera]	1	auto	0	99	LAMQEFMILPLGASSFK	iTRAQ4plex@N-term; iTRAQ4plex(K)@17		0.0149624	2170.19	724.405	2170.18	724.4	3	17	5.1.1.2331.3	86.2958	1.31663	4.14719	1.46553	4.18234	1.61711	4.0459	931.34	29.9	1439.44	37.79	1428.46	38.29	1590.85	39.17
4	43.24	43.24	60.4545	58.8636	51.3636	gi|157355881	unnamed protein product [Vitis vinifera]	1	auto	0	99	LAMQEFMILPLGASSFK	iTRAQ4plex@N-term; Oxidation(M)@3; Oxidation(M)@7; iTRAQ4plex(K)@17		0.0153899	2202.18	735.068	2202.17	735.063	3	18	6.1.1.2343.3	81.5734	1.8251	2.23359	3.29027	2.08987	2.50891	2.15777	2883.19	52.93	6177.04	78.59	9928.22	99.15	7640.79	86.64
4	43.24	43.24	60.4545	58.8636	51.3636	gi|157355881	unnamed protein product [Vitis vinifera]	1	auto	0	99	LAMQEFMILPLGASSFK	iTRAQ4plex@N-term; Oxidation(M)@3; Oxidation(M)@7; iTRAQ4plex(K)@17		0.00184142	2202.17	735.064	2202.17	735.063	3	18	6.1.1.2344.2	81.6353	1.80513	2.45215	3.37253	2.28277	2.58447	2.35412	2401.76	48.3	5089.3	71.41	8477.19	91.57	6556.65	80.24
4	43.24	43.24	60.4545	58.8636	51.3636	gi|157355881	unnamed protein product [Vitis vinifera]	1	auto	0	99	LAMQEFMILPLGASSFK	iTRAQ4plex@N-term; Oxidation(M)@3; iTRAQ4plex(K)@17		0.00627629	2186.18	729.734	2186.17	729.731	3	19	6.1.1.2361.2	83.4191	2.30825	2.93515	4.01511	2.79089	3.49869	2.82137	1566.34	39.24	4244.14	64.91	6581.87	80.96	5788.58	75.12
4	43.24	43.24	60.4545	58.8636	51.3636	gi|157355881	unnamed protein product [Vitis vinifera]	1	auto	0	99	LAMQEFMILPLGASSFK	iTRAQ4plex@N-term; Oxidation(M)@3; iTRAQ4plex(K)@17		0.00682556	2186.18	729.734	2186.17	729.731	3	18	6.1.1.2362.3	83.5669	1.3015	3.95474	2.00565	3.72951	1.88586	3.74159	1033.82	31.5	1579.46	39.82	2170.03	46.67	2059.37	44.72
4	43.24	43.24	60.4545	58.8636	51.3636	gi|157355881	unnamed protein product [Vitis vinifera]	1	auto	0	99	LAMQEFMILPLGASSFK	iTRAQ4plex@N-term; iTRAQ4plex(K)@17		0.00265532	2170.18	724.401	2170.18	724.4	3	19	6.1.1.2387.2	86.1488	3.4386	2.92299	4.44061	2.89611	4.53452	2.87684	1463.78	38.44	5908.5	75.84	6802.75	83.07	7011.13	82.36
4	43.24	43.24	60.4545	58.8636	51.3636	gi|157355881	unnamed protein product [Vitis vinifera]	1	auto	0	99	LAMQEFMILPLGASSFK	iTRAQ4plex@N-term; iTRAQ4plex(K)@17		-0.021146	2170.16	724.393	2170.18	724.4	3	18	6.1.1.2388.2	86.2539	2.98605	2.38793	3.77264	2.36845	3.91615	2.34607	2240.03	47.31	7851.83	87.49	8844.34	94.8	9266.02	94.65
4	43.24	43.24	60.4545	58.8636	51.3636	gi|157355881	unnamed protein product [Vitis vinifera]	1	auto	0	99	LAMQEFMILPLGASSFK	iTRAQ4plex@N-term; iTRAQ4plex(K)@17		0.0059509	2170.18	724.402	2170.18	724.4	3	16	6.1.1.2420.3	89.6577	1.13769	6.77624	1.42871	6.63425	1.42091	6.56541	371.44	18.84	496.06	22.29	555.39	23.75	557.49	23.24
4	43.24	43.24	60.4545	58.8636	51.3636	gi|157355881	unnamed protein product [Vitis vinifera]	1	auto	0	99	LAMQEFMILPLGASSFK	iTRAQ4plex@N-term; iTRAQ4plex(K)@17		0.00686633	2170.18	724.402	2170.18	724.4	3	17	6.1.1.2421.3	89.7627	1.20366	7.31914	1.39476	7.30883	1.47753	7.1283	310.26	17.23	438.38	20.9	452.89	21.52	484.22	21.64
4	43.24	43.24	60.4545	58.8636	51.3636	gi|157355881	unnamed protein product [Vitis vinifera]	1	auto	0	99	LAMQEFMILPLGASSFK	iTRAQ4plex@N-term; iTRAQ4plex(K)@17		0.0059509	2170.18	724.402	2170.18	724.4	3	15	6.1.1.2422.2	89.825	1.35562	7.06016	1.45665	7.17149	1.48542	7.04802	317.44	17.46	505.15	22.36	483.93	22.27	498.07	21.95
4	43.24	43.24	60.4545	58.8636	51.3636	gi|157355881	unnamed protein product [Vitis vinifera]	1	auto	0	99	LAMQEFMILPLGASSFK	iTRAQ4plex@N-term; iTRAQ4plex(K)@17		0.0130913	2170.19	724.404	2170.18	724.4	3	16	6.1.1.2451.3	92.9144	1.17481	9.03849	1.45748	8.87802	1.43203	8.81033	205.92	14.04	283.98	16.85	314.1	17.86	311.48	17.38
4	43.24	43.24	60.4545	58.8636	51.3636	gi|157355881	unnamed protein product [Vitis vinifera]	1	auto	0	99	LAMQEFMILPLGASSFK	iTRAQ4plex@N-term; iTRAQ4plex(K)@17		0.010345	2170.19	724.403	2170.18	724.4	3	15	6.1.1.2452.2	92.9766	1.35024	9.41398	1.6351	9.31891	1.67262	9.17548	179.04	13.11	283.78	16.79	306.38	17.66	316.32	17.49
4	43.24	43.24	60.4545	58.8636	51.3636	gi|157355881	unnamed protein product [Vitis vinifera]	1	auto	0	99	LAMQEFMILPLGASSFK	iTRAQ4plex@N-term; iTRAQ4plex(K)@17		0.0140067	2170.19	724.404	2170.18	724.4	3	15	6.1.1.2482.3	96.1697	1.45902	10.4825	1.5859	10.6196	1.5834	10.4932	140.13	11.62	240	15.39	232.58	15.43	234.37	15.07
4	43.24	43.24	60.4545	58.8636	51.3636	gi|157355881	unnamed protein product [Vitis vinifera]	1	auto	0	99	LAMQEFMILPLGASSFK	iTRAQ4plex@N-term; iTRAQ4plex(K)@17		0.000458277	2170.18	724.4	2170.18	724.4	3	15	6.1.1.2483.2	96.2319	1.26727	10.4931	1.65557	10.2035	1.4832	10.3323	148.09	11.92	220.3	14.83	256.59	16.09	232.01	15.03
4	43.24	43.24	60.4545	58.8636	51.3636	gi|157355881	unnamed protein product [Vitis vinifera]	0	auto - shared MS/MS	0	91	LAMQEFMILPLGASSFK	iTRAQ4plex@N-term; iTRAQ4plex(K)@17		0.0127251	2170.19	724.404	2170.18	724.4	3	13	6.1.1.2481.2	96.0218	1.40538	10.7831	1.3516	11.2354	1.42445	10.9376	134.1	11.36	221.23	14.76	189.69	14	201.77	13.96
4	43.24	43.24	60.4545	58.8636	51.3636	gi|157355881	unnamed protein product [Vitis vinifera]	1	auto	0	78	LAMQEFMILPLGASSFK	iTRAQ4plex@N-term; iTRAQ4plex(K)@17		-3.96961	2166.21	723.077	2170.18	724.4	3	13	6.1.1.2649.3	113.333	1.62621	20.5314	1.7297	20.9272	2.27481	19.7141	35.15	5.83	67.1	8.12	63.63	8.12	84.46	9
4	43.24	43.24	60.4545	58.8636	51.3636	gi|157355881	unnamed protein product [Vitis vinifera]	1	auto	0	75	LAMQEFMILPLGASSFK	iTRAQ4plex@N-term; iTRAQ4plex(K)@17		0.00100754	2170.18	724.4	2170.18	724.4	3	12	6.1.1.2518.2	99.9072	1.45104	12.499	1.27724	13.3098	1.57888	12.4947	98.63	9.75	168	12.85	131.84	11.75	164.49	12.57
4	43.24	43.24	60.4545	58.8636	51.3636	gi|157355881	unnamed protein product [Vitis vinifera]	0	auto - shared MS/MS	0	75	LAMQEFMILPLGASSFK	iTRAQ4plex@N-term; iTRAQ4plex(K)@17		-1.02959	2169.15	724.057	2170.18	724.4	3	13	6.1.1.2566.3	104.624	1.38417	15.9768	1.17648	17.1791	1.34586	16.3453	61.36	7.68	99.7	9.9	75.55	8.89	87.23	9.17
4	43.24	43.24	60.4545	58.8636	51.3636	gi|157355881	unnamed protein product [Vitis vinifera]	1	auto	0	38	LAMQEFMILPLGASSFK	iTRAQ4plex@N-term; iTRAQ4plex(K)@17		-1.00945	2169.17	724.063	2170.18	724.4	3	12	6.1.1.2516.2	99.6973	1.29434	12.4531	1.69474	12.1043	1.39073	12.4977	104.22	10	158.35	12.57	184.85	13.64	153.1	12.26
4	43.24	43.24	60.4545	58.8636	51.3636	gi|157355881	unnamed protein product [Vitis vinifera]	1	auto	0	30	LAMQEFMILPLGASSFK	iTRAQ4plex@N-term; Cation:K(E)@5; iTRAQ4plex(K)@17		0.0143219	2208.15	737.057	2208.13	737.052	3	19	6.1.1.2387.3	86.1917	3.90999	2.98167	4.87484	2.96723	5.17861	2.93925	1386.19	37.62	6362.37	78.57	7072.11	84.84	7582.57	85.58
4	43.24	43.24	60.4545	58.8636	51.3636	gi|157355881	unnamed protein product [Vitis vinifera]	1	auto	0	30	LAMQEFMILPLGASSFK	iTRAQ4plex@N-term; iTRAQ4plex(K)@17		0.033414	2170.21	724.411	2170.18	724.4	3	11	6.1.1.2636.3	111.969	0.955688	23.8537	1.26492	22.9911	1.47819	21.9463	32.58	5.57	36.55	6.08	43.13	6.63	50.87	7
4	43.24	43.24	60.4545	58.8636	51.3636	gi|157355881	unnamed protein product [Vitis vinifera]	0	auto - shared MS/MS	0	6	LAMQEFMILPLGASSFK	iTRAQ4plex@N-term; Dioxidation(P)@10; Oxidation(F)@16; iTRAQ4plex(K)@17		0.0177755	2218.18	740.401	2218.16	740.395	3	14	5.1.1.2332.3	86.4009	1.24959	2.82628	1.06493	3.04498	1.12647	2.94464	2042.09	44.24	2995.46	54.37	2275.95	48.7	2429.82	48.46
4	43.24	43.24	60.4545	58.8636	51.3636	gi|157355881	unnamed protein product [Vitis vinifera]	0	auto - shared MS/MS	0	3	LAMQEFMILPLGASSFK	iTRAQ4plex@N-term; Dioxidation(P)@10; Oxidation(F)@16; iTRAQ4plex(K)@17		0.0210711	2218.18	740.402	2218.16	740.395	3	16	5.1.1.2331.2	86.253	1.37817	2.38752	1.20892	2.54399	1.23041	2.48938	2753.42	51.45	4454.45	66.2	3483.66	60.14	3578.51	58.86
4	43.24	43.24	60.4545	58.8636	51.3636	gi|157355881	unnamed protein product [Vitis vinifera]	0	auto - low confidence	0	0	LAMQEFMILPLGASSFK	iTRAQ4plex@N-term; Dioxidation(P)@10; Oxidation(F)@16; iTRAQ4plex(K)@17		0.0186909	2218.18	740.401	2218.16	740.395	3	14	5.1.1.2330.3	86.1907	1.41544	2.09046	1.23669	2.22804	1.27321	2.17492	3555.3	58.49	5907.27	76.19	4601.54	69.14	4781.42	68.02
4	43.24	43.24	60.4545	58.8636	51.3636	gi|157355881	unnamed protein product [Vitis vinifera]	0	auto - low confidence	0	0	LAMQEFMILPLGASSFK	iTRAQ4plex@N-term; iTRAQ4plex(K)@17		-5.00936	2165.17	722.73	2170.18	724.4	3	14	6.1.1.2402.2	87.7243	1.20556	3.34261	1.36377	3.35272	1.27139	3.36278	1486.48	37.72	2103.63	45.77	2121.61	46.49	1996.26	44.05
4	43.24	43.24	60.4545	58.8636	51.3636	gi|157355881	unnamed protein product [Vitis vinifera]	0	no quant - weak signal	0	0	LPVP	No iTRAQ4plex@N-term	cleaved V-L@N-term; cleaved P-A@C-term	-0.0142598	424.254	425.262	424.269	425.276	1	4	1.1.1.1511.3	47.8635							11.58	3.32	11.87	3.46	11.1	3.46	26.49	5
4	43.24	43.24	60.4545	58.8636	51.3636	gi|157355881	unnamed protein product [Vitis vinifera]	0	auto - low confidence	0	0	LPVPAFNVINGGSHAGNK	iTRAQ4plex@N-term; Oxidation(P)@2; Oxidation(F)@6; Oxidation(N)@7; HexNAc(N)@10; iTRAQ4plex(K)@18	cleaved V-L@N-term	0.0440988	2330.26	583.571	2330.21	583.56	4	17	13.1.1.2417.3	81.8319	3.21575	7.38913	6.15168	7.06582	5.36819	7.11984	231.96	15.26	875.62	29.46	1493.39	38.5	1315.29	35.81
4	43.24	43.24	60.4545	58.8636	51.3636	gi|157355881	unnamed protein product [Vitis vinifera]	0	auto - low confidence	0	0	LPVPAFNVINGGSHAGNK	iTRAQ4plex@N-term; iTRAQ4plex(K)@18	cleaved V-L@N-term	0.023144	2079.17	694.064	2079.15	694.056	3	8	17.1.1.1407.3	35.2391	0.927635	3.06586	1.17779	2.97695	1.11876	2.97649	2000.48	43.61	2178.37	46.96	2465.85	49.99	2364.03	47.91
4	43.24	43.24	60.4545	58.8636	51.3636	gi|157355881	unnamed protein product [Vitis vinifera]	0	auto - shared MS/MS	0	97	LSVGLATGQIK	No iTRAQ4plex@N-term; iTRAQ4plex(K)@11	cleaved D-L@N-term	-0.00595948	1229.74	615.878	1229.75	615.881	2	15	2.1.1.2174.3	65.3035	0.482949	12.843	0.535293	12.7316	0.443837	13.3359	170.13	12.65	96.45	10.1	95.31	9.85	79.76	8.83
4	43.24	43.24	60.4545	58.8636	51.3636	gi|157355881	unnamed protein product [Vitis vinifera]	0	auto - shared MS/MS	0	97	LVLPVPAFNVIN	iTRAQ4plex@N-term; Deamidated(N)@12	cleaved N-G@C-term	-0.00696496	1439.84	720.929	1439.85	720.933	2	15	13.1.1.2474.3	87.8191	0.985315	7.94711	1.24464	7.73228	1.07166	7.92416	288.83	16.58	334.07	18.36	376.23	19.49	326.95	17.86
4	43.24	43.24	60.4545	58.8636	51.3636	gi|157355881	unnamed protein product [Vitis vinifera]	0	auto - shared MS/MS	0	91	LVLPVPAFNVIN	iTRAQ4plex@N-term; Deamidated(N)@12	cleaved N-G@C-term	-0.00733113	1439.84	720.929	1439.85	720.933	2	14	13.1.1.2473.2	87.6713	1.31868	6.65598	2.21936	6.18357	2.05186	6.22432	363.55	18.68	562.76	23.81	844.42	29.05	787.94	27.68
4	43.24	43.24	60.4545	58.8636	51.3636	gi|157355881	unnamed protein product [Vitis vinifera]	0	auto - shared MS/MS	0	99	LVLPVPAFNVINGGSHAGNK	iTRAQ4plex@N-term; Deamidated(N)@12; iTRAQ4plex(K)@20		-0.0723413	2292.21	765.078	2292.28	765.102	3	25	13.1.1.2417.2	81.789	2.20187	1.62018	2.80653	1.59993	2.88846	1.58249	5182.08	71.29	13394.2	114.63	15220.9	124.33	15810.7	123.66
4	43.24	43.24	60.4545	58.8636	51.3636	gi|157355881	unnamed protein product [Vitis vinifera]	0	auto - shared MS/MS	0	99	LVLPVPAFNVINGGSHAGNK	iTRAQ4plex@N-term; Deamidated(N)@12; iTRAQ4plex(K)@20		0.0190185	2292.3	765.108	2292.28	765.102	3	24	13.1.1.2446.3	84.878	1.78038	5.38832	2.90071	5.10797	2.76081	5.11331	498.56	22	1041.96	32.22	1513.52	38.94	1453.9	37.56
4	43.24	43.24	60.4545	58.8636	51.3636	gi|157355881	unnamed protein product [Vitis vinifera]	0	auto - shared MS/MS	0	99	LVLPVPAFNVINGGSHAGNK	iTRAQ4plex@N-term; Deamidated(N)@12; iTRAQ4plex(K)@20		0.0190185	2292.3	765.108	2292.28	765.102	3	25	13.1.1.2447.2	84.9402	1.74371	5.04063	2.75539	4.79512	2.67524	4.78649	573.22	23.58	1173.32	34.18	1652.99	40.73	1619.81	39.64
4	43.24	43.24	60.4545	58.8636	51.3636	gi|157355881	unnamed protein product [Vitis vinifera]	0	auto - shared MS/MS	0	99	LVLPVPAFNVINGGSHAGNK	iTRAQ4plex@N-term; Deamidated(N)@12; iTRAQ4plex(K)@20		0.00583637	2292.29	765.104	2292.28	765.102	3	24	13.1.1.2448.3	85.0881	1.83304	5.06642	2.90492	4.82725	2.76792	4.831	558.62	23.3	1202.01	34.57	1698.31	41.27	1633.24	39.81
4	43.24	43.24	60.4545	58.8636	51.3636	gi|157355881	unnamed protein product [Vitis vinifera]	0	auto - shared MS/MS	0	99	LVLPVPAFNVINGGSHAGNK	iTRAQ4plex@N-term; Deamidated(N)@12; iTRAQ4plex(K)@20		0.0124274	2292.3	765.106	2292.28	765.102	3	22	13.1.1.2477.2	88.0914	1.88989	6.33194	3.07981	6.01646	2.78064	6.06615	354.44	18.57	786.32	27.96	1142.44	33.79	1041.04	31.83
4	43.24	43.24	60.4545	58.8636	51.3636	gi|157355881	unnamed protein product [Vitis vinifera]	0	auto - shared MS/MS	0	99	LVLPVPAFNVINGGSHAGNK	iTRAQ4plex@N-term; Deamidated(N)@12; iTRAQ4plex(K)@20		0.022131	2292.31	765.109	2292.28	765.102	3	22	13.1.1.2478.2	88.1964	1.84653	6.35407	3.23931	5.97376	2.98674	6.00654	354.81	18.57	769.08	27.71	1202.86	34.64	1119.37	32.99
4	43.24	43.24	60.4545	58.8636	51.3636	gi|157355881	unnamed protein product [Vitis vinifera]	0	auto - shared MS/MS	0	99	LVLPVPAFNVINGGSHAGNK	iTRAQ4plex@N-term; Deamidated(N)@12; iTRAQ4plex(K)@20		0.0016254	2292.29	765.102	2292.28	765.102	3	22	13.1.1.2508.2	91.3465	1.74743	7.31369	2.79841	6.94342	2.58277	6.98256	272.16	16.25	558.27	23.58	797.08	28.25	742.49	26.88
4	43.24	43.24	60.4545	58.8636	51.3636	gi|157355881	unnamed protein product [Vitis vinifera]	0	auto - shared MS/MS	0	99	LVLPVPAFNVINGGSHAGNK	iTRAQ4plex@N-term; Deamidated(N)@12; iTRAQ4plex(K)@20		0.00675179	2292.29	765.104	2292.28	765.102	3	24	13.1.1.2540.2	94.7065	1.89548	9.18997	3.32377	8.65129	2.98548	8.72672	168.45	12.81	374.81	19.34	585.96	24.17	531.21	22.74
4	43.24	43.24	60.4545	58.8636	51.3636	gi|157355881	unnamed protein product [Vitis vinifera]	0	auto - shared MS/MS	0	99	LVLPVPAFNVINGGSHAGNK	iTRAQ4plex@N-term; Deamidated(N)@12; iTRAQ4plex(K)@20		0.0184693	2292.3	765.108	2292.28	765.102	3	23	13.1.1.2541.2	94.8115	2.10026	8.96111	3.08677	8.66235	2.67408	8.77933	171.71	12.96	423.34	20.45	554.71	23.58	485.01	21.75
4	43.24	43.24	60.4545	58.8636	51.3636	gi|157355881	unnamed protein product [Vitis vinifera]	0	auto - shared MS/MS	0	99	LVLPVPAFNVINGGSHAGNK	iTRAQ4plex@N-term; Deamidated(N)@12; iTRAQ4plex(K)@20		0.00766722	2292.29	765.104	2292.28	765.102	3	23	13.1.1.2570.3	97.8983	1.96516	12.0137	3.11577	11.4804	3.0905	11.43	97.41	9.75	224.71	14.93	317.64	17.86	317.99	17.55
4	43.24	43.24	60.4545	58.8636	51.3636	gi|157355881	unnamed protein product [Vitis vinifera]	0	auto - shared MS/MS	0	99	LVLPVPAFNVINGGSHAGNK	iTRAQ4plex@N-term; Deamidated(N)@12; iTRAQ4plex(K)@20		-0.000388543	2292.28	765.102	2292.28	765.102	3	22	13.1.1.2572.2	98.0655	1.81046	10.4416	2.52462	10.1366	2.59251	10.0257	131.74	11.31	279.98	16.64	348.08	18.76	360.76	18.68
4	43.24	43.24	60.4545	58.8636	51.3636	gi|157355881	unnamed protein product [Vitis vinifera]	0	auto - shared MS/MS	0	99	LVLPVPAFNVINGGSHAGNK	iTRAQ4plex@N-term; Deamidated(N)@12; iTRAQ4plex(K)@20		0.00309008	2292.29	765.103	2292.28	765.102	3	20	13.1.1.2762.3	117.088	1.73699	12.0848	3.04098	11.3353	3.14354	11.2304	100.01	9.85	203.92	14.28	318.29	17.86	332.08	17.92
4	43.24	43.24	60.4545	58.8636	51.3636	gi|157355881	unnamed protein product [Vitis vinifera]	0	auto - shared MS/MS	0	99	LVLPVPAFNVINGGSHAGNK	iTRAQ4plex@N-term; Deamidated(N)@12; iTRAQ4plex(K)@20		0.0104135	2292.29	765.105	2292.28	765.102	3	22	13.1.1.2764.2	117.256	1.83789	11.9306	3.1764	11.2304	2.58187	11.4914	100.8	9.9	217.47	14.73	335.09	18.25	274.9	16.4
4	43.24	43.24	60.4545	58.8636	51.3636	gi|157355881	unnamed protein product [Vitis vinifera]	0	auto - shared MS/MS	0	99	LVLPVPAFNVINGGSHAGNK	iTRAQ4plex@N-term; Deamidated(N)@12; iTRAQ4plex(K)@20		-0.0154016	2292.27	765.097	2292.28	765.102	3	24	13.1.1.2416.2	81.6842	2.70234	1.94725	3.75257	1.90816	3.75468	1.89819	3431.96	58.36	10886.8	103.29	13478.4	116.68	13611.2	114.81
4	43.24	43.24	60.4545	58.8636	51.3636	gi|157355881	unnamed protein product [Vitis vinifera]	0	auto - shared MS/MS	0	99	LVLPVPAFNVINGGSHAGNK	iTRAQ4plex@N-term; Deamidated(N)@12; Dehydrated(S)@15; iTRAQ4plex(K)@20		0.00133099	2274.27	759.099	2274.27	759.098	3	21	13.1.1.2423.3	82.4613	1.08025	2.31412	1.59662	2.18254	1.59243	2.16319	3270.27	55.87	4146.93	64.73	5464.5	74.22	5500.77	72.99
4	43.24	43.24	60.4545	58.8636	51.3636	gi|157355881	unnamed protein product [Vitis vinifera]	0	auto - shared MS/MS	0	99	LVLPVPAFNVINGGSHAGNK	iTRAQ4plex@N-term; Deamidated(N)@12; Dehydrated(S)@15; iTRAQ4plex(K)@20		0.00407727	2274.28	759.1	2274.27	759.098	3	17	13.1.1.2424.2	82.5235	1.10187	2.28661	1.61105	2.16309	1.5783	2.15173	3317.75	56.28	4291.34	65.8	5593.94	75.08	5531.14	73.22
4	43.24	43.24	60.4545	58.8636	51.3636	gi|157355881	unnamed protein product [Vitis vinifera]	0	auto - shared MS/MS	0	99	LVLPVPAFNVINGGSHAGNK	iTRAQ4plex@N-term; Deamidated(N)@12; iTRAQ4plex(K)@20		0.00070997	2292.28	765.102	2292.28	765.102	3	22	13.1.1.2479.2	88.3014	2.02423	6.3454	3.25424	6.05668	2.94023	6.10313	346.13	18.38	822.47	28.57	1178.84	34.34	1074.98	32.34
4	43.24	43.24	60.4545	58.8636	51.3636	gi|157355881	unnamed protein product [Vitis vinifera]	0	auto - shared MS/MS	0	99	LVLPVPAFNVINGGSHAGNK	iTRAQ4plex@N-term; Deamidated(N)@12; iTRAQ4plex(K)@20		0.00235774	2292.29	765.102	2292.28	765.102	3	21	13.1.1.2509.2	91.4515	2.06722	6.98734	2.8912	6.80173	2.89497	6.75721	283.37	16.64	687.64	26.04	857.43	29.43	866.52	28.97
4	43.24	43.24	60.4545	58.8636	51.3636	gi|157355881	unnamed protein product [Vitis vinifera]	0	auto - shared MS/MS	0	99	LVLPVPAFNVINGGSHAGNK	iTRAQ4plex@N-term; Deamidated(N)@12; iTRAQ4plex(K)@20		0.00711796	2292.29	765.104	2292.28	765.102	3	22	13.1.1.2510.2	91.5565	1.69874	6.9206	2.69253	6.57157	2.47099	6.61397	306.54	17.23	611.27	24.68	863.8	29.41	800.09	27.89
4	43.24	43.24	60.4545	58.8636	51.3636	gi|157355881	unnamed protein product [Vitis vinifera]	0	auto - shared MS/MS	0	99	LVLPVPAFNVINGGSHAGNK	iTRAQ4plex@N-term; Deamidated(N)@12; iTRAQ4plex(K)@20		0.00345625	2292.29	765.103	2292.28	765.102	3	19	13.1.1.2571.3	98.0033	1.81337	10.7889	2.76076	10.3352	2.74448	10.2806	123.5	10.95	262.89	16.16	356.83	18.95	358.02	18.63
4	43.24	43.24	60.4545	58.8636	51.3636	gi|157355881	unnamed protein product [Vitis vinifera]	0	auto - shared MS/MS	0	99	LVLPVPAFNVINGGSHAGNK	iTRAQ4plex@N-term; Deamidated(N)@12; iTRAQ4plex(K)@20		-0.0186971	2292.26	765.096	2292.28	765.102	3	17	13.1.1.2601.3	101.153	1.85671	12.7719	2.47257	12.5025	2.76421	12.2116	87.39	9.22	190.47	13.71	226.14	15.17	255.16	15.69
4	43.24	43.24	60.4545	58.8636	51.3636	gi|157355881	unnamed protein product [Vitis vinifera]	0	auto - shared MS/MS	0	99	LVLPVPAFNVINGGSHAGNK	iTRAQ4plex@N-term; Deamidated(N)@12; iTRAQ4plex(K)@20		-0.00935974	2292.27	765.099	2292.28	765.102	3	19	13.1.1.2603.2	101.32	1.80091	14.2475	2.67456	13.7097	3.2456	13.2797	71.03	8.31	150.16	12.21	198.82	14.21	243.51	15.3
4	43.24	43.24	60.4545	58.8636	51.3636	gi|157355881	unnamed protein product [Vitis vinifera]	0	auto - shared MS/MS	0	99	LVLPVPAFNVINGGSHAGNK	iTRAQ4plex@N-term; Deamidated(N)@12; iTRAQ4plex(K)@20		0.000160713	2292.28	765.102	2292.28	765.102	3	19	13.1.1.2634.2	104.432	1.29765	15.2633	2.5347	13.8169	1.94739	14.3473	69.83	8.19	106.37	10.39	185.24	13.53	143.64	11.87
4	43.24	43.24	60.4545	58.8636	51.3636	gi|157355881	unnamed protein product [Vitis vinifera]	0	auto - shared MS/MS	0	99	LVLPVPAFNVINGGSHAGNK	iTRAQ4plex@N-term; iTRAQ4plex(K)@20		-0.116717	2291.18	764.735	2291.3	764.774	3	15	13.1.1.2663.3	107.475	1.80663	31.7147	4.20596	28.7674	2.70875	30.2419	14.41	3.74	30.56	5.57	63.43	7.87	41.23	6.4
4	43.24	43.24	60.4545	58.8636	51.3636	gi|157355881	unnamed protein product [Vitis vinifera]	0	auto - shared MS/MS	0	99	LVLPVPAFNVINGGSHAGNK	iTRAQ4plex@N-term; Deamidated(N)@12; iTRAQ4plex(K)@20		0.0230464	2292.31	765.109	2292.28	765.102	3	19	13.1.1.2694.2	110.683	1.76317	22.8321	2.44544	22.1712	2.49372	21.948	27.82	5.2	57.58	7.55	71.2	8.49	73.28	8.43
4	43.24	43.24	60.4545	58.8636	51.3636	gi|157355881	unnamed protein product [Vitis vinifera]	0	auto - shared MS/MS	0	99	LVLPVPAFNVINGGSHAGNK	iTRAQ4plex@N-term; Deamidated(N)@12; iTRAQ4plex(K)@20		-0.0175986	2292.27	765.096	2292.28	765.102	3	18	13.1.1.2695.2	110.788	1.15704	25.1008	2.62896	21.9994	2.39969	22.2044	27.19	5.1	36.93	6.16	74.81	8.6	68.92	8.19
4	43.24	43.24	60.4545	58.8636	51.3636	gi|157355881	unnamed protein product [Vitis vinifera]	0	auto - shared MS/MS	0	99	LVLPVPAFNVINGGSHAGNK	iTRAQ4plex@N-term; Deamidated(N)@12; iTRAQ4plex(K)@20		0.00144231	2292.28	765.102	2292.28	765.102	3	18	13.1.1.2731.2	113.793	1.31219	14.9988	2.39807	13.7355	1.96469	14.1151	71.88	8.31	110.72	10.58	180.4	13.38	149.17	12.08
4	43.24	43.24	60.4545	58.8636	51.3636	gi|157355881	unnamed protein product [Vitis vinifera]	0	auto - shared MS/MS	0	99	LVLPVPAFNVINGGSHAGNK	iTRAQ4plex@N-term; Deamidated(N)@12; iTRAQ4plex(K)@20		0.00070997	2292.28	765.102	2292.28	765.102	3	19	13.1.1.2732.3	113.941	1.26476	16.2324	2.73674	14.4485	2.66753	14.4358	62.58	7.75	92.91	9.75	179.24	13.34	176.33	13.08
4	43.24	43.24	60.4545	58.8636	51.3636	gi|157355881	unnamed protein product [Vitis vinifera]	0	auto - shared MS/MS	0	99	LVLPVPAFNVINGGSHAGNK	iTRAQ4plex@N-term; Deamidated(N)@12; iTRAQ4plex(K)@20		-0.0197975	2292.26	765.095	2292.28	765.102	3	24	14.1.1.1442.3	39.1816	4.02043	4.17064	7.12604	4.04146	6.26203	4.06562	708.44	26.93	3343.46	57.37	5283.45	72.51	4685.96	67.57
4	43.24	43.24	60.4545	58.8636	51.3636	gi|157355881	unnamed protein product [Vitis vinifera]	0	auto - shared MS/MS	0	98	LVLPVPAFNVINGGSHAGNK	iTRAQ4plex@N-term; iTRAQ4plex(K)@20		-0.0804663	2291.22	764.747	2291.3	764.774	3	14	13.1.1.2633.3	104.37	1.87086	17.758	3.18115	16.7811	3.26765	16.6423	45.22	6.63	99.31	9.95	150.55	12.29	156.08	12.29
4	43.24	43.24	60.4545	58.8636	51.3636	gi|157355881	unnamed protein product [Vitis vinifera]	0	auto - shared MS/MS	0	60	LVLPVPAFNVINGGSHAGNK	iTRAQ4plex@N-term; iTRAQ4plex(K)@20		-0.0749737	2291.22	764.749	2291.3	764.774	3	12	13.1.1.2664.2	107.537	1.2212	17.8672	2.28187	16.2265	2.05013	16.4182	52.2	7.07	74.83	8.72	124.66	11.14	113.04	10.49
4	43.24	43.24	60.4545	58.8636	51.3636	gi|157355881	unnamed protein product [Vitis vinifera]	0	auto - shared MS/MS	0	10	LVLPVPAFNVINGGSHAGNK	iTRAQ4plex@N-term; Deamidated(N)@12; iTRAQ4plex(K)@20		0.00675179	2292.29	765.104	2292.28	765.102	3	20	13.1.1.2539.2	94.6015	1.92276	9.16128	2.81153	8.84263	2.62124	8.8731	168.36	12.81	380	19.39	495.39	22.32	466.15	21.28
4	43.24	43.24	60.4545	58.8636	51.3636	gi|157355881	unnamed protein product [Vitis vinifera]	0	auto - low confidence	0	0	LVLPVPAFNVINGGSHAGNKLA	iTRAQ4plex@N-term; Dehydrated(S)@15; Oxidation(H)@16; Deamidated(N)@19; No iTRAQ4plex(K)@20	cleaved A-M@C-term; missed K-L@20	-0.0317435	2330.26	583.571	2330.29	583.579	4	19	13.1.1.2417.3	81.8319	3.21575	7.38913	6.15168	7.06582	5.36819	7.11984	231.96	15.26	875.62	29.46	1493.39	38.5	1315.29	35.81
4	43.24	43.24	60.4545	58.8636	51.3636	gi|157355881	unnamed protein product [Vitis vinifera]	1	auto	0	95	MTSEIGEK	iTRAQ4plex@N-term; iTRAQ4plex(K)@8		-0.00578375	1181.61	591.815	1181.62	591.818	2	13	13.1.1.2074.2	45.8579	2.93754	9.44709	6.29358	8.91909	5.04506	9.05053	144.28	12	497.52	22.29	950.32	30.61	768.87	27.44
4	43.24	43.24	60.4545	58.8636	51.3636	gi|157355881	unnamed protein product [Vitis vinifera]	1	auto	0	64	MTSEIGEK	iTRAQ4plex@N-term; iTRAQ4plex(K)@8		-0.00566169	1181.61	591.815	1181.62	591.818	2	12	13.1.1.2075.2	45.9619	3.28221	9.6337	6.75346	9.17276	6.10693	9.216	136.16	11.7	524.61	22.85	962.37	30.89	878.32	29.26
4	43.24	43.24	60.4545	58.8636	51.3636	gi|157355881	unnamed protein product [Vitis vinifera]	0	auto - shared MS/MS	0	99	PFDQDDWEHYAK	No iTRAQ4plex@N-term; iTRAQ4plex(K)@12	cleaved D-P@N-term	0.0189234	1693.77	565.597	1693.75	565.59	3	19	10.1.1.2207.3	62.6178	1.54611	5.13399	2.93801	4.73207	3.43694	4.61773	577.03	23.6	1047.27	32.5	1774.26	42.23	2094.84	44.91
4	43.24	43.24	60.4545	58.8636	51.3636	gi|157355881	unnamed protein product [Vitis vinifera]	0	auto - shared MS/MS	0	99	PFDQDDWEHYAK	No iTRAQ4plex@N-term; iTRAQ4plex(K)@12	cleaved D-P@N-term	-0.0190534	1693.73	565.584	1693.75	565.59	3	19	11.1.1.2124.3	64.1932	1.68903	5.61549	3.14346	5.21329	2.91404	5.24028	467.65	21.28	927.21	30.51	1538.49	39.14	1439.45	37.41
4	43.24	43.24	60.4545	58.8636	51.3636	gi|157355881	unnamed protein product [Vitis vinifera]	0	auto - shared MS/MS	0	99	PFDQDDWEHYAK	No iTRAQ4plex@N-term; iTRAQ4plex(K)@12	cleaved D-P@N-term	-0.018138	1693.73	565.584	1693.75	565.59	3	19	11.1.1.2125.3	64.2974	1.44048	6.2253	2.53263	5.77283	2.39996	5.78597	401.93	19.67	679.64	26.15	1065.34	32.62	1018.91	31.45
4	43.24	43.24	60.4545	58.8636	51.3636	gi|157355881	unnamed protein product [Vitis vinifera]	0	auto - shared MS/MS	0	38	QIFDSR	iTRAQ4plex@N-term		-0.00159336	908.482	455.248	908.484	455.249	2	9	10.1.1.2033.2	44.5102	2.61274	31.6582	4.88597	30.0367	3.03699	31.5059	13.13	3.61	40.27	6.32	67.14	8.12	42.12	6.48
4	43.24	43.24	60.4545	58.8636	51.3636	gi|157355881	unnamed protein product [Vitis vinifera]	0	auto - shared MS/MS	0	1	QIFDSR	iTRAQ4plex@N-term		-0.021977	908.462	455.238	908.484	455.249	2	7	10.1.1.2031.2	44.303	1.07818	30.4435	1.375	29.7546	1.94162	27.4316	18.86	4.24	23.87	4.9	27.14	5.29	38.68	6.08
4	43.24	43.24	60.4545	58.8636	51.3636	gi|157355881	unnamed protein product [Vitis vinifera]	1	auto	0	99	SFVNDYPIVSIEDPFDQDDWEHYAK	iTRAQ4plex@N-term; Deamidated(N)@4; Cation:Na(E)@12; Oxidation(D)@13; iTRAQ4plex(K)@25		-0.0119221	3355.49	839.881	3355.51	839.884	4	26	10.1.1.2413.3	84.143	2.32723	4.60905	4.6635	4.3243	4.91842	4.2902	635.4	25	1735.83	41.67	3101.17	55.64	3301.06	56.46
4	43.24	43.24	60.4545	58.8636	51.3636	gi|157355881	unnamed protein product [Vitis vinifera]	1	auto	0	99	SFVNDYPIVSIEDPFDQDDWEHYAK	iTRAQ4plex@N-term; iTRAQ4plex(K)@25		0.0218253	3316.57	830.149	3316.54	830.143	4	25	11.1.1.2313.2	83.9038	2.01675	5.92589	4.45628	5.45494	4.02197	5.49349	399.45	19.75	945.66	30.89	1862.95	42.93	1697	40.63
4	43.24	43.24	60.4545	58.8636	51.3636	gi|157355881	unnamed protein product [Vitis vinifera]	1	auto	0	99	SFVNDYPIVSIEDPFDQDDWEHYAK	iTRAQ4plex@N-term; iTRAQ4plex(K)@25		0.0169431	3316.56	830.148	3316.54	830.143	4	26	11.1.1.2314.2	84.0089	2.61621	5.135	5.99091	4.79266	5.28376	4.82823	499.79	22.25	1534.9	39.28	3133.62	55.62	2789.4	52.13
4	43.24	43.24	60.4545	58.8636	51.3636	gi|157355881	unnamed protein product [Vitis vinifera]	1	auto	0	99	SFVNDYPIVSIEDPFDQDDWEHYAK	iTRAQ4plex@N-term; Cation:K(D)@13; iTRAQ4plex(K)@25		0.0260607	3354.53	839.639	3354.5	839.632	4	26	11.1.1.2314.3	84.0518	2.95206	4.864	6.47564	4.58689	6.18779	4.59114	543.93	23.3	1884.9	43.43	3686.31	60.46	3555.16	58.73
4	43.24	43.24	60.4545	58.8636	51.3636	gi|157355881	unnamed protein product [Vitis vinifera]	1	auto	0	99	SFVNDYPIVSIEDPFDQDDWEHYAK	iTRAQ4plex@N-term; Cation:K(D)@13; iTRAQ4plex(K)@25		0.0206903	3354.52	839.638	3354.5	839.632	4	28	11.1.1.2315.3	84.1569	3.38088	4.90603	7.53891	4.65423	7.37746	4.65137	523.62	22.98	2078.1	45.57	4131.34	64.02	4080.41	62.88
4	43.24	43.24	60.4545	58.8636	51.3636	gi|157355881	unnamed protein product [Vitis vinifera]	1	auto	0	99	SFVNDYPIVSIEDPFDQDDWEHYAK	iTRAQ4plex@N-term; Cation:K(D)@13; iTRAQ4plex(K)@25		0.0207585	3354.52	839.638	3354.5	839.632	4	18	10.1.1.2412.3	84.0378	2.35099	5.10313	4.82659	4.7795	4.99412	4.75086	517.18	22.56	1427.29	37.8	2612.45	51.03	2728.23	51.35
4	43.24	43.24	60.4545	58.8636	51.3636	gi|157355881	unnamed protein product [Vitis vinifera]	1	auto	0	29	SFVNDYPIVSIEDPFDQDDWEHYAK	iTRAQ4plex@N-term; iTRAQ4plex(K)@25		0.0269178	3316.57	830.15	3316.54	830.143	4	22	10.1.1.2412.2	83.9949	2.26356	5.26475	5.45909	4.84645	4.93961	4.87507	491.79	21.98	1306.75	36.36	2809.74	52.66	2565.98	49.96
4	43.24	43.24	60.4545	58.8636	51.3636	gi|157355881	unnamed protein product [Vitis vinifera]	0	auto - low confidence	0	0	SFVNDYPIVSIEDPFDQDDWEHYAK	iTRAQ4plex@N-term; Deamidated(N)@4; Deamidated(Q)@17; iTRAQ4plex(K)@25		0.0672256	3318.58	830.652	3318.51	830.635	4	9	10.1.1.2437.3	86.6658	1.11607	7.16031	1.21286	7.25211	1.19257	7.1754	334.97	17.89	438.85	20.93	425.19	20.86	421.96	20.22
4	43.24	43.24	60.4545	58.8636	51.3636	gi|157355881	unnamed protein product [Vitis vinifera]	0	auto - low confidence	0	0	SFVNDYPIVSIEDPFDQDDWEHYAK	iTRAQ4plex@N-term; iTRAQ4plex(K)@25		-0.00380639	3316.54	830.143	3316.54	830.143	4	8	11.1.1.2378.3	90.7768	0.888194	9.74149	1.29615	9.11387	1.05701	9.48076	203.17	13.89	211.83	14.7	275.6	16.61	226.84	14.9
4	43.24	43.24	60.4545	58.8636	51.3636	gi|157355881	unnamed protein product [Vitis vinifera]	0	auto - shared MS/MS	0	99	SGETEDTFIADLSVGLATGQIK	iTRAQ4plex@N-term; iTRAQ4plex(K)@22		-0.960213	2538.37	847.129	2539.33	847.449	3	15	6.1.1.2507.3	98.7949	1.53393	12.4646	1.67834	12.6326	2.15876	11.9317	97.41	9.7	175.4	13.15	171.1	13.3	222.12	14.6
4	43.24	43.24	60.4545	58.8636	51.3636	gi|157355881	unnamed protein product [Vitis vinifera]	0	auto - shared MS/MS	0	99	SGETEDTFIADLSVGLATGQIK	iTRAQ4plex@N-term; iTRAQ4plex(K)@22		0.0231486	2539.35	847.457	2539.33	847.449	3	14	6.1.1.2559.3	103.891	1.11123	17.3448	1.75984	16.1366	1.51708	16.4876	57.58	7.42	75.11	8.72	106.05	10.3	92.27	9.49
4	43.24	43.24	60.4545	58.8636	51.3636	gi|157355881	unnamed protein product [Vitis vinifera]	0	auto - shared MS/MS	0	96	SGETEDTFIADLSVGLATGQIK	iTRAQ4plex@N-term; iTRAQ4plex(K)@22		-0.966805	2538.36	847.127	2539.33	847.449	3	14	6.1.1.2577.2	105.736	1.54539	16.4238	1.66983	16.6514	1.63856	16.5229	55.94	7.35	101.48	10	97.76	10	96.82	9.7
4	43.24	43.24	60.4545	58.8636	51.3636	gi|157355881	unnamed protein product [Vitis vinifera]	0	auto - shared MS/MS	0	94	SGETEDTFIADLSVGLATGQIK	iTRAQ4plex@N-term; iTRAQ4plex(K)@22		0.0238809	2539.35	847.457	2539.33	847.449	3	13	6.1.1.2557.2	103.638	1.5283	16.7542	1.48193	17.3786	1.42807	17.28	53.89	7.21	96.68	9.75	83.58	9.27	81.29	8.89
4	43.24	43.24	60.4545	58.8636	51.3636	gi|157355881	unnamed protein product [Vitis vinifera]	0	auto - shared MS/MS	0	32	SGETEDTFIADLSVGLATGQIK	iTRAQ4plex@N-term; iTRAQ4plex(K)@22		-0.983925	2538.34	847.121	2539.33	847.449	3	12	7.1.1.2600.3	107.189	4.04287	33.8259	3.79712	34.5961	3.72163	34.4292	10.74	3.32	50.97	7	42.68	6.63	42.22	6.4
4	43.24	43.24	60.4545	58.8636	51.3636	gi|157355881	unnamed protein product [Vitis vinifera]	0	auto - shared MS/MS	0	31	SGETEDTFIADLSVGLATGQIK	iTRAQ4plex@N-term; iTRAQ4plex(K)@22		-0.981268	2538.34	847.122	2539.33	847.449	3	12	6.1.1.2508.2	98.8572	1.18391	10.9768	1.43192	10.8558	1.60365	10.4764	139.01	11.53	193.19	13.89	208.32	14.59	235.47	15.07
4	43.24	43.24	60.4545	58.8636	51.3636	gi|157355881	unnamed protein product [Vitis vinifera]	0	auto - shared MS/MS	0	28	SGETEDTFIADLSVGLATGQIK	iTRAQ4plex@N-term; iTRAQ4plex(K)@22		-2.01278	2537.31	846.778	2539.33	847.449	3	14	6.1.1.2506.3	98.6899	1.37756	11.2256	1.55638	11.2802	1.62427	11.0495	124.83	10.95	201.86	14.14	203.33	14.42	214.17	14.39
4	43.24	43.24	60.4545	58.8636	51.3636	gi|157355881	unnamed protein product [Vitis vinifera]	0	auto - shared MS/MS	0	23	SGETEDTFIADLSVGLATGQIK	iTRAQ4plex@N-term; iTRAQ4plex(K)@22		0.0339507	2539.36	847.461	2539.33	847.449	3	11	6.1.1.2597.2	107.834	1.25815	15.9937	1.19814	16.761	1.43971	15.8058	63.64	7.81	93.99	9.64	79.8	9.11	96.78	9.64
4	43.24	43.24	60.4545	58.8636	51.3636	gi|157355881	unnamed protein product [Vitis vinifera]	0	auto - shared MS/MS	0	21	SGETEDTFIADLSVGLATGQIK	iTRAQ4plex@N-term; iTRAQ4plex(K)@22		-0.952434	2538.37	847.132	2539.33	847.449	3	12	7.1.1.2518.3	98.7173	1.35573	16.1985	1.41078	16.5881	1.62977	15.8741	60.36	7.62	96.06	9.75	89.12	9.59	103.91	10
4	43.24	43.24	60.4545	58.8636	51.3636	gi|157355881	unnamed protein product [Vitis vinifera]	0	auto - shared MS/MS	0	20	SGETEDTFIADLSVGLATGQIK	iTRAQ4plex@N-term; iTRAQ4plex(K)@22		-0.975593	2538.35	847.124	2539.33	847.449	3	12	6.1.1.2651.3	113.543	1.90287	19.0352	2.5663	18.5962	2.55118	18.4793	39.02	6.16	87.16	9.27	104.8	10.3	105.15	10.1
4	43.24	43.24	60.4545	58.8636	51.3636	gi|157355881	unnamed protein product [Vitis vinifera]	0	auto - shared MS/MS	0	8	SGETEDTFIADLSVGLATGQIK	iTRAQ4plex@N-term; iTRAQ4plex(K)@22		-0.946665	2538.38	847.134	2539.33	847.449	3	15	6.1.1.2476.2	95.4973	1.36896	9.76489	1.46795	9.92758	1.57086	9.65929	165.41	12.61	265.81	16.22	254.12	16.16	274.46	16.28
4	43.24	43.24	60.4545	58.8636	51.3636	gi|157355881	unnamed protein product [Vitis vinifera]	0	auto - shared MS/MS	0	5	SGETEDTFIADLSVGLATGQIK	iTRAQ4plex@N-term; iTRAQ4plex(K)@22		0.017656	2539.34	847.455	2539.33	847.449	3	10	6.1.1.2636.2	111.926	0.715556	23.2963	1.13481	21.1172	1.14251	20.8611	40.18	6.16	33.75	5.92	47.72	6.93	48.49	6.86
4	43.24	43.24	60.4545	58.8636	51.3636	gi|157355881	unnamed protein product [Vitis vinifera]	0	auto - shared MS/MS	0	4	SGETEDTFIADLSVGLATGQIK	iTRAQ4plex@N-term; iTRAQ4plex(K)@22		-0.957467	2538.37	847.13	2539.33	847.449	3	12	6.1.1.2477.3	95.645	1.12511	13.2725	1.43522	12.9898	2.06811	11.9577	97.34	9.64	128.56	11.36	146.21	12.29	212.64	14.25
4	43.24	43.24	60.4545	58.8636	51.3636	gi|157355881	unnamed protein product [Vitis vinifera]	0	auto - shared MS/MS	0	85	TYDLNFK	iTRAQ4plex@N-term; iTRAQ4plex(K)@7		-0.00191144	1187.64	594.828	1187.64	594.829	2	12	13.1.1.2225.3	61.7262	1.6262	1.87243	2.17499	1.82547	2.27369	1.79745	4239.16	64.03	8092.33	89.55	9649.46	98.92	10181	99.2
4	43.24	43.24	60.4545	58.8636	51.3636	gi|157355881	unnamed protein product [Vitis vinifera]	0	auto - shared MS/MS	0	82	TYDLNFK	iTRAQ4plex@N-term; iTRAQ4plex(K)@7		-0.00593932	1187.64	594.826	1187.64	594.829	2	12	13.1.1.2226.3	61.8308	1.62286	1.81643	2.16071	1.77229	2.28545	1.7416	4507.32	66.02	8586.58	92.24	10192.5	101.7	10881	102.52
4	43.24	43.24	60.4545	58.8636	51.3636	gi|157355881	unnamed protein product [Vitis vinifera]	0	auto - shared MS/MS	0	99	VNQIGSVTESIEAVK	iTRAQ4plex@N-term; iTRAQ4plex(K)@15		0.0224997	1861.06	621.361	1861.04	621.354	3	19	8.1.1.2293.2	76.0295	2.17946	2.6314	2.90721	2.58061	2.76534	2.58096	1970.09	43.94	5040.29	70.38	5994.17	77.81	5754.6	74.74
4	43.24	43.24	60.4545	58.8636	51.3636	gi|157355881	unnamed protein product [Vitis vinifera]	0	auto - shared MS/MS	0	99	VNQIGSVTESIEAVK	iTRAQ4plex@N-term; iTRAQ4plex(K)@15		-0.00203408	1861.04	621.353	1861.04	621.354	3	18	8.1.1.2294.2	76.1339	2.2645	2.3088	3.10486	2.25802	3.09163	2.24543	2536.26	49.91	6741.97	81.41	8241.42	91.26	8282.51	89.57
4	43.24	43.24	60.4545	58.8636	51.3636	gi|157355881	unnamed protein product [Vitis vinifera]	0	auto - shared MS/MS	0	99	VNQIGSVTESIEAVK	iTRAQ4plex@N-term; Deamidated(N)@2; iTRAQ4plex(K)@15		0.00994674	1862.03	621.685	1862.02	621.682	3	18	8.1.1.2297.3	76.49	1.27003	2.60018	1.7261	2.51061	1.76505	2.4759	2410.28	48.07	3593.37	59.95	4354.11	66.4	4493.7	65.93
4	43.24	43.24	60.4545	58.8636	51.3636	gi|157355881	unnamed protein product [Vitis vinifera]	0	auto - shared MS/MS	0	99	VNQIGSVTESIEAVK	iTRAQ4plex@N-term; Deamidated(N)@2; iTRAQ4plex(K)@15		0.0222136	1862.05	621.689	1862.02	621.682	3	18	8.1.1.2302.3	77.0129	2.32349	2.83298	4.37102	2.67096	2.92865	2.78532	1680.66	40.66	4583.96	67.57	7688.28	87.02	5199.09	71.76
4	43.24	43.24	60.4545	58.8636	51.3636	gi|157355881	unnamed protein product [Vitis vinifera]	0	auto - shared MS/MS	0	99	VNQIGSVTESIEAVK	iTRAQ4plex@N-term; iTRAQ4plex(K)@15		0.00245307	1861.04	621.355	1861.04	621.354	3	18	9.1.1.2347.3	76.5325	2.42634	2.6331	3.64469	2.54985	3.34201	2.56256	1920.98	43.52	5471.35	73.42	7327.39	85.74	6781.28	81.21
4	43.24	43.24	60.4545	58.8636	51.3636	gi|157355881	unnamed protein product [Vitis vinifera]	0	auto - shared MS/MS	0	99	VNQIGSVTESIEAVK	iTRAQ4plex@N-term; iTRAQ4plex(K)@15		-0.012194	1861.03	621.35	1861.04	621.354	3	19	9.1.1.2348.2	76.5942	2.60941	2.57124	3.84043	2.50077	3.56971	2.50859	1983.33	44.32	6075.15	77.27	7971.52	89.49	7478.39	85.25
4	43.24	43.24	60.4545	58.8636	51.3636	gi|157355881	unnamed protein product [Vitis vinifera]	0	auto - shared MS/MS	0	97	VNQIGSVTESIEAVK	iTRAQ4plex@N-term; Cation:K(E)@9; iTRAQ4plex(K)@15		0.00727387	1899	634.008	1899	634.006	3	15	9.1.1.2348.3	76.6371	0.746739	2.08721	1.02073	1.9712	0.916265	2.00347	4864.09	67.85	4263.74	66.2	5196.1	72.37	4707.64	67.7
4	43.24	43.24	60.4545	58.8636	51.3636	gi|157355881	unnamed protein product [Vitis vinifera]	0	auto - shared MS/MS	0	73	VNQIGSVTESIEAVK	iTRAQ4plex@N-term; Cation:K(E)@9; iTRAQ4plex(K)@15		0.0228686	1899.02	634.014	1899	634.006	3	14	8.1.1.2295.3	76.281	1.53311	2.47342	1.90193	2.44053	1.87517	2.42324	2476.72	48.89	4457.28	66.43	4929.88	70.75	4905.67	68.95
4	43.24	43.24	60.4545	58.8636	51.3636	gi|157355881	unnamed protein product [Vitis vinifera]	0	auto - shared MS/MS	0	70	VNQIGSVTESIEAVK	iTRAQ4plex@N-term; Deamidated(N)@2; iTRAQ4plex(K)@15		0.0180026	1862.04	621.688	1862.02	621.682	3	12	8.1.1.2465.3	94.1097	0.8102	10.1306	0.820801	10.4325	0.654305	10.9832	196.2	13.64	186.6	13.75	168.54	13.11	135.6	11.53
4	43.24	43.24	60.4545	58.8636	51.3636	gi|157355881	unnamed protein product [Vitis vinifera]	0	auto - shared MS/MS	0	48	VNQIGSVTESIEAVK	iTRAQ4plex@N-term; iTRAQ4plex(K)@15		-0.0341645	1861.01	621.343	1861.04	621.354	3	12	9.1.1.2450.2	87.2853	0.850672	8.69292	1.03888	8.50356	0.949844	8.58698	260.28	15.72	259.91	16.25	282.99	16.94	261.14	15.94
4	43.24	43.24	60.4545	58.8636	51.3636	gi|157355881	unnamed protein product [Vitis vinifera]	0	auto - shared MS/MS	0	9	VNQIGSVTESIEAVK	No iTRAQ4plex@N-term; Methyl(S)@6; iTRAQ4plex(K)@15		0.00644505	1730.96	866.487	1730.95	866.484	2	18	5.1.1.2220.2	74.6302	1.02463	4.94806	1.46507	4.74168	3.55018	4.05204	733.44	26.44	882.17	29.9	1124.58	34.64	2750.4	50.89
4	43.24	43.24	60.4545	58.8636	51.3636	gi|157355881	unnamed protein product [Vitis vinifera]	0	auto - shared MS/MS	0	9	VNQIGSVTESIEAVK	No iTRAQ4plex@N-term; Methyl(S)@6; iTRAQ4plex(K)@15		-0.00356387	1730.95	866.482	1730.95	866.484	2	19	5.1.1.2221.3	74.7774	1.0097	5.94936	1.48552	5.65134	3.27407	4.89667	511.18	22.07	605.88	24.8	794.73	28.98	1767.84	40.84
4	43.24	43.24	60.4545	58.8636	51.3636	gi|157355881	unnamed protein product [Vitis vinifera]	0	auto - shared MS/MS	0	9	VNQIGSVTESIEAVK	iTRAQ4plex@N-term; Methyl(S)@6; iTRAQ4plex(K)@15		-0.00306281	1875.05	626.025	1875.06	626.026	3	18	8.1.1.2298.2	76.5517	1.09044	1.80135	1.15461	1.83523	1.06005	1.84685	5345.72	71.44	6842.72	82.65	6459.61	81.25	5985.66	76.3
4	43.24	43.24	60.4545	58.8636	51.3636	gi|157355881	unnamed protein product [Vitis vinifera]	0	auto - shared MS/MS	0	9	VNQIGSVTESIEAVK	iTRAQ4plex@N-term; Methyl(S)@6; iTRAQ4plex(K)@15		-0.0274135	1875.03	626.017	1875.06	626.026	3	19	8.1.1.2299.2	76.6563	0.999822	1.55552	1.06547	1.58227	0.994787	1.58559	7466.91	84.33	8763.62	93.74	8326.25	92.27	7846.06	87.32
4	43.24	43.24	60.4545	58.8636	51.3636	gi|157355881	unnamed protein product [Vitis vinifera]	0	auto - shared MS/MS	0	6	VNQIGSVTESIEAVK	iTRAQ4plex@N-term; Deamidated(N)@2; iTRAQ4plex(K)@15		0.0339312	1862.06	621.693	1862.02	621.682	3	10	8.1.1.2603.3	108.5	0.399587	22.7507	0.521904	21.1286	0.560771	20.219	62.87	7.68	29.49	5.66	34.34	5.92	37.24	6
4	43.24	43.24	60.4545	58.8636	51.3636	gi|157355881	unnamed protein product [Vitis vinifera]	0	auto - shared MS/MS	0	4	VNQIGSVTESIEAVK	iTRAQ4plex@N-term; Deamidated(N)@2; Methyl(S)@6; iTRAQ4plex(K)@15		-0.00975692	1876.03	626.351	1876.04	626.354	3	17	8.1.1.2308.2	77.5965	1.07705	2.08177	1.36511	2.02776	1.09056	2.11489	4035.5	62.06	5102.16	71.59	5765.43	76.2	4648.66	67.49
4	43.24	43.24	60.4545	58.8636	51.3636	gi|157355881	unnamed protein product [Vitis vinifera]	0	auto - shared MS/MS	0	4	VNQIGSVTESIEAVK	iTRAQ4plex@N-term; Deamidated(N)@2; iTRAQ4plex(K)@15		0.0161717	1862.04	621.687	1862.02	621.682	3	10	8.1.1.2485.3	96.2098	0.835898	10.2109	0.813387	10.6457	0.619135	11.3727	189.73	13.42	186.17	13.71	161.51	12.85	124.08	11.05
4	43.24	43.24	60.4545	58.8636	51.3636	gi|157355881	unnamed protein product [Vitis vinifera]	0	auto - shared MS/MS	0	3	VNQIGSVTESIEAVK	iTRAQ4plex@N-term; iTRAQ4plex(K)@15		-3.02115	1858.02	620.347	1861.04	621.354	3	12	8.1.1.2499.3	97.68	1.04487	11.6902	0.802084	13.0856	0.889096	12.3984	128.98	11.09	158.2	12.53	108.27	10.68	121.13	10.82
4	43.24	43.24	60.4545	58.8636	51.3636	gi|157355881	unnamed protein product [Vitis vinifera]	0	auto - shared MS/MS	0	1	VNQIGSVTESIEAVK	iTRAQ4plex@N-term; iTRAQ4plex(K)@15		-0.0332491	1861.01	621.343	1861.04	621.354	3	9	9.1.1.2449.2	87.1803	1.17615	8.62035	1.22184	8.83246	1.29321	8.5858	225.77	14.7	311.71	17.61	288.7	17.23	308.4	17.26
4	43.24	43.24	60.4545	58.8636	51.3636	gi|157355881	unnamed protein product [Vitis vinifera]	0	auto - low confidence	0	0	VNQIGSVTESIEAVK	iTRAQ4plex@N-term; iTRAQ4plex(K)@15		-0.03737	1861	621.341	1861.04	621.354	3	9	8.1.1.2397.2	86.9244	0.931961	5.16668	0.945917	5.32462	0.845098	5.40006	700.41	25.81	766.25	27.75	693.38	26.65	625.23	24.68
4	43.24	43.24	60.4545	58.8636	51.3636	gi|157355881	unnamed protein product [Vitis vinifera]	0	auto - low confidence	0	0	VNQIGSVTESIEAVK	iTRAQ4plex@N-term; Deamidated(N)@2; iTRAQ4plex(K)@15		0.016721	1862.04	621.688	1862.02	621.682	3	8	8.1.1.2420.2	89.3398	0.805044	7.49636	0.856543	7.62262	0.806952	7.61853	359.75	18.47	339.97	18.57	322.49	18.17	306.64	17.26
4	43.24	43.24	60.4545	58.8636	51.3636	gi|157355881	unnamed protein product [Vitis vinifera]	0	auto - low confidence	0	0	VNQIGSVTESIEAVK	iTRAQ4plex@N-term; Deamidated(N)@2; iTRAQ4plex(K)@15		0.0278893	1862.05	621.691	1862.02	621.682	3	9	8.1.1.2518.3	99.6755	0.761634	12.4186	0.797163	12.664	0.658786	13.1894	135.17	11.31	120.85	11.09	112.77	10.72	94.06	9.59
4	43.24	43.24	60.4545	58.8636	51.3636	gi|157355881	unnamed protein product [Vitis vinifera]	0	auto - low confidence	0	0	VNQIGSVTESIEAVK	iTRAQ4plex@N-term; Deamidated(N)@2; iTRAQ4plex(K)@15		0.016721	1862.04	621.688	1862.02	621.682	3	9	8.1.1.2610.2	109.192	1.23674	18.6637	0.840569	21.4835	0.961026	20.1565	46.97	6.71	68.19	8.19	41.32	6.63	47.68	6.78
4	43.24	43.24	60.4545	58.8636	51.3636	gi|157355881	unnamed protein product [Vitis vinifera]	0	auto - low confidence	0	0	VNQIGSVTESIEAVK	iTRAQ4plex@N-term; iTRAQ4plex(K)@15		-0.035263	1861	621.342	1861.04	621.354	3	9	9.1.1.2448.3	87.118	0.910039	8.46177	1.15996	8.19814	1.00138	8.41073	265.13	15.87	283.23	16.94	321.86	18.03	280.44	16.57
4	43.24	43.24	60.4545	58.8636	51.3636	gi|157355881	unnamed protein product [Vitis vinifera]	0	no quant - weak signal	0	85	VTLSDGTFAR	No iTRAQ4plex@N-term	cleaved D-V@N-term	-0.00676023	1065.54	533.777	1065.55	533.78	2	14	4.1.1.2155.2	53.9307							14.95	3.74	5.35	2.45	5.68	2.45	10.54	3.16
4	43.24	43.24	60.4545	58.8636	51.3636	gi|157355881	unnamed protein product [Vitis vinifera]	0	no quant - weak signal	0	79	VTLSDGTFAR	No iTRAQ4plex@N-term	cleaved D-V@N-term	-0.00663816	1065.54	533.777	1065.55	533.78	2	13	4.1.1.2156.2	54.035							19.01	4.24	16.71	4.12	14.7	3.87	11.17	3.32
4	43.24	43.24	60.4545	58.8636	51.3636	gi|157355881	unnamed protein product [Vitis vinifera]	0	auto - shared MS/MS	0	99	YGQDATNVGDEGGFAPNIQENKEGLELLK	iTRAQ4plex@N-term; iTRAQ4plex(K)@22; iTRAQ4plex(K)@29		-0.00349289	3537.79	885.455	3537.8	885.456	4	29	13.1.1.2390.2	78.9546	1.52587	3.11103	2.18455	2.99272	2.28779	2.94724	1571.28	38.94	2814.44	52.93	3592.38	60.27	3797.09	60.57
5	36.51	36.51	29.2228	26.7357	24.5596	gi|147770696	hypothetical protein [Vitis vinifera]	0	auto - shared MS/MS	2	99	AIPWIFAWTQTR	iTRAQ4plex@N-term		-0.012825	1632.88	817.446	1632.89	817.452	2	18	6.1.1.2389.2	86.3589	0.799477	1.30188	0.551422	1.53228	0.663047	1.39581	11911.2	106.25	11178.4	106	6873.91	85.64	8342.17	89.56
5	36.51	36.51	29.2228	26.7357	24.5596	gi|147770696	hypothetical protein [Vitis vinifera]	0	auto - shared MS/MS	2	99	DITPDDKQELDEALQR	iTRAQ4plex@N-term; iTRAQ4plex(K)@7	missed K-Q@7	0.00539561	2173.12	725.379	2173.11	725.377	3	23	17.1.1.1394.3	33.8727	0.800807	2.35463	0.531786	2.80482	0.557348	2.66932	3635.8	58.7	3417.81	58.58	2023.5	46.41	2140.46	45.5
5	36.51	36.51	29.2228	26.7357	24.5596	gi|147770696	hypothetical protein [Vitis vinifera]	0	auto - shared MS/MS	2	99	DLLEGDPYLK	iTRAQ4plex@N-term; iTRAQ4plex(K)@10		-0.0013855	1449.79	725.904	1449.8	725.905	2	18	9.1.1.2322.3	73.924	0.685455	1.71618	0.362844	2.2694	0.494554	1.92753	7475.48	84.05	6015.04	77.99	2838.74	55.96	3905.11	61.14
5	36.51	36.51	29.2228	26.7357	24.5596	gi|147770696	hypothetical protein [Vitis vinifera]	0	auto - shared MS/MS	2	99	FHLPVWLGFGGAFK	iTRAQ4plex@N-term; iTRAQ4plex(K)@14		-0.00222365	1863.04	622.021	1863.04	622.022	3	16	17.1.1.1529.2	48.024	0.818814	5.4293	0.474271	6.79829	0.483134	6.49984	674.94	25.3	648.74	25.48	335.01	19	344.44	18.29
5	36.51	36.51	29.2228	26.7357	24.5596	gi|147770696	hypothetical protein [Vitis vinifera]	0	auto - shared MS/MS	2	99	FLDILQEIHGEDLK	iTRAQ4plex@N-term; iTRAQ4plex(K)@14		0.0148539	1957.09	653.371	1957.08	653.366	3	21	15.1.1.1459.2	40.6533	0.496141	3.08478	0.191225	4.83665	0.247636	4.01731	2856.55	51.84	1663.67	41.5	571.68	25.63	747.2	26.78
5	36.51	36.51	29.2228	26.7357	24.5596	gi|147770696	hypothetical protein [Vitis vinifera]	1	auto	2	99	FSAAWQLYK	iTRAQ4plex@N-term; iTRAQ4plex(K)@9		-0.00392516	1400.77	701.39	1400.77	701.392	2	16	11.1.1.2253.2	77.6085	0.740382	1.18184	0.479895	1.42903	0.560218	1.30601	15087	119.49	13112.3	115.02	7577.3	90.13	8927.7	92.71
5	36.51	36.51	29.2228	26.7357	24.5596	gi|147770696	hypothetical protein [Vitis vinifera]	1	auto	2	99	GDPGIAALYDR	iTRAQ4plex@N-term		-0.97702	1289.69	645.853	1290.67	646.342	2	19	7.1.1.2163.3	61.562	0.669891	1.83551	0.449767	2.19601	0.455506	2.11036	6641.09	79.21	5222.32	72.86	3126.03	57.64	3195.32	55.63
5	36.51	36.51	29.2228	26.7357	24.5596	gi|147770696	hypothetical protein [Vitis vinifera]	0	auto - shared MS/MS	2	99	LADLEAAPAAVAR	iTRAQ4plex@N-term		-0.00811601	1410.79	706.401	1410.8	706.405	2	22	4.1.1.2305.2	69.601	0.592942	1.5503	0.321635	2.04608	0.407764	1.77743	10036.9	97.28	6986.07	84.53	3378.55	60.88	4323.05	64.41
5	36.51	36.51	29.2228	26.7357	24.5596	gi|147770696	hypothetical protein [Vitis vinifera]	0	auto - shared MS/MS	2	99	LATPELEYGR	iTRAQ4plex@N-term		-0.0342563	1291.66	646.835	1291.69	646.852	2	17	7.1.1.2156.2	60.7894	0.757976	1.14559	0.632055	1.2619	0.697554	1.19172	15884.2	122.63	14133.2	119.62	10507.2	104.88	11703.7	106.25
5	36.51	36.51	29.2228	26.7357	24.5596	gi|147770696	hypothetical protein [Vitis vinifera]	0	auto - shared MS/MS	2	99	MASIDAQLR	iTRAQ4plex@N-term		-0.0023897	1147.61	574.813	1147.61	574.814	2	15	8.1.1.2113.3	57.2745	1.0063	2.79165	0.455644	3.78674	0.522184	3.4316	2292.62	46.73	2708.2	51.66	1093.26	34.89	1264.55	34.91
5	36.51	36.51	29.2228	26.7357	24.5596	gi|147770696	hypothetical protein [Vitis vinifera]	0	auto - shared MS/MS	2	99	NQTVDLVLTAHPTQSVR	iTRAQ4plex@N-term		-0.0114213	2022.09	675.036	2022.1	675.04	3	23	10.1.1.2197.2	61.5324	0.666572	1.96841	0.384697	2.50378	0.397713	2.37003	5784.18	73.92	4525.94	67.76	2328.77	50.14	2429.92	48.5
5	36.51	36.51	29.2228	26.7357	24.5596	gi|147770696	hypothetical protein [Vitis vinifera]	1	auto	2	99	SFSNMLTLANLAEEVQIAFR	iTRAQ4plex@N-term		-0.996321	2396.25	799.758	2397.25	800.09	3	21	2.1.1.2418.2	90.8628	0.895211	6.95661	0.627579	8.07624	0.652981	7.74136	392.63	19.31	412.6	20.3	257.88	16.52	270.81	16.19
5	36.51	36.51	29.2228	26.7357	24.5596	gi|147770696	hypothetical protein [Vitis vinifera]	0	auto - shared MS/MS	2	99	SLCACGDRPIADGSLLDFLR	iTRAQ4plex@N-term; Methylthio(C)@3; Methylthio(C)@5		0.017532	2357.13	786.717	2357.11	786.711	3	15	10.1.1.2470.3	90.1346	0.84093	5.26779	0.476603	6.63183	0.437886	6.57467	706.2	25.88	697.12	26.38	352.25	19.47	326.64	17.83
5	36.51	36.51	29.2228	26.7357	24.5596	gi|147770696	hypothetical protein [Vitis vinifera]	0	auto - shared MS/MS	2	99	SPEEVFDALK	iTRAQ4plex@N-term; iTRAQ4plex(K)@10		-0.00238975	1421.76	711.888	1421.76	711.89	2	18	10.1.1.2356.3	78.1611	0.721095	1.29561	0.571015	1.4551	0.630226	1.36919	12775.8	109.93	10814.4	104.75	7634.89	89.59	8504.84	90.58
5	36.51	36.51	29.2228	26.7357	24.5596	gi|147770696	hypothetical protein [Vitis vinifera]	0	auto - shared MS/MS	2	99	VPYNAPLIQFSSWMGGDR	iTRAQ4plex@N-term		0.0122332	2181.09	728.038	2181.08	728.034	3	19	4.1.1.2453.3	85.1281	0.949368	5.23257	0.560965	6.43392	0.587732	6.10744	672.78	25.3	749.77	27.28	394.98	20.62	417.67	20.1
5	36.51	36.51	29.2228	26.7357	24.5596	gi|147770696	hypothetical protein [Vitis vinifera]	0	auto - shared MS/MS	2	99	VSEDDKLVEYDALLLDR	iTRAQ4plex@N-term; iTRAQ4plex(K)@6	missed K-L@6	-0.00607019	2280.2	761.075	2280.21	761.077	3	23	16.1.1.1535.3	51.4241	0.748504	6.3665	0.576339	7.19354	0.502345	7.33552	517.66	22.14	454.84	21.45	312.24	18.06	274.68	16.37
5	36.51	36.51	29.2228	26.7357	24.5596	gi|147770696	hypothetical protein [Vitis vinifera]	1	auto	1.69897	98	LLLQIAGHR	iTRAQ4plex@N-term		0.00173535	1163.73	582.871	1163.73	582.87	2	16	17.1.1.1404.2	34.881	0.648546	1.58051	0.327655	2.12806	0.304588	2.08679	9114.37	92.77	6938.85	83.9	3125.43	58.41	2932.38	53.42
5	36.51	36.51	29.2228	26.7357	24.5596	gi|147770696	hypothetical protein [Vitis vinifera]	0	auto - shared MS/MS	1.39794	96	LFSIDWYR	iTRAQ4plex@N-term		-0.0128229	1242.64	622.327	1242.65	622.333	2	14	8.1.1.2348.2	81.782	0.722365	1.21328	0.512961	1.41558	0.505374	1.37867	14535.5	117.26	12325.6	111.7	7803.37	90.77	7759.34	86.75
5	36.51	36.51	29.2228	26.7357	24.5596	gi|147770696	hypothetical protein [Vitis vinifera]	0	auto - shared MS/MS	0.823909	85	PLFGPDLPK	iTRAQ4plex@N-term; iTRAQ4plex(K)@9	cleaved R-P@N-term	-0.026031	1270.73	636.371	1270.75	636.384	2	13	15.1.1.1406.3	35.1248	0.504663	2.41401	0.221499	3.53501	0.230688	3.26467	4611.81	65.87	2732.08	53.17	1069.08	34.57	1123.77	32.99
5	36.51	36.51	29.2228	26.7357	24.5596	gi|147770696	hypothetical protein [Vitis vinifera]	1	auto	0.481486	67	LLVSEELWLFGK	iTRAQ4plex@N-term; iTRAQ4plex(K)@12		-1.00341	1720	861.006	1721	861.508	2	12	8.1.1.2605.3	108.71	0.599382	13.0208	0.510339	14.2723	0.500912	13.9932	142.07	11.58	99.96	10.15	75.88	8.89	75.17	8.55
5	36.51	36.51	29.2228	26.7357	24.5596	gi|147770696	hypothetical protein [Vitis vinifera]	0	auto - shared MS/MS	0.0861861	18	FVEYFR	iTRAQ4plex@N-term		0.00271414	1003.53	502.771	1003.52	502.77	2	10	8.1.1.2213.2	67.682	0.659519	1.65809	0.48656	1.91341	0.476501	1.86841	8225.68	88.14	6368.24	80.58	4188.65	66.4	4140.15	63.37
5	36.51	36.51	29.2228	26.7357	24.5596	gi|147770696	hypothetical protein [Vitis vinifera]	0	auto - shared MS/MS	0.0174357	3.93519	VVPLFEK	iTRAQ4plex@N-term; iTRAQ4plex(K)@7		0.0100666	1118.7	560.36	1118.69	560.354	2	12	11.1.1.2158.3	67.7361	0.579132	1.60743	0.395925	1.92289	0.442461	1.77824	9505.6	94.66	6462.15	81.54	3938.75	64.79	4442.58	65.45
5	36.51	36.51	29.2228	26.7357	24.5596	gi|147770696	hypothetical protein [Vitis vinifera]	0	auto - low confidence	4.89888e-05	0.0112795	IGIDERVPYNAPL	iTRAQ4plex@N-term	cleaved N-I@N-term; cleaved L-I@C-term; missed R-V@6	0.0481619	1599.92	534.315	1599.87	534.299	3	10	9.1.1.2408.3	82.9147	1.10661	4.11562	1.00462	4.37782	1.17391	4.12919	1015.67	31.15	1319.37	36.21	1067.87	33.36	1259.41	34.82
5	36.51	36.51	29.2228	26.7357	24.5596	gi|147770696	hypothetical protein [Vitis vinifera]	0	auto - shared MS/MS	0	99	AIPWIFAWTQTR	iTRAQ4plex@N-term		-0.00281624	1632.89	817.451	1632.89	817.452	2	18	6.1.1.2388.3	86.2967	0.79073	1.27015	0.553909	1.48695	0.652027	1.36463	12591.3	109.23	11687.4	108.43	7299.18	88.15	8671.93	91.35
5	36.51	36.51	29.2228	26.7357	24.5596	gi|147770696	hypothetical protein [Vitis vinifera]	0	auto - shared MS/MS	0	5	AIPWIFAWTQTR	iTRAQ4plex@N-term; Deamidated(Q)@10		-0.00755881	1633.87	817.94	1633.87	817.944	2	10	6.1.1.2603.3	108.507	1.01015	18.4777	0.86083	20.0172	0.776963	20.1953	52.48	7.07	62.23	7.87	47.28	7	43.07	6.48
5	36.51	36.51	29.2228	26.7357	24.5596	gi|147770696	hypothetical protein [Vitis vinifera]	0	auto - shared MS/MS	0	5	DITPDDKQELDEALQR	iTRAQ4plex@N-term; iTRAQ4plex(K)@7	missed K-Q@7	-0.00668787	2173.1	725.375	2173.11	725.377	3	25	17.1.1.1393.2	33.7247	0.849729	1.63347	0.513181	2.01142	0.599858	1.8376	7310.22	83.29	7291.74	85.35	3926.15	65.08	4631.9	66.78
5	36.51	36.51	29.2228	26.7357	24.5596	gi|147770696	hypothetical protein [Vitis vinifera]	0	auto - shared MS/MS	0	1	DITPDDKQELDEALQR	iTRAQ4plex@N-term; iTRAQ4plex(K)@7	missed K-Q@7	-0.0119973	2173.1	725.374	2173.11	725.377	3	25	17.1.1.1392.2	33.6196	0.823558	1.33871	0.567492	1.57259	0.644062	1.46086	11081.6	102.51	10713.1	103.67	6581.54	83.7	7538.93	85.24
5	36.51	36.51	29.2228	26.7357	24.5596	gi|147770696	hypothetical protein [Vitis vinifera]	0	auto - shared MS/MS	0	97	DLLEGDPYLK	iTRAQ4plex@N-term; iTRAQ4plex(K)@10		-0.00175168	1449.79	725.904	1449.8	725.905	2	18	9.1.1.2323.3	74.0282	0.683931	1.57977	0.358888	2.0967	0.486387	1.7832	8833.36	91.37	7091.83	84.68	3317.81	60.51	4538.25	65.92
5	36.51	36.51	29.2228	26.7357	24.5596	gi|147770696	hypothetical protein [Vitis vinifera]	0	auto - shared MS/MS	0	8	DLLEGDPYLK	iTRAQ4plex@N-term; iTRAQ4plex(K)@10		0.0114213	1449.81	484.276	1449.8	484.273	3	10	9.1.1.2327.3	74.4453	1.02279	3.55681	0.773366	4.01097	0.979555	3.65574	1407.13	36.62	1689.44	40.96	1138.9	34.76	1455.94	37.38
5	36.51	36.51	29.2228	26.7357	24.5596	gi|147770696	hypothetical protein [Vitis vinifera]	0	auto - shared MS/MS	0	99	FHLPVWLGFGGAFK	iTRAQ4plex@N-term; iTRAQ4plex(K)@14		-0.00313906	1863.04	622.021	1863.04	622.022	3	16	17.1.1.1497.2	44.6589	0.922321	6.45148	0.590616	7.72458	0.649888	7.25257	449.17	20.66	486.31	22	277.64	17.23	308.34	17.29
5	36.51	36.51	29.2228	26.7357	24.5596	gi|147770696	hypothetical protein [Vitis vinifera]	0	auto - shared MS/MS	0	99	FHLPVWLGFGGAFK	iTRAQ4plex@N-term; iTRAQ4plex(K)@14		-0.00844847	1863.04	622.019	1863.04	622.022	3	15	17.1.1.1498.2	44.764	0.867337	6.31262	0.576365	7.48502	0.603574	7.13876	484.53	21.45	493.32	22.2	292.27	17.64	308.91	17.3
5	36.51	36.51	29.2228	26.7357	24.5596	gi|147770696	hypothetical protein [Vitis vinifera]	0	auto - shared MS/MS	0	99	FHLPVWLGFGGAFK	iTRAQ4plex@N-term; iTRAQ4plex(K)@14		-0.0144902	1863.03	622.017	1863.04	622.022	3	16	17.1.1.1499.2	44.8691	0.828049	6.14257	0.583793	7.14171	0.583994	6.92837	525.06	22.32	510.37	22.63	320.8	18.41	323.89	17.72
5	36.51	36.51	29.2228	26.7357	24.5596	gi|147770696	hypothetical protein [Vitis vinifera]	0	auto - shared MS/MS	0	99	FHLPVWLGFGGAFK	iTRAQ4plex@N-term; iTRAQ4plex(K)@14		-0.00313906	1863.04	622.021	1863.04	622.022	3	15	17.1.1.1528.2	47.9189	0.77919	5.40603	0.386619	7.25033	0.458943	6.47913	698.8	25.73	639.17	25.3	282.75	17.66	338.76	18.06
5	36.51	36.51	29.2228	26.7357	24.5596	gi|147770696	hypothetical protein [Vitis vinifera]	0	auto - shared MS/MS	0	99	FHLPVWLGFGGAFK	iTRAQ4plex@N-term; iTRAQ4plex(K)@14		-0.000942065	1863.04	622.022	1863.04	622.022	3	16	17.1.1.1530.2	48.1292	0.706452	5.49772	0.419723	6.89058	0.454289	6.42944	715.92	26.02	593.7	24.49	314.48	18.41	343.54	18.22
5	36.51	36.51	29.2228	26.7357	24.5596	gi|147770696	hypothetical protein [Vitis vinifera]	0	auto - shared MS/MS	0	99	FHLPVWLGFGGAFK	iTRAQ4plex@N-term; iTRAQ4plex(K)@14		-0.0115609	1863.03	622.018	1863.04	622.022	3	17	17.1.1.1559.3	51.2194	0.738583	7.6199	0.481408	9.19228	0.548661	8.47435	363.46	18.55	315.12	17.83	183.12	14	210.64	14.25
5	36.51	36.51	29.2228	26.7357	24.5596	gi|147770696	hypothetical protein [Vitis vinifera]	0	auto - shared MS/MS	0	99	FHLPVWLGFGGAFK	iTRAQ4plex@N-term; iTRAQ4plex(K)@14		-0.0150395	1863.03	622.017	1863.04	622.022	3	16	17.1.1.1560.2	51.2817	0.777538	7.60831	0.454907	9.53897	0.51329	8.78504	353.61	18.3	322.75	18	168.35	13.49	191.72	13.61
5	36.51	36.51	29.2228	26.7357	24.5596	gi|147770696	hypothetical protein [Vitis vinifera]	0	auto - shared MS/MS	0	99	FHLPVWLGFGGAFK	iTRAQ4plex@N-term; iTRAQ4plex(K)@14		-0.0174195	1863.03	622.016	1863.04	622.022	3	15	17.1.1.1561.2	51.3869	0.856394	7.49774	0.527092	9.15883	0.596344	8.47152	345.59	18.11	347.42	18.63	190.64	14.32	217.69	14.49
5	36.51	36.51	29.2228	26.7357	24.5596	gi|147770696	hypothetical protein [Vitis vinifera]	0	auto - shared MS/MS	0	99	FHLPVWLGFGGAFK	iTRAQ4plex@N-term; iTRAQ4plex(K)@14		0.00491659	1863.05	622.024	1863.04	622.022	3	17	17.1.1.1590.2	54.4343	0.7945	9.89923	0.560136	11.5602	0.660412	10.6178	206.8	14	192.87	13.93	121.23	11.36	144.26	11.8
5	36.51	36.51	29.2228	26.7357	24.5596	gi|147770696	hypothetical protein [Vitis vinifera]	0	auto - shared MS/MS	0	99	FHLPVWLGFGGAFK	iTRAQ4plex@N-term; iTRAQ4plex(K)@14		-0.0465298	1863	622.006	1863.04	622.022	3	14	17.1.1.1591.2	54.5393	0.616734	11.5944	0.534621	12.6467	0.614515	11.7471	175.92	12.88	127.36	11.45	98.43	10.15	114.19	10.49
5	36.51	36.51	29.2228	26.7357	24.5596	gi|147770696	hypothetical protein [Vitis vinifera]	0	auto - shared MS/MS	0	99	FHLPVWLGFGGAFK	iTRAQ4plex@N-term; iTRAQ4plex(K)@14		-0.020532	1863.02	622.015	1863.04	622.022	3	15	17.1.1.1626.3	56.6437	0.717163	25.2605	0.649903	27.0813	0.755022	25.2435	33.83	5.66	28.48	5.39	23.01	4.9	26.98	5.1
5	36.51	36.51	29.2228	26.7357	24.5596	gi|147770696	hypothetical protein [Vitis vinifera]	0	no quant - weak signal	0	99	FHLPVWLGFGGAFK	iTRAQ4plex@N-term; iTRAQ4plex(K)@14		-0.0289538	1863.02	622.012	1863.04	622.022	3	14	17.1.1.1634.3	57.4804							16.97	4	11.56	3.46	10.44	3.32	16.79	4
5	36.51	36.51	29.2228	26.7357	24.5596	gi|147770696	hypothetical protein [Vitis vinifera]	0	auto - shared MS/MS	0	95	FHLPVWLGFGGAFK	iTRAQ4plex@N-term; iTRAQ4plex(K)@14		-0.0223628	1863.02	622.014	1863.04	622.022	3	13	17.1.1.1592.2	54.6444	0.742148	11.1358	0.58036	12.5223	0.543127	12.4699	170.09	12.69	148.18	12.25	103.31	10.39	97.58	9.75
5	36.51	36.51	29.2228	26.7357	24.5596	gi|147770696	hypothetical protein [Vitis vinifera]	0	auto - shared MS/MS	0	85	FHLPVWLGFGGAFK	iTRAQ4plex@N-term; iTRAQ4plex(K)@14		-0.994496	1862.05	621.69	1863.04	622.022	3	13	18.1.1.1512.3	46.3528	1.05325	7.68226	0.890016	8.34168	0.913397	8.10467	297.78	16.85	368.17	19.13	277.37	17	287.3	16.67
5	36.51	36.51	29.2228	26.7357	24.5596	gi|147770696	hypothetical protein [Vitis vinifera]	0	auto - shared MS/MS	0	36	FHLPVWLGFGGAFK	iTRAQ4plex@N-term; iTRAQ4plex(K)@14		-1.00383	1862.04	621.687	1863.04	622.022	3	12	18.1.1.1533.3	48.5607	1.05026	9.0066	0.884845	9.78401	0.858775	9.65613	217.03	14.39	267.57	16.31	200.98	14.46	196.87	13.82
5	36.51	36.51	29.2228	26.7357	24.5596	gi|147770696	hypothetical protein [Vitis vinifera]	0	auto - shared MS/MS	0	33	FHLPVWLGFGGAFK	iTRAQ4plex@N-term; iTRAQ4plex(K)@14		-0.0250667	1863.02	622.014	1863.04	622.022	3	11	18.1.1.1592.2	54.7187	1.60968	17.8603	1.37762	19.0649	1.51609	18.3748	46.54	6.71	87.94	9.27	67.1	8.37	74.53	8.49
5	36.51	36.51	29.2228	26.7357	24.5596	gi|147770696	hypothetical protein [Vitis vinifera]	0	auto - shared MS/MS	0	5	FHLPVWLGFGGAFK	iTRAQ4plex@N-term; iTRAQ4plex(K)@14		-0.00511054	1863.04	622.02	1863.04	622.022	3	10	18.1.1.1586.2	54.0883	1.21476	13.1835	1.07747	14.0543	1.04713	13.8965	95.03	9.54	135.51	11.58	107.16	10.54	105.11	10.1
5	36.51	36.51	29.2228	26.7357	24.5596	gi|147770696	hypothetical protein [Vitis vinifera]	0	auto - low confidence	0	0	FHLPVWLGFGGAFK	iTRAQ4plex@N-term; iTRAQ4plex(K)@14		-0.0642467	1862.98	622	1863.04	622.022	3	8	18.1.1.1612.2	55.814	0.800459	22.4388	0.66068	24.7827	0.70797	23.6501	40.09	6.16	37.67	6.16	27.72	5.39	29.98	5.39
5	36.51	36.51	29.2228	26.7357	24.5596	gi|147770696	hypothetical protein [Vitis vinifera]	0	auto - shared MS/MS	0	99	FLDILQEIHGEDLK	iTRAQ4plex@N-term; iTRAQ4plex(K)@14		0.0154032	1957.09	653.371	1957.08	653.366	3	22	15.1.1.1458.2	40.5482	0.458391	2.53521	0.181596	3.94796	0.250101	3.19165	4479.87	64.88	2410.58	50.16	851.41	31.27	1183.48	33.66
5	36.51	36.51	29.2228	26.7357	24.5596	gi|147770696	hypothetical protein [Vitis vinifera]	0	auto - shared MS/MS	0	99	FLDILQEIHGEDLK	iTRAQ4plex@N-term; iTRAQ4plex(K)@14		0.0112953	1957.09	653.37	1957.08	653.366	3	21	16.1.1.1434.2	40.7645	0.804024	2.22553	0.307002	3.34212	0.399592	2.8218	4044.85	61.92	3817.61	61.67	1299.6	38.61	1707.26	40.47
5	36.51	36.51	29.2228	26.7357	24.5596	gi|147770696	hypothetical protein [Vitis vinifera]	0	auto - shared MS/MS	0	99	FLDILQEIHGEDLK	iTRAQ4plex@N-term; iTRAQ4plex(K)@14		0.0123938	1957.09	653.37	1957.08	653.366	3	22	16.1.1.1435.2	40.8696	0.775046	2.76205	0.318011	4.02937	0.400266	3.46471	2681.61	50.4	2439.74	49.38	892.49	31.81	1133.77	33
5	36.51	36.51	29.2228	26.7357	24.5596	gi|147770696	hypothetical protein [Vitis vinifera]	0	auto - shared MS/MS	0	13	FVEYFR	iTRAQ4plex@N-term		-0.0149233	1003.51	502.762	1003.52	502.77	2	10	8.1.1.2215.2	67.8908	0.721258	1.27663	0.554544	1.44769	0.571905	1.39186	13151.1	111.53	11134.5	106.25	7632.44	89.55	7944.48	87.68
5	36.51	36.51	29.2228	26.7357	24.5596	gi|147770696	hypothetical protein [Vitis vinifera]	0	auto - shared MS/MS	0	12	FVEYFR	iTRAQ4plex@N-term		-0.00271746	1003.52	502.768	1003.52	502.77	2	10	8.1.1.2214.2	67.7865	0.70494	1.35533	0.527656	1.55284	0.535679	1.49893	11824.9	105.74	9785.2	99.66	6530.02	82.9	6690.87	80.49
5	36.51	36.51	29.2228	26.7357	24.5596	gi|147770696	hypothetical protein [Vitis vinifera]	0	auto - low confidence	0	0	IQAAF	iTRAQ4plex@N-term	cleaved E-I@N-term; cleaved F-R@C-term	0.0256253	692.424	693.431	692.398	693.405	1	4	3.1.1.2442.2	106.921	1.12559	24.5705	0.946716	26.6297	0.822765	27.1409	28.26	5.2	37.34	6.08	28	5.39	24.56	4.9
5	36.51	36.51	29.2228	26.7357	24.5596	gi|147770696	hypothetical protein [Vitis vinifera]	0	auto - shared MS/MS	0	99	LADLEAAPAAVAR	iTRAQ4plex@N-term		-0.00970282	1410.79	706.4	1410.8	706.405	2	22	4.1.1.2306.2	69.7055	0.608897	1.46431	0.351036	1.87797	0.422715	1.67298	11065.5	102.17	7909.25	89.89	4065.27	66.48	4940.82	68.93
5	36.51	36.51	29.2228	26.7357	24.5596	gi|147770696	hypothetical protein [Vitis vinifera]	0	auto - shared MS/MS	0	99	LADLEAAPAAVAR	iTRAQ4plex@N-term		-0.00137465	1410.79	706.404	1410.8	706.405	2	22	5.1.1.2141.2	66.3865	0.771108	1.35679	0.519845	1.61247	0.599424	1.48536	11187.8	102.94	10127	100.98	6086.75	80.6	7083.71	82.6
5	36.51	36.51	29.2228	26.7357	24.5596	gi|147770696	hypothetical protein [Vitis vinifera]	0	auto - shared MS/MS	0	99	LADLEAAPAAVAR	iTRAQ4plex@N-term		-0.0238337	1410.77	706.393	1410.8	706.405	2	22	5.1.1.2142.2	66.491	0.759817	1.16734	0.597145	1.31269	0.669936	1.22984	15266.6	120.23	13616.7	117.33	9540.9	100.2	10803.3	102.05
5	36.51	36.51	29.2228	26.7357	24.5596	gi|147770696	hypothetical protein [Vitis vinifera]	0	auto - shared MS/MS	0	99	LATPELEYGR	iTRAQ4plex@N-term		-0.00484055	1291.68	646.85	1291.69	646.852	2	15	7.1.1.2154.3	60.6237	0.735168	1.28167	0.547578	1.47092	0.615338	1.37234	12899.2	110.48	11132	106.14	7392.25	88.4	8384.14	89.9
5	36.51	36.51	29.2228	26.7357	24.5596	gi|147770696	hypothetical protein [Vitis vinifera]	0	auto - shared MS/MS	0	99	LATPELEYGR	iTRAQ4plex@N-term		-0.0218065	1291.67	646.841	1291.69	646.852	2	16	7.1.1.2155.3	60.7279	0.741774	1.16847	0.614249	1.29074	0.674273	1.22004	15459.4	120.96	13461.2	116.82	9938.12	102.02	11010.6	103.07
5	36.51	36.51	29.2228	26.7357	24.5596	gi|147770696	hypothetical protein [Vitis vinifera]	0	auto - shared MS/MS	0	28	LATPELEYGR	iTRAQ4plex@N-term		-0.00679346	1291.68	646.849	1291.69	646.852	2	12	7.1.1.2160.3	61.2492	0.660396	1.43994	0.439475	1.72994	0.448251	1.65722	10886.2	101.4	8439.17	92.67	5006.98	72.99	5154.38	70.65
5	36.51	36.51	29.2228	26.7357	24.5596	gi|147770696	hypothetical protein [Vitis vinifera]	0	auto - low confidence	0	0	LATPELEYGR	No iTRAQ4plex@N-term		0.00648451	1147.59	574.804	1147.59	574.801	2	12	2.1.1.2113.3	58.9231	1.55386	28.4857	2.56562	26.7025			18.64	4.24	34	5.83	50.05	7	20.24	4.58
5	36.51	36.51	29.2228	26.7357	24.5596	gi|147770696	hypothetical protein [Vitis vinifera]	0	auto - low confidence	0	0	LATPELEYGR	No iTRAQ4plex@N-term		-0.012547	1147.57	574.795	1147.59	574.801	2	10	3.1.1.1978.3	58.4574	0.810447	20.5098	1.63295	17.6937	0.827888	20.8398	48.52	6.78	46.16	6.93	82.92	9	42.43	6.56
5	36.51	36.51	29.2228	26.7357	24.5596	gi|147770696	hypothetical protein [Vitis vinifera]	0	auto - shared MS/MS	0	95	LFSIDWYR	iTRAQ4plex@N-term		-0.0111141	1242.64	622.328	1242.65	622.333	2	14	8.1.1.2347.2	81.6773	0.730889	1.1795	0.524522	1.37036	0.522729	1.32991	15275.5	120.22	13105.9	115.14	8385.43	94.07	8434.37	90.42
5	36.51	36.51	29.2228	26.7357	24.5596	gi|147770696	hypothetical protein [Vitis vinifera]	0	auto - shared MS/MS	0	85	LFSIDWYR	iTRAQ4plex@N-term		-0.00244791	1242.65	622.332	1242.65	622.333	2	13	8.1.1.2349.3	81.9295	0.668208	1.53562	0.416955	1.89092	0.415978	1.82159	9496.29	94.72	7448.79	86.97	4143.9	66.57	4172.58	63.6
5	36.51	36.51	29.2228	26.7357	24.5596	gi|147770696	hypothetical protein [Vitis vinifera]	0	auto - no iTRAQ	0	3	LLLQIAGHR	Delta:H(2)C(2)@N-term		-0.03718	1045.6	523.808	1045.64	523.827	2	11	2.1.1.2355.2	84.2545	0.261256	25.1936	0.314272	23.4787	0.373221	21.3897	73.79	8.31	22.63	5.1	24.27	5	29.09	5.29
5	36.51	36.51	29.2228	26.7357	24.5596	gi|147770696	hypothetical protein [Vitis vinifera]	0	auto - no iTRAQ	0	3	LLLQIAGHR	Delta:H(2)C(2)@N-term		-0.02949	1045.61	523.812	1045.64	523.827	2	11	2.1.1.2356.3	84.4023	0.582425	23.355	1.03887	20.1482	0.690011	22.4907	45.62	6.56	31.19	5.74	49.6	7	33.25	5.75
5	36.51	36.51	29.2228	26.7357	24.5596	gi|147770696	hypothetical protein [Vitis vinifera]	1	auto	0	8	LLVSEELWLFGK	iTRAQ4plex@N-term; iTRAQ4plex(K)@12		-0.0354873	1720.97	861.49	1721	861.508	2	10	8.1.1.2569.2	104.888	0.737425	10.9065	0.467176	13.2919	0.513171	12.4051	177.51	12.96	153.66	12.45	86.79	9.64	96.22	9.65
5	36.51	36.51	29.2228	26.7357	24.5596	gi|147770696	hypothetical protein [Vitis vinifera]	1	auto	0	1	LLVSEELWLFGK	iTRAQ4plex@N-term; iTRAQ4plex(K)@12		-0.0285101	1720.97	574.665	1721	574.674	3	9	9.1.1.2567.3	99.641	0.854999	13.8883	0.705624	15.3479	0.95851	13.6878	101.14	9.8	101.51	10.1	74.69	8.89	102.4	9.9
5	36.51	36.51	29.2228	26.7357	24.5596	gi|147770696	hypothetical protein [Vitis vinifera]	1	auto	0	1	LLVSEELWLFGK	iTRAQ4plex@N-term; iTRAQ4plex(K)@12		-0.0222852	1720.98	574.667	1721	574.674	3	9	9.1.1.2716.3	115.047	1.00293	19.7158	0.705408	22.8896	1.2064	19.1822	46.19	6.63	54.38	7.35	34.1	6.08	58.86	7.49
5	36.51	36.51	29.2228	26.7357	24.5596	gi|147770696	hypothetical protein [Vitis vinifera]	0	auto - low confidence	0	0	LLVSEELWLFGK	iTRAQ4plex@N-term; iTRAQ4plex(K)@12		-0.0606937	1720.94	861.477	1721	861.508	2	9	9.1.1.2625.3	105.752	0.619295	11.6834	0.512853	12.9879	0.680125	11.4872	172.73	12.77	125.57	11.36	92.71	9.9	124.09	10.91
5	36.51	36.51	29.2228	26.7357	24.5596	gi|147770696	hypothetical protein [Vitis vinifera]	0	auto - shared MS/MS	0	95	MASIDAQLR	iTRAQ4plex@N-term; Phospho(S)@3		-0.00567027	1227.57	614.795	1227.58	614.798	2	14	2.1.1.2167.2	64.5274	0.253909	3.5674	0.146529	4.64858	0.173152	4.0741	3732.79	59.08	1112.58	35.57	572.43	25.02	682.72	25.63
5	36.51	36.51	29.2228	26.7357	24.5596	gi|147770696	hypothetical protein [Vitis vinifera]	0	auto - shared MS/MS	0	95	MASIDAQLR	iTRAQ4plex@N-term; Oxidation(M)@1		0.00022722	1163.61	582.812	1163.61	582.812	2	13	7.1.1.2018.2	46.3612	0.60287	8.89387	0.390544	10.7888	0.258343	12.3256	302.18	16.88	213.85	14.8	123.51	11.4	82.46	9.06
5	36.51	36.51	29.2228	26.7357	24.5596	gi|147770696	hypothetical protein [Vitis vinifera]	0	auto - shared MS/MS	0	94	MASIDAQLR	iTRAQ4plex@N-term; Oxidation(M)@1		-0.00648592	1163.6	582.808	1163.61	582.812	2	13	7.1.1.2019.2	46.4655	0.60176	8.52264	0.310111	11.4291	0.271428	11.5003	328.7	17.61	232.19	15.39	106.68	10.77	94.24	9.59
5	36.51	36.51	29.2228	26.7357	24.5596	gi|147770696	hypothetical protein [Vitis vinifera]	0	auto - shared MS/MS	0	65	MASIDAQLR	iTRAQ4plex@N-term; Phospho(S)@3		-0.00725408	1227.57	614.794	1227.58	614.798	2	12	3.1.1.2029.3	63.8102	0.27544	3.55573	0.166801	4.53445	0.201088	3.95822	3485.97	57.11	1127.12	35.57	608.54	25.73	740.44	26.68
5	36.51	36.51	29.2228	26.7357	24.5596	gi|147770696	hypothetical protein [Vitis vinifera]	0	auto - shared MS/MS	0	47	MASIDAQLR	iTRAQ4plex@N-term; Oxidation(M)@1		0.00242425	1163.61	582.813	1163.61	582.812	2	11	7.1.1.2020.2	46.5695	0.770082	9.05335	0.298851	13.5269	0.332533	12.1591	250.25	15.39	226.22	15.03	78.27	9.43	87.9	9.22
5	36.51	36.51	29.2228	26.7357	24.5596	gi|147770696	hypothetical protein [Vitis vinifera]	0	auto - shared MS/MS	0	45	MASIDAQLR	iTRAQ4plex@N-term; Phospho(S)@3		-0.0045717	1227.58	614.795	1227.58	614.798	2	12	2.1.1.2166.3	64.4658	0.222169	3.95698	0.135757	4.99843	0.174731	4.2142	3452.1	56.79	900.3	32.4	490.47	23.15	637.14	24.72
5	36.51	36.51	29.2228	26.7357	24.5596	gi|147770696	hypothetical protein [Vitis vinifera]	0	auto - shared MS/MS	0	44	MASIDAQLR	iTRAQ4plex@N-term; Phospho(S)@3		-0.00383635	1227.58	614.796	1227.58	614.798	2	12	3.1.1.2030.3	63.9151	0.256072	3.82606	0.172322	4.62071	0.190367	4.21917	3224.57	54.91	969.29	33.21	581.54	24.98	648.4	25.03
5	36.51	36.51	29.2228	26.7357	24.5596	gi|147770696	hypothetical protein [Vitis vinifera]	0	auto - shared MS/MS	0	31	MASIDAQLR	iTRAQ4plex@N-term; Phospho(S)@3		-0.00762027	1227.57	614.794	1227.58	614.798	2	12	3.1.1.2028.2	63.6625	0.300438	3.85439	0.193469	4.76673	0.203575	4.44945	2745.58	50.7	968.3	32.76	555.92	24.43	590.39	23.9
5	36.51	36.51	29.2228	26.7357	24.5596	gi|147770696	hypothetical protein [Vitis vinifera]	0	auto - shared MS/MS	0	27	MASIDAQLR	iTRAQ4plex@N-term; Phospho(S)@3		-0.00603646	1227.57	614.794	1227.58	614.798	2	12	2.1.1.2168.2	64.6319	0.222717	3.8828	0.140201	4.82484	0.167429	4.22283	3578.36	57.82	935.53	33.03	525.05	23.87	632.84	24.69
5	36.51	36.51	29.2228	26.7357	24.5596	gi|147770696	hypothetical protein [Vitis vinifera]	0	auto - shared MS/MS	0	2	MASIDAQLR	iTRAQ4plex@N-term; Oxidation(M)@1; Phospho(S)@3		-0.0150115	1243.56	622.788	1243.58	622.795	2	10	2.1.1.2023.2	49.4764	0.163292	12.2597	0.0889383	15.9718	0.0576803	18.7113	494.2	21.47	94.73	10.86	46	7.07	30.11	5.48
5	36.51	36.51	29.2228	26.7357	24.5596	gi|147770696	hypothetical protein [Vitis vinifera]	0	auto - low confidence	0	0	MASIDAQLR	iTRAQ4plex@N-term; Oxidation(M)@1; Phospho(S)@3		-0.010251	1243.57	622.79	1243.58	622.795	2	9	2.1.1.2024.2	49.5806	0.129851	11.8869	0.10437	12.4493	0.0935624	12.5715	684.52	25.26	104.34	11.79	74.77	8.89	67.65	8.13
5	36.51	36.51	29.2228	26.7357	24.5596	gi|147770696	hypothetical protein [Vitis vinifera]	0	auto - shared MS/MS	0	99	NQTVDLVLTAHPTQSVR	iTRAQ4plex@N-term		-0.0141676	2022.08	675.035	2022.1	675.04	3	22	10.1.1.2198.2	61.6367	0.693316	1.84634	0.382205	2.38735	0.395888	2.25408	6416.13	77.88	5221.85	72.65	2566.47	52.76	2683.03	50.96
5	36.51	36.51	29.2228	26.7357	24.5596	gi|147770696	hypothetical protein [Vitis vinifera]	1	auto	0	99	SFSNMLTLANLAEEVQIAFR	iTRAQ4plex@N-term		0.0141831	2397.26	800.095	2397.25	800.09	3	23	2.1.1.2419.2	90.9677	0.779033	7.7028	0.559215	8.92103	0.545376	8.73038	345.2	18.08	315.68	17.83	202.03	14.59	198.86	13.89
5	36.51	36.51	29.2228	26.7357	24.5596	gi|147770696	hypothetical protein [Vitis vinifera]	0	auto - shared MS/MS	0	99	SLCACGDRPIADGSLLDFLR	iTRAQ4plex@N-term; Methylthio(C)@3; Methylthio(C)@5		0.0189967	2357.13	786.718	2357.11	786.711	3	14	10.1.1.2451.3	88.1375	0.961556	4.5287	0.484155	5.90326	0.469087	5.71624	891.16	29.12	1005.89	31.54	451.55	22.2	441.56	20.71
5	36.51	36.51	29.2228	26.7357	24.5596	gi|147770696	hypothetical protein [Vitis vinifera]	0	auto - shared MS/MS	0	17	SLCACGDRPIADGSLLDFLR	iTRAQ4plex@N-term; Methylthio(C)@3; Methylthio(C)@5		-0.904859	2356.21	786.41	2357.11	786.711	3	12	10.1.1.2454.3	88.4528	1.03096	4.79843	0.518764	6.20811	0.467798	6.17455	767.94	27.06	929.37	30.27	416.93	21.31	379.46	19.24
5	36.51	36.51	29.2228	26.7357	24.5596	gi|147770696	hypothetical protein [Vitis vinifera]	0	auto - shared MS/MS	0	99	SPEEVFDALK	iTRAQ4plex@N-term; iTRAQ4plex(K)@10		0.00676459	1421.77	711.893	1421.76	711.89	2	18	10.1.1.2357.2	78.2229	0.698851	1.48346	0.523411	1.70178	0.579329	1.59416	9922.74	96.86	8140.22	90.93	5435.51	75.77	6072.08	76.53
5	36.51	36.51	29.2228	26.7357	24.5596	gi|147770696	hypothetical protein [Vitis vinifera]	0	auto - shared MS/MS	0	99	VPYNAPLIQFSSWMGGDR	iTRAQ4plex@N-term		-0.00239052	2181.08	728.033	2181.08	728.034	3	20	3.1.1.2228.3	84.6742	0.7138	5.40356	0.575445	6.02158	0.562439	5.90707	739.09	26.44	619.29	25.08	445.11	21.56	439.09	20.64
5	36.51	36.51	29.2228	26.7357	24.5596	gi|147770696	hypothetical protein [Vitis vinifera]	0	auto - shared MS/MS	0	99	VSEDDKLVEYDALLLDR	iTRAQ4plex@N-term; iTRAQ4plex(K)@6	missed K-L@6	-0.000394607	2280.21	761.077	2280.21	761.077	3	25	16.1.1.1410.3	38.2835	0.686391	1.72582	0.443308	2.09607	0.484316	1.95643	7399.13	83.62	5961.73	77.76	3432.83	60.6	3785.21	60.45
5	36.51	36.51	29.2228	26.7357	24.5596	gi|147770696	hypothetical protein [Vitis vinifera]	0	auto - shared MS/MS	0	99	VSEDDKLVEYDALLLDR	iTRAQ4plex@N-term; iTRAQ4plex(K)@6	missed K-L@6	-0.00533785	2280.2	761.075	2280.21	761.077	3	24	16.1.1.1411.3	38.3887	0.682534	1.89331	0.436668	2.30888	0.47698	2.15367	6168.12	76.35	4941.94	70.8	2818.84	54.94	3107.66	54.77
5	36.51	36.51	29.2228	26.7357	24.5596	gi|147770696	hypothetical protein [Vitis vinifera]	0	auto - shared MS/MS	0	99	VSEDDKLVEYDALLLDR	iTRAQ4plex@N-term; iTRAQ4plex(K)@6	missed K-L@6	-0.00204236	2280.21	761.076	2280.21	761.077	3	26	16.1.1.1412.3	38.4939	0.678532	2.17508	0.424168	2.68048	0.494713	2.43807	4689.25	66.57	3735.03	61.55	2081.65	47.33	2450.4	48.57
5	36.51	36.51	29.2228	26.7357	24.5596	gi|147770696	hypothetical protein [Vitis vinifera]	0	auto - shared MS/MS	0	99	VSEDDKLVEYDALLLDR	iTRAQ4plex@N-term; iTRAQ4plex(K)@6	missed K-L@6	0.00290089	2280.21	761.078	2280.21	761.077	3	23	16.1.1.1484.3	46.0638	0.70901	5.47482	0.535594	6.25156	0.551338	6.0071	722.24	26.13	601.11	24.7	404.84	20.64	420.61	20.17
5	36.51	36.51	29.2228	26.7357	24.5596	gi|147770696	hypothetical protein [Vitis vinifera]	0	auto - shared MS/MS	0	99	VSEDDKLVEYDALLLDR	iTRAQ4plex@N-term; iTRAQ4plex(K)@6	missed K-L@6	0.00454864	2280.21	761.079	2280.21	761.077	3	25	16.1.1.1497.3	47.4301	0.717188	5.70437	0.539939	6.50741	0.483609	6.5722	660.79	25	556.31	23.75	373.4	19.77	337.55	18.14
5	36.51	36.51	29.2228	26.7357	24.5596	gi|147770696	hypothetical protein [Vitis vinifera]	0	auto - shared MS/MS	0	99	VSEDDKLVEYDALLLDR	iTRAQ4plex@N-term; iTRAQ4plex(K)@6	missed K-L@6	0.0160829	2280.23	761.082	2280.21	761.077	3	20	16.1.1.1464.3	43.9614	0.780112	5.14177	0.529464	6.08559	0.568724	5.74635	773.77	27.07	708.58	26.7	428.76	21.35	464.83	21.19
5	36.51	36.51	29.2228	26.7357	24.5596	gi|147770696	hypothetical protein [Vitis vinifera]	0	auto - shared MS/MS	0	99	VSEDDKLVEYDALLLDR	iTRAQ4plex@N-term; iTRAQ4plex(K)@6	missed K-L@6	-0.00387319	2280.21	761.076	2280.21	761.077	3	18	16.1.1.1473.3	44.9075	0.761209	5.32812	0.597598	5.98709	0.613482	5.77339	731.87	26.32	653.97	25.71	457.73	21.91	474.26	21.42
5	36.51	36.51	29.2228	26.7357	24.5596	gi|147770696	hypothetical protein [Vitis vinifera]	0	auto - shared MS/MS	0	99	VSEDDKLVEYDALLLDR	iTRAQ4plex@N-term; iTRAQ4plex(K)@6	missed K-L@6	0.0221246	2280.23	761.084	2280.21	761.077	3	17	16.1.1.1475.3	45.1178	0.726365	5.29438	0.531454	6.11911	0.591874	5.71988	761.02	26.83	648.89	25.63	423.28	21.17	475.78	21.43
5	36.51	36.51	29.2228	26.7357	24.5596	gi|147770696	hypothetical protein [Vitis vinifera]	0	auto - shared MS/MS	0	99	VSEDDKLVEYDALLLDR	iTRAQ4plex@N-term; iTRAQ4plex(K)@6	missed K-L@6	0.00747797	2280.22	761.08	2280.21	761.077	3	21	16.1.1.1495.3	47.2199	0.727546	5.69856	0.455941	6.98539	0.52025	6.41856	655.34	24.9	559.69	23.77	312.71	18.33	360.13	18.63
5	36.51	36.51	29.2228	26.7357	24.5596	gi|147770696	hypothetical protein [Vitis vinifera]	0	auto - shared MS/MS	0	99	VSEDDKLVEYDALLLDR	iTRAQ4plex@N-term; iTRAQ4plex(K)@6	missed K-L@6	0.00894264	2280.22	761.08	2280.21	761.077	3	16	16.1.1.1505.2	48.2282	0.681487	5.94005	0.526777	6.73863	0.579012	6.33483	628.58	24.37	502.85	22.63	346.54	19.1	384.44	19.26
5	36.51	36.51	29.2228	26.7357	24.5596	gi|147770696	hypothetical protein [Vitis vinifera]	0	auto - shared MS/MS	0	99	VSEDDKLVEYDALLLDR	iTRAQ4plex@N-term; iTRAQ4plex(K)@6	missed K-L@6	0.00619639	2280.22	761.079	2280.21	761.077	3	20	16.1.1.1514.3	49.217	0.715661	8.77392	0.450605	10.7665	0.568199	9.5593	279.1	16.25	234.47	15.39	131.62	11.92	167.51	12.7
5	36.51	36.51	29.2228	26.7357	24.5596	gi|147770696	hypothetical protein [Vitis vinifera]	0	auto - shared MS/MS	0	99	VSEDDKLVEYDALLLDR	iTRAQ4plex@N-term; iTRAQ4plex(K)@6	missed K-L@6	0.00363322	2280.21	761.078	2280.21	761.077	3	14	16.1.1.1526.3	50.4783	0.710717	6.70089	0.518366	7.75549	0.560013	7.32332	481.14	21.33	401.41	20.17	261.02	16.61	284.61	16.59
5	36.51	36.51	29.2228	26.7357	24.5596	gi|147770696	hypothetical protein [Vitis vinifera]	0	auto - shared MS/MS	0	99	VSEDDKLVEYDALLLDR	iTRAQ4plex@N-term; iTRAQ4plex(K)@6	missed K-L@6	0.00125314	2280.21	761.077	2280.21	761.077	3	19	16.1.1.1527.3	50.5834	0.639064	6.74782	0.45794	7.8807	0.443032	7.72152	506.36	21.86	379.86	19.7	242.68	16	236.96	15.17
5	36.51	36.51	29.2228	26.7357	24.5596	gi|147770696	hypothetical protein [Vitis vinifera]	0	auto - shared MS/MS	0	99	VSEDDKLVEYDALLLDR	iTRAQ4plex@N-term; iTRAQ4plex(K)@6	missed K-L@6	-1.06154	2279.15	760.723	2280.21	761.077	3	17	16.1.1.1550.3	53.0001	0.615332	6.76375	0.439259	7.95218	0.54244	7.12334	516.17	22.07	372.84	19.54	237.29	15.91	295.75	16.85
5	36.51	36.51	29.2228	26.7357	24.5596	gi|147770696	hypothetical protein [Vitis vinifera]	0	auto - shared MS/MS	0	99	VSEDDKLVEYDALLLDR	iTRAQ4plex@N-term; iTRAQ4plex(K)@6	missed K-L@6	0.00180239	2280.21	761.078	2280.21	761.077	3	19	16.1.1.1557.3	53.7355	0.685436	7.71746	0.426622	9.52023	0.499321	8.64932	370.29	18.71	297.94	17.38	165.33	13.34	195.3	13.71
5	36.51	36.51	29.2228	26.7357	24.5596	gi|147770696	hypothetical protein [Vitis vinifera]	0	auto - shared MS/MS	0	99	VSEDDKLVEYDALLLDR	iTRAQ4plex@N-term; iTRAQ4plex(K)@6	missed K-L@6	0.0131536	2280.22	761.081	2280.21	761.077	3	17	16.1.1.1558.3	53.8407	0.73428	7.86349	0.482121	9.46566	0.563036	8.65439	342.41	18	295.14	17.26	172.77	13.6	203.64	14
5	36.51	36.51	29.2228	26.7357	24.5596	gi|147770696	hypothetical protein [Vitis vinifera]	0	auto - shared MS/MS	0	99	VSEDDKLVEYDALLLDR	iTRAQ4plex@N-term; iTRAQ4plex(K)@6	missed K-L@6	-0.0036901	2280.21	761.076	2280.21	761.077	3	17	16.1.1.1611.3	56.8784	0.979764	12.6976	0.566859	15.7105	0.618507	14.7136	112.38	10.34	129.25	11.31	66.67	8.49	73.42	8.43
5	36.51	36.51	29.2228	26.7357	24.5596	gi|147770696	hypothetical protein [Vitis vinifera]	0	auto - shared MS/MS	0	99	VSEDDKLVEYDALLLDR	iTRAQ4plex@N-term; iTRAQ4plex(K)@6	missed K-L@6	-0.0221815	2280.19	761.07	2280.21	761.077	3	16	16.1.1.1618.3	57.5667	0.625116	15.8385	0.439222	18.7468	0.604135	16.1931	93.24	9.38	68.42	8.37	42.86	6.78	59.5	7.55
5	36.51	36.51	29.2228	26.7357	24.5596	gi|147770696	hypothetical protein [Vitis vinifera]	0	auto - shared MS/MS	0	99	VSEDDKLVEYDALLLDR	iTRAQ4plex@N-term; iTRAQ4plex(K)@6	missed K-L@6	-0.0180146	2280.19	761.071	2280.21	761.077	3	15	17.1.1.1513.3	46.3849	0.886133	8.26624	0.723812	9.12378	0.769109	8.74409	280.06	16.31	291.32	17.09	212.15	14.9	227.52	14.84
5	36.51	36.51	29.2228	26.7357	24.5596	gi|147770696	hypothetical protein [Vitis vinifera]	0	auto - shared MS/MS	0	84	VSEDDKLVEYDALLLDR	iTRAQ4plex@N-term; iTRAQ4plex(K)@6	missed K-L@6	0.0107735	2280.22	761.081	2280.21	761.077	3	13	16.1.1.1517.3	49.5324	0.60666	13.1642	0.508989	14.5311	0.584132	13.4893	137.81	11.4	98.14	10.05	73.41	8.77	85.03	9.06
5	36.51	36.51	29.2228	26.7357	24.5596	gi|147770696	hypothetical protein [Vitis vinifera]	0	auto - shared MS/MS	0	78	VSEDDKLVEYDALLLDR	iTRAQ4plex@N-term; iTRAQ4plex(K)@6	missed K-L@6	-1.05921	2279.15	760.724	2280.21	761.077	3	13	17.1.1.1578.2	53.1731	0.934834	9.48128	0.73778	10.5641	0.808781	10.0329	207.14	14.04	227.31	15.07	159.94	12.96	176.96	13.09
5	36.51	36.51	29.2228	26.7357	24.5596	gi|147770696	hypothetical protein [Vitis vinifera]	0	auto - shared MS/MS	0	8	VSEDDKLVEYDALLLDR	iTRAQ4plex@N-term; iTRAQ4plex(K)@6	missed K-L@6	0.00894264	2280.22	761.08	2280.21	761.077	3	18	16.1.1.1467.3	44.2768	0.753738	5.19862	0.510744	6.1726	0.577193	5.72306	772.16	27.04	683.2	26.25	412.74	20.98	470.77	21.31
5	36.51	36.51	29.2228	26.7357	24.5596	gi|147770696	hypothetical protein [Vitis vinifera]	0	auto - shared MS/MS	0	3	VSEDDKLVEYDALLLDR	iTRAQ4plex@N-term; iTRAQ4plex(K)@6	missed K-L@6	0.014208	2280.22	761.082	2280.21	761.077	3	10	17.1.1.1530.3	48.1719	0.830881	9.20264	0.719008	9.99035	0.810159	9.4139	234.05	14.9	228.28	15.17	176.12	13.56	200.29	13.89
5	36.51	36.51	29.2228	26.7357	24.5596	gi|147770696	hypothetical protein [Vitis vinifera]	0	auto - shared MS/MS	0	3.93519	VVPLFEK	iTRAQ4plex@N-term; iTRAQ4plex(K)@7		0.00872402	1118.7	560.359	1118.69	560.354	2	12	11.1.1.2159.2	67.7976	0.611001	1.45139	0.409293	1.74823	0.475016	1.59479	11254.7	103.04	8072.26	90.91	4820.95	71.8	5647.05	73.74
5	36.51	36.51	29.2228	26.7357	24.5596	gi|147770696	hypothetical protein [Vitis vinifera]	0	auto - shared MS/MS	0	2.95139	VVPLFEK	iTRAQ4plex@N-term; iTRAQ4plex(K)@7		0.00603879	1118.7	560.357	1118.69	560.354	2	12	11.1.1.2160.2	67.9019	0.637362	1.33331	0.45112	1.56866	0.519213	1.44167	12990	110.73	9718.83	99.64	6132.89	80.76	7124.16	82.83
5	36.51	36.51	29.2228	26.7357	24.5596	gi|147770696	hypothetical protein [Vitis vinifera]	0	auto - shared MS/MS	0	2.95139	VVPLFEK	iTRAQ4plex@N-term; iTRAQ4plex(K)@7		-0.0235525	1118.67	560.343	1118.69	560.354	2	12	12.1.1.2201.2	67.2224	0.848868	1.18195	0.732668	1.28314	0.78205	1.22917	14020.1	115.34	13970.5	118.56	10750.4	105.86	11581.5	105.77
5	36.51	36.51	29.2228	26.7357	24.5596	gi|147770696	hypothetical protein [Vitis vinifera]	0	auto - shared MS/MS	0	2.95139	VVPLFEK	iTRAQ4plex@N-term; iTRAQ4plex(K)@7		-0.0228202	1118.67	560.343	1118.69	560.354	2	12	12.1.1.2202.2	67.3265	0.816905	1.18765	0.723368	1.27985	0.777183	1.22394	14183	115.97	13600.7	117.15	10737.3	105.72	11643.2	106.04
5	36.51	36.51	29.2228	26.7357	24.5596	gi|147770696	hypothetical protein [Vitis vinifera]	0	auto - shared MS/MS	0	2.95139	VVPLFEK	iTRAQ4plex@N-term; iTRAQ4plex(K)@7		-0.0131779	1118.68	560.348	1118.69	560.354	2	12	12.1.1.2203.2	67.4306	0.852422	1.23084	0.684839	1.36805	0.741807	1.3009	12889.2	110.6	12897.4	113.81	9238.08	98.43	10099.5	98.75
6	36.1	36.1	33.9869	30.1961	28.6275	gi|157359341	unnamed protein product [Vitis vinifera]	1	auto	2	99	AAGASSIQFDEPTLVMDLDSHK	iTRAQ4plex@N-term; iTRAQ4plex(K)@22		-0.0134376	2619.3	874.106	2619.31	874.11	3	22	13.1.1.2404.3	80.4661	0.800456	2.30412	0.737876	2.45627	0.911907	2.25824	3813.09	60.12	3582.9	60.2	2944.6	55.46	3672.89	59.38
6	36.1	36.1	33.9869	30.1961	28.6275	gi|157359341	unnamed protein product [Vitis vinifera]	1	auto	2	99	ALGVDTVPVFVGPVSYLLLSK	iTRAQ4plex@N-term; iTRAQ4plex(K)@21	cleaved K-P@C-term	0.00691292	2461.45	821.491	2461.44	821.489	3	22	4.1.1.2484.2	88.3436	0.892569	2.67767	0.887	2.78381	1.01246	2.63479	2665.4	50.32	2792.7	53.03	2474.3	50.62	2850.5	52.39
6	36.1	36.1	33.9869	30.1961	28.6275	gi|157359341	unnamed protein product [Vitis vinifera]	1	auto	2	99	ALGVDTVPVFVGPVSYLLLSKPAK	iTRAQ4plex@N-term; iTRAQ4plex(K)@21; iTRAQ4plex(K)@24		-0.00862195	2901.72	726.438	2901.73	726.44	4	20	12.1.1.2441.3	92.4124	0.995383	7.41305	1.12067	7.43195	1.03851	7.473	329.71	17.72	385.25	19.67	386.7	19.85	361.68	18.78
6	36.1	36.1	33.9869	30.1961	28.6275	gi|157359341	unnamed protein product [Vitis vinifera]	0	auto - no iTRAQ	2	99	ASHIVGYPR	Protein Terminal Acetyl@N-term	cleaved M-A@N-term	-0.00325586	1040.54	521.276	1040.54	521.277	2	14	2.1.1.2053.2	52.6055	0.506791	14.1249	0.132353	26.635	0.0236113	60.4635	133.92	11.22	79.67	9.06	18.55	4.69	3.34	2
6	36.1	36.1	33.9869	30.1961	28.6275	gi|157359341	unnamed protein product [Vitis vinifera]	1	auto	2	99	FALESFWDK	iTRAQ4plex@N-term; iTRAQ4plex(K)@9		0.000994532	1429.75	715.882	1429.75	715.882	2	16	10.1.1.2392.3	81.9356	0.581445	1.64304	0.618285	1.66738	0.711664	1.56045	9130.66	92.77	6232.05	80.47	5908.22	78.11	6863.69	81.29
6	36.1	36.1	33.9869	30.1961	28.6275	gi|157359341	unnamed protein product [Vitis vinifera]	0	auto - shared MS/MS	2	99	GMLTGPVTILNWSFVR	iTRAQ4plex@N-term		-0.00347851	1934.05	968.034	1934.06	968.036	2	23	3.1.1.2240.2	85.8918	0.981029	1.72668	1.01044	1.77546	1.11494	1.70189	6114.32	76.3	7041.26	84.03	6465.83	81.66	7200.76	83.33
6	36.1	36.1	33.9869	30.1961	28.6275	gi|157359341	unnamed protein product [Vitis vinifera]	1	auto	2	99	GVTGFGFDLVR	iTRAQ4plex@N-term		-0.0545626	1310.66	656.335	1310.71	656.363	2	20	6.1.1.2320.2	79.1226	0.784308	1.1328	0.862718	1.14149	0.921862	1.10104	15995.2	123.1	14726.4	122.41	14441.9	121.75	15575.3	122.64
6	36.1	36.1	33.9869	30.1961	28.6275	gi|157359341	unnamed protein product [Vitis vinifera]	0	auto - shared MS/MS	2	99	IPSTEEIADR	iTRAQ4plex@N-term		-0.0184378	1273.65	637.83	1273.66	637.839	2	18	7.1.1.2090.3	53.9234	0.767882	1.53545	0.876162	1.52975	0.917565	1.48495	8817.09	91.38	7947.67	90.04	8084.92	90.97	8545.6	90.88
6	36.1	36.1	33.9869	30.1961	28.6275	gi|157359341	unnamed protein product [Vitis vinifera]	1	auto	2	99	LKLPVLPTTTIGSFPQTMDLR	iTRAQ4plex@N-term; iTRAQ4plex(K)@2	missed K-L@2	0.0373782	2615.53	654.891	2615.5	654.881	4	19	11.1.1.2307.2	83.2727	1.4427	5.78621	0.766029	7.0898	0.644521	7.23349	459.05	21.02	777.42	27.5	368.02	19.92	312.52	17.5
6	36.1	36.1	33.9869	30.1961	28.6275	gi|157359341	unnamed protein product [Vitis vinifera]	1	auto	2	99	LPVLPTTTIGSFPQTMDLR	iTRAQ4plex@N-term; Oxidation(M)@16		-0.00521209	2246.21	749.742	2246.21	749.744	3	16	2.1.1.2327.3	81.3594	0.885487	3.31386	0.785586	3.55505	0.673013	3.64943	1744.61	40.71	1813.43	42.67	1434.36	38.47	1240.23	34.8
6	36.1	36.1	33.9869	30.1961	28.6275	gi|157359341	unnamed protein product [Vitis vinifera]	1	auto	2	99	LQEELDIDVLVHGEPER	iTRAQ4plex@N-term		-0.988665	2133.11	712.045	2134.1	712.375	3	16	12.1.1.2554.3	104.262	1.3449	18.1647	0.906814	20.8112	0.831639	20.7859	47.88	6.78	75.59	8.6	45.44	6.93	42.06	6.4
6	36.1	36.1	33.9869	30.1961	28.6275	gi|157359341	unnamed protein product [Vitis vinifera]	1	auto	2	99	SFSLLSLLDK	iTRAQ4plex@N-term; iTRAQ4plex(K)@10		-0.0142443	1409.82	705.919	1409.84	705.926	2	18	10.1.1.2424.2	85.2566	0.929029	1.31652	0.849581	1.39898	0.78072	1.40529	10788.7	101.28	11765.8	108.6	9592.7	99.5	8897.04	93.04
6	36.1	36.1	33.9869	30.1961	28.6275	gi|157359341	unnamed protein product [Vitis vinifera]	0	auto - shared MS/MS	2	99	SWLAFAAQK	iTRAQ4plex@N-term; iTRAQ4plex(K)@9		-0.00627231	1308.74	655.376	1308.74	655.379	2	16	11.1.1.2254.2	77.7131	0.784828	1.23574	0.812937	1.26817	0.881082	1.21585	13423.8	112.77	12367.1	112.08	11420.8	108.5	12493.1	109.81
6	36.1	36.1	33.9869	30.1961	28.6275	gi|157359341	unnamed protein product [Vitis vinifera]	0	auto - shared MS/MS	2	99	WFDTNYHYIVPELGPEVK	iTRAQ4plex@N-term; iTRAQ4plex(K)@18		-0.00438956	2494.27	832.432	2494.28	832.433	3	20	13.1.1.2424.3	82.5664	1.06303	3.71875	1.50165	3.54631	1.8816	3.35707	1274.7	34.87	1590.64	40.07	2003.28	45.21	2533.47	49.3
6	36.1	36.1	33.9869	30.1961	28.6275	gi|157359341	unnamed protein product [Vitis vinifera]	0	auto - shared MS/MS	2	99	YGAGIGPGVYDIHSPR	iTRAQ4plex@N-term		0.00198447	1801.93	601.649	1801.92	601.648	3	23	13.1.1.2264.2	65.7665	0.853585	2.29006	0.732335	2.49737	0.956343	2.25732	3723.78	59.45	3731.22	61.26	2854.04	54.81	3761.65	60.03
6	36.1	36.1	33.9869	30.1961	28.6275	gi|157359341	unnamed protein product [Vitis vinifera]	0	auto - shared MS/MS	2	99	YLFAGVVDGR	iTRAQ4plex@N-term		-0.0116999	1239.66	620.838	1239.67	620.844	2	17	18.1.1.1427.2	37.3737	0.759665	2.51027	0.793787	2.55849	0.57013	2.7927	3314.21	56.02	2955.44	54.85	2753.28	52.88	1995.88	44.37
6	36.1	36.1	33.9869	30.1961	28.6275	gi|157359341	unnamed protein product [Vitis vinifera]	0	auto - shared MS/MS	1.69897	98	ISEEDYVK	iTRAQ4plex@N-term; iTRAQ4plex(K)@8		0.00174545	1269.67	635.843	1269.67	635.842	2	14	13.1.1.2129.2	51.6071	0.411276	5.59612	0.449349	5.56859	0.522513	5.15051	1011.03	30.81	488.11	22.91	475.46	22.16	558.01	23.17
6	36.1	36.1	33.9869	30.1961	28.6275	gi|157359341	unnamed protein product [Vitis vinifera]	1	auto	1.69897	98	IVEVNALAK	iTRAQ4plex@N-term; iTRAQ4plex(K)@9		0.00486015	1243.78	622.897	1243.77	622.894	2	16	10.1.1.2175.3	59.2816	0.662975	2.04664	0.664497	2.11986	0.693953	2.04662	5403.56	71.44	4205.3	65.7	3757.85	62.27	3960.87	61.88
6	36.1	36.1	33.9869	30.1961	28.6275	gi|157359341	unnamed protein product [Vitis vinifera]	0	auto - shared MS/MS	0.552842	72	GNASVPAMEMTK	iTRAQ4plex@N-term; Deamidated(N)@2; Oxidation(M)@8; iTRAQ4plex(K)@12		-0.00523864	1539.75	770.88	1539.75	770.883	2	12	9.1.1.2046.2	45.0851	0.535448	17.9629	0.53381	18.66	0.684202	16.7813	80.71	8.72	50.73	7.28	45.09	6.86	58.33	7.49
6	36.1	36.1	33.9869	30.1961	28.6275	gi|157359341	unnamed protein product [Vitis vinifera]	0	auto - shared MS/MS	0.0705811	15	LLSVFR	iTRAQ4plex@N-term		-0.00340911	877.547	439.781	877.551	439.783	2	10	9.1.1.2326.2	74.2982	0.77815	1.43566	0.835756	1.45282	0.669734	1.52744	9997.2	97.31	9131.92	96.37	8744.28	94.31	7072.31	83.25
6	36.1	36.1	33.9869	30.1961	28.6275	gi|157359341	unnamed protein product [Vitis vinifera]	0	auto - shared MS/MS	0.0392533	8.64198	ILPIYK	iTRAQ4plex@N-term; iTRAQ4plex(K)@6		-0.020052	1033.66	517.836	1033.68	517.846	2	10	12.1.1.2177.3	64.7626	0.655586	1.38784	0.547904	1.53124	0.580418	1.46137	11802.3	105.57	9082.77	96.38	6767.66	84.11	7235.85	83.62
6	36.1	36.1	33.9869	30.1961	28.6275	gi|157359341	unnamed protein product [Vitis vinifera]	0	auto - shared MS/MS	0.034937	7.72947	TLTSLK	iTRAQ4plex@N-term; iTRAQ4plex(K)@6		0.00358394	949.609	475.812	949.605	475.81	2	9	13.1.1.2123.3	51.0201	1.03229	12.5842	1.06192	12.9033	0.823484	13.6245	112.24	10.34	136.01	11.66	124.74	11.27	97.63	9.8
6	36.1	36.1	33.9869	30.1961	28.6275	gi|157359341	unnamed protein product [Vitis vinifera]	0	auto - low confidence	0.00195433	0.44899	EVEDLEK	iTRAQ4plex@N-term; Oxidation(D)@4; iTRAQ4plex(K)@7	cleaved D-E@N-term	0.00828019	1164.62	583.317	1164.61	583.313	2	12	12.1.1.2145.2	61.3847	1.03804	1.28901	1.15108	1.30031	1.31681	1.24087	10688.4	100.95	13024.1	114.25	12876.2	115.08	14866.8	119.65
6	36.1	36.1	33.9869	30.1961	28.6275	gi|157359341	unnamed protein product [Vitis vinifera]	1	auto	0	99	AAGASSIQFDEPTLVMDLDSHK	iTRAQ4plex@N-term; Oxidation(M)@16; iTRAQ4plex(K)@22		-0.00118149	2635.3	879.442	2635.3	879.442	3	21	13.1.1.2397.2	79.6888	0.540073	2.72249	0.574957	2.74982	0.536114	2.75727	3495.89	57.38	2216.31	48.14	2103.58	46.41	1979.68	43.86
6	36.1	36.1	33.9869	30.1961	28.6275	gi|157359341	unnamed protein product [Vitis vinifera]	1	auto	0	99	AAGASSIQFDEPTLVMDLDSHK	iTRAQ4plex@N-term; iTRAQ4plex(K)@22		-0.0128883	2619.3	874.106	2619.31	874.11	3	22	13.1.1.2405.3	80.5712	0.886048	2.28184	0.81692	2.42795	0.980538	2.25869	3680.78	59.13	3828.4	62.04	3146.92	57.29	3812.28	60.53
6	36.1	36.1	33.9869	30.1961	28.6275	gi|157359341	unnamed protein product [Vitis vinifera]	1	auto	0	99	ALGVDTVPVFVGPVSYLLLSK	iTRAQ4plex@N-term; iTRAQ4plex(K)@21	cleaved K-P@C-term	0.00874385	2461.45	821.491	2461.44	821.489	3	23	4.1.1.2483.3	88.2814	0.856172	3.12609	0.950352	3.14446	0.987575	3.06106	2001.91	43.59	2011.99	45.13	1991.11	45.17	2088.31	44.93
6	36.1	36.1	33.9869	30.1961	28.6275	gi|157359341	unnamed protein product [Vitis vinifera]	1	auto	0	99	ALGVDTVPVFVGPVSYLLLSK	iTRAQ4plex@N-term; iTRAQ4plex(K)@21	cleaved K-P@C-term	-0.0293395	2461.41	821.479	2461.44	821.489	3	19	4.1.1.2492.2	89.184	0.994318	4.85803	1.14749	4.84255	1.14985	4.7719	768.6	27.06	897.11	30.03	923.03	30.69	933.52	30.07
6	36.1	36.1	33.9869	30.1961	28.6275	gi|157359341	unnamed protein product [Vitis vinifera]	1	auto	0	99	ALGVDTVPVFVGPVSYLLLSKPAK	iTRAQ4plex@N-term; iTRAQ4plex(K)@21; iTRAQ4plex(K)@24		-0.00349567	2901.73	726.439	2901.73	726.44	4	21	12.1.1.2396.2	87.6446	0.685182	9.01552	0.699891	9.29507	0.814587	8.69215	272.99	16.06	219.57	15	199.96	14.39	234.89	15.03
6	36.1	36.1	33.9869	30.1961	28.6275	gi|157359341	unnamed protein product [Vitis vinifera]	1	auto	0	99	ALGVDTVPVFVGPVSYLLLSKPAK	iTRAQ4plex@N-term; iTRAQ4plex(K)@21; iTRAQ4plex(K)@24		-1.07733	2900.65	726.171	2901.73	726.44	4	21	12.1.1.2403.2	88.3799	0.798691	5.36772	0.852233	5.45437	0.82963	5.39872	704.83	25.85	660.82	25.9	628.65	25.38	617.66	24.47
6	36.1	36.1	33.9869	30.1961	28.6275	gi|157359341	unnamed protein product [Vitis vinifera]	1	auto	0	99	ALGVDTVPVFVGPVSYLLLSKPAK	iTRAQ4plex@N-term; iTRAQ4plex(K)@21; iTRAQ4plex(K)@24		-1.07855	2900.65	726.17	2901.73	726.44	4	21	12.1.1.2403.3	88.4226	0.810298	5.2073	0.839614	5.33791	0.829517	5.26115	742.6	26.53	706.35	26.76	652.53	25.88	650.67	25.13
6	36.1	36.1	33.9869	30.1961	28.6275	gi|157359341	unnamed protein product [Vitis vinifera]	1	auto	0	99	ALGVDTVPVFVGPVSYLLLSKPAK	iTRAQ4plex@N-term; iTRAQ4plex(K)@21; iTRAQ4plex(K)@24		0.0133478	2901.74	726.443	2901.73	726.44	4	25	12.1.1.2425.2	90.69	0.954288	8.30711	1.04164	8.39742	1.03071	8.29245	268.03	15.97	300.25	17.38	292.19	17.29	291.81	16.83
6	36.1	36.1	33.9869	30.1961	28.6275	gi|157359341	unnamed protein product [Vitis vinifera]	1	auto	0	99	ALGVDTVPVFVGPVSYLLLSKPAK	iTRAQ4plex@N-term; iTRAQ4plex(K)@21; iTRAQ4plex(K)@24		0.0148125	2901.75	726.444	2901.73	726.44	4	25	12.1.1.2426.2	90.795	0.803334	8.68853	0.798348	9.03733	0.924491	8.49862	267.94	15.94	252.67	16	223.87	15.23	261.65	15.88
6	36.1	36.1	33.9869	30.1961	28.6275	gi|157359341	unnamed protein product [Vitis vinifera]	1	auto	0	99	ALGVDTVPVFVGPVSYLLLSKPAK	iTRAQ4plex@N-term; iTRAQ4plex(K)@21; iTRAQ4plex(K)@24		-0.00788962	2901.72	726.438	2901.73	726.44	4	22	12.1.1.2441.2	92.3696	0.956658	6.7295	1.00502	6.87547	1.00153	6.76888	407.75	19.7	457.9	21.45	428.88	20.98	431.36	20.45
6	36.1	36.1	33.9869	30.1961	28.6275	gi|157359341	unnamed protein product [Vitis vinifera]	1	auto	0	99	ALGVDTVPVFVGPVSYLLLSKPAK	iTRAQ4plex@N-term; iTRAQ4plex(K)@21; iTRAQ4plex(K)@24		-0.0130159	2901.72	726.437	2901.73	726.44	4	22	12.1.1.2455.2	93.8395	0.731645	11.9407	0.860186	11.7793	0.892648	11.4715	150.06	11.92	128.88	11.49	135.09	11.75	141.49	11.71
6	36.1	36.1	33.9869	30.1961	28.6275	gi|157359341	unnamed protein product [Vitis vinifera]	1	auto	0	99	ALGVDTVPVFVGPVSYLLLSKPAK	iTRAQ4plex@N-term; iTRAQ4plex(K)@21; iTRAQ4plex(K)@24		0.00285116	2901.73	726.441	2901.73	726.44	4	21	12.1.1.2456.2	93.9445	0.809403	12.1029	1.04624	11.6415	0.956651	11.7701	138.17	11.45	131.28	11.58	151.29	12.37	139.62	11.67
6	36.1	36.1	33.9869	30.1961	28.6275	gi|157359341	unnamed protein product [Vitis vinifera]	1	auto	0	99	ALGVDTVPVFVGPVSYLLLSKPAK	iTRAQ4plex@N-term; iTRAQ4plex(K)@21; iTRAQ4plex(K)@24		-0.0728225	2901.66	726.422	2901.73	726.44	4	20	12.1.1.2486.3	97.1357	1.09446	15.585	1.01481	16.4457	0.943525	16.4697	71.22	8.25	91.5	9.54	75.64	8.83	70.98	8.31
6	36.1	36.1	33.9869	30.1961	28.6275	gi|157359341	unnamed protein product [Vitis vinifera]	1	auto	0	99	ALGVDTVPVFVGPVSYLLLSKPAK	iTRAQ4plex@N-term; iTRAQ4plex(K)@21; iTRAQ4plex(K)@24		-0.0955246	2901.64	726.416	2901.73	726.44	4	19	12.1.1.2395.3	87.5824	0.727585	9.57975	0.805167	9.6144	0.759577	9.60987	233.57	14.87	199.49	14.28	196.82	14.18	187.4	13.49
6	36.1	36.1	33.9869	30.1961	28.6275	gi|157359341	unnamed protein product [Vitis vinifera]	1	auto	0	99	ALGVDTVPVFVGPVSYLLLSKPAK	iTRAQ4plex@N-term; iTRAQ4plex(K)@21; iTRAQ4plex(K)@24		0.0101744	2901.74	726.443	2901.73	726.44	4	18	12.1.1.2397.2	87.7496	0.915449	6.18948	0.914482	6.41053	0.864267	6.4	492.37	21.63	529.11	23.07	471.23	22	449.49	20.92
6	36.1	36.1	33.9869	30.1961	28.6275	gi|157359341	unnamed protein product [Vitis vinifera]	1	auto	0	99	ALGVDTVPVFVGPVSYLLLSKPAK	iTRAQ4plex@N-term; iTRAQ4plex(K)@21; iTRAQ4plex(K)@24		0.00919798	2901.74	726.442	2901.73	726.44	4	18	12.1.1.2397.3	87.7924	0.764885	6.28017	0.955417	6.08369	0.829311	6.24001	529.06	22.38	475.03	22.05	529.01	23.13	463.45	21.26
6	36.1	36.1	33.9869	30.1961	28.6275	gi|157359341	unnamed protein product [Vitis vinifera]	1	auto	0	99	ALGVDTVPVFVGPVSYLLLSKPAK	iTRAQ4plex@N-term; iTRAQ4plex(K)@21; iTRAQ4plex(K)@24		-0.0015428	2901.73	726.44	2901.73	726.44	4	17	12.1.1.2452.3	93.5673	0.90535	7.84789	0.939701	8.04267	0.91177	7.96877	308.3	17.12	327.65	18.17	303.2	17.64	296.92	16.97
6	36.1	36.1	33.9869	30.1961	28.6275	gi|157359341	unnamed protein product [Vitis vinifera]	1	auto	0	99	ALGVDTVPVFVGPVSYLLLSKPAK	iTRAQ4plex@N-term; iTRAQ4plex(K)@21; iTRAQ4plex(K)@24		-0.00593675	2901.73	726.438	2901.73	726.44	4	15	12.1.1.2473.2	95.7285	0.746645	12.0071	0.952449	11.5782	1.00771	11.2381	146.84	11.79	128.7	11.49	146.37	12.21	156.3	12.29
6	36.1	36.1	33.9869	30.1961	28.6275	gi|157359341	unnamed protein product [Vitis vinifera]	1	auto	0	99	ALGVDTVPVFVGPVSYLLLSKPAK	iTRAQ4plex@N-term; iTRAQ4plex(K)@21; iTRAQ4plex(K)@24		-0.0315681	2901.7	726.432	2901.73	726.44	4	14	12.1.1.2485.3	97.0306	0.969785	15.1478	0.923673	15.9204	1.01905	15.2202	79.84	8.72	90.89	9.54	77.18	8.94	85.94	9.11
6	36.1	36.1	33.9869	30.1961	28.6275	gi|157359341	unnamed protein product [Vitis vinifera]	1	auto	0	99	ALGVDTVPVFVGPVSYLLLSKPAK	iTRAQ4plex@N-term; iTRAQ4plex(K)@21; iTRAQ4plex(K)@24		-0.0591524	2901.67	726.425	2901.73	726.44	4	16	12.1.1.2494.2	97.933	0.859597	11.9414	0.988441	11.8769	0.880071	12.0782	136.94	11.4	138.18	11.83	141.66	12	127.3	11.14
6	36.1	36.1	33.9869	30.1961	28.6275	gi|157359341	unnamed protein product [Vitis vinifera]	1	auto	0	99	ALGVDTVPVFVGPVSYLLLSKPAK	iTRAQ4plex@N-term; iTRAQ4plex(K)@21; iTRAQ4plex(K)@24		-0.0735548	2901.66	726.422	2901.73	726.44	4	16	12.1.1.2515.3	100.18	1.04412	12.3197	0.911265	13.2369	0.853516	13.2134	116.41	10.54	142.68	11.92	111.02	10.72	104.95	10.1
6	36.1	36.1	33.9869	30.1961	28.6275	gi|157359341	unnamed protein product [Vitis vinifera]	1	auto	0	99	ALGVDTVPVFVGPVSYLLLSKPAK	iTRAQ4plex@N-term; iTRAQ4plex(K)@21; iTRAQ4plex(K)@24		-0.0574437	2901.67	726.426	2901.73	726.44	4	16	12.1.1.2516.2	100.243	1.14132	16.5796	1.0227	17.6296	0.845326	18.2403	61.72	7.68	82.69	9.06	66.06	8.25	55.11	7.35
6	36.1	36.1	33.9869	30.1961	28.6275	gi|157359341	unnamed protein product [Vitis vinifera]	1	auto	0	98	ALGVDTVPVFVGPVSYLLLSKPAK	iTRAQ4plex@N-term; iTRAQ4plex(K)@21; iTRAQ4plex(K)@24		1.07742	2902.81	726.709	2901.73	726.44	4	15	12.1.1.2652.3	114.369	1.26691	17.8153	1.10825	19.004	0.866881	19.9363	51.11	7	76.01	8.66	59.28	7.81	46.8	6.78
6	36.1	36.1	33.9869	30.1961	28.6275	gi|157359341	unnamed protein product [Vitis vinifera]	1	auto	0	96	ALGVDTVPVFVGPVSYLLLSKPAK	iTRAQ4plex@N-term; iTRAQ4plex(K)@21; iTRAQ4plex(K)@24		1.98111	2903.71	726.935	2901.73	726.44	4	14	12.1.1.2648.2	113.907	0.695184	19.1683	1.0479	17.5396	0.798011	18.7179	60.29	7.55	49.2	7.14	66.12	8.12	50.82	7.07
6	36.1	36.1	33.9869	30.1961	28.6275	gi|157359341	unnamed protein product [Vitis vinifera]	1	auto	0	89	ALGVDTVPVFVGPVSYLLLSKPAK	iTRAQ4plex@N-term; iTRAQ4plex(K)@21; iTRAQ4plex(K)@24		-0.137023	2901.59	726.406	2901.73	726.44	4	13	12.1.1.2661.2	115.27	1.33802	15.1905	1.03756	16.782	1.33678	15.4398	68.71	8.12	107.92	10.3	74.61	8.89	97.02	9.64
6	36.1	36.1	33.9869	30.1961	28.6275	gi|157359341	unnamed protein product [Vitis vinifera]	1	auto	0	67	ALGVDTVPVFVGPVSYLLLSKPAK	iTRAQ4plex@N-term; iTRAQ4plex(K)@21; iTRAQ4plex(K)@24		-0.087469	2901.64	726.418	2901.73	726.44	4	12	12.1.1.2584.2	107.367	1.26716	20.7852	1.02321	22.7	1.04053	22.1545	37.54	6	55.84	7.42	40.2	6.48	41.26	6.33
6	36.1	36.1	33.9869	30.1961	28.6275	gi|157359341	unnamed protein product [Vitis vinifera]	1	auto	0	64	ALGVDTVPVFVGPVSYLLLSKPAK	iTRAQ4plex@N-term; iTRAQ4plex(K)@21; iTRAQ4plex(K)@24		-0.065011	2901.67	726.424	2901.73	726.44	4	12	12.1.1.2547.3	103.528	1.04887	19.3479	1.05738	19.9172	0.707528	22.0036	47.18	6.71	58.09	7.62	52.21	7.28	35.26	5.92
6	36.1	36.1	33.9869	30.1961	28.6275	gi|157359341	unnamed protein product [Vitis vinifera]	1	auto	0	56	ALGVDTVPVFVGPVSYLLLSKPAK	iTRAQ4plex@N-term; iTRAQ4plex(K)@21; iTRAQ4plex(K)@24		-0.07624	2901.65	726.421	2901.73	726.44	4	12	12.1.1.2513.2	99.9275	0.692342	13.177	1.07257	11.9845	0.955666	12.2235	127.99	11	104.02	10.39	143.67	12	129.2	11.23
6	36.1	36.1	33.9869	30.1961	28.6275	gi|157359341	unnamed protein product [Vitis vinifera]	1	auto	0	21	ALGVDTVPVFVGPVSYLLLSKPAK	iTRAQ4plex@N-term; iTRAQ4plex(K)@21; iTRAQ4plex(K)@24		-0.0811222	2901.65	726.42	2901.73	726.44	4	11	12.1.1.2520.3	100.705	1.19326	18.4108	1.0096	19.8937	1.01342	19.4831	49.11	6.86	68.79	8.25	51.89	7.35	52.57	7.14
6	36.1	36.1	33.9869	30.1961	28.6275	gi|157359341	unnamed protein product [Vitis vinifera]	1	auto	0	3	ALGVDTVPVFVGPVSYLLLSKPAK	iTRAQ4plex@N-term; iTRAQ4plex(K)@21; iTRAQ4plex(K)@24		-0.0838074	2901.65	726.419	2901.73	726.44	4	10	12.1.1.2653.3	114.474	0.973922	16.8651	0.770609	18.73	0.744755	18.4762	64.08	7.81	73.26	8.54	51.68	7.35	50.41	7
6	36.1	36.1	33.9869	30.1961	28.6275	gi|157359341	unnamed protein product [Vitis vinifera]	0	auto - low confidence	0	0	ALGVDTVPVFVGPVSYLLLSKPAK	iTRAQ4plex@N-term; iTRAQ4plex(K)@21; iTRAQ4plex(K)@24		-0.0593965	2901.67	726.425	2901.73	726.44	4	9	12.1.1.2566.3	105.521	1.40051	21.6859	1.45395	22.1934	1.49863	21.7601	33.26	5.66	54.68	7.35	50.61	7.21	52.65	7.14
6	36.1	36.1	33.9869	30.1961	28.6275	gi|157359341	unnamed protein product [Vitis vinifera]	0	auto - low confidence	0	0	ALGVDTVPVFVGPVSYLLLSKPAK	iTRAQ4plex@N-term; iTRAQ4plex(K)@21; iTRAQ4plex(K)@24		-0.0830751	2901.65	726.419	2901.73	726.44	4	9	12.1.1.2629.3	111.957	1.38142	29.7235					17.68	4.12	28.67	5.29	15.72	4.12	20.84	4.47
6	36.1	36.1	33.9869	30.1961	28.6275	gi|157359341	unnamed protein product [Vitis vinifera]	0	auto - no iTRAQ	0	99	ASHIVGYPR	Protein Terminal Acetyl@N-term	cleaved M-A@N-term	-0.00166903	1040.54	521.277	1040.54	521.277	2	14	2.1.1.2052.2	52.5012	0.912472	24.7399					30.51	5.39	32.68	5.66	1.02	1.73	4.24	2
6	36.1	36.1	33.9869	30.1961	28.6275	gi|157359341	unnamed protein product [Vitis vinifera]	0	auto - no iTRAQ	0	99	ASHIVGYPR	Protein Terminal Acetyl@N-term	cleaved M-A@N-term	-0.00447649	1040.54	521.275	1040.54	521.277	2	14	2.1.1.2054.2	52.7099	0.581195	9.24901	0.132852	18.4523	0.00369616	155.962	284.31	16.37	193.97	14.04	39.53	6.93	1.11	1.73
6	36.1	36.1	33.9869	30.1961	28.6275	gi|157359341	unnamed protein product [Vitis vinifera]	0	no quant - weak signal	0	99	ASHIVGYPR	Protein Terminal Acetyl@N-term	cleaved M-A@N-term	-0.00542756	1040.53	521.275	1040.54	521.277	2	14	3.1.1.1917.2	52.0178							13.9	3.61	4.4	2.24	3.81	2	5.22	2.24
6	36.1	36.1	33.9869	30.1961	28.6275	gi|157359341	unnamed protein product [Vitis vinifera]	0	auto - no iTRAQ	0	99	ASHIVGYPR	Protein Terminal Acetyl@N-term	cleaved M-A@N-term	0.000919665	1040.54	521.278	1040.54	521.277	2	14	3.1.1.1918.2	52.1225	0.734086	17.8829			0.0768701	43.7851	65.52	7.87	56.46	7.48	0.54	2	5.32	2.24
6	36.1	36.1	33.9869	30.1961	28.6275	gi|157359341	unnamed protein product [Vitis vinifera]	0	auto - no iTRAQ	0	99	ASHIVGYPR	Protein Terminal Acetyl@N-term	cleaved M-A@N-term	-0.00579374	1040.53	521.274	1040.54	521.277	2	14	3.1.1.1919.2	52.2272	0.636369	10.9263	0.0789321	31.1043	0		191.75	13.45	143.24	12	15.84	4.8	0	0.93
6	36.1	36.1	33.9869	30.1961	28.6275	gi|157359341	unnamed protein product [Vitis vinifera]	0	no quant - weak signal	0	99	ASHIVGYPR	Protein Terminal Acetyl@N-term	cleaved M-A@N-term	0.000455292	1040.54	521.278	1040.54	521.277	2	14	4.1.1.2141.3	52.5128							5.86	2.45	27.74	5.1	1.42	1.73	3.15	1.73
6	36.1	36.1	33.9869	30.1961	28.6275	gi|157359341	unnamed protein product [Vitis vinifera]	0	auto - no iTRAQ	0	99	ASHIVGYPR	Protein Terminal Acetyl@N-term	cleaved M-A@N-term	0.00199801	1040.54	521.278	1040.54	521.277	2	14	15.1.1.1369.3	31.2374	0.922414	6.25	0.429825	8.37673	0.177838	11.6354	477.57	21.31	517.11	22.63	214.83	15.23	89.71	9.64
6	36.1	36.1	33.9869	30.1961	28.6275	gi|157359341	unnamed protein product [Vitis vinifera]	0	auto - no iTRAQ	0	99	ASHIVGYPR	Protein Terminal Acetyl@N-term	cleaved M-A@N-term	0.0017539	1040.54	521.278	1040.54	521.277	2	14	15.1.1.1370.2	31.2998	1.28839	7.34668	0.601071	9.5084	0.362423	10.9748	297.11	16.88	449.35	20.93	186.9	14.25	113.74	10.68
6	36.1	36.1	33.9869	30.1961	28.6275	gi|157359341	unnamed protein product [Vitis vinifera]	0	auto - no iTRAQ	0	99	ASHIVGYPR	Protein Terminal Acetyl@N-term	cleaved M-A@N-term	0.00297446	1040.54	521.279	1040.54	521.277	2	14	15.1.1.1371.3	31.4477	0.784302	7.8153	0.450252	9.86166	0.490615	9.18081	333.54	17.78	307.08	17.55	157.17	13.04	172.85	12.92
6	36.1	36.1	33.9869	30.1961	28.6275	gi|157359341	unnamed protein product [Vitis vinifera]	0	no quant - weak signal	0	3	ASHIVGYPR	Protein Terminal Acetyl@N-term; Cation:K@C-term	cleaved M-A@N-term	-0.000171266	1078.5	540.255	1078.5	540.255	2	11	3.1.1.1920.2	52.332							3.07	1.73	7.26	2.65	3.75	2	3.06	1.73
6	36.1	36.1	33.9869	30.1961	28.6275	gi|157359341	unnamed protein product [Vitis vinifera]	0	no quant - weak signal	0	0	ASHIVGYPR	No iTRAQ4plex@N-term; Phospho(S)@2	cleaved M-A@N-term	0.00508267	1078.5	540.258	1078.5	540.255	2	8	2.1.1.2056.3	52.9613							11.74	3.32	4.57	2.24	2.76	1.73	4.19	2
6	36.1	36.1	33.9869	30.1961	28.6275	gi|157359341	unnamed protein product [Vitis vinifera]	0	no quant - weak signal	0	0	ASRK	No iTRAQ4plex@N-term; iTRAQ4plex(K)@4	cleaved Q-A@N-term; missed R-K@3	0.0209143	604.399	605.406	604.378	605.385	1	4	3.1.1.2476.3	110.278							0	0.07	3.16	1.73	2.92	1.73	3.1	1.73
6	36.1	36.1	33.9869	30.1961	28.6275	gi|157359341	unnamed protein product [Vitis vinifera]	1	auto	0	98	FALESFWDK	iTRAQ4plex@N-term; iTRAQ4plex(K)@9		-0.00657305	1429.74	715.878	1429.75	715.882	2	15	10.1.1.2393.3	82.0407	0.5654	2.20164	0.584714	2.25501	0.679929	2.09928	5178.98	69.86	3437.32	59.81	3169.23	57.27	3719.53	59.83
6	36.1	36.1	33.9869	30.1961	28.6275	gi|157359341	unnamed protein product [Vitis vinifera]	1	auto	0	94	FALESFWDK	iTRAQ4plex@N-term; iTRAQ4plex(K)@9		-0.00824937	1429.74	715.877	1429.75	715.882	2	15	11.1.1.2294.3	81.9503	0.883896	1.67606	0.929066	1.71347	1.01639	1.64358	6842.87	80.62	7100.02	84.64	6653.51	82.78	7346.48	84.19
6	36.1	36.1	33.9869	30.1961	28.6275	gi|157359341	unnamed protein product [Vitis vinifera]	1	auto	0	69	FALESFWDK	iTRAQ4plex@N-term; iTRAQ4plex(K)@9		-0.00824937	1429.74	715.877	1429.75	715.882	2	16	11.1.1.2293.2	81.8022	0.841516	1.29272	0.916149	1.30745	0.97149	1.26495	11813.4	105.87	11669.6	108.72	11326.8	107.83	12122.5	108.22
6	36.1	36.1	33.9869	30.1961	28.6275	gi|157359341	unnamed protein product [Vitis vinifera]	0	auto - shared MS/MS	0	99	GMLTGPVTILNWSFVR	iTRAQ4plex@N-term; Oxidation(M)@2		-0.0101112	1950.04	976.028	1950.05	976.033	2	22	3.1.1.2225.2	84.3162	0.625706	1.63573	0.777362	1.57747	0.735521	1.57814	8806.95	91.16	6468.69	81.93	7164.98	85.29	6842.28	81.51
6	36.1	36.1	33.9869	30.1961	28.6275	gi|157359341	unnamed protein product [Vitis vinifera]	0	auto - shared MS/MS	0	99	GMLTGPVTILNWSFVR	iTRAQ4plex@N-term		-0.00945955	1934.05	968.031	1934.06	968.036	2	24	3.1.1.2241.2	85.9969	0.92506	1.50936	0.932424	1.56207	1.04459	1.48813	8236.96	88.49	8944.52	94.83	8037.97	91.15	9088.53	93.59
6	36.1	36.1	33.9869	30.1961	28.6275	gi|157359341	unnamed protein product [Vitis vinifera]	0	auto - shared MS/MS	0	21	GNASVPAMEMTK	iTRAQ4plex@N-term; Deamidated(N)@2; Oxidation(M)@8; iTRAQ4plex(K)@12		0.000986348	1539.75	770.884	1539.75	770.883	2	11	9.1.1.2045.3	45.024	0.646802	18.3011	0.763101	17.9523	0.736136	17.8496	68.83	8.06	52.26	7.35	54.97	7.48	53.52	7.21
6	36.1	36.1	33.9869	30.1961	28.6275	gi|157359341	unnamed protein product [Vitis vinifera]	0	auto - shared MS/MS	0	20	GNASVPAMEMTK	iTRAQ4plex@N-term; Deamidated(N)@2; Oxidation(M)@8; iTRAQ4plex(K)@12		0.00501428	1539.76	770.886	1539.75	770.883	2	11	9.1.1.2047.2	45.189	0.457644	17.7732	0.547066	17.1436	0.526283	17.0393	92.57	9.33	49.73	7.28	53	7.35	51.46	7.07
6	36.1	36.1	33.9869	30.1961	28.6275	gi|157359341	unnamed protein product [Vitis vinifera]	0	auto - low confidence	0	0	GNASVPAMEMTK	iTRAQ4plex@N-term; Oxidation(M)@8; iTRAQ4plex(K)@12		-0.031702	1538.74	770.375	1538.77	770.391	2	7	12.1.1.2071.2	53.6446	0.488503	3.80334	0.489604	3.91115	0.398295	4.12577	1920.29	42.5	1101.17	34.06	983.96	31.73	807.89	28.13
6	36.1	36.1	33.9869	30.1961	28.6275	gi|157359341	unnamed protein product [Vitis vinifera]	1	auto	0	99	GVTGFGFDLVR	iTRAQ4plex@N-term		-0.0257569	1310.68	656.35	1310.71	656.363	2	20	6.1.1.2319.2	79.0181	0.794945	1.21032	0.831075	1.23893	0.917804	1.18233	13895.3	114.75	12966.6	114.73	12085.8	111.62	13470.9	113.98
6	36.1	36.1	33.9869	30.1961	28.6275	gi|157359341	unnamed protein product [Vitis vinifera]	0	auto - low confidence	0	0	GVTGFGFDLVR	No iTRAQ4plex@N-term		0.0182033	1166.63	584.321	1166.61	584.311	2	8	6.1.1.2218.2	68.4848	1.06015	1.81867	0.881648	1.98367	0.906501	1.92569	5297.28	71.08	6592.37	80.93	4887.81	71.41	5072.26	70.06
6	36.1	36.1	33.9869	30.1961	28.6275	gi|157359341	unnamed protein product [Vitis vinifera]	0	no quant - weak signal	0	0	GYPR	No iTRAQ4plex@N-term	cleaved V-G@N-term	-0.00478213	491.244	492.252	491.249	492.257	1	4	3.1.1.1923.2	52.6456							0	0.58	27.04	5	2.56	2	3.09	1.73
6	36.1	36.1	33.9869	30.1961	28.6275	gi|157359341	unnamed protein product [Vitis vinifera]	0	auto - shared MS/MS	0	8.64198	ILPIYK	iTRAQ4plex@N-term; iTRAQ4plex(K)@6		0.0097292	1033.69	517.851	1033.68	517.846	2	10	12.1.1.2173.2	64.3035	0.788095	1.9818	0.780717	2.06238	0.864475	1.96209	5204.03	70.22	4814.36	69.88	4252.06	66.32	4751.96	67.69
6	36.1	36.1	33.9869	30.1961	28.6275	gi|157359341	unnamed protein product [Vitis vinifera]	1	auto	0	5.18519	ILPIYK	iTRAQ4plex@N-term; iTRAQ4plex(K)@6		0.00216183	1033.68	517.847	1033.68	517.846	2	10	12.1.1.2174.2	64.4076	0.770933	1.69385	0.709638	1.80457	0.778388	1.71554	7205.18	82.61	6520.51	81.3	5351.16	74.57	5924.09	75.6
6	36.1	36.1	33.9869	30.1961	28.6275	gi|157359341	unnamed protein product [Vitis vinifera]	0	auto - low confidence	0	0	ILPIYK	iTRAQ4plex@N-term; iTRAQ4plex(K)@6		0.0109497	1033.69	517.852	1033.68	517.846	2	9	12.1.1.2172.2	64.199	0.863281	2.45097	0.892774	2.51682	0.95833	2.4239	3239.23	55.45	3282.57	57.58	3026.56	55.84	3278.97	56.27
6	36.1	36.1	33.9869	30.1961	28.6275	gi|157359341	unnamed protein product [Vitis vinifera]	0	auto - no iTRAQ	0	99	IPSTEEIADR	No iTRAQ4plex@N-term		-0.00116824	1129.56	565.788	1129.56	565.788	2	15	4.1.1.2080.2	46.1325			4.63319	38.9037			7.48	2.65	2.67	2	36.27	5.83	7.97	3
[truncated: 23,499 more rows]

## Sheet: Protein Summary
N	Unused	Total	%Cov	%Cov(50)	%Cov(95)	Accession	Name	Seq description	Species	115:114	PVal 115:114	EF 115:114	116:114	PVal 116:114	EF 116:114	117:114	PVal 117:114	EF 117:114
[truncated: 626 more rows]
