# Supplementary material for: iTRAQ-based protein profiling provides insights into the central metabolism changes driving grape berry development and ripening
Source: BMC Plant Biol. 2013 Oct 24;13:167. doi: 10.1186/1471-2229-13-167 (PMC4016569; doi:10.1186/1471-2229-13-167)
Supplement: Additional file 4 — Processed output file (Additional file 3), including the protein description annotation by Blast2GO v2.4.0 application[43]. [file 1471-2229-13-167-S4.xls]

## Sheet: Proteins identified
sequencename	seq description	114:114	115:114	116:114	117:114	115:114	116:114	117:114	PVal 115:114	PVal 116:114	PVal 117:114
gi|124702525	aquaporin PIP2-3	0	1.26934	1.28331	1.32978	2.41052	2.43396	2.51365	2.31369e-06	1.8181e-05	1.45931e-05
gi|145356298	ammonium transporter	0	-0.601728	-0.835503	-1.4759	0.658964	0.560388	0.35951	0.0127345	0.0185702	0.0150308
gi|147766833	vacuolar ATP synthase subunit f	0	0.796904	1.64682	1.54245	1.73737	3.13142	2.91289	0.0207411	0.000184996	0.00586415
gi|147772866	porin-like protein	0	0.250566	0.575926	0.665298	1.18967	1.49063	1.5859	0.0574616	0.00286909	0.000974883
gi|147800093	vacuolar atpases	0	0.351242	0.78917	0.912552	1.27566	1.72808	1.88237	0.0564672	0.0106421	0.00722698
gi|147803508	xanthine uracil permease family protein	0	-2.71161	-1.20219	-3.31183	0.152659	0.434614	0.100702
gi|147826617	vacuolar membrane atpase subunit g	0	0.377855	0.73639	0.618053	1.29941	1.666	1.5348	0.00295188	0.000298918	0.000484981
gi|147855950	Developmentally regulates plasma membrane polypeptide DREPP	0	0.199788	0.325909	0.121254	1.14853	1.25345	1.08768	0.0478277	0.00877853	0.133846
gi|147866282	vacuolar atpase subunit dva41	0	0.332198	0.187887	0.621274	1.25893	1.13909	1.53823	0.0510383	0.031258	0.00633688
gi|157329774	plastid soluble inorganic pyrophosphatase	0	-0.804714	-0.55725	-0.657283	0.572476	0.679596	0.634071
gi|157337397	Calcium-transporting ATPase 4, endoplasmic reticulum-type	0	-0.924749	-1.72224	-1.56908	0.526772	0.303079	0.337023
gi|157337737	dicarboxylate tricarboxylate carrier	0	-0.321258	-0.607894	-0.177271	0.800372	0.656154	0.884374	0.255152	0.0920846	0.361366
gi|157338877	h+-transporting atp synthase beta chain-like protein	0	0.000123823	-0.106344	0.210905	1.00009	0.928939	1.15741	0.999339	0.52355	0.454869
gi|157339854	plasma membrane h+-atpase	0	-0.43271	-0.989653	-0.896916	0.740869	0.503599	0.537033	0.000111379	6.45223e-06	0.000101888
gi|157341175	vacuolar h+-atpase subunit c	0	0.498606	0.685332	0.88468	1.41285	1.60807	1.84636	9.60053e-08	2.52188e-09	2.0339e-11
gi|157343637	h+-transporting atp synthase beta chain-like protein	0	0.366647	0.44689	0.291189	1.28935	1.3631	1.22365	0.411296	0.390399	0.405824
gi|157348112	soluble inorganic pyrophosphatase	0	0.256514	0.456515	0.466239	1.19459	1.37222	1.3815	0.000291257	1.20304e-08	4.95703e-07
gi|157350923	voltage-dependent anion channel	0	0.00527674	0.388058	0.295392	1.00366	1.30863	1.22722	0.91854	1.68357e-07	1.02652e-05
gi|157351469	vacuolar h+-atpase catalytic subunit	0	0.420068	0.392774	0.583243	1.33799	1.31292	1.49821	0.20029	0.172128	0.189988
gi|157357659	h+-transporting atp synthase-like protein	0	-0.653468	-0.746075	-0.850247	0.63575	0.596223	0.55469	0.00413337	0.0148641	0.0215466
gi|157358208	vacuolar atpases	0	0.338761	0.42054	0.56431	1.26467	1.33843	1.47868	0.0104571	0.00435588	0.0076304
gi|15982954	vacuolar h+-atpase catalytic subunit	0	0.458987	0.247354	0.75201	1.37458	1.18703	1.68414	0.119168	0.165247	0.0534218
gi|416664	plasma membrane h+-atpase	0	-1.46067	-1.5189	-1.36343	0.363324	0.348952	0.388657	0.0198419	0.0167923	0.0118465
gi|63334145	hexose transporter	0	0.546131	0.391501	0.297513	1.46016	1.31176	1.22902	0.0984168	0.100524	0.175284
gi|6715512	vacuolar atpase b subunit	0	0.271675	0.589485	0.648622	1.20721	1.50471	1.56767	0.00216383	4.84394e-08	1.60839e-08
gi|7378771	plasma membrane h+ atpase	0	-1.50202	-1.89229	-1.98963	0.35306	0.269379	0.251803	3.42287e-05	0.00027484	1.54851e-05
gi|7739779	vacuolar H+-translocating inorganic pyrophosphatase	0	-0.0962058	-0.611707	-0.382615	0.93549	0.654422	0.767046	0.804926	0.39311	0.000257757
gi|8071620	putative aquaporin PIP2-1	0	0.463109	0.380335	0.803725	1.37851	1.30164	1.7456	9.52979e-07	0.00122463	5.54421e-09
gi|8071626	putative aquaporin PIP1-3	0	-0.481424	-0.686297	-0.386225	0.71627	0.621447	0.765129	0.000153709	6.30489e-05	0.000482271
gi|8071628	putative aquaporin PIP2-2	0	-1.32063	-1.72627	-1.4861	0.400359	0.302232	0.356976	0.011052	0.00619762	0.00283248
gi|8699604	putative aquaporin TIP3	0	0.538087	0.816862	0.887298	1.45205	1.76157	1.84971	0.34982	0.32199	0.300813
gi|8699606	delta tonoplast intrinsic protein	0	-0.777824	-0.807164	-0.543195	0.583246	0.571504	0.68625	0.00377454	0.00250451	0.0108348
gi|8886718	putative aquaporin PIP1-2	0	-0.772995	-1.23853	-0.75696	0.585201	0.423804	0.591742	0.00555434	0.000397269	0.00818339
gi|157328794	cinnamyl alcohol dehydrogenase	0	-1.13031	-1.96693	-1.94056	0.456817	0.255796	0.260515
gi|157337055	cinnamoyl-reductase	0	-0.055796	-0.210456	-0.266682	0.962063	0.864264	0.831229	0.456937	0.0250815	0.0688431
gi|157337544	cinnamyl alcohol dehydrogenase	0	-0.136773	0.458062	-0.216393	0.909551	1.37369	0.860715	0.724809	0.337262	0.481415
gi|157345500	aldehyde dehydrogenase mitochondrial	0	0.321968	0.172632	0.224742	1.25003	1.12711	1.16857	0.0030103	0.0887544	0.0829324
gi|73647621	coniferyl-aldehyde dehydrogenase//3-chloroallyl aldehyde dehydrogenase	0	-0.0163079	0.0115155	-0.0327658	0.98876	1.00801	0.977544
gi|122891675	dihydroflavonol 4-reductase	0	-1.22798	-1.6656	-1.78975	0.426915	0.315212	0.289223
gi|147769464	chalcone-flavanone isomerase familyexpressed	0	-1.6454	-1.95432	-1.68871	0.319658	0.258043	0.310205	7.05059e-07	4.15792e-06	1.41048e-06
gi|157346638	dihydroflavonol reductase	0	0.543674	0.512288	0.550773	1.45768	1.42631	1.46487	0.000162102	0.00034596	0.000182909
gi|1705761	chalcone isomerase	0	-1.67628	-2.28968	-2.31379	0.312888	0.204522	0.201131	1.43491e-06	1.50116e-07	5.84882e-07
gi|90994187	chalcone synthase	0	-3.27896	-3.68343	-3.3636	0.103023	0.0778355	0.0971531	0.008762	0.0014837	0.0455205
gi|147780605	glutathione s-transferase	0	-1.1569	-1.54845	-1.88948	0.448475	0.341877	0.269904	0.00751165	0.00272535	0.000965596
gi|147798988	glutathione transferase	0	0.166237	0.1408	0.000877189	1.12213	1.10252	1.00061	0.31358	0.280117	0.994008
gi|157329039	glutathione s-transferase	0	0.598588	0.744529	0.878343	1.51423	1.67543	1.83826	0.106512	0.0507937	0.0565954
gi|157329043	glutathione s-transferase	0	1.24021	1.42406	1.55244	2.36233	2.6834	2.93312	6.92465e-05	9.03078e-06	1.77012e-08
gi|157330183	latex cyanogenic beta glucosidase	0	0.622598	0.408939	0.513471	1.53965	1.32771	1.42748	0.00145307	0.00224957	0.00297147
gi|157337206	glutathione s-transferase	0	-0.53917	-0.516444	-0.774189	0.688167	0.699093	0.584717	0.0326219	0.0670337	0.00311125
gi|157340804	nadhisoflavone reductase-like protein	0	0.242318	0.29189	0.374804	1.18289	1.22424	1.29666	0.0353128	0.0489031	0.0216937
gi|157344598	glutathione s-transferase	0	0.872027	1.01801	0.693059	1.83023	2.02512	1.61671
gi|157346711	ABC transporter family protein	0	1.66086	0.741517	0.830012	3.16206	1.67193	1.7777	0.0815577	0.388612	0.209696
gi|157347296	af243369_1glutathione s-transferase gst 14	0	0.726872	0.768704	1.06136	1.65505	1.70374	2.08689	0.00052111	8.9998e-05	8.80288e-05
gi|157347424	glutathione s-transferase	0	-0.0464735	0.029404	0.0305013	0.9683	1.02059	1.02137	0.0822712	0.772282	0.797863
gi|157347786	glutathione transferase	0	-0.933534	-1.40928	-1.42842	0.523574	0.3765	0.371538	6.36131e-12	1.33153e-10	8.45677e-11
gi|157348346	anthranilate n-benzoyltransferase	0	-2.90005	-5.48107	-5.66315	0.133967	0.022389	0.0197344
gi|157350033	glutathione s-transferase	0	-0.442853	-0.493036	-0.567705	0.735678	0.710528	0.674689	0.059101	0.398529	0.027191
gi|157354344	glutathione s-transferase	0	0.198273	0.337521	0.480961	1.14732	1.26358	1.39567	0.300573	0.422625	0.278548
gi|157355304	secoisolariciresinol dehydrogenase, putative	0	-0.0609567	-0.152986	-0.03696	0.958628	0.899387	0.974707
gi|157355640	Anthranilate N-benzoyltransferase protein, putative	0	0.0934693	0.158771	0.0181789	1.06693	1.11634	1.01268	0.101388	0.0190415	0.74624
gi|157356613	glutathione transferase10	0	0.29034	0.0778067	0.130695	1.22293	1.05541	1.09482
gi|157357159	mandelonitrile lyase	0	-3.89051	-4.22404	-4.12214	0.0674277	0.0535104	0.0574263
gi|158323772	glutathione s-transferase	0	0.148986	0.457291	0.539032	1.10879	1.37296	1.453
gi|76559894	nadhisoflavone reductase-like protein	0	0.128064	0.25286	0.421984	1.09283	1.19157	1.33977	0.0732984	0.00143748	5.63414e-06
gi|76559896	nadhisoflavone reductase-like protein	0	0.469047	0.813116	0.845628	1.3842	1.757	1.79705	6.36146e-09	9.07215e-11	1.04582e-10
gi|147768273	glutamine synthetase	0	-0.0485798	0.180899	-0.173327	0.966888	1.13359	0.886795	0.860833	0.649462	0.354161
gi|147864536	l-asparaginase l-asparagine amidohydrolase	0	-0.0628678	0.0376173	-0.0868139	0.957359	1.02642	0.9416	0.528661	0.720022	0.49374
gi|157339753	aspartate aminotransferase	0	-0.430671	-0.539517	-0.611155	0.741917	0.688001	0.654673	0.0116989	0.0397315	0.0192452
gi|157339869	alanine aminotransferase	0	0.840861	0.597269	0.660311	1.79112	1.51285	1.58042	3.08517e-07	2.23513e-07	1.3591e-07
gi|157340295	aspartate aminotransferase	0	0.810092	1.5677	1.66614	1.75332	2.96432	3.17364	0.0868461	0.122447	0.236857
gi|157342794	aspartate aminotransferase	0	0.287115	0.522467	0.593399	1.2202	1.43641	1.5088	0.0321575	0.021835	0.00859516
gi|157343424	l-asparaginase l-asparagine amidohydrolase	0	0.9891	1.46232	1.37565	1.98495	2.75552	2.59486	0.00302055	0.000830642	0.00432502
gi|157345060	beta-alanine-pyruvate aminotransferase	0	-0.138906	-0.256804	-0.190331	0.908208	0.83694	0.876405	0.713582	0.578527	0.705965
gi|157345088	aspartate aminotransferase	0	-1.11794	-1.35424	-1.31485	0.46075	0.391141	0.401967
gi|157348589	glutamate dehydrogenase	0	-0.528516	-0.829257	-0.722754	0.693268	0.562819	0.605939	0.000120599	5.05321e-06	1.1619e-06
gi|147783188	s-adenosyl-l-homocysteine hydrolase	0	0.0313098	-0.229977	-0.0482973	1.02194	0.852649	0.967077	0.638337	0.000178767	0.350308
gi|147818771	methylthioribose kinase	0	-0.191422	-0.35244	-0.432588	0.875742	0.783258	0.740932	0.109046	0.0452371	0.0290254
gi|147858661	acireductone dioxygenase/methionine salvage pathway	0	0.673664	1.11036	1.19248	1.59512	2.15899	2.28545	0.00155561	0.000395621	0.00147093
gi|15228634	methionine synthase	0	-0.305878	-0.259162	-0.725692	0.80895	0.835573	0.604707
gi|15236375	serine hydroxymethyltransferase	0	0.272296	0.0265464	-0.0935547	1.20773	1.01857	0.937211
gi|157328672	nfs1 nitrogen fixation 1, cysteine desulfurase/ transaminase	0	0.719122	1.06119	1.13707	1.64618	2.08666	2.19933	0.0142591	0.00621951	0.0168664
gi|157336233	s-adenosylmethionine synthetase	0	0.323221	-0.162526	-0.585064	1.25112	0.89346	0.66662	0.419067	0.756421	0.565918
gi|157337667	methylenetetrahydrofolate dehydrogenase (nadp+ dependent)methenyltetrahydrofolateformyltetrahydrofolate synthetase	0	-0.0974684	-0.605499	-0.731642	0.934672	0.657244	0.602218	0.0486671	0.000866987	0.000143821
gi|157340501	methylthioadenosine/S-adenosyl homocysteine nucleosidase	0	-0.0408663	0.0390531	0.0208048	0.972071	1.02744	1.01453	0.591441	0.587507	0.85706
gi|157341055	phosphoglycerate dehydrogenase	0	-0.713848	-1.01989	-1.11599	0.609692	0.493153	0.461373	0.0690215	0.185492	0.0929054
gi|157342079	s-adenosyl-l-homocysteine hydrolase	0	0.191768	0.110513	0.185148	1.14216	1.07961	1.13693	0.243948	0.206472	0.125135
gi|157344520	aspartate aminotransferase	0	0.335418	0.274905	0.508029	1.26174	1.20991	1.42211	0.0583439	0.150737	0.0551693
gi|157345478	formate dehydrogenase	0	0.426866	0.201044	0.157557	1.34431	1.14953	1.1154	4.16703e-05	0.0144434	0.0974761
gi|157347387	methylenetetrahydrofolate reductase	0	0.0380762	-0.246734	-0.547492	1.02674	0.842802	0.684208	0.0884521	0.0616029	0.176225
gi|157348402	phosphoglycerate dehydrogenase	0	-4.25928	-5.86499	-6.61711	0.0522189	0.0171578	0.0101871	0.000302581	0.00013421	0.00152372
gi|157350039	5,10-methylenetetrahydrofolate dehydrogenase-5,10-methenyltetrahydrofolate cyclohydrolase	0	-0.0726479	-0.0745898	-0.110452	0.950891	0.949612	0.926297	0.392361	0.239489	0.202999
gi|157352447	serine hydroxymethyltransferase	0	-0.231206	-0.715809	-0.373353	0.851923	0.608863	0.771986
gi|157354582	thiosulfate sulfurtransferase	0	-0.0936518	-0.128412	0.0194277	0.937148	0.914838	1.01356
gi|157359341	methionine synthase	0	-0.281169	-0.308177	-0.279636	0.822924	0.807662	0.823799	1.953e-05	8.21773e-08	5.92386e-07
gi|1707955	glutamine synthetase	0	0.33338	0.431679	0.223554	1.25996	1.3488	1.16761	2.35524e-06	6.95307e-07	0.00324481
gi|407475	glycine cleavage system t protein	0	-0.398338	-1.02425	-1.29696	0.758732	0.491666	0.406983
gi|462187	glycine hydroxymethyltransferase	0	-1.33565	-2.28242	-2.13569	0.396213	0.205553	0.227559	0.0325027	0.0434863	0.0643296
gi|147771009	fumarylacetoacetate hydrolase	0	-0.215428	-0.394023	-0.614419	0.86129	0.761005	0.653193	0.00317497	0.000243155	1.59371e-06
gi|147819267	cysteine synthase	0	0.426348	0.782441	0.755003	1.34383	1.72004	1.68763	0.00194499	2.79813e-06	1.93386e-05
gi|147843670	hydroxyphenylpyruvate reductase, putative	0	-0.456648	-0.357546	-0.527895	0.728678	0.780491	0.693566	0.0535092	0.0371012	0.0085517
gi|157332311	3-deoxy-d-arabino-heptulosonate 7-phosphate synthase	0	-1.46165	-1.35889	-1.64983	0.363077	0.389882	0.318677	0.00246097	0.0130315	0.0303523
gi|157335857	3-deoxy-d-arabino-heptulosonate 7-phosphate synthase	0	-1.00664	-1.33178	-1.55204	0.497704	0.397278	0.341029	0.00834076	0.0146971	0.00293268
gi|157352920	fumarylacetoacetate hydrolase	0	0.624508	1.18421	1.1122	1.54168	2.27239	2.16175	0.0200198	0.0281684	0.0219994
gi|147767013	3-isopropylmalate dehydratase small subunit	0	-0.211001	-0.327906	-0.450614	0.863938	0.796692	0.731731
gi|147767264	ketol-acid reductoisomerase	0	-0.629863	-0.793467	-0.839458	0.646238	0.576956	0.558854	0.000413522	5.05576e-05	4.27037e-05
gi|147856880	sulfite reductase	0	-1.23277	-1.68135	-1.96025	0.425499	0.311791	0.256984
gi|157336623	n-carbamyl-l-amino acid amidohydrolase	0	0.664937	0.863162	0.79096	1.5855	1.81902	1.73023	2.65181e-05	5.87545e-06	3.31136e-05
gi|157337470	isovaleryl-dehydrogenase	0	0.448219	0.41416	0.665947	1.36436	1.33252	1.58661	0.0795266	0.0700287	0.0304911
gi|157340739	aminoacylase, putative / N-acyl-L-amino-acid amidohydrolase	0	0.878888	0.699763	0.60218	1.83896	1.62424	1.51801	0.00729076	0.00958582	0.0171378
gi|157341958	acetylornithine deacetylase	0	0.261761	-0.0969217	0.00686946	1.19894	0.935026	1.00477	0.00828251	0.0409286	0.784346
gi|157343766	argininosuccinate synthase	0	-0.76743	-1.23816	-1.38975	0.587463	0.423912	0.381632
gi|157344201	pyrroline-5-carboxylate synthetase	0	0.194276	-0.204974	-0.310995	1.14415	0.867554	0.806085
gi|157348742	esterase d formylglutathione hydrolase	0	0.0256739	0.104513	-0.0429059	1.01796	1.07513	0.970698	0.801023	0.344928	0.822964
gi|157349379	arginase	0	0.200143	0.332734	0.305726	1.14881	1.2594	1.23604	0.0544861	0.0328021	0.0319559
gi|157351137	hydroxyacylglutathione hydrolase	0	-0.207032	-0.444293	-0.516743	0.866317	0.734944	0.698948	0.53495	0.114398	0.155845
gi|157357158	copper amine oxidase	0	0.576717	0.91144	0.69281	1.49145	1.88092	1.61643	0.171447	0.143953	0.138151
gi|157358077	histidinol dehydrogenase	0	0.0100693	0.0444428	0.0757827	1.007	1.03128	1.05393	0.869989	0.733778	0.261776
gi|157359568	2-isopropylmalate synthase	0	-0.516365	-0.979695	-0.974592	0.699131	0.507087	0.508884	0.232392	0.136733	0.0873064
gi|41053142	ornithine carbamoyltransferase	0	-0.5505	-0.812203	-1.14241	0.682784	0.569511	0.453003
gi|63145794	betaine aldehyde dehydrogenase	0	0.0944687	0.250426	0.412255	1.06767	1.18956	1.33076	0.148969	0.0146693	0.0029454
gi|147811500	nucleoside diphosphate kinase	0	0.0792175	0.771206	0.781585	1.05644	1.7067	1.71902	0.200214	1.51693e-15	2.92568e-14
gi|147832992	adenylate kinase	0	-1.33508	-1.36979	-1.11061	0.396369	0.386949	0.463098
gi|157333098	dihydropyrimidinase	0	0.458916	0.508113	0.298834	1.37451	1.42219	1.23015	2.79341e-07	2.12652e-07	0.000243012
gi|157343762	adenylate kinase	0	-0.0480845	0.246256	0.238734	0.96722	1.18612	1.17996	0.219017	0.0178489	0.0342983
gi|157343999	adenosine kinase	0	0.166061	0.175484	-0.0124414	1.12199	1.12934	0.991413	0.0965333	0.119765	0.837281
gi|157348657	adenylosuccinate synthetase	0	-0.146181	-0.285803	-0.651657	0.903639	0.820285	0.636549	0.621247	0.049278	0.0335403
gi|157354789	uridylate kinase	0	-0.00385127	0.0608768	-0.142914	0.997334	1.0431	0.905688	0.947719	0.596656	0.0789757
gi|6177796	dihydroorotate dehydrogenase family protein	0	1.07913	1.75274	1.59312	2.11276	3.36999	3.01701	0.000138119	0.000100407	5.48772e-05
gi|82621166	adenine phosphoribosyltransferase	0	-0.0776174	0.283165	0.172368	0.947621	1.21686	1.12691	0.119053	0.00377013	0.381223
gi|147799198	s-adenosyl-l-methionine: beta-alanine n-methyltransferase	0	0.407753	0.164014	0.172455	1.32662	1.1204	1.12697
gi|147863614	s-adenosylmethionine:2-demethylmenaquinone methyltransferase-like	0	0.547173	0.996398	1.00128	1.46122	1.99501	2.00177	0.000137483	2.63345e-06	3.45484e-07
gi|157337970	thiazole biosynthetic enzyme	0	-0.157618	0.784336	0.986386	0.896504	1.7223	1.98122	0.31428	0.0945056	0.076088
gi|157344215	tropinone reductase, putative	0	1.47585	0.850223	0.955701	2.78147	1.80278	1.93952
gi|157353848	6,7-dimethyl-8-ribityllumazine synthase	0	-0.307926	-0.476999	-0.335455	0.807802	0.718471	0.792534	0.219267	0.105991	0.00187798
gi|21554145	pantothenate kinase family protein	0	-0.0549811	-0.13195	-0.101397	0.962607	0.912597	0.93213	0.331666	0.0988786	0.449134
gi|38564521	dihydroneopterin aldolase	0	0.104191	0.321761	0.467676	1.07489	1.24985	1.38288	0.459698	0.126191	0.108916
gi|62319084	4-methyl-5(b-hydroxyethyl)-thiazole monophosphate biosynthesis	0	0.119039	0.0153463	-0.0690581	1.08601	1.01069	0.95326	0.083148	0.0448584	0.132114
gi|6635349	2-methyl-6-phytylbenzoquinone/2-methyl-6-solanylbenzoquinone methyltransferase/Ty3/gypsy-like retrotransposon knockout of a 2-methyl-6-phytyl-1,4-benzoquinone methyltransferase is non-lethal, uncovers a cryptic paralogous mutation, and produces novel tocopherol (vitamin E) profiles in sunflower Theor. Appl. Genet. 113 (5), 783-799 (2006)	0	-1.03442	-1.26482	-1.54016	0.488213	0.416152	0.343846
gi|88812075	5-methyltetrahydropteroyltriglutamate--homocysteine methyltransferase	0	0.412876	-0.0810862	-0.285421	1.33134	0.945346	0.820502	0.0975822	0.852949	0.270069
gi|147861759	3-hydroxyisobutyrate dehydrogenase	0	-0.141788	0.688641	0.45293	0.906395	1.61176	1.36882	0.305884	0.0193087	0.051738
gi|15226854	glutamate decarboxylase	0	0.135578	-0.123338	-0.100965	1.09853	0.918061	0.932409	0.417931	0.23199	0.46352
gi|157342732	3-hydroxyisobutyrate dehydrogenase	0	0.092723	0.050907	0.238344	1.06638	1.03592	1.17964	0.460407	0.864322	0.0882657
gi|157347750	glutamate decarboxylase	0	-0.224847	-0.408878	-0.279612	0.855686	0.753209	0.823813	0.0137042	0.0254599	0.0404145
gi|157349480	3-hydroxyisobutyrate dehydrogenase	0	-0.369948	-0.0426664	-0.11387	0.77381	0.970859	0.924106	0.0109574	0.702157	0.385624
gi|157355561	gamma-aminobutyrate transaminase subunit precursor isozyme 3	0	-0.693622	-0.955376	-1.04512	0.6183	0.515707	0.484603	0.313618	0.155743	0.292884
gi|157357936	succinic semialdehyde dehydrogenase	0	-0.589327	-1.13981	-1.16133	0.664653	0.45382	0.4471	0.000195222	8.40672e-06	0.000371387
gi|157359826	glutamate decarboxylase	0	0.116622	0.0580869	0.0725195	1.08419	1.04108	1.05155	0.534115	0.7324	0.749712
gi|157359827	glutamate decarboxylase	0	0.111307	0.00226787	-0.224129	1.08021	1.00157	0.856112	0.844268	0.994189	0.62751
gi|110456769	photosystem ii cytochrome b559 alpha subunit	0	-0.278751	-0.0742057	-0.256506	0.824304	0.949865	0.837113	0.00128046	0.0362952	0.00503554
gi|115531915	photosystem ii cp43 chlorophyll apoprotein	0	-1.03188	-1.14424	-1.24547	0.489074	0.452429	0.42177	0.0160944	0.0560063	0.0684927
gi|115604959	photosystem ii cp47 chlorophyll apoprotein	0	-0.647444	-0.701038	-0.730014	0.63841	0.615129	0.602898	1.60583e-06	5.08193e-05	5.04697e-06
gi|139387445	photosystem i p700 apoprotein a2	0	-1.52174	-2.03761	-2.20904	0.348265	0.243568	0.216278	1.54101e-05	0.000127489	0.000251401
gi|147770824	chlorophyll a b-binding apoprotein cp26 precursor	0	-0.62025	-0.758437	-0.752873	0.650558	0.591136	0.593421	6.88778e-10	1.99317e-07	1.0356e-07
gi|147787750	23 kda polypeptide of oxygen-evolving comlex	0	-0.348744	-0.338347	-0.54972	0.785268	0.790947	0.683153	0.0303278	0.0205858	0.00376937
gi|147794485	chlorophyll a b binding protein	0	-0.403665	-0.403863	-0.450477	0.755936	0.755832	0.731801	0.0244017	0.0540603	0.00900197
gi|147800882	psi reaction center subunit ii	0	-0.834758	-0.9525	-1.14754	0.560677	0.516736	0.451393	0.000748628	1.81698e-05	0.000126403
gi|147804704	lhcb6 protein, Chlorophyll a-b binding protein CP24	0	-0.576587	-0.347461	-0.533345	0.670548	0.785966	0.690951	3.09547e-06	0.00106645	0.000327464
gi|147818083	cytochrome b5	0	0.315888	1.01446	1.09765	1.24478	2.02014	2.14005	0.306541	0.0261439	0.0137877
gi|147826727	rieske iron-sulphur protein precursor	0	-0.741437	-0.600039	-0.545756	0.598143	0.659736	0.685032	5.9144e-06	1.45846e-05	0.000257005
gi|157329265	photosystem ii oxygen-evolving complex protein 3-like	0	-0.550448	-0.546529	-0.744182	0.682808	0.684666	0.597006	1.08486e-07	9.11452e-07	4.26946e-07
gi|157329722	33kda precursor protein of oxygen-evolving complex	0	-0.435579	-0.440746	-0.579811	0.739397	0.736753	0.669052	7.10954e-12	3.44611e-10	1.8256e-10
gi|157335801	copper-binding protein	0	0.141998	0.741314	0.728526	1.10343	1.6717	1.65695	0.558012	0.0495869	0.0309947
gi|157336150	chloroplast precursor, plastocyanin	0	-0.918126	-1.3784	-1.71543	0.529196	0.384645	0.304512	0.00156098	0.00149098	0.0014781
gi|157338157	lhcii type iii chlorophyll a b binding protein	0	-0.365521	-0.481909	-0.727364	0.776189	0.716029	0.604007	0.390186	0.212598	0.050831
gi|157342922	nadh-cytochrome b5	0	-0.294583	-0.0140738	-0.0461095	0.815308	0.990292	0.968545	0.00623262	0.662967	0.131212
gi|157344623	chlorophyll a b-binding protein	0	-1.42036	-1.51572	-1.5085	0.373618	0.349723	0.351477
gi|157346115	chlorophyll a b-binding protein cp29	0	-0.823013	-0.955148	-0.865941	0.56526	0.515788	0.548689	0.000466579	0.0029595	0.00197898
gi|157347388	type iii chlorophyll a b-binding protein	0	-0.592959	-0.65876	-0.937165	0.662982	0.633422	0.522258	1.34519e-07	3.96048e-07	2.75298e-07
gi|157350250	chlorophyll a b binding protein	0	-0.957765	-0.482677	-0.867242	0.514854	0.715648	0.548194
gi|157353870	psan (photosystem i reaction center subunit psi-n) calmodulin binding	0	-0.744334	-1.14076	-1.53774	0.596943	0.453521	0.344424	0.00308988	0.000158348	0.00139446
gi|157354460	photosystem i subunit iii precursor	0	-0.83408	-1.20073	-1.25293	0.560941	0.435056	0.419596	0.000977253	0.000251957	0.000547448
gi|157355224	cytochrome b5	0	-0.15252	0.690106	0.723482	0.899678	1.6134	1.65116	0.32939	0.00435637	0.000805116
gi|157359015	chlorophyll a b binding protein	0	-0.816738	-0.655457	-0.589626	0.567724	0.634874	0.664515	2.52789e-06	1.74979e-05	0.000589063
gi|17221690	nadh-cytochrome b5 reductase	0	0.593503	-0.110372	0.140495	1.50891	0.926349	1.10228
gi|47169444	chlorophyll a b binding protein	0	-1.48185	-1.34423	-1.45714	0.35803	0.393865	0.364213
gi|7271945	chlorophyll a b-binding protein	0	-0.731081	-1.32734	-1.2696	0.602452	0.398502	0.414775	2.63373e-05	4.16979e-05	4.17957e-05
gi|74027097	photosystem ii cp43 chlorophyll apoprotein	0	-1.66698	-1.78938	-2.38572	0.314912	0.289296	0.191349	0.0279926	0.0377186	0.0102055
gi|77744799	photosystem ii protein d1	0	-1.00381	-1.17097	-1.33046	0.498682	0.444122	0.39764	0.00372229	0.00340754	0.00104509
gi|81176302	photosystem i subunit vii	0	-0.554709	-0.885181	-1.20474	0.680794	0.54142	0.433848	0.453012	0.238337	0.105385
gi|84620802	chloroplast photosystem ii 22 kda component	0	-1.1125	-1.62869	-1.05203	0.462492	0.323382	0.482289	0.025011	0.0207885	0.0339947
gi|125545494	NADH-ubiquinone oxidoreductase 75 kDa subunit	0	0.04776	-0.217696	-0.239238	1.03366	0.859938	0.847193
gi|125550903	nfu4 (nfu domain protein 4)/role for NFU-like proteins in Fe-S cluster biogenesis/NFU4 and NFU5 are part of the mitochondrial type, presenting a structural organization similar to Saccharomyces cerevisiae Nfu1p/Sébastien Léon, Brigitte Touraine, Cécile Ribot, Jean-François Briat, and Stéphane Lobréaux Iron-sulphur cluster assembly in plants: distinct NFU proteins in mitochondria and plastids from…	0	0.196175	0.521685	0.378362	1.14566	1.43563	1.29987	0.241163	0.232462	0.2485
gi|1352168	cytochrome c oxidase subunit mitochondrial (cytochrome c oxidase polypeptide vb)	0	-0.390859	0.0646778	-0.38688	0.762675	1.04585	0.764782
gi|147788048	benzoquinone reductase	0	0.193136	0.589401	0.635788	1.14325	1.50462	1.55379	0.0463483	2.27766e-07	7.44652e-07
gi|147812464	external rotenone-insensitive nadph dehydrogenase, NADH dehydrogenase/ disulfide oxidoreductase	0	-0.305236	-0.098909	0.0420424	0.80931	0.933739	1.02957	0.0962295	0.276409	0.195753
gi|147818815	ATP synthase D chain, mitochondrial, putative	0	-0.127031	0.125339	0.179235	0.915714	1.09076	1.13228	0.0064026	0.0174825	0.00057698
gi|147863982	adenylate translocator	0	-0.681217	-0.962908	-0.615262	0.623639	0.513022	0.652811	0.00178783	0.0010779	0.00252209
gi|147865587	mitochondrial phosphate transporter	0	-0.391111	-0.52875	-0.414674	0.762542	0.693155	0.750189	4.55235e-05	0.000173834	0.000306282
gi|157330202	NADH-ubiquinone oxidoreductase-related-like protein	0	0.132007	0.128634	0.0990175	1.09582	1.09326	1.07104	0.00563041	0.023623	0.00122284
gi|157330794	benzoquinone reductase	0	1.37063	2.05734	1.84786	2.58584	4.16217	3.59967	6.8149e-05	6.04147e-06	1.65707e-05
gi|157336927	cbs domain containingexpressed/sensor of cellular energy status; contains 2 CBS domains; upregulated in senescent leaves	0	0.369022	0.281446	0.551811	1.29148	1.21541	1.46592	0.0251178	0.0393818	0.00152231
gi|157339242	nadh dehydrogenase subunit 10	0	-0.148767	-0.649181	-0.449133	0.902021	0.637642	0.732483	0.367267	0.0197566	0.00502461
gi|157339641	ubiquinol-cytochrome c reductase complex 14 kda	0	-0.027671	0.283223	0.389468	0.981003	1.21691	1.30991	0.804846	0.0179551	0.00331426
gi|157340366	cytochrome c oxidase subunit vb	0	-0.0919124	-0.0178468	0.121362	0.938278	0.987706	1.08776	0.633274	0.951651	0.582991
gi|157341641	nadh:ubiquinone oxidoreductasekd subunit familyexpressed	0	0.147033	-0.296776	-0.162602	1.10729	0.81407	0.893412
gi|157342321	mitochondrial f1-gamma subunit	0	-0.194125	-0.112943	-0.321179	0.874103	0.9247	0.800415	0.099961	0.357302	0.0119394
gi|157343803	mitochondrial nadh:ubiquinone oxidoreductase 29 kda subunit	0	-0.20865	-0.0816957	-0.0821857	0.865347	0.944946	0.944625	0.226078	0.687198	0.637321
gi|157344386	adenine nucleotide translocator	0	-0.522918	-0.806711	-0.789426	0.695963	0.571684	0.578574	0.000151163	7.85609e-06	5.96147e-08
gi|157344570	mitochondrial atp synthesis coupled proton transport protein	0	0.157005	0.308467	0.387159	1.11497	1.23839	1.30782	0.0618013	0.140045	0.1671
gi|157344719	atp synthase deltamitochondrial precursor	0	0.253302	0.736032	0.387296	1.19193	1.66559	1.30794	0.0481541	3.24788e-05	0.00892976
gi|157345021	atp synthase	0	-0.103763	0.0582719	0.101938	0.930602	1.04122	1.07321	0.2541	0.490945	0.226391
gi|157345307	cytochrome c1 precursor	0	-0.131908	-0.0279683	0.222127	0.912624	0.980801	1.16645	0.0659328	0.714639	0.0194295
gi|157348803	nadh dehydrogenase	0	-0.0268704	-0.720797	-0.910541	0.981547	0.606762	0.531985	0.774535	0.0339712	0.0298173
gi|157350499	nadh-ubiquinone oxireductase	0	-0.42727	-0.459333	-0.356553	0.743668	0.727323	0.781028	0.0377177	0.0116105	0.305636
gi|157350761	F1-ATP synthase delta subunit	0	-0.180219	-0.219234	-0.0740655	0.882569	0.859021	0.949957	0.00121341	0.00108839	0.290391
gi|157351377	cytochrome c oxidase subunit	0	-0.0750127	0.273812	0.26785	0.949334	1.209	1.20401	0.620024	0.0671827	0.11117
gi|157351833	nadh dehydrogenase1 alpha6	0	0.142316	0.145783	0.23731	1.10368	1.10633	1.17879	0.241699	0.236503	0.116763
gi|157353103	quinone oxidoreductase	0	-0.128109	-0.252579	-0.3063	0.91503	0.839394	0.808713	0.34806	0.169286	0.0687673
gi|157354245	atpase subunit 1	0	-0.162722	-0.194573	-0.154017	0.893338	0.873832	0.898744	0.0770556	0.0402078	0.0807776
gi|157355344	f1f0-atpase inhibitor protein	0	0.567166	1.12011	1.1847	1.48161	2.17364	2.27317	0.0700659	0.0121826	0.0188743
gi|157355700	nadh dehydrogenase	0	0.0629403	0.163567	-0.0498093	1.04459	1.12005	0.966064
gi|157356273	F1F0-ATPase inhibitor-like protein	0	-0.106115	0.569114	0.50146	0.929087	1.48361	1.41565	0.278753	0.0200225	0.00580663
gi|20146616	atp synthase alpha subunit	0	-0.203453	-0.187048	-0.213549	0.86847	0.878401	0.862413
gi|3115108	mitochondrial uncoupling protein	0	-0.778829	-1.27945	-1.12766	0.58284	0.411951	0.457658	0.00264387	0.000874438	0.00100229
gi|34541994	stem-specific proteinexpressed, mitochondrial uncoupling protein	0	0.591864	0.50658	0.556655	1.50719	1.42068	1.47085
gi|37805925	nadh-ubiquinone oxidoreductase	0	0.109535	0.100775	0.330873	1.07888	1.07235	1.25777
gi|38605724	nadh dehydrogenase subunit 9	0	-0.214027	-0.451212	-0.423619	0.862127	0.731428	0.745552	0.213738	0.0781111	0.12727
gi|51316999	cytochrome c	0	0.0292788	0.300965	0.418411	1.0205	1.23197	1.33645	0.785059	0.0535342	0.0304782
gi|5305369	atpase subunit 1	0	-0.00545924	-0.300523	-0.0916234	0.996223	0.811958	0.938466	0.945985	0.00556255	0.348458
gi|56791598	nadh dehydrogenase subunit 9	0	-0.226585	-0.312993	-0.14247	0.854655	0.80497	0.905967	9.40844e-12	5.62275e-06	0.000201542
gi|57013892	apocytochrome b	0	-0.900081	-0.697508	-0.116868	0.535857	0.616636	0.922188	2.45504e-05	0.00413677	0.724044
gi|81076111	adenine nucleotide translocator	0	-1.11691	-1.50479	-1.41119	0.46108	0.352381	0.376002	0.00514021	0.00859655	0.00365073
gi|86359451	atp synthasebeta subunit	0	-0.396599	-0.247409	0.0251806	0.759647	0.842408	1.01761
gi|87248044	nadh dehydrogenase subunit 7	0	-0.218497	-0.613072	-0.415333	0.859461	0.653803	0.749846	0.0380513	0.000817305	0.00646831
gi|89276311	nadh dehydrogenase nadh:ubiquinone oxidoreductase (complex i)	0	-0.119153	-0.0173983	-0.0440884	0.920728	0.988013	0.969902	0.345172	0.897167	0.7078
gi|91983977	atp synthase cf1 alpha subunit	0	-0.473229	-0.482772	-0.561919	0.720351	0.715601	0.6774	2.50842e-09	1.34548e-07	5.60875e-06
gi|91983999	atp synthase beta subunit	0	-0.507157	-0.480859	-0.618707	0.703608	0.716551	0.651254	1.4271e-06	3.33358e-07	5.71816e-08
gi|12321749	Probable LRR receptor-like serine/threonine-protein kinase At1g56140	0	-0.0323545	0.296072	0.366413	0.977823	1.2278	1.28914	0.958457	0.778896	0.764255
gi|147778419	protein kinase family protein	0	0.169794	0.130292	0.113467	1.1249	1.09452	1.08182	0.0538587	0.20024	0.274479
gi|147781068	ctr1-like protein kinase, SERINE/THREONINE-PROTEIN KINASE, ethylene control?	0	-1.18704	-1.07617	-1.1904	0.439204	0.474288	0.438181
gi|147804847	calcium-binding ef hand family protein	0	-0.346666	-0.236859	-0.34798	0.786399	0.848591	0.785683	0.539865	0.708134	0.532127
gi|147805242	14-3-3 protein/GRF2 (GENERAL REGULATORY FACTOR 2)-like/PKC inhibitor homologue	0	-0.193068	-0.416376	-0.140577	0.874743	0.749305	0.907156	0.0273483	1.17877e-06	0.0411335
gi|147820073	calmodulin-related protein	0	0.6964	0.542884	0.420835	1.62046	1.45688	1.3387	0.0425294	0.0352551	3.03746e-05
gi|147828132	phospholipase c	0	-0.132456	-0.338686	-0.29229	0.912277	0.790761	0.816605	0.0129596	0.00475792	0.0465299
gi|147843359	14-3-3 protein/GRF8 (GENERAL REGULATORY FACTOR 8)-like	0	0.372665	0.484011	0.764001	1.29474	1.39863	1.69819	0.00382247	0.00140492	0.000142186
gi|147852972	annat4 (annexin arabidopsis 4) calcium-dependent phospholipid binding;response to abscisic acid stimulus, response to osmotic stress;	0	-0.575216	-1.41062	-1.22636	0.671186	0.37615	0.427394	0.0117495	0.00349315	0.00925531
gi|147856322	14-3-3 protein/GRF7 (GENERAL REGULATORY FACTOR 7)-like	0	0.0480662	-0.0481505	0.144823	1.03388	0.967175	1.1056	0.566978	0.55134	0.118404
gi|147860363	unknown protein, negatively light-regulated protein	0	0.200824	0.613249	0.295639	1.14935	1.5297	1.22743	0.526203	0.0397572	0.260055
gi|147861246	ca2+-dependent membrane-binding protein annexin	0	-0.328069	-0.49967	-0.603188	0.796602	0.707268	0.658298	0.000629125	3.57886e-05	1.02488e-09
gi|157328673	14-3-3 protein/GRF8 (GENERAL REGULATORY FACTOR 8)-like	0	-0.62789	-0.656293	-0.377072	0.647122	0.634507	0.769999	0.146679	0.137592	0.134342
gi|157329339	annexin 2	0	0.14619	0.221084	0.166739	1.10664	1.16561	1.12252	0.0887698	0.0200062	0.263536
gi|157335851	14-3-3 protein/GRF2 (GENERAL REGULATORY FACTOR 2)-like/PKC inhibitor homologue	0	-0.204545	-0.494757	-0.308386	0.867812	0.709681	0.807545	0.0117245	1.78391e-07	2.23432e-05
gi|157335853	putative serine/threonine kinase GDBrPK	0	-0.0514581	-0.0365824	-0.0108598	0.964961	0.974962	0.992501	0.527655	0.433861	0.848516
gi|157335885	14-3-3 protein/GRF11 (GENERAL REGULATORY FACTOR 11)-like	0	0.315252	0.152889	0.318003	1.24423	1.11179	1.2466	0.0803729	0.00397474	0.151389
gi|157337184	ceramidase family protein	0	0.301373	0.884463	1.09385	1.23232	1.84608	2.13444	0.0474131	0.0156034	0.0149184
gi|157337429	mitogen-activated protein kinase 3	0	0.35809	0.539852	0.650404	1.28173	1.45382	1.56961
gi|157338350	14-3-3 protein/GRF9 (GENERAL REGULATORY FACTOR 9)-like	0	0.0925254	-0.131369	0.0226145	1.06623	0.912964	1.0158	0.662589	0.48805	0.949829
gi|157338519	ER lipid raft associated 2/ SPFH1/2 complex is a recognition factor that targets IP(3)Rs and perhaps other substrates for ERAD.	0	0.410897	0.720746	0.867966	1.32951	1.64803	1.82509	0.00244969	0.00164324	0.00031988
gi|157340496	ef-hand containing	0	1.16093	0.921657	1.15126	2.23601	1.89429	2.22108	0.0264387	0.0405005	0.0291207
gi|157340725	calcium-binding ef hand family protein	0	-0.0516493	-0.17555	-0.207005	0.964833	0.88543	0.866334	0.811498	0.449211	0.284414
gi|157340830	adenylyl cyclase-associated protein	0	0.0753639	0.121551	0.0674142	1.05363	1.0879	1.04784	0.101369	0.0523657	0.187447
gi|157343095	senescence-associated protein 5 DH/tetraspanin_LEL	0	-0.47646	-0.827992	-1.69511	0.718739	0.563313	0.308831	0.091262	0.0923086	0.0207577
gi|157343535	phosphatase 2a regulatory a subunit	0	0.692538	0.0437197	0.0927507	1.61612	1.03077	1.0664	0.00107569	0.669054	0.420837
gi|157345369	gtp-binding protein gb2	0	0.287739	0.0293166	0.529511	1.22073	1.02053	1.44344	0.400028	0.912368	0.197547
gi|157351583	gtp-binding protein	0	0.205249	0.0171897	-0.0837343	1.15289	1.01199	0.943612	0.00424568	0.740798	0.0856065
gi|157351697	atbag7 (arabidopsis thaliana bcl-2-associated athanogene 7) calmodulin binding	0	0.48897	0.492258	0.3373	1.40344	1.40665	1.26339	0.00174976	0.000474838	0.0103527
gi|157353456	protein kinase c inhibitor	0	0.232776	0.713738	0.77241	1.17509	1.64005	1.70812	0.105687	0.00379258	0.00318743
gi|157353551	protein phosphatase 2c	0	0.370795	0.433152	0.490588	1.29307	1.35018	1.40502
gi|157354744	14-3-3 protein/GRF9 (GENERAL REGULATORY FACTOR 9)-like	0	-0.599476	-0.96633	-0.739879	0.659994	0.511806	0.59879	0.0214323	0.0120149	0.0231269
gi|157354866	calcium-dependent protein kinase	0	-0.355179	-0.594261	-0.472614	0.781772	0.662384	0.720658
gi|157355400	light-inducible protein atls1	0	0.00279802	0.296469	0.210065	1.00194	1.22813	1.15674	0.962031	1.0719e-05	0.00201927
gi|157356460	protein phosphatase 2c	0	0.255605	0.465835	0.334769	1.19384	1.38112	1.26118	0.0298791	0.153038	0.187798
gi|157356556	phospholipase d	0	-0.0934657	-0.210914	-0.173814	0.937268	0.86399	0.886496	0.0165405	1.71554e-05	6.99388e-05
gi|157356623	protein kinase-like protein	0	0.62367	0.0485456	0.196785	1.54079	1.03422	1.14614
gi|157359242	calcium-binding ef hand family protein	0	0.0473658	0.121012	-0.0200099	1.03338	1.0875	0.986226	0.051112	0.332256	0.893191
gi|157359279	serine threonine protein kinase	0	1.04047	0.643218	0.459133	2.05689	1.56181	1.37472
gi|28629126	calmodulin	0	-0.512003	-0.318096	-0.331265	0.701248	0.802128	0.794839	0.00075651	0.00437399	0.0059174
gi|30689144	protein phosphatase 2c	0	0.860701	1.11489	1.22192	1.81592	2.16579	2.33257	0.0630953	0.0305571	0.0221071
gi|354318	calmodulin	0	0.00676094	0.239602	0.144621	1.0047	1.18067	1.10544	0.90151	1.58315e-05	0.0163235
gi|75301808	Similar to Phytochrome-associated serine/threonine protein phosphatase	0	-0.0131433	-0.18871	-0.0588152	0.990931	0.87739	0.960052	0.826278	0.0105162	0.56622
gi|9294546	calcium-binding ef hand family protein	0	0.265522	-0.0743836	0.138299	1.20207	0.949748	1.10061
gi|9757905	gibberellin-regulated family protein	0	-0.520225	-0.857232	-0.839614	0.697263	0.552011	0.558793	0.125542	0.0252979	0.00126446
gi|157337288	oxysterol-binding protein	0	0.496588	0.567663	0.159211	1.41087	1.48212	1.11668	0.0589589	0.101107	0.287722
gi|157340619	transportin 1	0	0.00739433	-0.694848	-0.660699	1.00514	0.617774	0.632572	0.868354	0.0844024	0.0418667
gi|157352981	importin alpha	0	-0.0745391	-0.132798	-0.124452	0.949645	0.912061	0.917352	0.845327	0.732303	0.773738
gi|147779192	cyanate lyase	0	-0.721447	-0.878103	-0.874643	0.606489	0.544083	0.545389	0.0047303	0.0039158	0.00439252
gi|147838438	progesterone 5-beta-reductase	0	0.225544	0.183145	0.210952	1.16922	1.13536	1.15745	0.0570921	0.120998	0.103518
gi|157339324	nitrilasemember 2	0	0.0399641	0.0186118	-0.0456341	1.02809	1.01298	0.968864	0.727474	0.829684	0.743638
gi|157349778	beta-cyanoalanine synthase	0	1.13357	1.4067	1.08789	2.19402	2.65129	2.12563	0.0270169	0.00811764	0.0585296
gi|40643247	allene oxide cyclase	0	-1.2864	-1.35213	-1.43483	0.409974	0.391713	0.36989	0.0115559	0.00967385	0.00210149
gi|61654494	9,10[9',10'] carotenoid cleavage dioxygenase 1	0	0.746124	0.620551	0.603951	1.67728	1.53746	1.51987	0.0852137	0.128998	0.0344329
gi|63029722	12-oxo-phytodienoic acid reductase	0	-1.36218	-1.56773	-2.06632	0.388995	0.33734	0.238768
gi|89242726	allene oxide cyclase	0	-0.657444	-1.13616	-1.09167	0.634	0.454968	0.469218	0.0559031	0.0397333	0.0307656
gi|147771973	dehydroascorbate reductase	0	-0.375745	-0.279432	-0.301342	0.770707	0.823915	0.811497	0.00193604	0.0173028	0.0104382
gi|147810967	thioredoxin	0	0.401686	0.95253	0.517007	1.32105	1.93526	1.43098	0.364466	0.195661	0.34922
gi|147818154	thioredoxin h	0	0.356807	1.03083	1.15685	1.28059	2.0432	2.2297	0.000446199	5.08396e-13	3.28617e-11
gi|147820674	glutaredoxin	0	0.0741075	-0.117617	-0.380962	1.05271	0.921709	0.767925	0.333472	0.205645	0.036354
gi|147821566	thioredoxin h	0	0.408846	0.769507	0.93496	1.32762	1.70469	1.91184	0.00214249	9.57863e-06	1.51338e-06
gi|147839972	manganese superoxide dismutase	0	0.250484	0.545258	0.526937	1.18961	1.45928	1.44087	0.047263	0.000201078	0.00524474
gi|147841713	glutathione peroxidase	0	0.459994	0.859163	0.397807	1.37554	1.81399	1.3175	0.286192	0.174536	0.197479
gi|157327316	copper-zinc superoxide dismutase	0	0.185165	0.572105	0.507189	1.13695	1.48669	1.42128	0.00400636	3.58054e-07	1.21682e-05
gi|157329398	thioredoxin h	0	0.169355	0.46933	0.369626	1.12456	1.38447	1.29202	0.570571	0.244362	0.470779
gi|157335848	ascorbate peroxidase	0	-0.430316	-0.598534	-0.657478	0.742099	0.660425	0.633985	0.000585634	7.94895e-05	5.65304e-05
gi|157336055	thylakoid-bound ascorbate peroxidase	0	-0.0149099	-0.026802	-0.0125603	0.989718	0.981594	0.991332	0.912316	0.822022	0.902684
gi|157337057	gamma interferon responsive lysosomal thiol reductase family protein/vacuolar	0	-0.966116	-0.916215	-0.920701	0.511882	0.529897	0.528252	0.0611973	0.0115941	0.00840574
gi|157338214	m-type thioredoxin	0	-1.09991	-1.02428	-1.32543	0.466546	0.491657	0.39903
gi|157341018	thioredoxin m	0	-0.0350586	0.368104	0.505338	0.975992	1.29066	1.41946	0.651589	0.0363072	0.0118764
gi|157342483	peroxiredoxin q	0	-1.03799	-1.02477	-1.33923	0.487004	0.49149	0.395233	3.29343e-07	2.69538e-05	1.37088e-07
gi|157342785	thioredoxin-dependent peroxidase	0	-0.126735	0.0459431	0.10506	0.915902	1.03236	1.07554	4.0357e-08	0.0645459	0.00015602
gi|157346136	2-cys peroxiredoxin-like protein	0	-0.555381	-0.473562	-0.321368	0.680477	0.720185	0.800311	7.23973e-06	4.5415e-06	0.000721534
gi|157346241	monodehydroascorbate reductase	0	-0.0366431	0.136023	0.192314	0.974921	1.09887	1.14259	0.658474	0.134477	0.012124
gi|157346674	cu zn superoxide dismutase precursor	0	-0.579095	-0.520573	-0.471688	0.669384	0.697095	0.721121	0.0174573	0.0763874	0.0126133
gi|157350901	thioredoxin h	0	0.8254	1.21207	1.30047	1.77203	2.3167	2.4631	0.00687685	0.00661688	0.00256919
gi|157352888	dehydroascorbate reductase	0	-0.682617	-0.651591	-0.897524	0.623034	0.636578	0.536807	0.0552308	0.00620417	0.0449194
gi|157354934	thioredoxin h	0	0.584035	1.26294	1.09806	1.49904	2.39985	2.14066	0.000198327	0.00116671	0.000514836
gi|157356616	glutathione peroxidase	0	0.633031	0.906127	1.07127	1.55082	1.87401	2.10128	0.00236967	5.53339e-05	2.30273e-06
gi|157358274	monodehydroascorbate reductase	0	-0.324963	-0.485562	-0.574594	0.798319	0.714219	0.671475	0.00234006	0.000556723	0.000721665
gi|157359791	thioredoxin reductase	0	-0.106163	0.079377	0.0683455	0.929056	1.05656	1.04851	0.391861	0.522292	0.6845
gi|1785613	polyphenol oxidase	0	-1.07901	-0.830291	-0.679294	0.473353	0.562416	0.624471	8.26512e-23	2.85603e-16	2.37005e-16
gi|19070130	catalase	0	-1.1871	-1.8744	-2.50009	0.439184	0.27274	0.176766	1.96646e-16	2.1171e-16	1.62374e-16
gi|2997688	ascorbate peroxidase	0	-0.348064	-0.40372	-0.605563	0.785638	0.755907	0.657215	0.27335	0.304796	0.225833
gi|34334010	glutathione reductase	0	0.230832	0.141916	0.18554	1.17351	1.10337	1.13724
gi|39777532	peroxidase	0	-3.76438	-3.78899	-4.77101	0.0735881	0.0723439	0.0366255	0.000161245	0.00047398	0.00019651
gi|468733	ascorbate peroxidase	0	0.0877244	0.226343	-0.159719	1.06269	1.16987	0.8952	0.0652566	0.0973362	0.000937914
gi|73647738	ascorbate peroxidase	0	0.0848653	-0.0781844	0.0147128	1.06059	0.947249	1.01025	0.0260228	0.0351729	0.665059
gi|147767003	dienelactone hydrolase family protein	0	0.399739	0.67779	0.447596	1.31927	1.59969	1.36377
gi|147767361	aldo keto reductase family protein	0	0.205096	0.302712	0.396106	1.15276	1.23346	1.31595	0.295504	0.138511	0.0389803
gi|147778300	similar to Stress-related protein	0	1.07851	1.20987	0.859518	2.11185	2.31316	1.81443	0.00138282	0.00531939	0.0160798
gi|147782603	dehydrin	0	0.427109	0.192717	-0.0979829	1.34454	1.14291	0.934338	0.00118513	0.117179	0.442842
gi|147809484	dienelactone hydrolase family protein	0	0.269624	0.553081	0.522409	1.20549	1.46722	1.43635	0.00142943	3.32527e-06	3.15554e-06
gi|147818169	dienelactone hydrolase family protein	0	-0.700633	-1.12025	-1.17347	0.615302	0.460015	0.443355	5.07026e-06	1.829e-06	2.69137e-06
gi|147827322	erd4 protein, early-responsive to dehydration 4	0	-0.582533	-0.987122	-1.1479	0.66779	0.504483	0.451282	0.00135793	0.000904662	0.000182183
gi|147853192	salt toleranceexpressed	0	0.345928	0.618403	0.597146	1.27097	1.53518	1.51272	9.42095e-06	1.19524e-07	2.76303e-08
gi|15214303	Stress-related protein	0	0.273431	0.65127	0.762922	1.20868	1.57055	1.69692	0.0261382	0.116631	0.12289
gi|157330651	auxin-responsive family protein	0	0.627601	0.94783	0.960251	1.54499	1.92897	1.94565	0.0226547	0.00963167	0.000246642
gi|157336398	dienelactone hydrolase family protein	0	0.724937	1.01578	0.863191	1.65283	2.02199	1.81906	0.000246027	2.19162e-05	9.5692e-06
gi|157336543	early light-induced protein-like protein	0	-0.493202	-0.317016	1.17304	0.710447	0.802729	2.25486
gi|157336549	stem-specific proteinexpressed, aluminum-induced protein-like	0	0.527332	0.793116	0.854496	1.44126	1.73281	1.80813	0.00189479	8.85036e-05	8.41581e-06
gi|157336884	aldo keto reductase	0	-0.109896	0.179928	0.185612	0.926655	1.13283	1.1373	0.0141356	0.00634782	0.00525373
gi|157337201	universal stress protein	0	1.02573	1.31791	1.31898	2.03599	2.49304	2.49489
gi|157338805	universal stress protein (USP) family protein	0	-0.2119	-0.354497	-0.328504	0.8634	0.782142	0.796362	0.0232798	0.0167316	0.00727172
gi|157345459	universal stress proteinfamily protein	0	-0.194754	0.1528	0.125889	0.873722	1.11173	1.09118	0.314811	0.426839	0.721807
gi|157346042	universal stress protein (USP)	0	0.505277	0.896827	0.937818	1.4194	1.86197	1.91563	0.0229141	0.0436186	0.0491741
gi|157347751	universal stress proteinfamily protein early nodulin enod18 family protein	0	0.0658513	0.584536	0.561414	1.0467	1.49956	1.47571	0.258152	0.000586774	0.00100558
gi|157347902	dienelactone hydrolase family protein	0	0.346038	0.220983	0.0551869	1.27107	1.16553	1.03899	0.0155387	0.0962672	0.639545
gi|157350062	universal stress proteinfamily protein	0	0.752083	1.3803	1.37973	1.68422	2.60322	2.60219	0.000494507	0.000112763	0.000300425
gi|157350922	hypersensitive-induced response protein,band 7 family protein	0	-0.284279	-0.239917	-0.174732	0.821152	0.846794	0.885932	0.00106935	0.00519375	0.0780767
gi|157351117	universal stress proteinfamily protein	0	0.261583	0.551286	0.477779	1.19879	1.46539	1.3926	0.54488	0.107617	0.154969
gi|157352053	auxin-induced proteinexpressed	0	-0.358399	-0.132161	-0.0716333	0.78003	0.912463	0.95156
gi|157352058	auxin-induced proteinexpressed	0	0.00327925	0.163448	0.284757	1.00228	1.11996	1.21821	0.827567	0.0442146	0.0313987
gi|157353072	stress-responsive protein	0	0.420535	1.14277	1.01515	1.33842	2.20804	2.02111	0.0146705	3.42407e-05	9.90156e-05
gi|157353342	aldo keto reductase family protein	0	0.68898	1.72929	1.86901	1.61214	3.31565	3.65281
gi|157356355	hypersensitive-induced response protein	0	-0.284963	-0.064109	-0.0921037	0.820763	0.956536	0.938154	0.00575202	0.245846	0.0840894
gi|157357665	diphenol oxidase	0	-0.814443	-1.41821	-1.46691	0.568628	0.374177	0.361757	0.0164692	0.00149449	0.00092106
gi|157358504	stress related	0	-0.604398	-1.17069	-1.13127	0.657746	0.44421	0.456515	0.00730127	0.0380198	0.0278476
gi|157358840	dehydration-responsive protein	0	0.193101	-0.787857	-0.888427	1.14322	0.579204	0.540203	0.530679	0.253647	0.281472
gi|18202459	germin-like protein	0	-0.941078	-0.845974	-1.0093	0.520843	0.556335	0.496786
gi|6715639	ozone-responsive stress-related	0	0.14278	0.558594	0.327562	1.10403	1.47283	1.25489	0.522898	0.0173347	0.185743
gi|77744883	temperature-induced lipocalin	0	-0.0812146	0.00692646	0.00379942	0.945261	1.00481	1.00264	0.178297	0.929622	0.97115
gi|146165484	2-hydroxyacyl-CoA-lyase 1	0	1.44375	1.0053	0.786189	2.72026	2.00736	1.72451	0.043778	0.0228836	0.0270867
gi|157327960	epoxide hydrolase	0	-0.0845067	0.0148197	0.337416	0.943107	1.01033	1.26349	0.681983	0.97135	0.00293247
gi|157337653	enoyl-acp reductase	0	-0.159277	-0.327175	-0.270286	0.895474	0.797096	0.829155
gi|157346225	esterase/lipase/thioesterase family protein	0	-0.291018	-0.124754	-0.0700446	0.817325	0.91716	0.952609	0.0216293	0.111036	0.457134
gi|157347575	beta-ketoacyl-ACP reductase-like protein	0	1.14879	1.55641	1.86249	2.21728	2.94122	3.63634	0.0655381	0.0256924	0.0117119
gi|157348880	epoxide hydrolase	0	-0.430661	-0.581437	-0.476201	0.741922	0.668298	0.718868	0.000284126	0.00518268	0.00125705
gi|157348957	fatty acid hydroperoxide lyase	0	0.502552	0.0363596	0.147625	1.41672	1.02552	1.10774	0.000283837	0.668301	0.0980201
gi|157350102	epoxide hydrolase	0	0.504139	0.59109	0.732441	1.41828	1.50638	1.66145
gi|157350985	cytosolic acetoacetyl-coenzyme A thiolase	0	0.168157	-0.108581	-0.0505629	1.12362	0.9275	0.96556	0.227059	0.189877	0.633633
gi|157353024	atp citrate lyase	0	-0.203734	-0.16476	-0.19366	0.8683	0.892077	0.874384	0.000329619	0.0494883	0.0131898
gi|157358824	acyl-CoA-binding protein	0	0.294808	1.22199	1.23616	1.22672	2.33268	2.3557	0.0667544	0.0572804	0.0421319
gi|157359643	methylmalonate semi-aldehyde dehydrogenase	0	0.373993	0.931754	0.927415	1.29593	1.90759	1.90187	0.189615	0.113865	0.110954
gi|157360337	putative long-chain acyl-CoA synthetase	0	1.14885	1.26316	1.33031	2.21737	2.4002	2.51457	7.44256e-10	1.50665e-10	7.60708e-09
gi|20975574	acetyl-coenzyme a carboxylase	0	-0.807712	-1.16401	-1.18127	0.571287	0.446269	0.440965	0.0530381	0.122833	0.0628785
gi|53854350	cytosolic acetoacetyl-coenzyme A thiolase	0	0.347497	-0.173853	-0.0225965	1.27235	0.886472	0.984459	0.00348889	0.00922104	0.805534
gi|7523660	stearoyl-acp desaturase	0	-0.390838	-0.382751	-0.456236	0.762686	0.766974	0.728886	0.0423596	0.112548	0.0885504
gi|147853548	diacylglycerol kinase	0	0.211768	0.0512249	-0.0827055	1.15811	1.03614	0.944285	0.0214893	0.70401	0.12037
gi|157328873	phosphoserine aminotransferase	0	-0.214556	-0.338237	-0.476602	0.861811	0.791007	0.718668	0.108981	0.026796	0.00429202
gi|157342910	phospholipase carboxylesterase family protein	0	0.900542	0.278099	-0.220812	1.86677	1.2126	0.858082
gi|157355454	saposin b domain-containing protein/Saposins are small lysosomal proteins that serve as activators of various lysosomal lipid-degrading enzymes. They probably act by isolating the lipid substrate from the membrane surroundings, thus making it more accessible to the soluble degradative enzymes. Munford RS, Sheppard PO, O Hara PJ (1995). "Saposin-like proteins (SAPLIP) carry out diverse functions o…	0	0.13294	0.516542	0.257483	1.09653	1.43052	1.19539	0.0463042	0.0176186	0.0403043
gi|95116632	flowering locus t/Carmona,M.J., Calonje,M. and Martinez-Zapater,J.M. The FT/TFL1 gene family in grapevine Plant Mol. Biol. 63 (5), 637-650 (2007)	0	-0.0294316	0.100642	0.139938	0.979806	1.07225	1.10186
gi|147838052	cyclase family protein	0	-0.60686	-0.93147	-1.07638	0.656624	0.524324	0.474219	8.91901e-15	1.08844e-14	1.19164e-14
gi|157337248	tropinone reductase	0	-0.00651356	-0.178141	-0.251326	0.995495	0.883841	0.840124	0.937447	0.210112	0.0397672
gi|157337495	hydroxymethylbutenyl 4-diphosphate synthase	0	0.233393	0.675138	0.615858	1.1756	1.59675	1.53247	0.602519	0.345214	0.414963
gi|157341857	phosphomevalonate kinase-like	0	0.278984	0.303834	-0.0553802	1.21334	1.23442	0.962341	0.0224508	0.0210881	0.507933
gi|157346682	short-chain alcohol dehydrogenase reductase family protein (monoterpenol DH,putative)	0	-0.458126	-0.634086	-0.890768	0.727931	0.644349	0.539327	0.00179529	0.0143957	0.00374077
gi|157346684	short-chain alcohol dehydrogenase reductase family protein (monoterpenol DH,putative)	0	-0.533273	-1.08519	-1.27763	0.690985	0.471332	0.412473
gi|157348253	isopentenyl pyrophosphate isomerase	0	0.787592	0.727661	0.651401	1.72619	1.65595	1.57069	1.67919e-07	2.61408e-06	4.63546e-06
gi|157349673	short-chain alcohol dehydrogenase reductase family protein (monoterpenol DH,putative)	0	0.528346	0.827254	0.6982	1.44228	1.77431	1.62248	0.00211278	0.00030382	0.00150064
gi|157349674	short-chain alcohol dehydrogenase reductase family protein (monoterpenol DH,putative)	0	-0.00156443	-0.777246	-0.822262	0.998916	0.58348	0.565555	0.995434	0.30016	0.210729
gi|157356344	3-beta hydroxysteroid dehydrogenase	0	1.363	1.67212	1.75305	2.5722	3.18682	3.37071	8.17616e-05	1.09524e-05	6.42497e-06
gi|157357156	hydroxymethylglutaryl coenzyme a synthase	0	0	-0.670038	-0.694744	1	0.62849	0.617819
gi|157357577	mevalonate diphosphate decarboxylase	0	0.0322095	-0.0466826	-0.190059	1.02258	0.96816	0.87657	0.724856	0.870808	0.184434
gi|119355	enolase	0	0.223293	0.55444	0.309762	1.1674	1.4686	1.2395	0.367007	0.0854644	0.198119
gi|125533393	pyruvate kinase	0	0.129503	0.398032	0.513076	1.09392	1.31771	1.42709
gi|129881	pyrophosphate-dependent phosphofructokinase alpha subunit	0	0.156821	-0.277505	-0.203698	1.11483	0.825017	0.868322	0.00215925	0.105169	0.328298
gi|147781269	fructose-bisphosphate aldolase	0	0.296998	0.438181	0.51328	1.22859	1.35489	1.42729	1.29512e-09	7.44271e-15	9.12361e-21
gi|147800323	sucrose synthase	0	1.10184	1.19905	1.33835	2.14628	2.29588	2.52862	5.40126e-20	1.6987e-18	1.21442e-19
gi|147818684	galactose kinase	0	-0.0864295	0.0111523	-0.0772724	0.941851	1.00776	0.947848	0.315637	0.855148	0.0630662
gi|147843754	cytosolic phosphoglycerate kinase 1	0	0.0650267	0.154205	0.221421	1.0461	1.11281	1.16588	0.361266	0.0121364	0.000470884
gi|15228498	udp-glucose pyrophosphorylase	0	-0.22216	-0.162583	0.00498781	0.857281	0.893424	1.00346	0.0135327	0.114185	0.961841
gi|157327869	glyceraldehyde-3-phosphate dehydrogenase	0	-0.0634689	0.0976641	0.113003	0.95696	1.07004	1.08148	0.389909	0.259811	0.127016
gi|157329498	pyrophosphate--fructose-6-phosphate 1-phosphotransferase	0	0.141877	0.0639858	0.285876	1.10334	1.04535	1.21915	0.0381879	0.400378	0.0699818
gi|157335337	cytosolic phosphoglucose isomerase	0	0.0532065	-0.156342	-0.404607	1.03757	0.897297	0.755442	0.779669	0.411625	0.164293
gi|157338864	probable fructose-bisphosphate aldolase,chloroplast precursor	0	0.00198744	0.206965	0.0420212	1.00138	1.15426	1.02956	0.989881	0.139742	0.742016
gi|157338975	cytoplasmic (glucose phosphomutase)	0	0.29172	0.271664	0.151118	1.2241	1.2072	1.11043	6.85558e-06	4.76758e-05	0.00940375
gi|157339214	pyrophosphate-dependent phosphofructo-1-kinase	0	1.0476	1.26736	1.29951	2.06709	2.40721	2.46146	5.62917e-10	5.12155e-10	4.91445e-10
gi|157340522	triosephosphate isomerase	0	-0.688884	-0.979567	-1.00578	0.620334	0.507132	0.498001	0.0278948	0.00787569	0.0317312
gi|157341429	mannose-6-phosphate isomerase	0	0.21725	-0.452587	-0.178143	1.16252	0.730731	0.88384	0.00375829	0.00209351	0.173278
gi|157342473	sucrose synthase	0	-0.836316	-1.65019	-1.57652	0.560072	0.318597	0.33529	1.86441e-10	1.90252e-10	2.6097e-09
gi|157342730	hexokinase	0	-0.15713	-0.267002	0.0052973	0.896807	0.831045	1.00368	0.0031946	0.0128034	0.981429
gi|157343704	aldose 1-epimerase	0	0.366942	0.267407	0.157014	1.28962	1.20364	1.11498	0.0802999	0.0822043	0.246363
gi|157343720	ketose-bisphosphate aldolase class-ii family protein	0	1.9595	1.68503	1.37136	3.88926	3.21547	2.58714	0.0118835	0.0185845	0.0424239
gi|157344009	phosphoglucomutase phosphomannomutase family protein	0	0.522932	0.707793	0.801798	1.43687	1.6333	1.74327	0.0689643	0.163462	0.0481075
gi|157344281	triosephosphate isomerase	0	0.282368	0.383969	0.423705	1.21619	1.30493	1.34137	6.72448e-05	3.34979e-07	6.41111e-05
gi|157345400	sucrase-like protein, |sucrose cleavage like protein	0	0.0131811	-0.278901	-0.413255	1.00918	0.824219	0.750927	0.115389	0.00176957	0.0196625
gi|157346279	enolase	0	0.211274	0.331384	0.305931	1.15771	1.25822	1.23622	0.00153831	0.000597247	0.0003201
gi|157346280	enolase	0	0.111974	0.302984	0.160745	1.08071	1.23369	1.11786	0.0639513	0.000913635	0.0555358
gi|157346303	pyruvate kinase	0	0.0582649	0.238322	0.576235	1.04121	1.17962	1.49095	0.801674	0.338767	0.0834712
gi|157349678	phosphomannomutase	0	-0.453078	-0.10329	-0.0664917	0.730483	0.930908	0.954957	0.0285528	0.475299	0.657321
gi|157351694	vacuolar invertase	0	0.0129319	0.171709	0.128617	1.009	1.12639	1.09325	0.702183	5.34446e-05	0.00607204
gi|157352185	aldose 1-epimerase	0	0.0300636	-0.160988	-0.0633928	1.02106	0.894412	0.957011	0.561316	0.257025	0.415594
gi|157353049	galactose kinase	0	0.651763	-0.149811	-0.313698	1.57109	0.901368	0.804577	0.280588	0.338849	0.280224
gi|157353413	pyruvate kinase	0	0.424906	0.464938	0.623239	1.34248	1.38026	1.54033	0.0079075	0.000463214	5.20426e-05
gi|157353414	2,3-bisphosphoglycerate-independent phosphoglycerate mutase	0	0.29786	0.409437	0.421747	1.22932	1.32817	1.33955	0.00477406	0.00195675	0.00218936
gi|157353934	udp-glucose pyrophosphorylase	0	0.520542	0.684416	0.78783	1.43449	1.60705	1.72648	8.63706e-17	2.94871e-19	1.06335e-21
gi|157354111	glyceraldehyde-3-phosphate dehydrogenase	0	0.566739	1.17211	1.43402	1.48117	2.25342	2.70198	1.69208e-05	7.96048e-08	9.3825e-09
gi|157354569	phosphoglycerate kinase	0	-0.658493	-0.802912	-0.978294	0.63354	0.573191	0.50758	0.000328081	0.0033841	0.00108032
gi|157355881	enolase	0	0.893729	1.59089	1.53516	1.85797	3.01236	2.89821	9.76318e-20	1.99625e-24	1.88453e-24
gi|157358587	glyceraldehyde-3-phosphate dehydrogenase	0	-1.06183	-1.63805	-2.01975	0.479025	0.321291	0.2466	0.0378773	0.0138726	0.00429948
gi|157358622	pyrophosphate-dependent phosphofructokinase alpha subunit	0	-0.0258107	-0.334855	-0.218362	0.982268	0.792864	0.859541	0.814225	0.0657051	0.229875
gi|157358623	pyrophosphate-dependent phosphofructokinase alpha subunit	0	0.0386168	-0.331107	-0.239905	1.02713	0.794926	0.846801	0.41968	0.000197489	0.0017345
gi|157360112	sucrose-phosphate synthase	0	1.94795	1.71928	1.91345	3.85827	3.29272	3.76709	9.36222e-07	7.5262e-06	1.1858e-06
gi|20260174	enolase (2-phospho-d-glycerate hydroylase)	0	1.68516	2.62098	2.42444	3.21575	6.15168	5.36819
gi|22347633	sucrose synthase	0	1.13568	1.2064	1.00552	2.19722	2.30761	2.00766	0.055403	0.059723	0.0532161
gi|33342046	glyceraldehyde-3-phosphate dehydrogenase	0	0.148363	0.50125	0.312179	1.10831	1.41544	1.24158	0.0347077	2.87368e-08	0.000718438
gi|41394417	glyceraldehyde-3-phosphate dehydrogenase	0	0.35339	0.933484	0.850686	1.27756	1.90988	1.80336	9.6514e-05	5.35818e-07	8.42578e-07
gi|4895205	aldose reductase	0	0.285418	0.368312	0.271946	1.21876	1.29084	1.20744	0.607223	0.665759	0.751601
gi|55977779	Pyruvate, orthophosphate dikinase, chloroplastic	0	0.804895	0.295622	0.18387	1.74702	1.22741	1.13593	0.035703	0.178315	0.367892
gi|6996529	enolase	0	0.778522	1.41261	1.24088	1.71537	2.66219	2.36342
gi|74273318	sorbitol dehydrogenase-like protein	0	-0.847852	-1.0242	-1.0798	0.555611	0.491683	0.473094	0.000147573	0.000421594	0.000663491
gi|77416993	glyceraldehyde-3-phosphate dehydrogenase	0	0.400412	0.394883	0.0595501	1.31988	1.31484	1.04214	3.91874e-06	1.98151e-06	0.400347
gi|77540210	glyceraldehyde-3-phosphate dehydrogenase A subunit	0	-1.06235	-1.77991	-1.8961	0.478851	0.291201	0.268669	0.0180708	0.0399336	0.0350111
gi|82941449	fructose-bisphosphate aldolase	0	0.664899	1.35568	0.978775	1.58546	2.55918	1.97079
gi|87300244	glyceraldehyde 3-phosphate dehydrogenase	0	0.806721	1.19437	0.532944	1.74923	2.28845	1.44688	0.0711456	0.00297741	0.0820121
gi|90762161	phosphomannomutase	0	-0.532265	0.0587587	0.0781945	0.691468	1.04157	1.0557	0.0458444	0.697983	0.317191
gi|120673	glyceraldehyde-3-phosphate dehydrogenase	0	0.0738854	0.0980652	0.151556	1.05255	1.07034	1.11077
gi|147770696	phosphoenolpyruvate carboxylase	0	-0.486737	-1.13713	-1.0351	0.713637	0.454662	0.487983	0.00239086	0.000119133	0.00527648
gi|147782941	succinyl-ligase beta subunit	0	0.0956415	0.048708	0.0269232	1.06854	1.03434	1.01884	0.143541	0.155577	0.446099
gi|147801498	alcohol dehydrogenase class iii	0	-0.167965	-0.797866	-0.763784	0.890097	0.575199	0.58895	0.0170932	0.156792	0.258288
gi|147802302	malate dehydrogenase	0	-0.541286	-0.803204	-1.09157	0.687158	0.573075	0.46925	0.0128242	0.000550167	0.00166181
gi|147826481	nadp-specific isocitrate dehydrogenase	0	0.100428	0.0481301	0.0108991	1.07209	1.03392	1.00758	0.517661	0.549775	0.929322
gi|157328379	dihydrolipoamide acetyltransferase	0	0.466063	0.642084	0.898944	1.38133	1.56058	1.8647	0.00612604	0.000189513	2.46248e-05
gi|157328520	glyoxalase i	0	0.767266	1.37491	1.39546	1.70204	2.59351	2.63072	0.00995033	0.00210383	0.00055263
gi|157329588	pyrophosphate-dependent phosphofructokinase beta subunit	0	-0.0684769	-0.202217	-0.29357	0.953644	0.869214	0.815881	0.598743	0.0416144	0.00696522
gi|157329624	phosphoenolpyruvate carboxykinase	0	0.511097	-0.0930977	-0.00566219	1.42513	0.937508	0.996083	0.0378289	0.479091	0.97401
gi|157329909	cytoplasmatic aconitate hydratase (citrate hydro-lyase)	0	-0.0319783	-0.34142	-0.18827	0.978078	0.789264	0.877658	0.563236	0.0303504	0.114611
gi|157330022	2-oxoglutarate dehydrogenase e2 subunit	0	0.0778966	0.312807	0.443966	1.05548	1.24212	1.36034	0.168206	0.00109158	5.456e-07
gi|157332908	phosphoenolpyruvate carboxykinase	0	0.0556278	-0.513937	-0.403847	1.03931	0.700309	0.75584	0.724069	0.0170643	0.0010997
gi|157336206	dihydrolipoamide dehydrogenase precursor	0	-0.0617227	-0.0227701	-0.0347432	0.958119	0.984341	0.976206	0.427677	0.781267	0.66982
gi|157336495	glyoxalase bleomycin resistance protein dioxygenase	0	0.759789	1.39517	1.42677	1.69324	2.63019	2.68844	0.000566319	0.000197566	0.000437188
gi|157337907	aconitate citrate hydro-lyase	0	0.161021	0.0135525	-0.0530161	1.11808	1.00944	0.963919	0.0243504	0.864013	0.582473
gi|157338330	mitochondrial nad-dependent malate dehydrogenase	0	0.55406	0.807865	0.90046	1.46821	1.75062	1.86666	0.00109274	0.238654	0.168599
gi|157338353	phosphoenolpyruvate carboxylase	0	0.104241	-0.415733	-0.210151	1.07493	0.749638	0.864447	0.49368	0.0362024	0.15899
gi|157339909	(S)-2-hydroxy-acid oxidase, peroxisomal, putative / glycolate oxidase, putative / short chain alpha-hydroxy acid oxidase, putative	0	-1.53747	-2.43853	-3.13615	0.34449	0.184471	0.113743	0.0273083	0.00190893	0.0229918
gi|157340647	nad+ dependent isocitrate dehydrogenase subunit 1	0	0.285164	0.205668	0.266497	1.21855	1.15322	1.20288	0.102772	0.378819	0.239192
gi|157342431	nad-malate dehydrogenase	0	-0.130093	0.1037	0.10698	0.913773	1.07453	1.07697	0.405429	0.58011	0.493938
gi|157342743	nadp-malic enzyme	0	0.120699	-0.318907	-0.0765103	1.08726	0.801677	0.948349	0.337851	0.000340715	0.6653
gi|157342766	glyoxalase i	0	-0.940141	-0.612993	-0.89558	0.521182	0.653839	0.537531
gi|157344313	2-oxoglutarate e1 subunit	0	-0.106457	-0.534398	-0.325042	0.928866	0.690447	0.798275	0.210082	0.00182558	0.00429931
gi|157344697	malate oxidoreductase	0	-0.330429	-0.298285	-0.219167	0.7953	0.813218	0.859062	0.000493119	0.00574859	0.00805357
gi|157346705	glyoxalase i	0	0.0958018	0.425571	0.45705	1.06866	1.3431	1.37273	0.615793	0.0936613	0.101865
gi|157346985	at1g09430 f19j9_9ATP-citrate synthase	0	0.335928	0.30007	0.108206	1.26219	1.2312	1.07789	0.00691672	0.028693	0.358794
gi|157347533	isocitrate dehydrogenase	0	0.125772	0.11227	0.0171696	1.09109	1.08093	1.01197	0.119599	0.237395	0.89971
gi|157348147	succinate dehydrogenase flavoprotein alpha subunit	0	0.023472	-0.144543	-0.155323	1.0164	0.904666	0.897931	0.924332	0.480215	0.505299
gi|157349665	malate oxidoreductase	0	-0.455144	-0.713393	-0.589005	0.729437	0.609884	0.664801	0.0143875	0.00645589	0.00466716
gi|157350119	fumarate hydratase	0	-0.170915	-0.247084	-0.157373	0.888279	0.842598	0.896657	0.22424	0.0329327	0.350085
gi|157350482	alcohol dehydrogenase class iii	0	-0.137393	-0.445285	-0.659048	0.90916	0.734439	0.633296	0.322159	0.14673	0.208471
gi|157350588	cytosolic malate dehydrogenase	0	0.0256298	-0.101751	-0.213573	1.01792	0.931901	0.862399	0.736708	0.146517	0.0392655
gi|157350859	pyruvate dehydrogenase e1 alpha subunit	0	-0.117019	-0.0382316	-0.00335145	0.922091	0.973848	0.99768	0.434375	0.699379	0.981803
gi|157352562	dihydrolipoamide s-acetyltransferase	0	-0.21592	-0.384564	-0.312601	0.860997	0.76601	0.805189
gi|157353384	Isocitrate lyase and phosphorylmutase/carboxyvinyl-carboxyphosphonate phosphorylmutase	0	0.124034	0.140388	0.347555	1.08978	1.1022	1.2724	0.150772	0.612577	0.0115652
gi|157354769	pyruvate decarboxylase	0	0.628376	0.895578	0.853863	1.54582	1.86036	1.80733	0.0347966	0.000409062	0.0100603
gi|157354770	pyruvate decarboxylase	0	0.577948	0.765015	0.86089	1.49272	1.69939	1.81616	0.00129343	0.000911206	0.000107037
gi|157354771	pyruvate decarboxylase	0	0.126568	0.328195	0.392074	1.09169	1.25544	1.31228	0.12932	0.0650999	0.0491578
gi|157355105	succinyl--ligase alpha subunit	0	0.203395	0.133133	0.0998672	1.1514	1.09667	1.07167	0.0302616	0.0369466	0.345234
gi|157357369	pyruvate decarboxylase	0	0.75876	0.669148	0.690946	1.69204	1.59013	1.61434	0.000308688	0.000338108	0.000781681
gi|157357963	nadp-specific isocitrate dehydrogenase	0	-0.150014	-0.452394	-0.343994	0.901242	0.730829	0.787857
gi|157359248	citrate synthase	0	0.0290248	-0.0513192	-0.118644	1.02032	0.965053	0.921053	0.726753	0.532979	0.304624
gi|157360021	oxalyl-decarboxylase	0	0.654002	0.670585	0.762576	1.57353	1.59172	1.69652	0.0046864	0.0179685	0.0125543
gi|157360513	pyruvate dehydrogenase e1 beta subunit	0	0.306153	0.438845	0.529216	1.23641	1.35552	1.44314	0.00338846	0.00103528	8.99559e-05
gi|1708924	nadp-malic enzyme	0	0.0135581	-0.362444	-0.103778	1.00944	0.777846	0.930593	0.888377	0.0576352	0.656442
gi|24638017	mitochondrial nad-dependent malate dehydrogenase	0	0.00842315	0.38933	0.0740049	1.00586	1.30978	1.05263
gi|297178	alcohol dehydrogenase	0	0.0350795	-0.0246707	0.0954252	1.02461	0.983045	1.06838	0.90014	0.912443	0.852357
gi|3023814	glyceraldehyde-3-phosphate dehydrogenase	0	0.136162	0.217087	0.230089	1.09898	1.16238	1.17291	8.99484e-05	5.50679e-07	4.13014e-08
gi|47230219	dihydrolipoamide s-succinyltransferase (e2 component of 2-oxo-glutarate complex)	0	0.112999	0.759151	0.637329	1.08147	1.69249	1.55545	0.249211	1.8961e-05	0.00118307
gi|5669871	dihydrolipoamide s-acetyltransferase	0	-0.164006	0.0945603	0.221499	0.892543	1.06774	1.16594
gi|7076784	2-oxoglutarate e1 subunit	0	-0.401833	-0.404729	-0.273658	0.756896	0.755378	0.82722	0.00472726	0.106206	0.0305577
gi|7798706	mitochondrial nad-dependent malate dehydrogenase	0	-0.19119	0.264466	0.318344	0.875883	1.20119	1.2469	0.0241067	3.21805e-05	0.000728438
gi|83701242	glyceraldehyde-3-phosphate dehydrogenase	0	0.102927	0.158808	-0.138962	1.07395	1.11636	0.908172
gi|92870921	pyruvate kinase	0	0.178889	0.327784	0.678071	1.13201	1.25508	1.6
gi|9885272	alcohol dehydrogenase	0	-0.201631	-1.0952	-1.06171	0.869567	0.468072	0.479064	0.00571352	1.84578e-05	7.80107e-06
gi|9885274	alcohol dehydrogenase	0	1.16824	1.24118	1.13671	2.24738	2.36392	2.19879	8.41504e-10	5.2408e-09	7.82213e-10
gi|147795381	6-phosphogluconate dehydrogenase family protein	0	-0.134666	0.0128712	0.0891289	0.910881	1.00896	1.06373	0.0440295	0.907242	0.344531
gi|147835837	transketolase 1	0	-1.78804	-3.72765	-3.65701	0.289565	0.075486	0.0792738	0.00539092	0.000304714	2.64218e-05
gi|15222639	6-phosphogluconate dehydrogenase	0	-0.137782	-0.105855	-0.135317	0.908916	0.929254	0.91047
gi|157355222	6-phosphogluconolactonase-like protein	0	0.381033	0.641114	0.61384	1.30227	1.55953	1.53033	0.00181555	2.7772e-05	0.000174997
gi|157359960	transaldolase	0	-0.756465	-1.01175	-0.956044	0.591945	0.495944	0.515468	3.54079e-05	6.96394e-06	1.52261e-05
gi|157360536	glucose-6-phosphate 1-dehydrogenase	0	-0.38085	-0.585929	-0.580383	0.767985	0.66622	0.668786	0.044221	0.0778694	0.12837
gi|1063400	glycolate oxidase/photorrespiration	0	-1.19398	-1.38857	-1.44946	0.437096	0.381944	0.366159	0.0015414	0.0102938	0.0138367
gi|11467200	ribulose--bisphosphate carboxylase oxygenase large subunit	0	-1.2043	-2.25533	-2.46355	0.433979	0.209449	0.1813	1.87102e-11	5.75849e-17	4.81522e-18
gi|147788852	transketolase 1, chloroplast precursor	0	0.19885	0.152341	0.000768214	1.14778	1.11137	1.00053	0.0405103	0.209191	0.994468
gi|147807983	ribulose bisphosphatesmall subunit	0	-0.988405	-1.95669	-2.02518	0.504035	0.257619	0.245674	9.41224e-07	2.27661e-09	4.80874e-10
gi|157333396	chloroplast sedoheptulose--bisphosphatase	0	-1.88926	-2.86053	-2.54384	0.269946	0.137688	0.171485	0.00102855	0.00524518	0.000859454
gi|21950712	rubisco activase	0	-1.44185	-2.25361	-2.89424	0.368096	0.209698	0.134507	0.000398639	0.00457172	0.000927235
gi|5881134	phosphoribulokinase precursor	0	-1.27543	-2.04153	-2.31372	0.413101	0.242906	0.201141	0.0257861	0.0410226	0.0155364
gi|146432259	l-galactose dehydrogenase	0	-0.792456	-1.05126	-1.03187	0.57736	0.482545	0.489074	0.00270581	0.00146361	0.00848736
gi|147766093	dtdp-glucose 4-6-dehydratases-like protein	0	0.84789	1.09024	1.26436	1.79987	2.12909	2.4022	3.17227e-05	3.91954e-07	1.7147e-06
gi|147798015	myo-inositol monophosphatase, |L-galactose-1-phosphate phosphatase	0	-0.158379	-0.156538	-0.0164712	0.896031	0.897175	0.988648	0.237556	0.268197	0.84629
gi|147843232	nucleotide-sugar dehydratase	0	0.324012	0.309932	0.2719	1.25181	1.23965	1.2074	0.157524	0.0764882	0.182
gi|157329156	sorbitol dehydrogenase	0	0.306191	0.262644	0.310047	1.23644	1.19968	1.23975	0.0593203	0.0639498	0.144605
gi|157335710	xylulose kinase	0	-0.25797	-0.435695	-0.835907	0.836264	0.739338	0.560231
gi|157336586	GDP-mannose-3',5'-epimerase	0	-0.594437	-1.28547	-1.21068	0.662303	0.410238	0.432066	1.3955e-24	2.17928e-37	1.92757e-40
gi|157338221	3-deoxy-manno-octulosonate cytidylyltransferase	0	0.229491	0.500174	0.433093	1.17242	1.41438	1.35012	0.00153371	3.52655e-06	0.0016358
gi|157340452	nadph dependent mannose 6-phosphate reductase	0	-0.0743305	0.188465	0.272427	0.949783	1.13955	1.20784	0.648239	0.0730338	0.243637
gi|157342291	gdp-mannose pyrophosphorylase	0	-0.597358	-0.8368	-0.771337	0.660963	0.559884	0.585874	0.280471	0.400365	0.367474
gi|157343111	nad-dependent epimerase dehydratase	0	-0.329381	-0.350543	-0.323123	0.795878	0.784289	0.799338	0.00054247	0.0221708	0.00243995
gi|157345761	udp-glucose dehydrogenase	0	0.239932	0.422551	0.527024	1.18094	1.34029	1.44095	0.000387454	0.000222297	0.000171473
gi|157352288	xylose isomerase	0	0.862278	0.942508	0.897155	1.81791	1.92187	1.86239	1.16258e-07	6.12516e-11	1.08097e-09
gi|157354891	GDP-D-mannose-4,6-dehydratase	0	0.697298	0.832644	0.817796	1.62146	1.78095	1.76271	0.00190145	0.0110264	0.0105871
gi|157357919	2-dehydro-3-deoxyphosphooctonate aldolase	0	-0.084829	0.317071	0.215218	0.942896	1.2458	1.16088
gi|2982303	rhamnose biosynthetic enzymeexpressed	0	0.134675	-0.0361963	0.069691	1.09785	0.975223	1.04949	0.117238	0.674231	0.412518
gi|147768453	glucosyl transferase	0	-1.04023	-1.3834	-0.885365	0.486249	0.383314	0.54135
gi|147769846	glucosyl transferase	0	-0.305843	-0.708451	-0.50123	0.808969	0.611977	0.706504	0.640279	0.267662	0.390244
gi|147839059	glucose acyltransferase	0	-1.16776	-1.16591	-1.07203	0.445112	0.445683	0.475648	0.123271	0.238952	0.206965
gi|147860324	glycosyl hydrolase family 17 protein	0	-0.144615	-0.00959043	-0.07463	0.904621	0.993374	0.949586	0.355832	0.952234	0.728873
gi|157335335	glycosyl hydrolase family 17 protein	0	0.51224	1.17117	1.27157	1.42626	2.25194	2.41424	7.41086e-05	3.0227e-05	0.000407045
gi|157335911	glycosyl hydrolase family 3 protein	0	-1.34594	-1.13014	-1.26848	0.393398	0.456872	0.415097	0.000198264	0.000903153	7.63884e-05
gi|157338427	alpha galactosidase precursor	0	0.699604	1.43114	1.55879	1.62406	2.69661	2.94606	0.0234128	0.00911388	0.0083753
gi|157339133	glycosyl hydrolase family 5 protein cellulase family protein	0	0.579398	0.935514	1.74122	1.49423	1.91257	3.34317	0.206343	0.174778	0.0986834
gi|157343385	glycosyl hydrolase family 3 n terminal domain containingexpressed	0	-1.27413	-1.56112	-1.59382	0.413475	0.338888	0.331292	0.0015199	0.00852079	0.00536317
gi|157343601	glycosyl hydrolase family 38 protein	0	0.122434	0.51759	0.541069	1.08857	1.43156	1.45505	0.0968131	0.262958	0.399092
gi|157343877	glycosyl hydrolase family 38 protein	0	-0.174704	0.0272299	-0.0157141	0.885949	1.01905	0.989167	0.295774	0.825957	0.892289
gi|157343878	glycosyl hydrolase family 38 protein	0	-0.302674	-0.231486	0.0236733	0.810749	0.851757	1.01654	0.0394483	0.207194	0.804141
gi|157345040	disproportionating enzyme, 4-alpha-glucanotransferase, chloroplast precursor (Amylomaltase)	0	-0.690368	-1.26565	-1.12871	0.619696	0.415912	0.457325	0.00465113	0.00260355	0.0027545
gi|157348674	atsip2 (arabidopsis thaliana seed imbibition 2)hydrolyzing o-glycosyl compounds	0	2.7791	2.15524	2.13841	6.86424	4.45442	4.40276	0.000106713	0.0010403	0.00138655
gi|157357474	glucose acyltransferase	0	-1.37101	-1.4792	-1.37153	0.38662	0.358687	0.38648	3.52665e-06	3.85534e-05	3.5849e-06
gi|147773643	poly-A binding protein	0	0.190171	0.514682	0.322716	1.1409	1.42868	1.25068
gi|147789426	RNA-binding protein/putative heterogeneous nuclear ribonucleoprotein A3-like	0	-0.530759	-0.540474	-0.685716	0.69219	0.687545	0.621697	0.0306198	0.0554632	0.179878
gi|147798865	swib complex baf60b domain-containing protein/down regulating the ability of p53 to activate transcription	0	-0.928515	-1.83341	-1.80536	0.525399	0.2806	0.28611
gi|147839912	poly-A binding protein	0	-0.307222	-0.313123	-0.419752	0.808196	0.804897	0.747553	0.237947	0.0777713	0.0882007
gi|147856673	glycine-rich protein 2	0	-1.1534	-1.48429	-1.47604	0.449565	0.357424	0.359473	0.000141118	0.000154559	7.15427e-06
gi|15242784	NF-YC4 (NUCLEAR FACTOR Y, SUBUNIT C4); DNA binding / transcription factor; CONSTANS interacting protein 2a	0	-0.292735	-0.0980976	-0.238496	0.816353	0.934264	0.847628	0.0189425	0.0979181	0.0680125
gi|157328627	nuclear rna binding protein	0	-0.485434	-0.541549	-0.608288	0.714282	0.687033	0.655975	0.186204	0.00544568	0.00358763
gi|157328801	Staphylococcal nuclease (SNase-like), RNA-induced silencing complex, nuclease component Tudor	0	0.40813	-0.00474376	-0.0163768	1.32696	0.996717	0.988713	0.29961	0.958379	0.783903
gi|157335308	transcription factor APFI-like	0	-0.343707	-0.548501	-0.243454	0.788014	0.68373	0.84472	0.146199	0.0491585	0.335233
gi|157340819	glycine-rich rna-binding protein	0	-0.0163101	0.130474	0.0964396	0.988758	1.09465	1.06913	0.777103	0.00356665	0.0771013
gi|157341615	rna recognition motif-containing protein	0	0.457651	0.780635	0.706243	1.3733	1.71789	1.63155	0.000517563	2.22638e-07	5.54152e-07
gi|157344765	putative transcription factor/nuclear antigen homolog	0	-0.522096	-0.427057	-0.509007	0.69636	0.743777	0.702706	0.10824	0.100134	0.252068
gi|157355062	rna recognition motif-containing protein	0	-0.290512	0.372407	0.024568	0.817612	1.29451	1.01718
gi|157356562	DEAD BOX RNA helicase RH15, involved in ATP-dependent RNA unwinding	0	0.0415987	-0.0616461	0.0668591	1.02925	0.95817	1.04743	0.942189	0.943338	0.945686
gi|157358089	bZIP transcriptional activator RSG -like [Fukazawa,J., Sakai,T., Ishida,S., Yamaguchi,I., Kamiya,Y. and Takahashi,Y. Repression of shoot growth, a bZIP transcriptional activator, regulates cell elongation by controlling the level of gibberellins Plant Cell 12 (6), 901-915 (2000)]	0	0.464892	0.851003	0.804407	1.38021	1.80375	1.74643
gi|157358611	rna recognition motif-containing protein	0	-0.925026	-0.787264	-0.655487	0.526671	0.579442	0.634861	0.172909	0.215804	0.262044
gi|157359237	DEAD box RNA helicase, putative	0	-0.14713	-0.288162	-0.171607	0.903045	0.818945	0.887853
gi|157359366	poly-A binding protein	0	0.514044	0.692513	0.591748	1.42805	1.6161	1.50707
gi|110740927	eukaryotic initiation factor 4a	0	0.148661	-0.0863592	-0.223699	1.10854	0.941897	0.856367	0.0880006	0.411117	0.0368796
gi|125527658	elongation factor 2	0	0.0842657	-0.117783	-0.147916	1.06015	0.921603	0.902553	0.557333	0.193078	0.274309
gi|125579469	eukaryotic translation initiation factor 5a-expressed	0	0.553922	0.484718	0.341214	1.46807	1.39931	1.26682
gi|132270	rubber elongation factor	0	0.40943	1.05713	0.837019	1.32816	2.08079	1.78636	0.000245568	6.62422e-06	5.01597e-05
gi|147766289	eukaryotic translation initiation factor subunit 9	0	-0.0750125	0.104635	0.0925702	0.949334	1.07522	1.06627	0.173696	0.0894248	0.427067
gi|147785807	asparagine-trna ligase	0	-0.0442341	-0.144713	-0.136482	0.969805	0.904559	0.909735
gi|147789055	elongation factor 1b gamma	0	-0.228173	-0.502198	-0.512895	0.853716	0.70603	0.700815	0.000739482	1.91806e-06	2.93149e-08
gi|147833057	eukaryotic translation initiation factor 4 gamma	0	0.223051	-0.342309	-0.498304	1.1672	0.788778	0.707938	0.3119	0.0737976	0.00212281
gi|147838425	glutamyl-trna synthetase	0	0.213646	0.0515069	0.113767	1.15961	1.03635	1.08205
gi|147841303	ef-1 alpha	0	-0.080503	-0.483517	-0.671118	0.945728	0.715232	0.62802	0.237515	2.22634e-08	1.22548e-08
gi|147853445	eukaryotic translation initiation factor 3 delta subunit	0	0.187129	0.505091	0.537608	1.1385	1.41921	1.45156	0.00610598	0.000103095	0.000449588
gi|157327346	nascent polypeptide associated complex alpha chain	0	-0.345773	0.0417693	-0.22222	0.786886	1.02938	0.857245	0.0499163	0.723365	0.28042
gi|157336776	translation initiation factor eIF(iso)4E	0	0.610385	0.485603	0.244075	1.52667	1.40017	1.18433
gi|157337924	RNA Binding Protein 45-like /Lorkovic,Z.J., Wieczorek Kirk,D.A., Klahre,U., Hemmings-Mieszczak,M. and Filipowicz,W. RBP45 and RBP47, two oligouridylate-specific hnRNP-like proteins interacting with poly(A)+ RNA in nuclei of plant cells RNA 6 (11), 1610-1624 (2000)	0	0.488197	0.713107	0.754058	1.40269	1.63933	1.68653	0.100525	0.0767103	0.0644149
gi|157339444	aspartate-trna ligase	0	0.0649189	-0.108706	0.00352374	1.04603	0.927419	1.00245	0.0934543	0.132868	0.978588
gi|157342076	ma3 domain-containing protein	0	0.356348	0.172845	0.209672	1.28018	1.12728	1.15643	0.000547834	0.0858991	0.114999
gi|157342614	translation initiation factor (eif-4a)	0	0.293062	0.356395	0.4192	1.22524	1.28022	1.33719	0.00157061	0.00270231	0.00236607
gi|157342694	asparagine-tRNA ligase/ aspartate-tRNA ligase	0	-0.160487	-0.225606	-0.324021	0.894723	0.855236	0.79884	0.0146347	0.000566807	0.00627168
gi|157343241	elongation factor beta-1	0	-0.150811	0.0130321	-0.0598588	0.900744	1.00907	0.959358	0.22703	0.895274	0.500358
gi|157343454	phenylalanyl-trna synthetase beta-subunit	0	0.794125	0.172319	0.0940339	1.73403	1.12687	1.06735
gi|157343641	ef-1-alpha-related gtp-binding protein	0	0.132195	-0.0107007	0.079572	1.09596	0.99261	1.0567	0.253707	0.91195	0.533101
gi|157343779	elongation factor beta-1	0	-0.111252	-0.0489589	-0.232915	0.925784	0.966634	0.850914	0.451361	0.630914	0.0150551
gi|157343888	glycyl-trna synthetase	0	0.0771009	-0.125652	-0.0640825	1.0549	0.91659	0.956553	0.510917	0.323538	0.65241
gi|157344387	tryptophanyl-trna synthetase	0	-0.28814	-0.310258	-0.752675	0.818957	0.806498	0.593502	0.0567409	0.106653	0.00670353
gi|157347239	translation initiation factor-related	0	0.174648	0.536973	0.320477	1.12869	1.45092	1.24874	0.193003	0.00510311	0.0549122
gi|157347249	seryl-trna synthetase	0	0.150286	0.201895	0.141551	1.10979	1.15021	1.10309	0.40261	0.137308	0.565863
gi|157347345	lysyl-trna synthetase	0	0.136967	-0.214965	-0.31719	1.09959	0.861567	0.802632	0.375823	0.648307	0.429269
gi|157347481	elongation factor 1-expressed	0	0.271807	-0.414405	-0.593194	1.20732	0.750329	0.662874	0.0643063	0.000284852	4.08358e-06
gi|157348748	eukaryotic initiation factor 3e	0	-0.225203	-0.424976	-0.260622	0.855475	0.744851	0.834728	0.186557	0.00382321	0.148681
gi|157348808	elongation factor 2	0	-0.0816808	-0.57257	-0.549725	0.944956	0.672418	0.68315	0.0694289	5.8247e-05	6.22022e-05
gi|157350291	multifunctional aminoacyl-trna ligase-like protein	0	-0.213559	-0.788537	-0.488428	0.862407	0.578931	0.712801	0.0824868	0.0719526	0.0821604
gi|157351235	eukaryotic translation initiation factor 2 alpha subunit eif2	0	0.213783	0.122268	0.0555327	1.15972	1.08844	1.03924	0.720561	0.744341	0.917944
gi|157352563	eukaryotic peptide chain release factor subunit 1-3 (erf1-3)	0	0.684167	0.527341	0.658002	1.60677	1.44127	1.5779	0.00126683	0.00232664	0.00597756
gi|157353351	Eukaryotic translation initiation factor 3	0	0.118931	0.016235	-0.0882932	1.08593	1.01132	0.940635
gi|157354031	strong similarity to initiation factor eif-gb	0	-0.194579	-0.514945	-0.403454	0.873828	0.69982	0.756046
gi|157355186	nascent polypeptide associated complex alpha chain	0	-0.894049	-0.894977	-1.36257	0.538102	0.537756	0.388888	0.0296428	0.0020442	0.000461182
gi|157357728	eukaryotic peptide chain release factor subunit 1-3 (erf1-3)	0	0.489236	0.2428	0.561277	1.4037	1.18329	1.47557	0.062789	0.106918	0.0654237
gi|157360719	translation elongation factor g	0	0.331297	0.143721	-0.217599	1.25814	1.10475	0.859995	0.102301	0.333488	0.275388
gi|20501713	elongation factor 1-expressed	0	0.0468053	-0.454032	-0.690252	1.03297	0.73	0.619745	0.442435	0.217594	0.194546
gi|29419231	elongation factor 1-expressed	0	-0.397127	-0.506363	-0.346463	0.759369	0.703995	0.78651
gi|398608	elongation factor 1-beta	0	-0.0271821	0.196352	-0.127653	0.981335	1.1458	0.915319	0.865893	0.419427	0.363843
gi|6056373	elongation factor 2	0	-0.0530967	-0.509641	-0.565111	0.963865	0.702397	0.675904	0.706007	0.0339683	0.00619181
gi|66775524	ef-1 alpha	0	0.552952	0.548372	0.488128	1.46708	1.46243	1.40262	0.0105358	0.0312089	0.0556405
gi|81076307	eukaryotic translation initiation factor 1a	0	-0.084706	-0.285633	-0.150871	0.942977	0.820382	0.900707	0.435077	0.198559	0.283484
gi|82621136	eukaryotic translation initiation factor 2 betaexpressed	0	0.120751	0.226209	-0.20353	1.0873	1.16976	0.868423	0.634576	0.0687637	0.232101
gi|87241023	nascent polypeptide associated complex alpha chain	0	-0.418104	0.330121	-0.121482	0.748407	1.25712	0.919243	0.00162682	0.0311737	0.228355
gi|125531882	ribosomal protein s28	0	-0.284782	-0.279015	0.00774385	0.820865	0.824154	1.00538
gi|125549576	60s ribosomal protein l12	0	-0.0914894	0.00897463	-0.0198377	0.938553	1.00624	0.986344	0.486184	0.963729	0.952511
gi|125555687	ribosomal proteincytosolic	0	-0.561895	-1.41124	-1.59026	0.677412	0.375988	0.332111	0.015582	0.00053692	0.0099524
gi|125588259	ribosomal protein s15	0	-0.053613	-0.369561	-0.502427	0.96352	0.774018	0.705918
gi|147767214	60s acidic ribosomal protein	0	-0.124343	-0.141505	-0.212399	0.917422	0.906573	0.863101	0.4995	0.302592	0.20356
gi|147772865	60s ribosomal protein l26	0	-0.747784	-1.35585	-1.65031	0.595518	0.390706	0.318572	0.00153878	0.00670826	0.0059112
gi|147789484	40s ribosomal protein s7	0	-0.620027	-0.805184	-1.07093	0.650659	0.572289	0.476013	0.000272529	0.00157298	0.000377286
gi|147810849	40s ribosomal protein	0	-0.422483	-0.825831	-0.68394	0.746139	0.564157	0.622463	0.203303	0.047685	0.145798
gi|147815159	40s ribosomal protein s24	0	-0.460637	-1.20823	-1.2864	0.726665	0.432799	0.409974	0.00296762	0.029867	0.000370297
gi|147826473	40s ribosomal protein s16	0	-0.771582	-1.84883	-1.90704	0.585775	0.277618	0.26664
gi|147835114	40s ribosomal protein s17	0	-0.602304	-0.728835	-1.14303	0.658701	0.603391	0.452807
gi|147841343	ribosomal protein s7	0	-0.335497	-0.398148	-0.633329	0.792511	0.758832	0.644687	0.00204539	0.00194905	0.00417641
gi|147844300	60S ribosomal protein L21	0	-0.585882	-1.45602	-1.44413	0.666242	0.364496	0.367514
gi|147858266	40s ribosomal protein s19	0	-0.760554	-1.47827	-1.29849	0.59027	0.358919	0.406552	0.0156452	0.00422805	0.0105859
gi|157336613	40s ribosomal protein s15	0	-0.71023	-0.69266	-1.00798	0.611223	0.618712	0.49724
gi|157336744	60s ribosomal protein l14	0	-0.6146	-1.53943	-1.49684	0.653111	0.344022	0.354329	0.00218875	0.000585739	0.00144741
gi|157337755	60s ribosomal	0	-0.503717	-0.488543	-0.938766	0.705288	0.712745	0.521679	0.0352927	0.0107501	0.0216639
gi|157337818	40S ribosomal protein S8	0	-0.725729	-1.10584	-1.47181	0.604692	0.464631	0.36053	0.0817642	0.0620943	0.0759399
gi|157339890	ribosome-associated protein p40	0	-0.0642832	-0.231733	-0.0833432	0.95642	0.851611	0.943868	0.315901	0.0120966	0.189215
gi|157339977	ribosomal protein l9	0	-0.541175	-0.93984	-1.12801	0.687211	0.521291	0.457546	0.00116731	0.000464697	0.000400459
gi|157343196	40s ribosomal protein s12	0	0.101812	0.043376	-0.151859	1.07312	1.03052	0.90009	0.305701	0.230159	0.0262074
gi|157344048	60s acidic ribosomal protein p0	0	-0.227973	-0.215757	-0.0901076	0.853834	0.861094	0.939453	0.116006	0.101643	0.520457
gi|157344330	60s ribosomal protein l23a	0	-0.404678	-0.55066	-0.548427	0.755405	0.682708	0.683765	0.00691359	0.0144916	0.0160917
gi|157345457	ribosomal protein l12	0	-0.811056	-0.689062	-0.741934	0.569964	0.620257	0.597937
gi|157347411	60s ribosomal	0	-0.830879	-0.861873	-1.08556	0.562187	0.550238	0.471208	0.0468324	0.0289145	0.0307598
gi|157348573	40s ribosomal protein s5	0	-0.321098	-0.689182	-0.970787	0.80046	0.620205	0.510228	0.0881923	0.000223701	0.000897843
gi|157348680	40s ribosomal protein s2	0	-0.73571	-1.91389	-2.05938	0.600523	0.265376	0.23992	0.00851543	9.3244e-05	6.57309e-05
gi|157350114	ribosomal protein l19	0	-0.280141	-0.189087	-0.401817	0.82351	0.87716	0.756904	0.24476	0.463647	0.0991288
gi|157350678	50s ribosomal protein l1	0	-0.494916	-0.697328	-0.654299	0.709603	0.616713	0.635384
gi|157352902	60s ribosomal protein l22	0	-0.294802	-1.34157	-1.16409	0.815184	0.394592	0.446247	0.0880208	0.000350891	0.000672492
gi|157352918	cytoplasmic ribosomal protein l18	0	-1.11731	-1.35874	-1.52723	0.460953	0.389922	0.346943	0.000673804	0.000526046	0.000905182
gi|157353782	60s ribosomal protein l5	0	-0.449619	-0.421978	-0.608261	0.732236	0.7464	0.655987	0.00113626	0.00568946	0.0110874
gi|157354887	ribosomal protein l8	0	-0.928716	-1.92966	-2.30359	0.525326	0.262492	0.202558	0.000865455	8.54714e-05	2.496e-05
gi|157356698	acidic ribosomal protein p1a	0	0.115979	0.268394	0.164769	1.08371	1.20447	1.12099	0.376202	0.00816169	0.163383
gi|157357316	ribosomal protein s4	0	-1.05584	-2.05365	-2.21147	0.481017	0.240873	0.215914	7.08512e-07	8.39113e-10	1.58426e-09
gi|157357506	60s acidic ribosomal protein p3	0	0.198956	0.312166	0.140245	1.14787	1.24157	1.10209	0.195574	0.0216187	0.257578
gi|157357599	60s ribosomal proteinbbc1 protein	0	-0.817801	-0.913885	-1.11992	0.567306	0.530754	0.460121	0.000203153	0.00355596	0.00888062
gi|157358277	ribosomal protein s10	0	-0.532353	-0.408244	-0.331697	0.691426	0.75354	0.794601
gi|157359041	40s ribosomal protein s14	0	-0.683966	-1.32924	-1.44847	0.622452	0.397978	0.36641	0.000608143	0.00016434	0.000110527
gi|157359909	ribosomal protein s6	0	-0.567301	-1.08349	-1.59795	0.674878	0.471885	0.330347	0.000246291	0.00574365	0.000174399
gi|157359971	ribosomal protein S27-like protein	0	-0.17813	-0.557131	-0.807005	0.883848	0.679653	0.571567	0.0125422	0.0182488	0.000906414
gi|157360345	60s ribosomal protein l7	0	-1.10562	-1.53323	-1.91027	0.464701	0.345503	0.266042	0.000905322	0.000704587	0.000928419
gi|16755057	ABC transporter E family member 2/RNase L inhibitor-like protein 2/The ABC ATPase, RNase L inhibitor (RLI), is a key enzyme in ribosomal biogenesis, formation of translation preinitiation complexes	0	0.432273	0.205766	0.399081	1.34936	1.1533	1.31867
gi|464621	60s ribosomal protein l6	0	-1.24917	-2.20762	-2.27775	0.420691	0.216491	0.206219	0.00922971	0.00109563	0.000615827
gi|56202344	60s ribosomal protein l10a	0	-0.933155	-1.89739	-1.90189	0.523712	0.268429	0.267592
gi|5706704	40s ribosomal protein s26	0	-1.05141	-2.46424	-2.65603	0.482497	0.181213	0.158655	0.000559869	0.000485224	0.000817991
gi|61807078	ribosomal protein s3a	0	-0.643286	-0.99303	-1.26554	0.640253	0.502421	0.415942	0.00588184	0.0173112	0.0103283
gi|76573307	40s ribosomal protein s15a	0	-0.447923	-1.04779	-1.03963	0.733097	0.483709	0.486453	0.00107819	1.26385e-05	2.68477e-06
gi|76573325	40s ribosomal protein s9	0	-0.694313	-1.81219	-1.84466	0.618003	0.284759	0.27842	0.00655087	3.01785e-05	0.000233606
gi|78191412	60s ribosomal protein l35	0	-1.02811	-1.88429	-2.07515	0.490351	0.270878	0.237311	0.00750972	0.0611468	0.0650441
gi|82623429	60s ribosomal protein l7a	0	-1.52354	-2.16976	-2.58848	0.347831	0.222248	0.166261	0.0264301	0.00890461	0.0123351
gi|124361171	heat shock protein 70	0	0.150347	0.389959	0.858476	1.10984	1.31036	1.81312
gi|125551067	heat shock protein	0	0.0165844	-0.290412	-0.645825	1.01156	0.817668	0.639127	0.965821	0.387882	0.0698879
gi|147770307	heat shock protein 90	0	-0.105333	-0.280048	-0.310976	0.929591	0.823564	0.806096	0.0299034	6.09555e-05	1.35507e-06
gi|147787082	cyclophilin	0	0.100487	-0.0419692	-0.203694	1.07213	0.971328	0.868324	0.18556	0.337066	0.00161833
gi|147801554	10 kda chaperonin	0	-0.72156	-0.41724	-0.419648	0.606441	0.748856	0.747607	0.00719633	0.0123262	0.181666
gi|147841212	chaperone	0	-0.25318	-0.264646	0.682793	0.839045	0.832403	1.60524	0.123371	0.226931	0.0663181
gi|147860809	heat shock protein 70	0	-0.746344	-0.749699	-0.82878	0.596112	0.594728	0.563005	0.0175233	0.0236801	0.0191902
gi|15229866	t-complex protein 1 theta chain	0	-0.357239	-0.523269	-0.421445	0.780657	0.695793	0.746677	0.155192	0.0817995	0.0714667
gi|157327155	prefoldin subunit 6	0	-0.368236	0.223233	0.160645	0.774729	1.16735	1.11779	0.0184789	0.0217144	0.0292737
gi|157329152	immunophilin, binding / peptidyl-prolyl cis-trans isomerase	0	0.051995	0.219547	0.172244	1.0367	1.16437	1.12681	0.782568	0.134859	0.296212
gi|157330150	heat shock 70 protein	0	-0.0687489	0.278863	0.30274	0.953464	1.21324	1.23348	0.505063	0.0144777	0.0702713
gi|157332851	peptidylprolyl isomerase	0	-0.571666	-0.768614	-0.791776	0.67284	0.586981	0.577632	9.45543e-05	8.7448e-05	6.33688e-05
gi|157335141	heat shock protein 90	0	-0.0739607	-0.0531081	-0.135714	0.950026	0.963858	0.910219	0.113421	0.355069	0.0490808
gi|157336053	protein disulfide isomerase	0	0.269273	0.512902	0.425893	1.2052	1.42692	1.3434	8.02422e-10	1.00294e-15	1.06002e-14
gi|157336490	prefoldin subunit 2	0	-0.0267124	0.580674	0.634654	0.981655	1.49555	1.55257	0.911339	0.0573557	0.0295971
gi|157336862	chaperonin 60	0	0.10194	0.224453	0.294975	1.07322	1.16833	1.22686	0.545399	0.169243	0.10407
gi|157336863	chaperonin 60	0	-0.434925	-0.253646	-0.132269	0.739732	0.838774	0.912395	0.0894725	0.0455266	0.543858
gi|157337197	kd class i small heat shock protein	0	-0.357407	-0.394725	-0.239649	0.780566	0.760634	0.846952	0.173931	0.222356	0.265986
gi|157337341	heat shock protein 70	0	-0.0885832	-0.22744	-0.209318	0.940446	0.854149	0.864946	0.464224	0.0224737	0.255519
gi|157337496	protein disulfide isomerase	0	-0.0147023	0.282044	0.189265	0.989861	1.21592	1.14018	0.911746	0.244472	0.361546
gi|157337766	cpn60b (chaperonin 60 beta) atp binding protein binding unfolded protein binding	0	-1.10885	-1.4431	-1.41806	0.463664	0.367777	0.374216	3.69839e-06	3.45492e-06	9.9964e-06
gi|157337855	chaperone-like protein	0	-0.309393	0.227021	0.407938	0.806981	1.17042	1.32679	0.0933583	0.203321	0.0739467
gi|157339316	small molecular heat shock protein	0	-0.36484	-0.134432	1.39507	0.776555	0.911029	2.63002	0.0633347	0.341865	0.00809014
gi|157340247	heat shock protein	0	0.166428	-0.356228	-0.434771	1.12228	0.781204	0.739811	0.358676	0.00835569	0.103732
gi|157340248	heat shock protein	0	0.456957	0.182394	0.022944	1.37264	1.13477	1.01603	0.00476749	0.162809	0.669123
gi|157340532	cyclophilin	0	0.706541	0.763452	0.702385	1.63189	1.69755	1.62719	0.0224461	0.0478316	0.0766259
gi|157343561	chaperonin 21 precursor	0	-0.351588	-0.34342	-0.422344	0.783721	0.788171	0.746211
gi|157343620	cytosolic chaperonin delta-subunit	0	-0.00407831	-0.0619794	0.116714	0.997177	0.957949	1.08426	0.957139	0.297725	0.336795
gi|157344111	kda class i heat shock protein	0	-0.0334411	-0.263195	0.369187	0.977087	0.83324	1.29162	0.211446	0.0428014	0.049766
gi|157344266	heat shock protein 70	0	0.729129	0.567709	0.583398	1.65764	1.48217	1.49837	1.49948e-06	2.69852e-05	0.0116302
gi|157344621	T-complex protein 1 subunit epsilon	0	-0.278021	-0.472489	-0.165865	0.824722	0.72072	0.891394	0.0453991	0.00161518	0.0235366
gi|157344830	t-complex polypeptide 1	0	-0.242345	-0.335253	-0.311933	0.84537	0.792645	0.805562	0.0771685	0.155045	0.149699
gi|157345933	heat shock protein 70	0	-0.0636717	-0.200303	-0.483623	0.956826	0.870368	0.715179	0.481665	0.0567048	0.0181988
gi|157346555	heat shock protein 70	0	-0.337963	-0.292643	-0.401314	0.791158	0.816405	0.757168
gi|157346726	rubisco subunit binding-protein alpha subunit	0	-1.01458	-1.15208	-1.09569	0.494973	0.449977	0.467912	9.16943e-07	1.4354e-05	9.38411e-06
gi|157347072	protein disulfide isomerase	0	0.28308	0.308416	0.392567	1.21679	1.23835	1.31273	0.00609105	0.0195364	0.000814807
gi|157348595	chaperonin containing subunit 8	0	-0.120874	-0.156207	-0.060872	0.919631	0.897382	0.958685	0.149699	0.0212734	0.0594936
gi|157349001	protein disulfide isomerase	0	0.0756078	0.180941	0.119101	1.0538	1.13362	1.08606	0.0901975	0.0296455	0.033711
gi|157349250	peptidylprolyl isomerase-like 3	0	0.705494	0.847656	0.67487	1.6307	1.79958	1.59645
gi|157352097	peptidyl-prolyl cis-trans	0	-0.0747858	-0.183711	-0.604315	0.949483	0.880435	0.657783	0.0778299	0.0102681	0.0854675
gi|157352667	heat shock protein	0	-0.0966298	0.277841	1.93599	0.935215	1.21238	3.8264	0.149417	0.00242298	1.07858e-05
gi|157353262	heat shock protein 90	0	-0.37768	-0.74352	-0.769229	0.769674	0.59728	0.586731
gi|157353467	co-chaperone grpE family protein	0	-0.76213	-0.624409	-0.601617	0.589625	0.648685	0.659015	0.0154776	0.012548	0.00014391
gi|157353972	copper chaperone	0	1.08403	1.24954	1.34199	2.11995	2.37766	2.53501	6.07773e-26	4.15024e-29	4.91228e-31
gi|157354324	heat shock protein	0	0.298986	0.371261	1.55314	1.23028	1.29348	2.93456	0.544896	0.421021	0.00700704
gi|157355252	ER luminal binding protein/Probably plays a role in facilitating the assembly of multimeric protein complexes inside the ER.	0	0.12452	0.371561	0.220031	1.09014	1.29375	1.16476	0.168349	0.00312307	0.011969
gi|157358357	DnaJ protein	0	0.78102	0.734493	0.754603	1.71835	1.66381	1.68717	0.0165749	0.0439082	0.0185061
gi|157358418	pdi-like protein	0	0.592225	0.113425	0.325435	1.50757	1.08179	1.25304
gi|157358422	pdi-like protein	0	-0.638208	-1.16824	-1.40471	0.642511	0.444963	0.377695	1.14419e-13	3.89411e-15	2.54734e-15
gi|157359157	similar to chaperonin containing TCP-1 complex gamma chain	0	0.354686	0.126814	0.207458	1.27871	1.09188	1.15465
gi|157359607	heat shock 70 protein	0	-0.00706668	0.190193	0.242844	0.995114	1.14092	1.18332	0.879999	0.00597134	0.020604
gi|157360271	ER-luminal binding protein	0	0.6034	0.688351	0.659829	1.51929	1.61144	1.5799	0.0334303	0.012249	0.0119721
gi|157360413	growth regulator, heat shock protein	0	-0.270632	0.308149	0.205501	0.828956	1.23812	1.15309	0.142887	0.106811	0.489728
gi|157360713	Hsp70-interacting protein 1	0	-0.181347	0.111123	-0.0553861	0.881879	1.08007	0.962337	0.112642	0.188185	0.665247
gi|157360720	stress-induced protein sti1-like protein (Hsp70 cochaperone?)	0	0.0218458	-0.0150769	-0.158063	1.01526	0.989604	0.896227	0.780242	0.845051	0.166319
gi|157360839	prefoldin subunit 4	0	-0.20981	0.384244	0.547104	0.864651	1.30518	1.46115
gi|33326375	heat shock protein 82	0	-0.593369	-0.876278	-0.117201	0.662794	0.544771	0.921974	0.0739809	0.000991134	0.454343
gi|47496854	prefoldin 1	0	0.319	1.2376	1.00601	1.24747	2.35806	2.00835
gi|53792606	cyclophilin	0	0.314194	0.446183	0.400701	1.24332	1.36243	1.32015	1.79335e-05	2.3047e-09	3.6173e-08
gi|59805048	heat shock protein 101	0	-0.768537	-0.998356	-0.775156	0.587012	0.50057	0.584326	0.0140256	0.00997625	0.0363215
gi|6911551	heat shock protein 70	0	0.72442	0.325489	-0.0565336	1.65224	1.25309	0.961572
gi|9755653	chaperonin subunit 6a	0	0.278657	0.3731	0.555539	1.21307	1.29513	1.46972	0.636887	0.601274	0.488923
gi|147797489	multicatalytic endopeptidase complex alpha subunit-like	0	0.0915117	0.270281	0.416891	1.06549	1.20604	1.33505	0.376339	0.0199576	0.00198558
gi|147798444	COP9 signalosome complex subunit 8/[FUNCTION] Component of the COP9 signalosome complex (CSN), a complex involved in various cellular and developmental processes such as photomorphogenesis and auxin and jasmonate responses. The CSN complex is an essential regulator of the ubiquitin (Ubl) conjugation pathway by mediating the deneddylation of the cullin subunits of SCF-type E3 ligase complexes, lea…	0	0.0821425	-0.129558	0.100103	1.05859	0.914112	1.07185
gi|147799989	20s proteasome subunit pac1	0	0.102084	0.295598	0.245032	1.07332	1.22739	1.18512	0.450759	0.118515	0.374213
gi|147800172	aaa-type atpase family protein	0	0.437521	-0.100592	-0.0329898	1.35427	0.93265	0.977393
gi|147803561	26s proteasome-associated pad1 homolog	0	0.189802	0.510415	0.641577	1.14061	1.42446	1.56003	0.00138858	0.0066018	0.0501918
gi|147811910	26s proteasome subunit rpn6a	0	0.201842	0.40924	0.389256	1.15017	1.32799	1.30972	0.00980394	0.000588136	5.05534e-06
gi|147843860	proteasome chain protein	0	0.233575	0.433042	0.705898	1.17575	1.35008	1.63116	0.0099186	0.000405418	1.52944e-05
gi|147856053	josephin domain containing 2/Josephin domain of ataxin-3 contains two distinct ubiquitin-binding sites Nicastro G, Masino L, Esposito V, Menon RP, De Simone A, Fraternali F, Pastore A. Biopolymers. 2009 Dec;91(12):1203-14.	0	0.39618	0.593842	0.855505	1.31602	1.50926	1.80939
gi|15217431	26s proteasome aaa-atpase subunit rpt5a	0	0.0602183	0.157047	0.129412	1.04262	1.115	1.09385	0.521294	0.116535	0.441817
gi|15234347	aaa-type atpase family protein	0	0.239756	0.254791	0.160505	1.18079	1.19316	1.11768	0.401272	0.31621	0.551374
gi|157328076	ubiquitin-like protein	0	1.08605	1.87032	1.81797	2.12293	3.65614	3.52584
gi|157328106	proteasome regulatory subunit	0	-0.183569	-0.208504	0.0194938	0.880522	0.865434	1.0136	0.0555151	0.0181401	0.781114
gi|157328870	ubiquitin family protein	0	0.588792	0.859291	0.900611	1.50399	1.81415	1.86686	0.00184614	0.00128079	0.00164012
gi|157335305	20s proteasome subunit paf1	0	-0.0411679	0.277738	0.282531	0.971868	1.21229	1.21633	0.7921	0.380407	0.289243
gi|157336064	20s proteasome beta subunit pbc2	0	0.230944	0.260648	0.230142	1.1736	1.19802	1.17295
gi|157336951	26s protease regulatory subunit 6b	0	0.360064	0.451527	0.268	1.28348	1.36749	1.20414	0.000675059	0.00150402	0.0109721
gi|157337344	ubiquitin-conjugating enzyme ubc7	0	-0.0255486	-0.162127	-0.196792	0.982447	0.893707	0.872489	0.79194	0.0295496	0.109833
gi|157337465	beta 7 subunit of 20s proteasome	0	0.50678	0.89777	0.927463	1.42088	1.86318	1.90193	0.00191209	0.0003891	0.000578728
gi|157338139	ubiquitin specific protease 5	0	0.225328	0.0591598	-0.157376	1.16904	1.04186	0.896654	0.0872235	0.351547	0.098963
gi|157338652	alpha 2 subunit of 20s proteasome	0	0.122362	0.711472	0.788548	1.08852	1.63747	1.72734	0.100973	2.0828e-08	8.71562e-06
gi|157339132	20s proteasome beta subunit pbb2	0	0.0224814	0.229364	0.230522	1.0157	1.17232	1.17326	0.69441	0.0044336	0.00130489
gi|157339213	der1-like family protein degradation in the er-like family protein, derlin1	0	-0.27755	-0.42295	0.33329	0.824991	0.745898	1.25988	0.162802	0.0191673	0.0787021
gi|157339870	20s proteasome subunit pae1	0	0.324064	0.50375	0.440742	1.25185	1.41789	1.3573	0.000315444	5.85998e-07	8.1453e-05
gi|157340449	ubiquitin fusion degradation ufd1 family protein	0	0.852187	0.883755	0.851127	1.80524	1.84517	1.80391	0.0582712	0.0431632	0.0510756
gi|157340566	proteasome alpha subunit	0	0.0209577	0.330546	0.571716	1.01463	1.25749	1.48629	0.71051	0.000146255	1.30347e-07
gi|157340709	ubiquitin familyexpressed	0	0.729661	0.990367	1.10445	1.65825	1.98669	2.15017
gi|157340772	26s proteasome regulatory particle triple-a atpase subunit4	0	0.134371	0.163216	-0.00133899	1.09761	1.11978	0.999072	0.0123436	0.0431666	0.978346
gi|157341271	proteasome family protein	0	0.710008	0.380484	0.701241	1.63581	1.30178	1.6259	0.0854147	0.0895796	0.0975238
gi|157341851	26s proteasome subunit rpn9b	0	-0.207796	-0.292842	0.000907611	0.865859	0.816292	1.00063	0.00909291	0.00327173	0.986553
gi|157343051	multicatalytic endopeptidase proteasome beta subunit	0	0.300166	0.477601	0.44908	1.23129	1.39243	1.36517	0.0219874	0.200993	0.360355
gi|157344088	26s proteasome regulatory subunit	0	-0.0257705	0.272097	0.295566	0.982296	1.20756	1.22737	0.685121	0.0899422	0.0328705
gi|157344410	26s proteasome regulatory subunit s2	0	-0.0244313	-0.557069	-0.318776	0.983208	0.679682	0.80175
gi|157344999	26S proteasome regulatory subunit, putative (RPN5)	0	-0.130962	-0.420034	-0.172944	0.913222	0.747407	0.887031	0.163571	0.0399455	0.138523
gi|157345301	cop9 constitutive photomorphogenic homolog subunit 3	0	0.176828	-0.190443	0.115335	1.1304	0.876337	1.08323
gi|157345619	ubiquitin carrier protein	0	1.27724	1.73328	1.7266	2.42374	3.32484	3.30946
gi|157346095	26S proteasome subunit RPN8a	0	-0.107827	-0.187472	-0.259512	0.927985	0.878143	0.83537	0.413246	0.207422	0.283536
gi|157346142	ubiquitin-conjugating enzyme family protein	0	0.215526	0.480506	0.317094	1.16113	1.39523	1.24582	0.239538	0.00340564	0.101765
gi|157349337	proteasome component c5	0	0.289867	0.541907	0.517579	1.22253	1.4559	1.43155	0.0404652	0.00201421	0.00463699
gi|157350328	SGS domain-containing protein /Calcyclin-Binding Protein(CacyBP)/Siah-1-interacting protein (SIP)	0	-0.114566	-0.0368702	0.0286039	0.92366	0.974767	1.02002	0.0394643	0.0829738	0.460031
gi|157354064	20s proteasome beta subunit	0	0.135705	0.372474	0.432519	1.09863	1.29457	1.34959	0.255859	0.00118503	0.0378183
gi|157354848	26s proteasome regulatory subunit	0	0.160376	0.404933	0.459963	1.11758	1.32403	1.37551	0.0372024	0.00427877	3.02744e-05
gi|157356177	ubiquitin associated tsn domain containing protein	0	0.37975	0.272228	0.0736694	1.30112	1.20767	1.05239	0.0299145	0.0227646	0.285623
gi|157356744	fas-associated factor 1-like protein/Human Fas-Associated Factor 1, Interacting with Ubiquitinated Proteins and Valosin-Containing Protein, Is Involved in the Ubiquitin-Proteasome Pathway, Eun Joo Song, Seung-Hee Yim, Eunhee Kim, Nam-Soon Kim, and Kong-Joo Lee Molecular and Cellular Biology, March 2005, p. 2511-2524, Vol. 25, No. 6	0	0.724587	0.836137	0.859747	1.65243	1.78526	1.81472	0.000167457	0.0022258	0.00102233
gi|157357206	ubx domain-containing protein	0	0.0435533	0.394404	0.366416	1.03065	1.3144	1.28915	0.473594	0.0255155	0.0479258
gi|157357322	ubiquitin activating enzyme	0	0.240083	-0.584119	-0.610627	1.18106	0.667056	0.654912	0.0900456	0.050438	0.00861737
gi|157357345	BAG domain containing protein-like/BAG family proteins are regulatory co-chaperones for heat shock protein (Hsp) 70. They down-regulate the refolding chaperone properties of Hsp70. Chaperoned client proteins are instead targeted for proteasomal degradation when the folding/re-folding activity of Hsp proteins is interrupted.	0	0.228275	0.11541	-0.0439327	1.17143	1.08328	0.970007	0.195691	0.498125	0.622131
gi|157360278	26s proteasome regulatory particle non-atpase subunit12	0	0.35298	0.263076	0.382132	1.2772	1.20003	1.30327	0.235244	0.00397878	0.017093
gi|18394416	ubiquitin-conjugating enzyme e2n	0	0.662989	1.10403	0.701777	1.58336	2.14955	1.62651
gi|2511592	20s proteasome alpha subunit g	0	0.169072	0.572833	0.669469	1.12434	1.48744	1.59049	0.269113	0.00769256	0.000684604
gi|30692436	polyubiquitin 2	0	0.232357	0.713082	0.649	1.17475	1.6393	1.56808	3.79507e-05	7.5538e-23	1.47393e-18
gi|30693868	ubiquitinating enzyme	0	0.219757	0.251944	0.137555	1.16454	1.19081	1.10004	0.0804335	0.100063	0.0469371
gi|3320379	cop9 signalosome subunit 5	0	0.0184593	0.207432	-0.0170092	1.01288	1.15463	0.988279
gi|6652878	26s proteasome atpase subunit	0	0.184326	0.014603	0.112324	1.13629	1.01017	1.08097	0.0895383	0.630687	0.40319
gi|6752880	26s proteasome regulatory particle triple-a atpase subunit6	0	0.0242214	-0.0392039	-0.0742211	1.01693	0.973192	0.949855	0.831883	0.669381	0.468715
gi|77745448	ras-related gtp-binding protein/Rab subfamily	0	-0.062973	0.245023	0.247509	0.957289	1.18511	1.18716	0.260062	0.0327169	0.144901
gi|79590480	ubiquitin-conjugating enzyme e2n	0	0.781284	1.53809	1.05547	1.71866	2.9041	2.0784	0.0254056	0.000984183	0.0486811
gi|87241031	26s proteasome subunit 4	0	0.0726258	0.156007	0.0517048	1.05163	1.1142	1.03649	0.0266874	0.015159	0.69305
gi|90762220	aaa-atpase of vps4 skd1 family	0	0.320294	0.179037	0.0749584	1.24858	1.13213	1.05333	0.232903	0.525682	0.645623
gi|147768392	cysteine protease inhibitor	0	0.500582	2.04181	1.85834	1.41478	4.11762	3.6259	0.26887	0.00401093	0.00933117
gi|147771308	aspartyl protease family protein/nucleoid dna-binding-like protein	0	-1.2558	-1.60533	-1.63363	0.418761	0.328661	0.322276	0.00147983	0.000468979	0.000681649
gi|147789491	serine carboxypeptidase III	0	0.262804	0.485013	0.52841	1.19981	1.3996	1.44234
gi|147790682	cysteine protease component of protease-inhibitor complex	0	0.424227	1.235	1.37671	1.34185	2.35382	2.59676	0.0693134	0.000667315	0.000487704
gi|147791956	subtilisin-like protease	0	-0.027987	0.136165	0.116143	0.980788	1.09898	1.08383	0.346927	0.00116162	0.0057309
gi|147809607	FtsH-like protein Pftf precursor, chloroplast protease	0	-0.520937	-0.707173	-1.01005	0.696919	0.612519	0.496529	0.00952296	0.014876	0.0289828
gi|147810055	serpin (serine protease inhibitor)	0	-0.171076	-0.143924	-0.0617708	0.88818	0.905054	0.958087	0.0489194	0.328365	0.731008
gi|147820236	subtilisin-like protease	0	-3.3486	-4.08318	-4.19807	0.0981684	0.0589983	0.0544823	0.000380513	0.0033898	0.00898934
gi|157327495	tripeptidyl peptidase ii	0	0.0731035	-0.309983	-0.486593	1.05198	0.806651	0.713708	0.218395	0.00877648	0.0772352
gi|157328606	subtilisin-like protease	0	-0.740151	-1.1162	-0.887729	0.598677	0.461307	0.540464
gi|157336594	acylamino acid-releasing enzyme/N-terminal hydrolysis of Nalpha-acylpeptides to release Nalpha-acylated amino acid and elimination of glycated proteins generated in chloroplast stroma/Yamauchi,Y., Ejiri,Y., Toyoda,Y. and Tanaka,K.Identification and biochemical characterization of plant acylamino acid-releasing enzyme J. Biochem. 134 (2), 251-257 (2003)	0	0.00277365	-0.4477	-0.479467	1.00192	0.733211	0.717243
gi|157339299	aminopeptidase	0	-0.185487	-0.682744	-0.504565	0.879352	0.622979	0.704873	0.03507	1.36717e-07	3.47859e-05
gi|157339930	subtilisin-like protease	0	0.258999	0.55021	0.498161	1.19665	1.4643	1.41241	0.210543	0.199116	0.0839123
gi|157341042	cysteine proteinase	0	0.271363	1.24039	1.30041	1.20695	2.36262	2.463	0.00627456	0.000162259	0.000144401
gi|157342035	serine protease-like protein	0	-0.600358	-0.699062	-0.96147	0.65959	0.615972	0.513534
gi|157343187	leucine aminopeptidase	0	-0.302523	-0.259454	-0.271689	0.810833	0.835404	0.828349	0.184809	0.0482863	0.162717
gi|157343761	aspartyl aminopeptidase	0	0.440031	0.34669	0.110621	1.35663	1.27164	1.07969
gi|157345182	cysteine proteinase rd21a	0	0.191116	0.328289	0.230296	1.14165	1.25552	1.17308	0.397787	0.250702	0.162099
gi|157345245	subtilisin-like protease	0	1.05176	1.18814	0.557286	2.07306	2.27859	1.4715
gi|157347768	intracellular protease family	0	-0.00702693	-0.071383	-0.205056	0.995141	0.951725	0.867505	0.978552	0.850376	0.536189
gi|157348187	aminopeptidase p	0	0.291366	0.340191	0.347478	1.2238	1.26592	1.27233	0.00937449	0.0304485	0.0322263
gi|157348694	peptidase M16 family protein / insulinase family protein	0	-0.100762	-0.6586	-0.540025	0.932541	0.633493	0.687759	0.079122	0.0163507	0.0156725
gi|157350311	cathepsin b-like cysteine protease	0	0.0397247	0.688227	0.371311	1.02792	1.6113	1.29353	0.919591	0.0381011	0.322173
gi|157355918	subtilisin-like protease	0	-1.51077	-1.80642	-2.13104	0.350924	0.285899	0.228293	0.00608702	0.015098	0.0224362
gi|157355933	proline iminopeptidase	0	0.270996	0.572487	0.66652	1.20664	1.48709	1.58724	0.26839	0.0299438	0.0124617
gi|157356650	aminopeptidase n	0	0.187845	-0.314846	-0.310419	1.13906	0.803937	0.806408	0.131011	0.0158494	0.00865426
gi|157360426	aspartic proteinase	0	0.104581	0.563472	0.514482	1.07518	1.47782	1.42848	0.229236	3.00277e-08	3.19573e-06
gi|157360883	aspartic proteinase nepenthesin i	0	1.49474	2.77	2.35346	2.81814	6.82108	5.11048
gi|218183	cysteine protease component of protease-inhibitor complex	0	0.46169	1.45317	1.66125	1.37715	2.7381	3.16291	0.719228	0.414204	0.427823
gi|38347158	atp-dependent clp protease atp-binding subunit clpaexpressed	0	-0.448992	-0.688024	-0.801502	0.732554	0.620703	0.573752	0.000108242	9.67892e-06	0.000430543
gi|63003513	atp-dependent clp protease proteolytic subunit	0	-0.511464	-0.548669	-1.00213	0.70151	0.683651	0.499261	0.0331283	0.047241	0.0130827
gi|82749763	cysteine proteinase inhibitor	0	0.838791	1.16333	1.15802	1.78855	2.23974	2.23152	0.0303613	0.00923141	0.00883249
gi|9759033	serine-type peptidase	0	0.203356	0.104718	-0.257718	1.15137	1.07528	0.83641
gi|147767146	bet3 family protein, Transport protein particle (TRAPP) component, Bet3	0	0.0938403	-0.0548797	0.0614168	1.06721	0.962675	1.04349	0.844761	0.879306
gi|147821626	nuclear transport factor 2	0	0.32417	0.871292	1.01642	1.25194	1.8293	2.02289	0.0144553	0.00897798	0.0301637
gi|157337308	mitochondrial inner membrane translocase	0	0.23807	0.619214	0.765135	1.17941	1.53604	1.69953
gi|157339225	Vacuolar protein sorting-associated protein 32 homolog 1/Charged multivesicular body protein 4 homolog 1/ESCRT-III complex subunit VPS32 homolog 1	0	-0.0209594	0.112509	0.0359341	0.985577	1.08111	1.02522
gi|157340545	chloroplast outer membrane protein	0	0.380479	0.665211	0.42028	1.30177	1.5858	1.33819	0.586874	0.576057	0.750843
gi|157341168	translocon-associated protein beta (TRAPB) family protein	0	-0.317189	-0.245641	-0.248927	0.802632	0.843441	0.841522	0.0256656	0.0253193	0.100663
gi|157341593	protein transport	0	-1.24902	-2.2891	-2.90824	0.420735	0.204603	0.133208
gi|157342710	mitochondrial processing peptidase alpha subunit	0	0.149973	0.429786	0.481728	1.10955	1.34703	1.39642	0.011442	4.85318e-07	1.20685e-06
gi|157342803	signal peptidase i	0	-1.23484	-1.11134	-1.3358	0.424889	0.462863	0.396171	0.0761269	0.198806	0.0508658
gi|157343876	signal recognition particle 68	0	-0.274319	-0.531557	-0.950823	0.826841	0.691808	0.517337
gi|157345765	mitochondrial processing peptidase	0	0.0309988	0.311401	0.311622	1.02172	1.24091	1.2411	0.6928	0.00203099	0.0144919
gi|157350510	nuclear transport factor 2family protein rna recognition motif-containing protein	0	0.576133	0.469597	0.605442	1.49085	1.38472	1.52145	0.168802	0.0250528	0.241282
gi|157355254	importin beta	0	0.380813	-0.371475	-0.292922	1.30208	0.772992	0.816247	8.78647e-05	1.98483e-05	0.000351973
gi|157355485	vacuolar sorting receptor	0	0.177563	0.147722	0.115817	1.13097	1.10782	1.08359	0.183775	0.0381614	0.050446
gi|157356188	ran binding protein	0	0.256021	0.375937	0.37935	1.19418	1.29768	1.30076	0.137711	0.0496757	0.117813
gi|157359612	membrane import protein	0	0.668253	0.782625	1.01	1.58915	1.72026	2.01392	0.147458	0.124523	0.0599859
gi|157360460	nuclear transport factor 2	0	0.879536	1.65587	1.84535	1.83978	3.15112	3.59341	0.406576	0.383138	0.352709
gi|4680205	vacuolar protein sorting-associated protein	0	0.0286221	0.274442	0.381103	1.02004	1.20953	1.30234
gi|147858134	adp-ribosylation factor-like protein	0	-0.317686	-0.27952	-0.209793	0.802356	0.823865	0.864661	0.0575431	0.0581572	0.0283452
gi|157338489	reversibly glycosylated polypeptide	0	-0.777414	-0.355738	-0.120766	0.583412	0.78147	0.919699	0.0212362	0.196272	0.605648
gi|157340860	dolichyl-diphosphooligosaccharide-protein glycosyltransferase	0	0.0300339	0.129239	0.160707	1.02104	1.09372	1.11783	0.863296	0.477287	0.425368
gi|157341043	tyrosine phosphatase	0	-0.439587	-0.56941	-0.7015	0.737346	0.673892	0.614933	0.274595	0.0775537	0.173453
gi|157342617	casein kinase i	0	-0.0491014	-0.791099	-0.26495	0.966538	0.577904	0.832228	0.775066	0.249866	0.265592
gi|157350563	ribophorin ii/dolichyl-diphosphooligosaccharide-protein glycotransferase	0	-0.0321797	-0.024296	0.00767046	0.977942	0.9833	1.00533	0.492508	0.756862	0.891418
gi|157356287	reversibly glycosylated polypeptide	0	0.446024	0.589549	0.666195	1.36228	1.50478	1.58688	0.0653922	0.0127264	0.00552947
gi|391603	casein kinase ii alpha subunit	0	0.0921614	0.107922	0.12164	1.06597	1.07767	1.08797	0.489136	0.039666	0.103314
gi|82621126	adp-ribosylation factor	0	-0.148158	0.461989	0.40387	0.902402	1.37744	1.32305	0.355647	0.0282618	0.0421439
gi|90186499	adp-ribosylation factor 5	0	-0.327301	0.251014	0.460129	0.797026	1.19004	1.37566	0.0368495	0.278395	0.0821481
gi|115470052	Cell division protease ftsH homolog, chloroplastic	0	-0.862609	-1.3577	-1.76598	0.549957	0.390203	0.294027	0.0327385	0.0159236	0.00353941
gi|125545056	chloroplast FtsZ-like protein/plastid division protein/FtsZ is a GTPase that is similar to the eukaryotic tubulins and is essential for cell division in prokaryotes.	0	-1.0333	-1.12849	-1.18012	0.488592	0.457394	0.441315
gi|125595166	dynamin-like protein, phragmoplastin	0	-0.287387	-0.330238	-0.170676	0.819385	0.795405	0.888426	0.184274	0.151472	0.366141
gi|147771517	prohibitin-like protein	0	0.060616	0.206014	0.0307106	1.04291	1.1535	1.02152
gi|147776947	histone h4	0	-1.63398	-2.48114	-2.4274	0.322198	0.179102	0.1859	0.00792514	0.00827747	0.00124632
gi|147777089	sister-chromatide cohesion protein, stromalin protein	0	0.13194	0.414859	0.375946	1.09577	1.33317	1.29769	0.394327	0.0551453	0.233627
gi|147791337	prohibitin-like protein	0	-0.298535	-0.236373	-0.402886	0.813077	0.848877	0.756344	0.185719	0.404715	0.156836
gi|147791391	nucleic acid binding protein/similar to CSDP1 (cold shock domain protein 1)	0	0.686723	0.466019	0.343613	1.60962	1.38129	1.26893	0.00105063	0.000374213	0.0588512
gi|147794489	nucleic acid binding protein	0	-0.336191	-0.347546	-0.202219	0.79213	0.78592	0.869213
gi|147840877	dna-binding protein	0	-1.24237	-1.28303	-1.53535	0.422679	0.410932	0.344996	9.97868e-09	1.44643e-05	5.61061e-06
gi|151564277	kinetochore protein, SKP1 component-like 1	0	-0.0193345	0.089982	0.278305	0.986688	1.06436	1.21277	0.86632	0.609028	0.0887295
gi|157337081	proliferation-associated 2g4-like	0	-0.698976	-1.03637	-0.868119	0.616009	0.487553	0.547861	0.034755	0.0362882	0.0616697
gi|157338779	rad23-like protein, DNA repair protein	0	0.179598	0.593034	0.395651	1.13257	1.50842	1.31554	0.386669	0.0507734	0.0543262
gi|157338974	high mobility group protein/Histone H1, putative	0	-2.49549	-4.88218	-2.9049	0.177331	0.0339093	0.133517
gi|157339241	single-strand nucleic acid-binding protein	0	-1.0404	-0.556923	-0.452147	0.486191	0.679751	0.730954	0.079507	0.380412	0.280421
gi|157339978	membrane protease stomatin prohibitin-like protein	0	0.0265719	0.408762	0.570353	1.01859	1.32755	1.48489	0.798409	0.0366965	0.0271872
gi|157343307	fha domain containing /forkhead-associated domain-containing protein	0	-0.434297	-0.83641	-0.89241	0.740054	0.560036	0.538713	0.00635209	5.84721e-05	0.00161405
gi|157345317	prohibitin	0	-0.190139	0.131667	0.132812	0.876521	1.09556	1.09643	0.0658502	0.00682332	0.0391741
gi|157345480	DNA-binding protein-related-like	0	0.813721	0.844281	0.917085	1.75774	1.79537	1.8883	0.000281539	0.000180199	1.16006e-05
gi|157349698	dna-binding protein	0	-0.185218	0.476076	0.25863	0.879516	1.39096	1.19634	0.364292	0.108553	0.402187
gi|157353294	dna-damage inducible protein	0	0.354406	0.91968	0.878114	1.27846	1.8917	1.83797	0.00771954	0.00041003	0.000599143
gi|157356189	proliferation-associated 2g4-like	0	-0.500354	-0.727082	-0.729865	0.706933	0.604124	0.60296	0.021704	0.0391506	0.0324871
gi|157357748	dynamin like protein 2a	0	-0.195629	-0.118173	-0.124045	0.873192	0.921354	0.917611	0.246556	0.404081	0.458187
gi|563329	histone h2b	0	-2.15509	-2.5893	-2.38111	0.22452	0.166167	0.191961	6.30483e-07	4.80777e-07	3.27464e-06
gi|147765421	trafficking protein particle complex 3	0	-0.146889	0.359835	0.424292	0.903196	1.28328	1.34191	0.420151	0.425278	0.44889
gi|147765951	Adaptin ear-binding coat-associated protein 2	0	-0.0664345	-0.0395406	-0.362522	0.954995	0.972965	0.777804	0.602428	0.799905	0.156524
gi|147789820	endomembrane protein 70 family protein	0	-0.447299	-0.944875	-0.964133	0.733415	0.519475	0.512586	0.0156964	0.025324	0.0026773
gi|147797391	harpin-induced protein/putative VAMP protein SEC22	0	-1.43118	-1.80645	-1.7975	0.370828	0.285893	0.287672	0.00155418	0.00280721	0.000808935
gi|147809687	protein transport protein sec13, protein transport protein SEC13 family protein / WD-40 repeat family	0	0.447568	0.540931	0.473824	1.36374	1.45491	1.38879	0.131225	0.0344373	0.00288678
gi|147834751	gtp-binding protein/ARABIDOPSIS RAB GTPASE HOMOLOG A1B	0	-0.346627	0.08192	0.257767	0.786421	1.05843	1.19563	0.00560951	0.56137	0.0126552
gi|147845891	adaptin n terminal	0	-0.155109	-0.616676	-0.599532	0.898065	0.652172	0.659968	0.0588175	0.00425877	0.00479483
gi|157327706	clathrin adaptor complexes medium subunit family protein	0	-0.130238	-0.121329	-0.126101	0.913681	0.919341	0.916305	0.635754	0.814407	0.693577
gi|157328952	gtp-binding rab2a like protein	0	-0.115729	0.21045	0.414056	0.922916	1.15705	1.33243	0.0730817	0.0102578	0.0650387
gi|157330762	SNARE protein/similar to VAMP-like protein YKT61	0	0.120077	0.427752	0.341742	1.08679	1.34514	1.26729	0.0815895	0.00754692	0.0254092
gi|157337366	gtp-binding protein ara-3	0	-0.0514357	0.205344	0.169182	0.964976	1.15296	1.12442	0.816397	0.376218	0.334236
gi|157338304	reticulon 4 interacting protein 1	0	-0.588282	-0.432652	-0.662271	0.665134	0.740899	0.631883	0.264461	0.488757	0.351155
gi|157338612	coatomer delta subunit (delta-coat protein) (delta-cop)	0	0.00259289	-0.107175	-0.0177808	1.0018	0.928404	0.987751	0.975201	0.250523	0.812542
gi|157339714	synaptobrevin-like protein	0	-0.620229	-0.328334	-0.16398	0.650568	0.796456	0.892559	0.0039588	0.0875933	0.0272359
gi|157340258	coatomer proteinsubunit beta 2 (beta prime)	0	0.0234716	-0.4348	-0.379698	1.0164	0.739796	0.768598	0.792289	0.101788	0.055259
gi|157340835	coatomer protein gamma 2-subunit	0	0.15754	-0.414381	-0.386506	1.11538	0.750341	0.76498
gi|157341729	sar1 gtp-binding secretory factor	0	0.104457	0.320624	0.38252	1.07509	1.24887	1.30362	0.211559	0.0189754	0.0630625
gi|157341762	ras-related small GTP-binding protein RAB1c	0	0.0588	0.347062	0.300342	1.0416	1.27197	1.23144	0.831842	0.129513	0.420654
gi|157343968	SEC8 (SUBUNIT OF EXOCYST COMPLEX 8)/multiprotein complex required for exocytosis	0	-0.599127	-1.47349	-1.46587	0.660153	0.360109	0.362017	0.233834
gi|157347471	gtp-binding protein ara-3	0	0.137496	0.329534	0.544345	1.09999	1.25661	1.45836
gi|157347500	syntaxin 71-like protein	0	-0.75887	-0.487459	-0.706771	0.590959	0.71328	0.61269	1.17997e-07	0.00110613	0.00524329
gi|157349831	reticulon family protein, VIRB2-INTERACTING PROTEIN 1	0	-0.306285	-0.531515	-0.351402	0.808722	0.691828	0.783822	0.00598326	0.00086621	0.00390439
gi|157350654	Similar to WEB1/SEC31-like protein transport protein	0	0.404977	-0.000145418	0.0110822	1.32407	0.999899	1.00771	0.00622665	0.99849	0.938447
gi|157351204	clathrin heavy chain	0	0.240373	-0.211681	-0.231478	1.1813	0.86353	0.851762	0.198382	0.502895	0.440016
gi|157352999	sar1 gtp-binding secretory factor	0	0.00418703	0.17856	0.296499	1.00291	1.13175	1.22816	0.939458	0.00357681	0.000241777
gi|157353386	epsin n-terminal homologydomain-containing protein, putative clathrin binding protein	0	0.0132872	0.366874	0.471285	1.00925	1.28956	1.38634
gi|157353854	Rab GDP dissociation inhibitor	0	0.119623	0.0268638	0.169664	1.08645	1.0188	1.1248	0.181697	0.724584	0.124568
gi|157354269	rab11 -family small gtpase	0	-0.263325	0.190708	0.277174	0.833165	1.14132	1.21182	0.0399379	0.263037	0.156154
gi|157355430	alpha-soluble nsf attachment protein (SNAP) are cytosolic factors that promote vesicle fusion with a target membrane in both the constitutive and regulated secretory pathways.	0	0.226601	0.227968	0.282945	1.17007	1.17118	1.21668	0.0160158	0.0421551	0.00460734
gi|157357697	sec14 cytosolic factor family protein phosphoglyceride transfer family protein	0	0.238793	0.280916	0.12289	1.18	1.21497	1.08891	7.70956e-05	4.49994e-07	0.0220919
gi|157358249	reticulon family protein	0	-0.353332	-0.179606	-0.446968	0.782774	0.882944	0.733583	0.0373895	0.165993	0.0150376
gi|157359076	protein transport protein Sec23	0	0.572673	0.343023	0.285454	1.48728	1.26841	1.21879
gi|157359979	calnexin homolog/It may act in assisting protein assembly and/or in the retention within the ER of unassembled protein subunits.	0	0.0174033	-0.0181829	0.0282931	1.01214	0.987476	1.0198	0.909547	0.828038	0.713629
gi|157360055	vesicle-associated membrane synaptobrevin 7b	0	-0.535267	-0.505887	-0.756185	0.690031	0.704227	0.59206	0.040095	0.0632945	0.0349458
gi|16755592	gtp-binding rab2a like protein	0	-0.411835	-0.132335	0.114511	0.751667	0.912354	1.08261
gi|1710007	small ras-like gtp-binding protein	0	0.408705	0.597371	0.655678	1.32749	1.51296	1.57536	2.54857e-06	9.5121e-11	1.41139e-06
gi|623586	rab6 -family small gtpase	0	-0.0318652	0.526541	0.618972	0.978155	1.44047	1.53578	0.1515	0.0141194	0.00447816
gi|7239509	SEC6 (SUBUNIT OF EXOCYST COMPLEX 6)/multiprotein complex required for exocytosis	0	-0.314494	-0.951858	-0.909453	0.804133	0.516966	0.532387	0.185943	0.0019676	0.0337716
gi|87241300	syntaxin related protein am3p	0	-0.475866	-0.134534	-0.107511	0.719035	0.910964	0.928188
gi|147771556	endo-xyloglucan transferase-like protein	0	-2.3723	-3.3554	-3.48133	0.193138	0.0977069	0.0895397	0.036311	0.0153421	0.0296817
gi|157328892	atagal2 (arabidopsis thaliana alpha-galactosidase 2) alpha-galactosidase	0	-1.33299	-1.48765	-1.46153	0.396944	0.356592	0.363108
gi|157335296	(1-4)-beta-mannan endohydrolase	0	1.33146	1.87714	1.89741	2.51657	3.67347	3.72544	0.0754305	0.0855222	0.0650457
gi|157336123	alpha-expansin precursor	0	0.436457	0.498305	0.548185	1.35328	1.41255	1.46224	0.000452803	0.00640804	0.00442662
gi|157336170	sks5 (sku5 similar 5) copper ion binding oxidoreductase/pectinesterase-like	0	-1.25491	-1.35806	-1.26813	0.41902	0.390106	0.415199	0.0151356	0.0168558	0.00821342
gi|157336882	pectate lyase	0	0.751344	0.716797	0.225604	1.68336	1.64353	1.16927	0.288022	0.296164	0.323736
gi|157337481	beta-galactosidase	0	-0.902416	-0.742885	-0.633562	0.53499	0.597543	0.644583	0.00635988	0.556022	0.301664
gi|157337597	leucine-rich repeat family protein/polygalacturonase inhibitor-like protein	0	-2.44953	-2.33966	-2.59707	0.18307	0.197557	0.165273	0.0164323	0.0237901	0.035339
gi|157338782	alpha-glucosidase, alpha-D-xylosidase	0	-1.37475	-1.15735	-1.17114	0.38562	0.448334	0.444071	2.32418e-06	2.4578e-06	2.47902e-05
gi|157340676	expansin-like protein	0	-0.0499468	0.670172	1.14211	0.965972	1.59126	2.20704
gi|157340696	sks5 (sku5 similar 5) copper ion binding oxidoreductase/pectinesterase-like	0	1.57931	1.41433	1.5286	2.98827	2.66536	2.88506	0.000901989	0.00223862	0.00299488
gi|157344858	beta expansin 1 precursor	0	2.09148	2.8293	3.04339	4.26186	7.10727	8.24428	0.000892555	0.000234564	0.000336876
gi|157345425	proline-rich family protein	0	0.370179	0.748569	0.763331	1.29251	1.68013	1.69741	0.0205345	0.0053279	0.00184075
gi|157348620	polygalacturonase-inhibiting protein	0	0.851978	0.92823	0.965774	1.80497	1.90294	1.95311	5.02142e-06	2.7053e-06	3.63777e-05
gi|157350105	pectinesterase family protein	0	-1.63571	-2.4687	-2.78316	0.321812	0.180654	0.145273	9.84499e-05	4.6204e-06	7.48877e-07
gi|157353908	pectin methylesterase-like protein	0	1.02957	1.42746	1.11274	2.04141	2.68974	2.16256
gi|157357269	pectin acetylesterase	0	0.339695	0.96393	0.893148	1.26549	1.95062	1.85722	0.0069985	0.000134046	4.05966e-05
gi|157360727	pollen-specific protein, SKU5 (skewed 5); copper ion binding/pectinesterase-like	0	-0.981398	-1.18975	-1.38235	0.506489	0.438378	0.383594
gi|160419153	pectinesterase family protein	0	-1.78641	-2.29624	-2.50272	0.289893	0.203594	0.176443	0.00180932	0.0206056	0.00241235
gi|17402583	xyloglucan endo-transglycosylase	0	3.22827	3.36316	3.41763	9.37145	10.2899	10.6858	3.00536e-05	5.85025e-06	1.22803e-05
gi|71668369	alpha-expansin 4	0	3.34892	2.91478	3.31709	10.1889	7.54115	9.96654	0.024637	0.0309716	0.0271828
gi|7406663	invertase pectin methylesterase inhibitor family protein	0	1.94978	1.5947	1.47855	3.86315	3.02032	2.78669	4.28871e-07	1.88886e-05	5.83943e-05
gi|125531460	profilin 2/Profilin is an actin-binding protein involved in the dynamic turnover and restructuring of the actin cytoskeleton.	0	0.376051	0.566539	0.468894	1.29778	1.48097	1.38405	0.00996208	4.12293e-05	0.000610699
gi|147785369	ralf precursor, rapid alkalinization factor precursor	0	-1.72966	-2.30037	-2.86589	0.301523	0.203011	0.137177
gi|147802483	alpha tubulin 1	0	-0.995572	-1.64035	-1.89463	0.501537	0.32078	0.268943	2.34036e-08	6.23032e-09	5.62656e-08
gi|147837146	translationally controlled tumor protein	0	0.32212	0.281914	0.470643	1.25017	1.21581	1.38573	0.00126939	0.00454532	8.46585e-05
gi|147861641	dwf1 (diminuto 1) catalytic, cell elongation protein	0	-0.556196	-1.20054	-1.32631	0.680093	0.435111	0.398788	0.0759308	0.00978802	0.017058
gi|157335152	beta-tubulin	0	-0.654535	-1.27787	-1.42501	0.63528	0.412405	0.372416	0.0262281	0.0132696	0.0119284
gi|157337736	alpha-tubulin	0	-0.325162	-0.623325	-0.764377	0.798209	0.649173	0.588707	0.00295852	0.00430594	0.000739696
gi|157342519	Antiquitin/aldehyde dehydrogenase 7member a1/The plant homolog of ATQ1 is thought to be involved in regulating turgor pressure/Expressed in developing fruit during the enlargement stage.Yamada,K., Mori,H. and Yamaki,S.Identification and cDNA cloning of a protein abundantly expressed during apple fruit development Plant Cell Physiol. 40 (2), 198-204 (1999)	0	0.313707	0.19762	0.305259	1.2429	1.14681	1.23564	0.0104959	0.146992	0.0320795
gi|157344311	actin-depolymerizing factor	0	-0.352686	-0.386824	-0.289435	0.783125	0.764812	0.818222	0.450499	0.460827	0.413335
gi|157346062	beta-tubulin	0	-0.83016	-1.11799	-1.50846	0.562467	0.460734	0.351485	0.0149167	0.00250616	0.000828451
gi|157347149	translationally controlled tumor protein	0	0.440128	0.619279	0.738322	1.35672	1.53611	1.66823	0.562657	0.22287	0.304647
gi|157347550	Cell division cycle protein 48 homolog;Valosin-containing protein homolog	0	0.134495	-0.129229	0.041872	1.09771	0.91432	1.02945	0.0971029	0.270016	0.70773
gi|157348710	villin 2 protein	0	-0.4676	-0.449562	-0.550074	0.723166	0.732265	0.682985	0.000210486	1.36731e-05	0.000797244
gi|157351619	beta-tubulin r2242	0	-0.228565	-0.49471	-0.791258	0.853484	0.709704	0.57784	0.0380384	0.032063	0.00422663
gi|157352186	villin 2	0	0.183451	0.157465	-0.0116571	1.1356	1.11533	0.991952	0.0707714	0.0349161	0.795269
gi|157353950	BolA-like family protein	0	0.628317	0.862297	0.74684	1.54576	1.81793	1.67811	0.117971	0.076607	0.106395
gi|157355850	actin	0	0.0188113	0.280002	-0.149772	1.01312	1.2142	0.901393	0.720071	0.292038	0.409543
gi|32186910	actin	0	0.0570802	-0.0212457	-0.196367	1.04036	0.985381	0.872746	0.539857	0.747883	0.0414482
gi|37625031	putative ankyrin-repeat protein	0	-0.113277	-0.546055	-0.842306	0.924486	0.68489	0.557752	0.729938	0.030611	0.0148152
gi|59800134	actin	0	-0.74012	-0.514959	-0.816431	0.598689	0.699813	0.567845
gi|89276303	actin depolymerizing factor 3	0	-0.388251	-0.836607	-0.842088	0.764055	0.559959	0.557836	0.23156	0.00595382	0.0687591
gi|116329	chitinase	0	2.13668	2.84371	2.71244	4.39749	7.17862	6.55428	6.43527e-05	6.29618e-05	3.38479e-05
gi|147853970	pathogenesis-related protein 10.7	0	-2.10008	-2.51507	-2.77777	0.233245	0.174939	0.145816	0.0231481	0.0274683	0.0659791
gi|147865627	major latex-like protein	0	1.93565	2.1557	1.9368	3.8255	4.45585	3.82854	2.53259e-08	4.54563e-09	1.21697e-07
gi|157329311	fibrillin	0	-0.623414	-0.309147	-0.260648	0.649133	0.807119	0.834713	1.77515e-06	1.28614e-07	0.00754125
gi|157337343	thaumatin-like cytokinin-binding protein	0	-1.12883	-0.270065	-0.0968383	0.457286	0.829282	0.93508	0.0561751	0.0820301	0.128135
gi|157339886	gdsl-motif lipase hydrolase-like protein	0	-1.78001	-2.78801	-2.7148	0.29118	0.144786	0.152323
gi|157345376	gdsl-motif lipase hydrolase family protein	0	0.563326	1.02252	0.82708	1.47767	2.03147	1.77409	0.0145185	0.000456529	0.00103235
gi|157348466	beta 1-3 glucanase	0	1.26253	2.01105	2.09671	2.39917	4.03075	4.27734	0.00175885	0.000159874	0.000217627
gi|157348503	probable plastid-lipid-associated proteinchloroplast precursor (fibrillin-13)	0	-0.165174	0.315619	0.296375	0.891821	1.24455	1.22805	0.0108975	0.0107313	0.0044374
gi|157353734	class iv chitinase	0	1.39956	2.12586	2.08799	2.63822	4.36463	4.25155	1.58081e-12	1.18367e-16	4.74921e-18
gi|157357948	latex-abundant protein/METACASPASE-like/ cysteine-type endopeptidase	0	0.322992	0.259944	0.0877699	1.25092	1.19743	1.06273	0.00745973	0.042112	0.41402
gi|2306813	class iv chitinase	0	1.88583	2.41795	2.55636	3.69566	5.34411	5.88223	2.36903e-14	1.32116e-15	2.29948e-16
gi|28194086	lipid transfer protein precursor	0	-2.45937	-2.48382	-2.66841	0.181826	0.178771	0.1573	0.00316867	0.00168926	4.68791e-05
gi|3511147	pr-4 type protein	0	1.90646	2.88664	2.1651	3.74889	7.39544	4.48497	1.06835e-08	1.70846e-08	1.52854e-07
gi|38679337	harpin binding protein 1/fibrillin	0	0.0125337	0.481906	0.449724	1.00873	1.39659	1.36578	0.947204	0.023061	0.122835
gi|499171	pathogenesis related protein	0	-2.54593	-2.1391	-2.62858	0.171238	0.227022	0.161703
gi|56412221	ole e 5 olive pollen allergen	0	-1.00295	-0.524563	-0.910162	0.498978	0.69517	0.532125
gi|7406716	thaumatin-like protein	0	1.76454	2.17021	2.23973	3.39766	4.5009	4.7231	7.43484e-22	4.38501e-23	2.89086e-23
gi|75911268	lipid transfer protein	0	-2.12055	-1.89354	-1.99049	0.229959	0.269146	0.251653	0.00294595	0.00283688	0.0018027
gi|85070174	probable plastid-lipid-associated proteinchloroplast precursor (fibrillin-13)	0	-0.0360473	0.25468	-0.135452	0.975323	1.19307	0.910384	0.805537	0.146912	0.226536
gi|89242714	thaumatin-like protein	0	1.61484	2.3515	2.05175	3.06278	5.10354	4.14609	4.93998e-06	1.20623e-08	1.79884e-07
gi|147834295	cxe carboxylesterase	0	0.282566	-0.137716	0.048779	1.21636	0.908957	1.03439	0.0238741	0.103339	0.424659
gi|147836228	c2 domain-containing protein	0	0.0216347	0.198907	0.142655	1.01511	1.14783	1.10393	0.857404	0.148634	0.0649539
gi|147840326	c2 domain-containing protein	0	0.0487396	0.0297107	-0.313978	1.03436	1.02081	0.804421
gi|147844909	putative phosphate-induced protein	0	-0.280541	-0.456227	-0.184269	0.823282	0.72889	0.880095
gi|147858030	legumin-like protein	0	-0.251705	-0.0766219	0.0345083	0.839903	0.948275	1.02421	0.0252717	0.250943	0.706527
gi|147862641	viral a-type inclusion?, putative myosin heavy chain	0	-0.230106	-0.840574	-1.16988	0.852573	0.558421	0.444458	0.000281736	8.85355e-12	4.59317e-10
gi|15241564	haloacid dehalogenase-like hydrolase domain containing 3	0	1.15644	1.61173	2.11079	2.22907	3.05617	4.31927	0.0197149	0.0210457	0.00571962
gi|157327260	dehydrogenase like protein	0	0.180957	0.387305	0.615293	1.13364	1.30795	1.53187	0.236444	0.0191623	7.55164e-05
gi|157335591	pentatricopeptiderepeat-containing protein	0	0.323884	0.509588	0.871444	1.2517	1.42364	1.82949	0.116685	0.00398533	0.00919126
gi|157336811	ABA-induced plasma membrane associated protein/AWPM-19-like membrane family protein	0	1.93835	4.08656	4.279	3.83267	16.9893	19.4137	0.0649651	0.020364	0.0181373
gi|157337319	type 2 metallothionein	0	1.56831	1.66248	2.3299	2.96557	3.1656	5.0277
gi|157337528	gri22_vitviripening-related protein grip22 precursor	0	2.45885	3.28966	3.0642	5.49778	9.77882	8.36404	3.00536e-05	4.26994e-14	3.82191e-12
gi|157338881	ALG2-interacting protein X-like	0	0.515415	0.0373179	0.14049	1.42941	1.0262	1.10228	0.135119	0.665983	0.417778
gi|157340975	CXE carboxylesterase/Marshall, Sean D.G Characterization of the Plant CXE Carboxylesterase Family Thesis (PhD-Biological Sciences)--University of Auckland, 2005 (secondary metabolism)	0	0.0131717	0.0958667	0.108376	1.00917	1.06871	1.07801	0.411914	0.352131	0.24517
gi|157341994	haloacid dehalogenase-like hydrolase familyexpressed	0	0.732739	1.00595	0.913614	1.66179	2.00826	1.88376	0.000700583	2.57858e-05	9.9491e-05
gi|157347968	vicilin precursor, a component of legume seed storage proteins	0	0.566097	-0.818254	6.22957	1.48051	0.567128	75.0389	0.286246		0.0137744
gi|157349710	c2 domain-containing protein/Ca2+-binding motif	0	-1.21233	-1.78524	-1.88664	0.431571	0.290127	0.270436	0.000535112	0.000586951	0.00206229
gi|157350579	12s cruciferin seed storage protein	0	1.45852	0.317182	2.62589	2.74826	1.24589	6.17265	0.188224	0.142654	0.0127012
gi|157350582	12s cruciferin seed storage protein	0	0.0353322	0.0346133	1.4773	1.02479	1.02428	2.78427	0.762931	0.888557	0.383646
gi|157351241	ferritin subunit precursor	0	0.576875	0.75352	0.758353	1.49161	1.6859	1.69156	1.97308e-06	9.8391e-06	7.32025e-07
gi|30315010	tetratricopeptide domain protein	0	0.306887	0.0366143	0.0592872	1.23704	1.0257	1.04195
gi|30421132	2s albumin precursor	0	-0.295197	-0.611062	1.25713	0.814961	0.654715	2.39019	0.542055	0.486022	0.434346
gi|7406665	putative ripening-related protein, grip31	0	2.08442	2.83714	3.00205	4.24104	7.14603	8.01138	0	0	0
gi|7406667	ripening-related protein, grip68	0	-0.228775	-0.51653	-0.66524	0.853359	0.699051	0.630584	3.1915e-12	1.58408e-31	1.38757e-37
gi|7406669	haloacid dehalogenase-like hydrolase family protein	0	0.594447	0.218551	0.175704	1.50989	1.16356	1.12952
gi|7406675	putative ripening-related protein, grip32	0	1.53292	1.7208	1.11305	2.8937	3.29618	2.16303	0.0100415	0.00504314	0.0473923
gi|147776564	hypothetical protein [Vitis vinifera]	0	3.25006	4.68489	4.85364	9.51404	25.7213	28.913	0.0323335	0.0206401	0.0273859
gi|147779063	unknown protein	0	-0.505646	0.0880765	-0.0145954	0.704345	1.06295	0.989934	0.153285	0.723002	0.947349
gi|147783375	hypothetical protein	0	-0.037196	-1.5205	-2.88546	0.974547	0.348566	0.135329	0.602048		0.0970883
gi|147807514	hypothetical protein [Vitis vinifera]	0	-1.37875	-0.905174	-1.06695	0.384553	0.533968	0.477327	0.0077534	0.0103845	0.000525342
gi|147811478	unknown protein	0	-0.202781	-0.0931587	-0.105557	0.868874	0.937468	0.929446
gi|147812101	unknown protein	0	1.2208	0.814935	0.988774	2.33077	1.75922	1.9845
gi|147815438	unknown protein	0	-0.434757	-0.424255	-0.841297	0.739819	0.745223	0.558141
gi|147818959	unknown protein	0	0.605732	1.10755	1.14361	1.52175	2.15479	2.20933	0.546092	0.399969	0.360234
gi|147833010	hypothetical protein [Vitis vinifera]	0	4.04248	4.01865	3.69033	16.4781	16.2082	12.9092	0.137974	0.141261	0.15289
gi|147846708	unknown protein	0	-0.879649	-0.373692	-0.869409	0.5435	0.771805	0.547371
gi|147857589	hypothetical protein [Vitis vinifera]	0	-0.47566	-0.393746	-0.571024	0.719138	0.761151	0.673139	0.0131287	0.0051131	0.00453764
gi|147858660	oxidoreductase family protein	0	-0.0466179	-0.0352491	0.117732	0.968203	0.975863	1.08503	0.6628	0.729019	0.310121
gi|157327160	unknown protein	0	0.0581614	0.125885	-0.11001	1.04114	1.09118	0.926582
gi|157327504	soul-like protein, heme-binding family protein	0	-0.0340847	0.120719	-0.0665875	0.976651	1.08728	0.954894	0.671658	0.371731	0.547072
gi|157327569	unknown protein	0	-0.917211	-0.578284	-0.75644	0.529532	0.66976	0.591955	0.0494591	0.0441785	0.00357837
gi|157337153	hypothetical protein [Vitis vinifera]	0	-0.489153	-1.01265	-1.09081	0.712443	0.495634	0.469499	0.000501605	0.000581148	0.000214209
gi|157338198	unknown protein	0	2.23672	2.56538	2.55164	4.71324	5.91909	5.86298	0.000106713	0.00296445	0.00206263
gi|157339345	unknown protein	0	-0.819439	-1.00409	-0.86772	0.566662	0.498584	0.548012	0.00872297	0.00189594	0.0073436
gi|157339642	unknown protein	0	0.22539	0.290239	0.311511	1.16909	1.22284	1.24101	2.43781e-14	5.13773e-20	1.73304e-24
gi|157339780	unknown protein	0	0.625647	0.711865	0.699238	1.5429	1.63792	1.62365	0.0519999	0.0252271	0.0611251
gi|157340377	unknown protein	0	0.291264	0.277665	0.172931	1.22371	1.21223	1.12735	0.00035331	0.0232314	0.390544
gi|157341366	unknown protein	0	0.187771	-0.0742665	-0.399862	1.139	0.949825	0.757931	0.218481	0.78043	0.550297
gi|157341596	unknown protein	0	-0.18161	-0.277303	-0.294013	0.881718	0.825132	0.81563	0.19484	0.0126662	0.0143901
gi|157341597	unknown protein	0	-0.220969	-0.214783	-0.31588	0.857989	0.861676	0.803361	0.0821586	0.270607	0.287196
gi|157342985	unknown protein	0	-1.20186	-1.14403	-0.879263	0.434713	0.452495	0.543645	0.0474067	0.0217858	0.000985992
gi|157343653	wd-40 repeat protein	0	-0.166924	-0.409155	-0.341609	0.89074	0.753065	0.789161	0.000453347	1.37979e-10	8.14147e-10
gi|157344475	unknown protein	0	0.360131	0.263449	0.450653	1.28354	1.20034	1.36666	0.156867	0.033629	0.0380991
gi|157344643	hypothetical protein [Vitis vinifera]	0	-0.710593	-1.1186	-0.879097	0.611069	0.46054	0.543708
gi|157345721	unknown protein	0	0.625352	0.688426	0.288462	1.54259	1.61152	1.22134	2.8802e-05	0.00150141	0.0679097
gi|157345964	catalytic coenzyme binding	0	-1.1456	-1.25529	-0.913959	0.452	0.418909	0.530727
gi|157346194	unknown protein	0	0.654765	0.165616	-0.0561288	1.57436	1.12164	0.961842	0.145006	0.590161	0.740154
gi|157346442	hypothetical protein [Vitis vinifera]	0	-1.18071	-1.16073	-1.15861	0.441135	0.447287	0.447943
gi|157348229	unknown protein	0	-0.160155	0.0616214	0	0.894929	1.04364	1	0.000481212	0.132499	1
gi|157350474	unknown protein	0	0.000799669	0.241839	0.343841	1.00055	1.1825	1.26913	0.992605	0.0120966	0.000183163
gi|157350711	at5g25460 f18g18_200, unknown protein	0	0.610049	0.120659	0.108878	1.52631	1.08723	1.07839	1.80096e-10	0.214019	0.220928
gi|157351382	unknown protein	0	0.372704	0.439194	0.339262	1.29478	1.35585	1.26511	0.00136477	0.13643	0.330657
gi|157352161	unknown membrane protein	0	-0.664923	-0.340666	-0.325105	0.630722	0.789677	0.79824
gi|157354418	dag protein	0	-0.262876	-0.0319323	0.0687965	0.833425	0.978109	1.04884
gi|157355001	kh domain-containing protein	0	-0.275975	0.00014549	-0.355073	0.825892	1.0001	0.78183	0.107658	0.999121	0.177164
gi|157355435	unknown protein	0	0.548386	0.24878	0.426009	1.46245	1.1882	1.34351	0.00490311	0.00747379	0.0181913
gi|157355674	unnamed protein product [Vitis vinifera]	0	-0.428306	-1.21278	-0.918436	0.743134	0.431436	0.529082	0.0329467	0.0105745	0.0484332
gi|157358315	unknown protein	0	0.814742	0.507168	0.761263	1.75898	1.42126	1.69497	1.29438e-07	1.68494e-06	5.04245e-07
gi|157358321	unknown protein	0	0.467258	0.246776	0.400274	1.38248	1.18655	1.31976	0.753425	0.853881	0.801025
gi|157360560	protein, ACT domain-containing protein	0	-0.111994	-0.189773	-0.333208	0.925308	0.876744	0.79377	0.70562	0.0429865	0.153427
gi|157360711	unknown protein	0	-0.425108	-0.0174261	-0.520968	0.744783	0.987994	0.696904
gi|61369127	posible contaminante: s100 calcium binding protein a7	0	0.674326	-0.739213	0.160843	1.59585	0.599066	1.11794
gi|71018983	hypothetical protein UM03575.1 [Ustilago maydis 521]	0	0.391698	0.794201	0.095581	1.31194	1.73412	1.0685
	transporters (Additional file 9A)
	polyphenols (Additional file 9B)
	nitrogen and amino acid metabolism (Additional file 9E)
	photosynthesis, respiration (Additional file 9C)
	signaling and hormone (Additional file 9G)
	stress (Additional file 9H)
	lipid metabolism (Additional file 9F)
	carbohydrate metabolism (Additional file 9D)
	Protein synthesis (Additional file 9I)
	Protein degradation (Additional file 9J)
	Protein processing (Additional file 9K)
	cell division growth and biogenesis (Additional file 9L)
	defence proteins (Additional file 9M)
	other proteins of interest (Additional file 9N)
	unknown proteins (Additional file 9O)
