# Supplementary material for: iTRAQ-based protein profiling provides insights into the central metabolism changes driving grape berry development and ripening
Source: BMC Plant Biol. 2013 Oct 24;13:167. doi: 10.1186/1471-2229-13-167 (PMC4016569; doi:10.1186/1471-2229-13-167)
Supplement: Additional file 6 — File containing the GO-terms annotated by the Blast2GO v2.4.0 application [42] for the proteins identified in the iTRAQ experiment of the green stages. [file 1471-2229-13-167-S6.txt]

SeqName	Hit-Desc	GO-Group	GO-ID	Term
gi|1063400|emb|CAA63482.1|	glycolate oxidase	C	GO:0005777	peroxisome
gi|1063400|emb|CAA63482.1|	glycolate oxidase	F	GO:0003973	(S)-2-hydroxy-acid oxidase activity
gi|1063400|emb|CAA63482.1|	glycolate oxidase	P	GO:0009854	oxidative photosynthetic carbon pathway
gi|1063400|emb|CAA63482.1|	glycolate oxidase	F	GO:0010181	FMN binding
gi|1063400|emb|CAA63482.1|	glycolate oxidase	P	GO:0006118	electron transport
gi|1063400|emb|CAA63482.1|	glycolate oxidase	F	GO:0016491	oxidoreductase activity
gi|1063400|emb|CAA63482.1|	glycolate oxidase	P	GO:0046487	glyoxylate metabolic process
gi|110456769|gb|ABG74856.1|	photosystem ii cytochrome b559 alpha subunit	C	GO:0009539	photosystem II reaction center
gi|110456769|gb|ABG74856.1|	photosystem ii cytochrome b559 alpha subunit	P	GO:0009769	photosynthesis, light harvesting in photosystem II
gi|110456769|gb|ABG74856.1|	photosystem ii cytochrome b559 alpha subunit	F	GO:0009055	electron carrier activity
gi|110456769|gb|ABG74856.1|	photosystem ii cytochrome b559 alpha subunit	F	GO:0005506	iron ion binding
gi|110456769|gb|ABG74856.1|	photosystem ii cytochrome b559 alpha subunit	F	GO:0020037	heme binding
gi|110456769|gb|ABG74856.1|	photosystem ii cytochrome b559 alpha subunit	P	GO:0006810	transport
gi|110456769|gb|ABG74856.1|	photosystem ii cytochrome b559 alpha subunit	P	GO:0009767	photosynthetic electron transport chain
gi|110456769|gb|ABG74856.1|	photosystem ii cytochrome b559 alpha subunit	C	GO:0016021	integral to membrane
gi|110456769|gb|ABG74856.1|	photosystem ii cytochrome b559 alpha subunit	C	GO:0009535	chloroplast thylakoid membrane
gi|110456769|gb|ABG74856.1|	photosystem ii cytochrome b559 alpha subunit	P	GO:0006118	electron transport
gi|110456769|gb|ABG74856.1|	photosystem ii cytochrome b559 alpha subunit	C	GO:0009523	photosystem II
gi|110456769|gb|ABG74856.1|	photosystem ii cytochrome b559 alpha subunit	C	GO:0009536	plastid
gi|110456769|gb|ABG74856.1|	photosystem ii cytochrome b559 alpha subunit	C	GO:0009579	thylakoid
gi|110456769|gb|ABG74856.1|	photosystem ii cytochrome b559 alpha subunit	P	GO:0015979	photosynthesis
gi|110456769|gb|ABG74856.1|	photosystem ii cytochrome b559 alpha subunit	F	GO:0046872	metal ion binding
gi|110456769|gb|ABG74856.1|	photosystem ii cytochrome b559 alpha subunit	C	GO:0009507	chloroplast
gi|110740927|dbj|BAE98559.1|	eukaryotic initiation factor 4a	F	GO:0008026	ATP-dependent helicase activity
gi|110740927|dbj|BAE98559.1|	eukaryotic initiation factor 4a	F	GO:0003723	RNA binding
gi|110740927|dbj|BAE98559.1|	eukaryotic initiation factor 4a	F	GO:0005524	ATP binding
gi|110740927|dbj|BAE98559.1|	eukaryotic initiation factor 4a	F	GO:0003743	translation initiation factor activity
gi|110740927|dbj|BAE98559.1|	eukaryotic initiation factor 4a	F	GO:0003676	nucleic acid binding
gi|110740927|dbj|BAE98559.1|	eukaryotic initiation factor 4a	F	GO:0004386	helicase activity
gi|110740927|dbj|BAE98559.1|	eukaryotic initiation factor 4a	C	GO:0005840	ribosome
gi|110740927|dbj|BAE98559.1|	eukaryotic initiation factor 4a	P	GO:0006446	regulation of translational initiation
gi|11467200|ref|NP_043033.1|	ribulose--bisphosphate carboxylase oxygenase large subunit	P	GO:0019253	reductive pentose-phosphate cycle
gi|11467200|ref|NP_043033.1|	ribulose--bisphosphate carboxylase oxygenase large subunit	F	GO:0016984	ribulose-bisphosphate carboxylase activity
gi|11467200|ref|NP_043033.1|	ribulose--bisphosphate carboxylase oxygenase large subunit	F	GO:0004497	monooxygenase activity
gi|11467200|ref|NP_043033.1|	ribulose--bisphosphate carboxylase oxygenase large subunit	P	GO:0009853	photorespiration
gi|11467200|ref|NP_043033.1|	ribulose--bisphosphate carboxylase oxygenase large subunit	F	GO:0000287	magnesium ion binding
gi|11467200|ref|NP_043033.1|	ribulose--bisphosphate carboxylase oxygenase large subunit	C	GO:0009573	chloroplast ribulose bisphosphate carboxylase complex
gi|11467200|ref|NP_043033.1|	ribulose--bisphosphate carboxylase oxygenase large subunit	P	GO:0015977	carbon fixation
gi|11467200|ref|NP_043033.1|	ribulose--bisphosphate carboxylase oxygenase large subunit	P	GO:0046487	glyoxylate metabolic process
gi|115470052|ref|NP_001058625.1|	cell division protein	F	GO:0008270	zinc ion binding
gi|115470052|ref|NP_001058625.1|	cell division protein	P	GO:0007049	cell cycle
gi|115470052|ref|NP_001058625.1|	cell division protein	C	GO:0016021	integral to membrane
gi|115470052|ref|NP_001058625.1|	cell division protein	P	GO:0006510	ATP-dependent proteolysis
gi|115470052|ref|NP_001058625.1|	cell division protein	P	GO:0010304	PSII associated light-harvesting complex II catabolic process
gi|115470052|ref|NP_001058625.1|	cell division protein	F	GO:0004176	ATP-dependent peptidase activity
gi|115470052|ref|NP_001058625.1|	cell division protein	P	GO:0051301	cell division
gi|115470052|ref|NP_001058625.1|	cell division protein	F	GO:0004222	metalloendopeptidase activity
gi|115470052|ref|NP_001058625.1|	cell division protein	F	GO:0005524	ATP binding
gi|115470052|ref|NP_001058625.1|	cell division protein	F	GO:0016887	ATPase activity
gi|115470052|ref|NP_001058625.1|	cell division protein	C	GO:0009535	chloroplast thylakoid membrane
gi|115470052|ref|NP_001058625.1|	cell division protein	P	GO:0010206	photosystem II repair
gi|115470052|ref|NP_001058625.1|	cell division protein	P	GO:0006508	proteolysis
gi|115470052|ref|NP_001058625.1|	cell division protein	F	GO:0000166	nucleotide binding
gi|115470052|ref|NP_001058625.1|	cell division protein	F	GO:0017111	nucleoside-triphosphatase activity
gi|115470052|ref|NP_001058625.1|	cell division protein	C	GO:0016020	membrane
gi|115470052|ref|NP_001058625.1|	cell division protein	P	GO:0030163	protein catabolic process
gi|115531915|ref|YP_784071.1|	photosystem ii cp43 chlorophyll apoprotein	P	GO:0009772	photosynthetic electron transport in photosystem II
gi|115531915|ref|YP_784071.1|	photosystem ii cp43 chlorophyll apoprotein	C	GO:0030076	light-harvesting complex
gi|115531915|ref|YP_784071.1|	photosystem ii cp43 chlorophyll apoprotein	F	GO:0045156	electron transporter, transferring electrons within the cyclic electron transport pathway of photosynthesis activity
gi|115531915|ref|YP_784071.1|	photosystem ii cp43 chlorophyll apoprotein	C	GO:0009523	photosystem II
gi|115531915|ref|YP_784071.1|	photosystem ii cp43 chlorophyll apoprotein	P	GO:0018298	protein-chromophore linkage
gi|115531915|ref|YP_784071.1|	photosystem ii cp43 chlorophyll apoprotein	F	GO:0016168	chlorophyll binding
gi|115531915|ref|YP_784071.1|	photosystem ii cp43 chlorophyll apoprotein	C	GO:0016021	integral to membrane
gi|115531915|ref|YP_784071.1|	photosystem ii cp43 chlorophyll apoprotein	C	GO:0009507	chloroplast
gi|115531915|ref|YP_784071.1|	photosystem ii cp43 chlorophyll apoprotein	C	GO:0009521	photosystem
gi|115531915|ref|YP_784071.1|	photosystem ii cp43 chlorophyll apoprotein	P	GO:0009767	photosynthetic electron transport chain
gi|115531915|ref|YP_784071.1|	photosystem ii cp43 chlorophyll apoprotein	C	GO:0016020	membrane
gi|115604959|ref|YP_784412.1|	photosystem ii cp47 chlorophyll apoprotein	C	GO:0016020	membrane
gi|115604959|ref|YP_784412.1|	photosystem ii cp47 chlorophyll apoprotein	C	GO:0009521	photosystem
gi|115604959|ref|YP_784412.1|	photosystem ii cp47 chlorophyll apoprotein	P	GO:0009767	photosynthetic electron transport chain
gi|115604959|ref|YP_784412.1|	photosystem ii cp47 chlorophyll apoprotein	F	GO:0016168	chlorophyll binding
gi|115604959|ref|YP_784412.1|	photosystem ii cp47 chlorophyll apoprotein	C	GO:0009507	chloroplast
gi|116329|sp|P29022.1|CHIA_MAIZE	chitinase	F	GO:0004568	chitinase activity
gi|116329|sp|P29022.1|CHIA_MAIZE	chitinase	P	GO:0006032	chitin catabolic process
gi|116329|sp|P29022.1|CHIA_MAIZE	chitinase	P	GO:0016998	cell wall macromolecule catabolic process
gi|116329|sp|P29022.1|CHIA_MAIZE	chitinase	F	GO:0008061	chitin binding
gi|119355|sp|P26301.1|ENO1_MAIZE	enolase	C	GO:0000015	phosphopyruvate hydratase complex
gi|119355|sp|P26301.1|ENO1_MAIZE	enolase	F	GO:0004634	phosphopyruvate hydratase activity
gi|119355|sp|P26301.1|ENO1_MAIZE	enolase	F	GO:0000287	magnesium ion binding
gi|119355|sp|P26301.1|ENO1_MAIZE	enolase	P	GO:0006096	glycolysis
gi|119355|sp|P26301.1|ENO1_MAIZE	enolase	P	GO:0000162	tryptophan biosynthetic process
gi|119355|sp|P26301.1|ENO1_MAIZE	enolase	P	GO:0006094	gluconeogenesis
gi|119355|sp|P26301.1|ENO1_MAIZE	enolase	P	GO:0006571	tyrosine biosynthetic process
gi|119355|sp|P26301.1|ENO1_MAIZE	enolase	P	GO:0009094	L-phenylalanine biosynthetic process
gi|120673|sp|P26520.1|G3PC_PETHY	glyceraldehyde-3-phosphate dehydrogenase	P	GO:0006094	gluconeogenesis
gi|120673|sp|P26520.1|G3PC_PETHY	glyceraldehyde-3-phosphate dehydrogenase	P	GO:0009744	response to sucrose stimulus
gi|120673|sp|P26520.1|G3PC_PETHY	glyceraldehyde-3-phosphate dehydrogenase	P	GO:0006979	response to oxidative stress
gi|120673|sp|P26520.1|G3PC_PETHY	glyceraldehyde-3-phosphate dehydrogenase	F	GO:0051287	NAD binding
gi|120673|sp|P26520.1|G3PC_PETHY	glyceraldehyde-3-phosphate dehydrogenase	P	GO:0006096	glycolysis
gi|120673|sp|P26520.1|G3PC_PETHY	glyceraldehyde-3-phosphate dehydrogenase	C	GO:0005829	cytosol
gi|120673|sp|P26520.1|G3PC_PETHY	glyceraldehyde-3-phosphate dehydrogenase	F	GO:0004365	glyceraldehyde-3-phosphate dehydrogenase (NAD+) (phosphorylating) activity
gi|120673|sp|P26520.1|G3PC_PETHY	glyceraldehyde-3-phosphate dehydrogenase	P	GO:0006006	glucose metabolic process
gi|120673|sp|P26520.1|G3PC_PETHY	glyceraldehyde-3-phosphate dehydrogenase	F	GO:0008943	glyceraldehyde-3-phosphate dehydrogenase activity
gi|122891675|dbj|BAF45153.1|	dihydroflavonol 4-reductase	P	GO:0009813	flavonoid biosynthetic process
gi|122891675|dbj|BAF45153.1|	dihydroflavonol 4-reductase	F	GO:0050662	coenzyme binding
gi|122891675|dbj|BAF45153.1|	dihydroflavonol 4-reductase	F	GO:0045552	dihydrokaempferol 4-reductase activity
gi|122891675|dbj|BAF45153.1|	dihydroflavonol 4-reductase	F	GO:0003824	catalytic activity
gi|122891675|dbj|BAF45153.1|	dihydroflavonol 4-reductase	P	GO:0044237	cellular metabolic process
gi|12321749|gb|AAG50909.1|AC069159_10	leucine-rich repeat family protein protein kinase family protein	P	GO:0006468	protein phosphorylation
gi|12321749|gb|AAG50909.1|AC069159_10	leucine-rich repeat family protein protein kinase family protein	C	GO:0016023	cytoplasmic membrane-bounded vesicle
gi|12321749|gb|AAG50909.1|AC069159_10	leucine-rich repeat family protein protein kinase family protein	C	GO:0012505	endomembrane system
gi|12321749|gb|AAG50909.1|AC069159_10	leucine-rich repeat family protein protein kinase family protein	F	GO:0016301	kinase activity
gi|12321749|gb|AAG50909.1|AC069159_10	leucine-rich repeat family protein protein kinase family protein	C	GO:0005886	plasma membrane
gi|12321749|gb|AAG50909.1|AC069159_10	leucine-rich repeat family protein protein kinase family protein	F	GO:0005515	protein binding
gi|12321749|gb|AAG50909.1|AC069159_10	leucine-rich repeat family protein protein kinase family protein	C	GO:0009536	plastid
gi|12321749|gb|AAG50909.1|AC069159_10	leucine-rich repeat family protein protein kinase family protein	F	GO:0004672	protein kinase activity
gi|12321749|gb|AAG50909.1|AC069159_10	leucine-rich repeat family protein protein kinase family protein	F	GO:0005524	ATP binding
gi|12321749|gb|AAG50909.1|AC069159_10	leucine-rich repeat family protein protein kinase family protein	F	GO:0004674	protein serine/threonine kinase activity
gi|12321749|gb|AAG50909.1|AC069159_10	leucine-rich repeat family protein protein kinase family protein	P	GO:0009069	serine family amino acid metabolic process
gi|124361171|gb|ABN09143.1|	heat shock protein 70	F	GO:0000166	nucleotide binding
gi|124361171|gb|ABN09143.1|	heat shock protein 70	F	GO:0005524	ATP binding
gi|124702525|gb|ABN14352.1|	aquaporin pip23	P	GO:0006810	transport
gi|124702525|gb|ABN14352.1|	aquaporin pip23	C	GO:0016021	integral to membrane
gi|124702525|gb|ABN14352.1|	aquaporin pip23	F	GO:0005215	transporter activity
gi|124702525|gb|ABN14352.1|	aquaporin pip23	C	GO:0016020	membrane
gi|125527658|gb|EAY75772.1|	elongation factor 2	F	GO:0003746	translation elongation factor activity
gi|125527658|gb|EAY75772.1|	elongation factor 2	F	GO:0005525	GTP binding
gi|125527658|gb|EAY75772.1|	elongation factor 2	C	GO:0005739	mitochondrion
gi|125527658|gb|EAY75772.1|	elongation factor 2	F	GO:0003924	GTPase activity
gi|125527658|gb|EAY75772.1|	elongation factor 2	C	GO:0005840	ribosome
gi|125527658|gb|EAY75772.1|	elongation factor 2	P	GO:0006448	regulation of translational elongation
gi|125531460|gb|EAY78025.1|	profilin 2	C	GO:0005737	cytoplasm
gi|125531460|gb|EAY78025.1|	profilin 2	F	GO:0003779	actin binding
gi|125531460|gb|EAY78025.1|	profilin 2	P	GO:0030036	actin cytoskeleton organization
gi|125531460|gb|EAY78025.1|	profilin 2	C	GO:0015629	actin cytoskeleton
gi|125531460|gb|EAY78025.1|	profilin 2	P	GO:0007010	cytoskeleton organization
gi|125531882|gb|EAY78447.1|	ribosomal protein s28	C	GO:0005840	ribosome
gi|125531882|gb|EAY78447.1|	ribosomal protein s28	F	GO:0003735	structural constituent of ribosome
gi|125531882|gb|EAY78447.1|	ribosomal protein s28	P	GO:0006412	translation
gi|125531882|gb|EAY78447.1|	ribosomal protein s28	C	GO:0005622	intracellular
gi|125531882|gb|EAY78447.1|	ribosomal protein s28	P	GO:0042254	ribosome biogenesis
gi|125533393|gb|EAY79941.1|	pyruvate kinase	F	GO:0004743	pyruvate kinase activity
gi|125533393|gb|EAY79941.1|	pyruvate kinase	F	GO:0030955	potassium ion binding
gi|125533393|gb|EAY79941.1|	pyruvate kinase	F	GO:0000287	magnesium ion binding
gi|125533393|gb|EAY79941.1|	pyruvate kinase	P	GO:0006096	glycolysis
gi|125533393|gb|EAY79941.1|	pyruvate kinase	P	GO:0006094	gluconeogenesis
gi|125533393|gb|EAY79941.1|	pyruvate kinase	P	GO:0006144	purine nucleobase metabolic process
gi|125533393|gb|EAY79941.1|	pyruvate kinase	P	GO:0015976	carbon utilization
gi|125545056|gb|EAY91195.1|	plastid division protein	C	GO:0043234	protein complex
gi|125545056|gb|EAY91195.1|	plastid division protein	F	GO:0005525	GTP binding
gi|125545056|gb|EAY91195.1|	plastid division protein	F	GO:0005515	protein binding
gi|125545056|gb|EAY91195.1|	plastid division protein	P	GO:0010020	chloroplast fission
gi|125545056|gb|EAY91195.1|	plastid division protein	C	GO:0009570	chloroplast stroma
gi|125545056|gb|EAY91195.1|	plastid division protein	P	GO:0051258	protein polymerization
gi|125545056|gb|EAY91195.1|	plastid division protein	F	GO:0003924	GTPase activity
gi|125545056|gb|EAY91195.1|	plastid division protein	C	GO:0005737	cytoplasm
gi|125545494|gb|EAY91633.1|	nadh dehydrogenasefe-s proteinisoform cra_a	P	GO:0006979	response to oxidative stress
gi|125545494|gb|EAY91633.1|	nadh dehydrogenasefe-s proteinisoform cra_a	P	GO:0046034	ATP metabolic process
gi|125545494|gb|EAY91633.1|	nadh dehydrogenasefe-s proteinisoform cra_a	P	GO:0006800	oxygen and reactive oxygen species metabolic process
gi|125545494|gb|EAY91633.1|	nadh dehydrogenasefe-s proteinisoform cra_a	P	GO:0006915	apoptotic process
gi|125545494|gb|EAY91633.1|	nadh dehydrogenasefe-s proteinisoform cra_a	F	GO:0051537	2 iron, 2 sulfur cluster binding
gi|125545494|gb|EAY91633.1|	nadh dehydrogenasefe-s proteinisoform cra_a	F	GO:0008137	NADH dehydrogenase (ubiquinone) activity
gi|125545494|gb|EAY91633.1|	nadh dehydrogenasefe-s proteinisoform cra_a	C	GO:0005747	mitochondrial respiratory chain complex I
gi|125545494|gb|EAY91633.1|	nadh dehydrogenasefe-s proteinisoform cra_a	P	GO:0009793	embryo development ending in seed dormancy
gi|125545494|gb|EAY91633.1|	nadh dehydrogenasefe-s proteinisoform cra_a	P	GO:0045333	cellular respiration
gi|125545494|gb|EAY91633.1|	nadh dehydrogenasefe-s proteinisoform cra_a	P	GO:0051881	regulation of mitochondrial membrane potential
gi|125545494|gb|EAY91633.1|	nadh dehydrogenasefe-s proteinisoform cra_a	C	GO:0005758	mitochondrial intermembrane space
gi|125545494|gb|EAY91633.1|	nadh dehydrogenasefe-s proteinisoform cra_a	F	GO:0051539	4 iron, 4 sulfur cluster binding
gi|125545494|gb|EAY91633.1|	nadh dehydrogenasefe-s proteinisoform cra_a	P	GO:0006120	mitochondrial electron transport, NADH to ubiquinone
gi|125545494|gb|EAY91633.1|	nadh dehydrogenasefe-s proteinisoform cra_a	F	GO:0005515	protein binding
gi|125545494|gb|EAY91633.1|	nadh dehydrogenasefe-s proteinisoform cra_a	P	GO:0009853	photorespiration
gi|125545494|gb|EAY91633.1|	nadh dehydrogenasefe-s proteinisoform cra_a	F	GO:0005506	iron ion binding
gi|125545494|gb|EAY91633.1|	nadh dehydrogenasefe-s proteinisoform cra_a	C	GO:0016020	membrane
gi|125545494|gb|EAY91633.1|	nadh dehydrogenasefe-s proteinisoform cra_a	P	GO:0042773	ATP synthesis coupled electron transport
gi|125545494|gb|EAY91633.1|	nadh dehydrogenasefe-s proteinisoform cra_a	P	GO:0006118	electron transport
gi|125545494|gb|EAY91633.1|	nadh dehydrogenasefe-s proteinisoform cra_a	F	GO:0009055	electron carrier activity
gi|125545494|gb|EAY91633.1|	nadh dehydrogenasefe-s proteinisoform cra_a	F	GO:0051536	iron-sulfur cluster binding
gi|125545494|gb|EAY91633.1|	nadh dehydrogenasefe-s proteinisoform cra_a	F	GO:0016491	oxidoreductase activity
gi|125545494|gb|EAY91633.1|	nadh dehydrogenasefe-s proteinisoform cra_a	P	GO:0006744	ubiquinone biosynthetic process
gi|125545494|gb|EAY91633.1|	nadh dehydrogenasefe-s proteinisoform cra_a	P	GO:0006814	sodium ion transport
gi|125545494|gb|EAY91633.1|	nadh dehydrogenasefe-s proteinisoform cra_a	P	GO:0015992	proton transport
gi|125549576|gb|EAY95398.1|	60s ribosomal protein l12	P	GO:0009409	response to cold
gi|125549576|gb|EAY95398.1|	60s ribosomal protein l12	P	GO:0042254	ribosome biogenesis
gi|125549576|gb|EAY95398.1|	60s ribosomal protein l12	F	GO:0003735	structural constituent of ribosome
gi|125549576|gb|EAY95398.1|	60s ribosomal protein l12	N	GO:0009282
gi|125549576|gb|EAY95398.1|	60s ribosomal protein l12	P	GO:0006412	translation
gi|125549576|gb|EAY95398.1|	60s ribosomal protein l12	F	GO:0019843	rRNA binding
gi|125549576|gb|EAY95398.1|	60s ribosomal protein l12	C	GO:0005622	intracellular
gi|125549576|gb|EAY95398.1|	60s ribosomal protein l12	C	GO:0005840	ribosome
gi|125550903|gb|EAY96612.1|	nfu4 (nfu domain protein 4)	C	GO:0005829	cytosol
gi|125550903|gb|EAY96612.1|	nfu4 (nfu domain protein 4)	P	GO:0016226	iron-sulfur cluster assembly
gi|125550903|gb|EAY96612.1|	nfu4 (nfu domain protein 4)	F	GO:0005198	structural molecule activity
gi|125550903|gb|EAY96612.1|	nfu4 (nfu domain protein 4)	C	GO:0005739	mitochondrion
gi|125550903|gb|EAY96612.1|	nfu4 (nfu domain protein 4)	F	GO:0005515	protein binding
gi|125550903|gb|EAY96612.1|	nfu4 (nfu domain protein 4)	F	GO:0005506	iron ion binding
gi|125550903|gb|EAY96612.1|	nfu4 (nfu domain protein 4)	F	GO:0051536	iron-sulfur cluster binding
gi|125551067|gb|EAY96776.1|	heat shock protein	F	GO:0005524	ATP binding
gi|125551067|gb|EAY96776.1|	heat shock protein	C	GO:0005634	nucleus
gi|125555687|gb|EAZ01293.1|	ribosomal proteincytosolic	F	GO:0003735	structural constituent of ribosome
gi|125555687|gb|EAZ01293.1|	ribosomal proteincytosolic	P	GO:0006412	translation
gi|125555687|gb|EAZ01293.1|	ribosomal proteincytosolic	F	GO:0019843	rRNA binding
gi|125555687|gb|EAZ01293.1|	ribosomal proteincytosolic	N	GO:0005842
gi|125555687|gb|EAZ01293.1|	ribosomal proteincytosolic	C	GO:0005622	intracellular
gi|125555687|gb|EAZ01293.1|	ribosomal proteincytosolic	C	GO:0005840	ribosome
gi|125555687|gb|EAZ01293.1|	ribosomal proteincytosolic	F	GO:0000287	magnesium ion binding
gi|125555687|gb|EAZ01293.1|	ribosomal proteincytosolic	F	GO:0004427	inorganic diphosphatase activity
gi|125555687|gb|EAZ01293.1|	ribosomal proteincytosolic	C	GO:0005737	cytoplasm
gi|125555687|gb|EAZ01293.1|	ribosomal proteincytosolic	P	GO:0042254	ribosome biogenesis
gi|125555687|gb|EAZ01293.1|	ribosomal proteincytosolic	P	GO:0006119	oxidative phosphorylation
gi|125579469|gb|EAZ20615.1|	eukaryotic translation initiation factor 5a-expressed	F	GO:0003743	translation initiation factor activity
gi|125579469|gb|EAZ20615.1|	eukaryotic translation initiation factor 5a-expressed	C	GO:0005840	ribosome
gi|125579469|gb|EAZ20615.1|	eukaryotic translation initiation factor 5a-expressed	P	GO:0006446	regulation of translational initiation
gi|125588259|gb|EAZ28923.1|	ribosomal protein s15	F	GO:0003735	structural constituent of ribosome
gi|125588259|gb|EAZ28923.1|	ribosomal protein s15	N	GO:0005843
gi|125588259|gb|EAZ28923.1|	ribosomal protein s15	P	GO:0006412	translation
gi|125588259|gb|EAZ28923.1|	ribosomal protein s15	C	GO:0005622	intracellular
gi|125588259|gb|EAZ28923.1|	ribosomal protein s15	C	GO:0005840	ribosome
gi|125588259|gb|EAZ28923.1|	ribosomal protein s15	C	GO:0015935	small ribosomal subunit
gi|125588259|gb|EAZ28923.1|	ribosomal protein s15	P	GO:0042254	ribosome biogenesis
gi|125595166|gb|EAZ35225.1|	dynamin-like protein	F	GO:0003924	GTPase activity
gi|125595166|gb|EAZ35225.1|	dynamin-like protein	F	GO:0005525	GTP binding
gi|129881|sp|P21342.1|PFPA_SOLTU	pyrophosphate-dependent phosphofructokinase alpha subunit	C	GO:0010317	pyrophosphate-dependent phosphofructokinase complex, alpha-subunit complex
gi|129881|sp|P21342.1|PFPA_SOLTU	pyrophosphate-dependent phosphofructokinase alpha subunit	F	GO:0003872	6-phosphofructokinase activity
gi|129881|sp|P21342.1|PFPA_SOLTU	pyrophosphate-dependent phosphofructokinase alpha subunit	C	GO:0005945	6-phosphofructokinase complex
gi|129881|sp|P21342.1|PFPA_SOLTU	pyrophosphate-dependent phosphofructokinase alpha subunit	F	GO:0047334	diphosphate-fructose-6-phosphate 1-phosphotransferase activity
gi|129881|sp|P21342.1|PFPA_SOLTU	pyrophosphate-dependent phosphofructokinase alpha subunit	F	GO:0005524	ATP binding
gi|129881|sp|P21342.1|PFPA_SOLTU	pyrophosphate-dependent phosphofructokinase alpha subunit	P	GO:0006096	glycolysis
gi|129881|sp|P21342.1|PFPA_SOLTU	pyrophosphate-dependent phosphofructokinase alpha subunit	P	GO:0006000	fructose metabolic process
gi|129881|sp|P21342.1|PFPA_SOLTU	pyrophosphate-dependent phosphofructokinase alpha subunit	P	GO:0006012	galactose metabolic process
gi|129881|sp|P21342.1|PFPA_SOLTU	pyrophosphate-dependent phosphofructokinase alpha subunit	P	GO:0006013	mannose metabolic process
gi|129881|sp|P21342.1|PFPA_SOLTU	pyrophosphate-dependent phosphofructokinase alpha subunit	P	GO:0006094	gluconeogenesis
gi|129881|sp|P21342.1|PFPA_SOLTU	pyrophosphate-dependent phosphofructokinase alpha subunit	P	GO:0006098	pentose-phosphate shunt
gi|132270|sp|P15252.2|REF_HEVBR	rubber elongation factor	F	GO:0003746	translation elongation factor activity
gi|132270|sp|P15252.2|REF_HEVBR	rubber elongation factor	C	GO:0005840	ribosome
gi|132270|sp|P15252.2|REF_HEVBR	rubber elongation factor	P	GO:0006448	regulation of translational elongation
gi|139387445|ref|YP_001122799.1|	photosystem i p700 apoprotein a2	F	GO:0009055	electron carrier activity
gi|139387445|ref|YP_001122799.1|	photosystem i p700 apoprotein a2	F	GO:0005506	iron ion binding
gi|139387445|ref|YP_001122799.1|	photosystem i p700 apoprotein a2	P	GO:0006118	electron transport
gi|139387445|ref|YP_001122799.1|	photosystem i p700 apoprotein a2	P	GO:0006810	transport
gi|139387445|ref|YP_001122799.1|	photosystem i p700 apoprotein a2	F	GO:0000287	magnesium ion binding
gi|139387445|ref|YP_001122799.1|	photosystem i p700 apoprotein a2	P	GO:0018298	protein-chromophore linkage
gi|139387445|ref|YP_001122799.1|	photosystem i p700 apoprotein a2	F	GO:0051539	4 iron, 4 sulfur cluster binding
gi|139387445|ref|YP_001122799.1|	photosystem i p700 apoprotein a2	C	GO:0016021	integral to membrane
gi|139387445|ref|YP_001122799.1|	photosystem i p700 apoprotein a2	C	GO:0009507	chloroplast
gi|139387445|ref|YP_001122799.1|	photosystem i p700 apoprotein a2	C	GO:0009522	photosystem I
gi|139387445|ref|YP_001122799.1|	photosystem i p700 apoprotein a2	P	GO:0015979	photosynthesis
gi|139387445|ref|YP_001122799.1|	photosystem i p700 apoprotein a2	C	GO:0009579	thylakoid
gi|145356298|ref|XP_001422370.1|	ammonium transporter	P	GO:0015696	ammonium transport
gi|145356298|ref|XP_001422370.1|	ammonium transporter	C	GO:0005886	plasma membrane
gi|145356298|ref|XP_001422370.1|	ammonium transporter	F	GO:0008519	ammonium transmembrane transporter activity
gi|145356298|ref|XP_001422370.1|	ammonium transporter	P	GO:0006810	transport
gi|145356298|ref|XP_001422370.1|	ammonium transporter	C	GO:0016020	membrane
gi|146165484|ref|XP_001470771.1|	2-hydroxyacyl-lyase 1	F	GO:0016830	carbon-carbon lyase activity
gi|146165484|ref|XP_001470771.1|	2-hydroxyacyl-lyase 1	C	GO:0005777	peroxisome
gi|146165484|ref|XP_001470771.1|	2-hydroxyacyl-lyase 1	F	GO:0030976	thiamine pyrophosphate binding
gi|146165484|ref|XP_001470771.1|	2-hydroxyacyl-lyase 1	P	GO:0001561	fatty acid alpha-oxidation
gi|146165484|ref|XP_001470771.1|	2-hydroxyacyl-lyase 1	F	GO:0000287	magnesium ion binding
gi|146432259|gb|ABQ41113.1|	l-galactose dehydrogenase	F	GO:0010349	L-galactose dehydrogenase activity
gi|146432259|gb|ABQ41113.1|	l-galactose dehydrogenase	P	GO:0019853	L-ascorbic acid biosynthetic process
gi|146432259|gb|ABQ41113.1|	l-galactose dehydrogenase	F	GO:0016491	oxidoreductase activity
gi|147765421|emb|CAN64900.1|	trafficking protein particle complex 3	C	GO:0000139	Golgi membrane
gi|147765421|emb|CAN64900.1|	trafficking protein particle complex 3	P	GO:0006888	ER to Golgi vesicle-mediated transport
gi|147765421|emb|CAN64900.1|	trafficking protein particle complex 3	C	GO:0005829	cytosol
gi|147765951|emb|CAN67814.1|	necap endocytosis associated 1	F	GO:0042626	ATPase activity, coupled to transmembrane movement of substances
gi|147765951|emb|CAN67814.1|	necap endocytosis associated 1	P	GO:0006858	extracellular transport
gi|147765951|emb|CAN67814.1|	necap endocytosis associated 1	P	GO:0006897	endocytosis
gi|147765951|emb|CAN67814.1|	necap endocytosis associated 1	C	GO:0016020	membrane
gi|147766093|emb|CAN65700.1|	dtdp-glucose 4-6-dehydratases-like protein	F	GO:0048040	UDP-glucuronate decarboxylase activity
gi|147766093|emb|CAN65700.1|	dtdp-glucose 4-6-dehydratases-like protein	P	GO:0042732	D-xylose metabolic process
gi|147766093|emb|CAN65700.1|	dtdp-glucose 4-6-dehydratases-like protein	P	GO:0009225	nucleotide-sugar metabolic process
gi|147766093|emb|CAN65700.1|	dtdp-glucose 4-6-dehydratases-like protein	F	GO:0050662	coenzyme binding
gi|147766093|emb|CAN65700.1|	dtdp-glucose 4-6-dehydratases-like protein	C	GO:0009507	chloroplast
gi|147766093|emb|CAN65700.1|	dtdp-glucose 4-6-dehydratases-like protein	C	GO:0005829	cytosol
gi|147766093|emb|CAN65700.1|	dtdp-glucose 4-6-dehydratases-like protein	F	GO:0003824	catalytic activity
gi|147766093|emb|CAN65700.1|	dtdp-glucose 4-6-dehydratases-like protein	P	GO:0005982	starch metabolic process
gi|147766093|emb|CAN65700.1|	dtdp-glucose 4-6-dehydratases-like protein	P	GO:0005985	sucrose metabolic process
gi|147766093|emb|CAN65700.1|	dtdp-glucose 4-6-dehydratases-like protein	P	GO:0009117	nucleotide metabolic process
gi|147766289|emb|CAN76773.1|	eukaryotic translation initiation factorsubunit 9116kda	C	GO:0005852	eukaryotic translation initiation factor 3 complex
gi|147766289|emb|CAN76773.1|	eukaryotic translation initiation factorsubunit 9116kda	F	GO:0003723	RNA binding
gi|147766289|emb|CAN76773.1|	eukaryotic translation initiation factorsubunit 9116kda	F	GO:0005515	protein binding
gi|147766289|emb|CAN76773.1|	eukaryotic translation initiation factorsubunit 9116kda	F	GO:0003743	translation initiation factor activity
gi|147766289|emb|CAN76773.1|	eukaryotic translation initiation factorsubunit 9116kda	F	GO:0000166	nucleotide binding
gi|147766289|emb|CAN76773.1|	eukaryotic translation initiation factorsubunit 9116kda	F	GO:0003676	nucleic acid binding
gi|147766289|emb|CAN76773.1|	eukaryotic translation initiation factorsubunit 9116kda	C	GO:0005840	ribosome
gi|147766289|emb|CAN76773.1|	eukaryotic translation initiation factorsubunit 9116kda	P	GO:0006446	regulation of translational initiation
gi|147766833|emb|CAN63147.1|	h+lysosomalv1 subunit f	F	GO:0046933	hydrogen ion transporting ATP synthase activity, rotational mechanism
gi|147766833|emb|CAN63147.1|	h+lysosomalv1 subunit f	P	GO:0009792	embryo development ending in birth or egg hatching
gi|147766833|emb|CAN63147.1|	h+lysosomalv1 subunit f	P	GO:0015986	ATP synthesis coupled proton transport
gi|147766833|emb|CAN63147.1|	h+lysosomalv1 subunit f	P	GO:0040007	growth
gi|147766833|emb|CAN63147.1|	h+lysosomalv1 subunit f	P	GO:0000003	reproduction
gi|147766833|emb|CAN63147.1|	h+lysosomalv1 subunit f	P	GO:0007626	locomotory behavior
gi|147766833|emb|CAN63147.1|	h+lysosomalv1 subunit f	C	GO:0005624	membrane fraction
gi|147766833|emb|CAN63147.1|	h+lysosomalv1 subunit f	P	GO:0002119	nematode larval development
gi|147766833|emb|CAN63147.1|	h+lysosomalv1 subunit f	F	GO:0046961	proton-transporting ATPase activity, rotational mechanism
gi|147766833|emb|CAN63147.1|	h+lysosomalv1 subunit f	C	GO:0045259	proton-transporting ATP synthase complex
gi|147767003|emb|CAN67688.1|	dienelactone hydrolase family protein	F	GO:0016787	hydrolase activity
gi|147767003|emb|CAN67688.1|	dienelactone hydrolase family protein	C	GO:0005634	nucleus
gi|147767013|emb|CAN65399.1|	3-isopropylmalatesmall subunit	F	GO:0003861	3-isopropylmalate dehydratase activity
gi|147767013|emb|CAN65399.1|	3-isopropylmalatesmall subunit	C	GO:0009316	3-isopropylmalate dehydratase complex
gi|147767013|emb|CAN65399.1|	3-isopropylmalatesmall subunit	C	GO:0009507	chloroplast
gi|147767013|emb|CAN65399.1|	3-isopropylmalatesmall subunit	P	GO:0009098	leucine biosynthetic process
gi|147767013|emb|CAN65399.1|	3-isopropylmalatesmall subunit	P	GO:0009097	isoleucine biosynthetic process
gi|147767013|emb|CAN65399.1|	3-isopropylmalatesmall subunit	P	GO:0009099	valine biosynthetic process
gi|147767146|emb|CAN75647.1|	bet3 family protein	F	GO:0005215	transporter activity
gi|147767146|emb|CAN75647.1|	bet3 family protein	P	GO:0006810	transport
gi|147767214|emb|CAN73396.1|	60s acidic ribosomal protein	C	GO:0005840	ribosome
gi|147767214|emb|CAN73396.1|	60s acidic ribosomal protein	F	GO:0003735	structural constituent of ribosome
gi|147767214|emb|CAN73396.1|	60s acidic ribosomal protein	P	GO:0006414	translational elongation
gi|147767214|emb|CAN73396.1|	60s acidic ribosomal protein	C	GO:0005622	intracellular
gi|147767214|emb|CAN73396.1|	60s acidic ribosomal protein	P	GO:0042254	ribosome biogenesis
gi|147767264|emb|CAN69003.1|	ketol-acid reductoisomerase	F	GO:0004455	ketol-acid reductoisomerase activity
gi|147767264|emb|CAN69003.1|	ketol-acid reductoisomerase	F	GO:0000287	magnesium ion binding
gi|147767264|emb|CAN69003.1|	ketol-acid reductoisomerase	F	GO:0050662	coenzyme binding
gi|147767264|emb|CAN69003.1|	ketol-acid reductoisomerase	C	GO:0009507	chloroplast
gi|147767264|emb|CAN69003.1|	ketol-acid reductoisomerase	F	GO:0016491	oxidoreductase activity
gi|147767264|emb|CAN69003.1|	ketol-acid reductoisomerase	P	GO:0009097	isoleucine biosynthetic process
gi|147767264|emb|CAN69003.1|	ketol-acid reductoisomerase	P	GO:0009098	leucine biosynthetic process
gi|147767264|emb|CAN69003.1|	ketol-acid reductoisomerase	P	GO:0009099	valine biosynthetic process
gi|147767264|emb|CAN69003.1|	ketol-acid reductoisomerase	P	GO:0015940	pantothenate biosynthetic process
gi|147767361|emb|CAN68994.1|	aldo keto reductase family protein	P	GO:0009089	lysine biosynthetic process via diaminopimelate
gi|147767361|emb|CAN68994.1|	aldo keto reductase family protein	F	GO:0010285	L,L-diaminopimelate aminotransferase activity
gi|147767361|emb|CAN68994.1|	aldo keto reductase family protein	F	GO:0004033	aldo-keto reductase (NADP) activity
gi|147767361|emb|CAN68994.1|	aldo keto reductase family protein	C	GO:0009570	chloroplast stroma
gi|147767361|emb|CAN68994.1|	aldo keto reductase family protein	F	GO:0016491	oxidoreductase activity
gi|147768273|emb|CAN62668.1|	glutamine synthetase	C	GO:0005737	cytoplasm
gi|147768273|emb|CAN62668.1|	glutamine synthetase	F	GO:0004356	glutamate-ammonia ligase activity
gi|147768273|emb|CAN62668.1|	glutamine synthetase	P	GO:0009399	nitrogen fixation
gi|147768273|emb|CAN62668.1|	glutamine synthetase	P	GO:0006542	glutamine biosynthetic process
gi|147768273|emb|CAN62668.1|	glutamine synthetase	P	GO:0006807	nitrogen compound metabolic process
gi|147768273|emb|CAN62668.1|	glutamine synthetase	P	GO:0009252	peptidoglycan biosynthetic process
gi|147768392|emb|CAN78115.1|	cysteine protease inhibitor	F	GO:0004869	cysteine-type endopeptidase inhibitor activity
gi|147768392|emb|CAN78115.1|	cysteine protease inhibitor	F	GO:0008233	peptidase activity
gi|147768453|emb|CAN78332.1|	glucosyl transferase	F	GO:0016757	transferase activity, transferring glycosyl groups
gi|147768453|emb|CAN78332.1|	glucosyl transferase	P	GO:0008152	metabolic process
gi|147769464|emb|CAN70349.1|	chalcone-flavanone isomerase familyexpressed	F	GO:0016853	isomerase activity
gi|147769846|emb|CAN63388.1|	glucosyl transferase	F	GO:0016757	transferase activity, transferring glycosyl groups
gi|147769846|emb|CAN63388.1|	glucosyl transferase	P	GO:0008152	metabolic process
gi|147770307|emb|CAN62488.1|	heat shock protein 90	P	GO:0006457	protein folding
gi|147770307|emb|CAN62488.1|	heat shock protein 90	C	GO:0016023	cytoplasmic membrane-bounded vesicle
gi|147770307|emb|CAN62488.1|	heat shock protein 90	P	GO:0006950	response to stress
gi|147770307|emb|CAN62488.1|	heat shock protein 90	F	GO:0005524	ATP binding
gi|147770307|emb|CAN62488.1|	heat shock protein 90	F	GO:0051082	unfolded protein binding
gi|147770696|emb|CAN77927.1|	phosphoenolpyruvate carboxylase	C	GO:0005737	cytoplasm
gi|147770696|emb|CAN77927.1|	phosphoenolpyruvate carboxylase	P	GO:0006099	tricarboxylic acid cycle
gi|147770696|emb|CAN77927.1|	phosphoenolpyruvate carboxylase	P	GO:0015979	photosynthesis
gi|147770696|emb|CAN77927.1|	phosphoenolpyruvate carboxylase	F	GO:0008964	phosphoenolpyruvate carboxylase activity
gi|147770696|emb|CAN77927.1|	phosphoenolpyruvate carboxylase	P	GO:0006094	gluconeogenesis
gi|147770696|emb|CAN77927.1|	phosphoenolpyruvate carboxylase	P	GO:0019643	reductive tricarboxylic acid cycle
gi|147770824|emb|CAN76428.1|	chlorophyll a b-binding apoprotein cp26 precursor	C	GO:0009533	chloroplast stromal thylakoid
gi|147770824|emb|CAN76428.1|	chlorophyll a b-binding apoprotein cp26 precursor	P	GO:0009765	photosynthesis, light harvesting
gi|147770824|emb|CAN76428.1|	chlorophyll a b-binding apoprotein cp26 precursor	C	GO:0016020	membrane
gi|147770824|emb|CAN76428.1|	chlorophyll a b-binding apoprotein cp26 precursor	C	GO:0009783	photosystem II antenna complex
gi|147771009|emb|CAN77935.1|	fumarylacetoacetate hydrolase	F	GO:0004334	fumarylacetoacetase activity
gi|147771009|emb|CAN77935.1|	fumarylacetoacetate hydrolase	F	GO:0046872	metal ion binding
gi|147771009|emb|CAN77935.1|	fumarylacetoacetate hydrolase	P	GO:0006572	tyrosine catabolic process
gi|147771009|emb|CAN77935.1|	fumarylacetoacetate hydrolase	F	GO:0003677	DNA binding
gi|147771009|emb|CAN77935.1|	fumarylacetoacetate hydrolase	C	GO:0005634	nucleus
gi|147771009|emb|CAN77935.1|	fumarylacetoacetate hydrolase	P	GO:0006355	regulation of transcription, DNA-dependent
gi|147771009|emb|CAN77935.1|	fumarylacetoacetate hydrolase	F	GO:0003824	catalytic activity
gi|147771009|emb|CAN77935.1|	fumarylacetoacetate hydrolase	P	GO:0009072	aromatic amino acid family metabolic process
gi|147771009|emb|CAN77935.1|	fumarylacetoacetate hydrolase	P	GO:0042207	styrene catabolic process
gi|147771308|emb|CAN69536.1|	nucleoid dna-binding-like protein	C	GO:0016023	cytoplasmic membrane-bounded vesicle
gi|147771308|emb|CAN69536.1|	nucleoid dna-binding-like protein	P	GO:0006508	proteolysis
gi|147771308|emb|CAN69536.1|	nucleoid dna-binding-like protein	F	GO:0004194	pepsin A activity
gi|147771308|emb|CAN69536.1|	nucleoid dna-binding-like protein	F	GO:0004190	aspartic-type endopeptidase activity
gi|147771517|emb|CAN66748.1|	prohibitin-like protein	C	GO:0005739	mitochondrion
gi|147771517|emb|CAN66748.1|	prohibitin-like protein	C	GO:0016020	membrane
gi|147771556|emb|CAN78176.1|	endo-xyloglucan transferase-like protein	F	GO:0004553	hydrolase activity, hydrolyzing O-glycosyl compounds
gi|147771556|emb|CAN78176.1|	endo-xyloglucan transferase-like protein	C	GO:0012505	endomembrane system
gi|147771556|emb|CAN78176.1|	endo-xyloglucan transferase-like protein	C	GO:0048046	apoplast
gi|147771556|emb|CAN78176.1|	endo-xyloglucan transferase-like protein	C	GO:0005618	cell wall
gi|147771556|emb|CAN78176.1|	endo-xyloglucan transferase-like protein	P	GO:0006073	cellular glucan metabolic process
gi|147771556|emb|CAN78176.1|	endo-xyloglucan transferase-like protein	F	GO:0016762	xyloglucan:xyloglucosyl transferase activity
gi|147771556|emb|CAN78176.1|	endo-xyloglucan transferase-like protein	P	GO:0005975	carbohydrate metabolic process
gi|147771973|emb|CAN62497.1|	dehydroascorbate reductase	F	GO:0045174	glutathione dehydrogenase (ascorbate) activity
gi|147771973|emb|CAN62497.1|	dehydroascorbate reductase	P	GO:0006118	electron transport
gi|147771973|emb|CAN62497.1|	dehydroascorbate reductase	P	GO:0006749	glutathione metabolic process
gi|147771973|emb|CAN62497.1|	dehydroascorbate reductase	P	GO:0019852	L-ascorbic acid metabolic process
gi|147772865|emb|CAN75906.1|	60s ribosomal protein l26	P	GO:0009409	response to cold
gi|147772865|emb|CAN75906.1|	60s ribosomal protein l26	F	GO:0003735	structural constituent of ribosome
gi|147772865|emb|CAN75906.1|	60s ribosomal protein l26	C	GO:0015934	large ribosomal subunit
gi|147772865|emb|CAN75906.1|	60s ribosomal protein l26	P	GO:0006412	translation
gi|147772865|emb|CAN75906.1|	60s ribosomal protein l26	C	GO:0005739	mitochondrion
gi|147772865|emb|CAN75906.1|	60s ribosomal protein l26	C	GO:0005622	intracellular
gi|147772865|emb|CAN75906.1|	60s ribosomal protein l26	C	GO:0005840	ribosome
gi|147772865|emb|CAN75906.1|	60s ribosomal protein l26	P	GO:0042254	ribosome biogenesis
gi|147772866|emb|CAN75907.1|	porin-like protein	F	GO:0008308	voltage-gated anion channel activity
gi|147772866|emb|CAN75907.1|	porin-like protein	P	GO:0006820	anion transport
gi|147772866|emb|CAN75907.1|	porin-like protein	C	GO:0005741	mitochondrial outer membrane
gi|147773643|emb|CAN76464.1|	poly-binding protein	F	GO:0000166	nucleotide binding
gi|147773643|emb|CAN76464.1|	poly-binding protein	F	GO:0003723	RNA binding
gi|147773643|emb|CAN76464.1|	poly-binding protein	F	GO:0003676	nucleic acid binding
gi|147778228|emb|CAN69723.1|	translation initiation factor	F	GO:0003743	translation initiation factor activity
gi|147778228|emb|CAN69723.1|	translation initiation factor	C	GO:0005840	ribosome
gi|147778228|emb|CAN69723.1|	translation initiation factor	P	GO:0006446	regulation of translational initiation
gi|147778300|emb|CAN60820.1|	hev b 3	P	GO:0006950	response to stress
gi|147779063|emb|CAN64617.1|	y4320_arath uncharacterized proteinchloroplast precursor	C	GO:0009535	chloroplast thylakoid membrane
gi|147779192|emb|CAN67990.1|	cyanate lyase	F	GO:0008824	cyanate hydratase activity
gi|147779192|emb|CAN67990.1|	cyanate lyase	P	GO:0009439	cyanate metabolic process
gi|147779192|emb|CAN67990.1|	cyanate lyase	F	GO:0016836	hydro-lyase activity
gi|147779192|emb|CAN67990.1|	cyanate lyase	F	GO:0003677	DNA binding
gi|147780605|emb|CAN69111.1|	glutathione s-transferase	F	GO:0004364	glutathione transferase activity
gi|147780605|emb|CAN69111.1|	glutathione s-transferase	P	GO:0006749	glutathione metabolic process
gi|147780605|emb|CAN69111.1|	glutathione s-transferase	P	GO:0006803	glutathione conjugation reaction
gi|147781068|emb|CAN68131.1|	ctr1-like protein kinase	P	GO:0009744	response to sucrose stimulus
gi|147781068|emb|CAN68131.1|	ctr1-like protein kinase	F	GO:0004674	protein serine/threonine kinase activity
gi|147781068|emb|CAN68131.1|	ctr1-like protein kinase	P	GO:0048510	regulation of timing of transition from vegetative to reproductive phase
gi|147781068|emb|CAN68131.1|	ctr1-like protein kinase	C	GO:0009536	plastid
gi|147781068|emb|CAN68131.1|	ctr1-like protein kinase	F	GO:0005524	ATP binding
gi|147781068|emb|CAN68131.1|	ctr1-like protein kinase	F	GO:0005515	protein binding
gi|147781068|emb|CAN68131.1|	ctr1-like protein kinase	F	GO:0004713	protein tyrosine kinase activity
gi|147781068|emb|CAN68131.1|	ctr1-like protein kinase	P	GO:0009686	gibberellin biosynthetic process
gi|147781068|emb|CAN68131.1|	ctr1-like protein kinase	C	GO:0005789	endoplasmic reticulum membrane
gi|147781068|emb|CAN68131.1|	ctr1-like protein kinase	P	GO:0006468	protein phosphorylation
gi|147781068|emb|CAN68131.1|	ctr1-like protein kinase	F	GO:0004672	protein kinase activity
gi|147781068|emb|CAN68131.1|	ctr1-like protein kinase	P	GO:0009069	serine family amino acid metabolic process
gi|147781269|emb|CAN71905.1|	fructose-bisphosphate aldolase	P	GO:0006096	glycolysis
gi|147781269|emb|CAN71905.1|	fructose-bisphosphate aldolase	F	GO:0004332	fructose-bisphosphate aldolase activity
gi|147781269|emb|CAN71905.1|	fructose-bisphosphate aldolase	C	GO:0005739	mitochondrion
gi|147781269|emb|CAN71905.1|	fructose-bisphosphate aldolase	F	GO:0003677	DNA binding
gi|147781269|emb|CAN71905.1|	fructose-bisphosphate aldolase	C	GO:0005634	nucleus
gi|147781269|emb|CAN71905.1|	fructose-bisphosphate aldolase	P	GO:0006000	fructose metabolic process
gi|147781269|emb|CAN71905.1|	fructose-bisphosphate aldolase	P	GO:0006013	mannose metabolic process
gi|147781269|emb|CAN71905.1|	fructose-bisphosphate aldolase	P	GO:0006020	inositol metabolic process
gi|147781269|emb|CAN71905.1|	fructose-bisphosphate aldolase	P	GO:0006094	gluconeogenesis
gi|147781269|emb|CAN71905.1|	fructose-bisphosphate aldolase	P	GO:0006098	pentose-phosphate shunt
gi|147781269|emb|CAN71905.1|	fructose-bisphosphate aldolase	P	GO:0015976	carbon utilization
gi|147782603|emb|CAN66038.1|	dehydrin	P	GO:0009415	response to water
gi|147782603|emb|CAN66038.1|	dehydrin	P	GO:0006950	response to stress
gi|147782941|emb|CAN72294.1|	succinyl-ligase beta subunit	F	GO:0004776	succinate-CoA ligase (GDP-forming) activity
gi|147782941|emb|CAN72294.1|	succinyl-ligase beta subunit	F	GO:0005524	ATP binding
gi|147782941|emb|CAN72294.1|	succinyl-ligase beta subunit	F	GO:0004775	succinate-CoA ligase (ADP-forming) activity
gi|147782941|emb|CAN72294.1|	succinyl-ligase beta subunit	C	GO:0005739	mitochondrion
gi|147782941|emb|CAN72294.1|	succinyl-ligase beta subunit	F	GO:0003824	catalytic activity
gi|147782941|emb|CAN72294.1|	succinyl-ligase beta subunit	C	GO:0042709	succinate-CoA ligase complex
gi|147782941|emb|CAN72294.1|	succinyl-ligase beta subunit	P	GO:0019643	reductive tricarboxylic acid cycle
gi|147783188|emb|CAN64242.1|	s-adenosyl-l-homocysteine hydrolase	P	GO:0006730	one-carbon metabolic process
gi|147783188|emb|CAN64242.1|	s-adenosyl-l-homocysteine hydrolase	F	GO:0004013	adenosylhomocysteinase activity
gi|147783188|emb|CAN64242.1|	s-adenosyl-l-homocysteine hydrolase	P	GO:0006950	response to stress
gi|147783188|emb|CAN64242.1|	s-adenosyl-l-homocysteine hydrolase	P	GO:0006346	methylation-dependent chromatin silencing
gi|147783188|emb|CAN64242.1|	s-adenosyl-l-homocysteine hydrolase	P	GO:0006555	methionine metabolic process
gi|147785369|emb|CAN77387.1|	ralf precursor	C	GO:0048046	apoplast
gi|147785369|emb|CAN77387.1|	ralf precursor	F	GO:0004871	signal transducer activity
gi|147785369|emb|CAN77387.1|	ralf precursor	P	GO:0007165	signal transduction
gi|147785807|emb|CAN62126.1|	asparagine-trna ligase	C	GO:0005737	cytoplasm
gi|147785807|emb|CAN62126.1|	asparagine-trna ligase	F	GO:0003676	nucleic acid binding
gi|147785807|emb|CAN62126.1|	asparagine-trna ligase	F	GO:0004816	asparagine-tRNA ligase activity
gi|147785807|emb|CAN62126.1|	asparagine-trna ligase	P	GO:0009793	embryo development ending in seed dormancy
gi|147785807|emb|CAN62126.1|	asparagine-trna ligase	F	GO:0005524	ATP binding
gi|147785807|emb|CAN62126.1|	asparagine-trna ligase	P	GO:0006421	asparaginyl-tRNA aminoacylation
gi|147785807|emb|CAN62126.1|	asparagine-trna ligase	F	GO:0004815	aspartate-tRNA ligase activity
gi|147785807|emb|CAN62126.1|	asparagine-trna ligase	F	GO:0004672	protein kinase activity
gi|147785807|emb|CAN62126.1|	asparagine-trna ligase	P	GO:0006468	protein phosphorylation
gi|147785807|emb|CAN62126.1|	asparagine-trna ligase	F	GO:0004812	aminoacyl-tRNA ligase activity
gi|147785807|emb|CAN62126.1|	asparagine-trna ligase	F	GO:0000166	nucleotide binding
gi|147785807|emb|CAN62126.1|	asparagine-trna ligase	P	GO:0006522	alanine metabolic process
gi|147785807|emb|CAN62126.1|	asparagine-trna ligase	P	GO:0006531	aspartate metabolic process
gi|147785807|emb|CAN62126.1|	asparagine-trna ligase	P	GO:0006422	aspartyl-tRNA aminoacylation
gi|147787082|emb|CAN64643.1|	cyclophilin	P	GO:0006457	protein folding
gi|147787082|emb|CAN64643.1|	cyclophilin	F	GO:0042277	peptide binding
gi|147787082|emb|CAN64643.1|	cyclophilin	C	GO:0005737	cytoplasm
gi|147787082|emb|CAN64643.1|	cyclophilin	F	GO:0003755	peptidyl-prolyl cis-trans isomerase activity
gi|147787750|emb|CAN60827.1|	23 kda polypeptide of oxygen-evolving comlex	C	GO:0019898	extrinsic to membrane
gi|147787750|emb|CAN60827.1|	23 kda polypeptide of oxygen-evolving comlex	F	GO:0005509	calcium ion binding
gi|147787750|emb|CAN60827.1|	23 kda polypeptide of oxygen-evolving comlex	C	GO:0009507	chloroplast
gi|147787750|emb|CAN60827.1|	23 kda polypeptide of oxygen-evolving comlex	P	GO:0019684	photosynthesis, light reaction
gi|147787750|emb|CAN60827.1|	23 kda polypeptide of oxygen-evolving comlex	C	GO:0009654	oxygen evolving complex
gi|147787750|emb|CAN60827.1|	23 kda polypeptide of oxygen-evolving comlex	P	GO:0015979	photosynthesis
gi|147788048|emb|CAN78237.1|	benzoquinone reductase	P	GO:0009733	response to auxin stimulus
gi|147788048|emb|CAN78237.1|	benzoquinone reductase	F	GO:0003960	NADPH:quinone reductase activity
gi|147788048|emb|CAN78237.1|	benzoquinone reductase	F	GO:0010181	FMN binding
gi|147788048|emb|CAN78237.1|	benzoquinone reductase	P	GO:0006118	electron transport
gi|147788048|emb|CAN78237.1|	benzoquinone reductase	F	GO:0016491	oxidoreductase activity
gi|147788852|emb|CAN60522.1|	chloroplast precursor	P	GO:0019253	reductive pentose-phosphate cycle
gi|147788852|emb|CAN60522.1|	chloroplast precursor	F	GO:0005509	calcium ion binding
gi|147788852|emb|CAN60522.1|	chloroplast precursor	F	GO:0004802	transketolase activity
gi|147788852|emb|CAN60522.1|	chloroplast precursor	P	GO:0009051	pentose-phosphate shunt, oxidative branch
gi|147788852|emb|CAN60522.1|	chloroplast precursor	F	GO:0000287	magnesium ion binding
gi|147788852|emb|CAN60522.1|	chloroplast precursor	C	GO:0009535	chloroplast thylakoid membrane
gi|147788852|emb|CAN60522.1|	chloroplast precursor	F	GO:0003824	catalytic activity
gi|147789055|emb|CAN75785.1|	elongation factor 1b gamma	F	GO:0003746	translation elongation factor activity
gi|147789055|emb|CAN75785.1|	elongation factor 1b gamma	C	GO:0005853	eukaryotic translation elongation factor 1 complex
gi|147789055|emb|CAN75785.1|	elongation factor 1b gamma	F	GO:0003735	structural constituent of ribosome
gi|147789055|emb|CAN75785.1|	elongation factor 1b gamma	C	GO:0005622	intracellular
gi|147789055|emb|CAN75785.1|	elongation factor 1b gamma	C	GO:0005840	ribosome
gi|147789055|emb|CAN75785.1|	elongation factor 1b gamma	P	GO:0006448	regulation of translational elongation
gi|147789055|emb|CAN75785.1|	elongation factor 1b gamma	P	GO:0042254	ribosome biogenesis
gi|147789426|emb|CAN66609.1|	at3g56860 t8m16_190	F	GO:0017091	AU-rich element binding
gi|147789426|emb|CAN66609.1|	at3g56860 t8m16_190	F	GO:0003676	nucleic acid binding
gi|147789484|emb|CAN71757.1|	40s ribosomal protein s7	F	GO:0003735	structural constituent of ribosome
gi|147789484|emb|CAN71757.1|	40s ribosomal protein s7	N	GO:0005843
gi|147789484|emb|CAN71757.1|	40s ribosomal protein s7	P	GO:0006412	translation
gi|147789484|emb|CAN71757.1|	40s ribosomal protein s7	C	GO:0005622	intracellular
gi|147789484|emb|CAN71757.1|	40s ribosomal protein s7	C	GO:0005840	ribosome
gi|147789484|emb|CAN71757.1|	40s ribosomal protein s7	P	GO:0042254	ribosome biogenesis
gi|147789491|emb|CAN76135.1|	at3g45010 f14d17_80	C	GO:0005789	endoplasmic reticulum membrane
gi|147789491|emb|CAN76135.1|	at3g45010 f14d17_80	C	GO:0016023	cytoplasmic membrane-bounded vesicle
gi|147789491|emb|CAN76135.1|	at3g45010 f14d17_80	C	GO:0005773	vacuole
gi|147789491|emb|CAN76135.1|	at3g45010 f14d17_80	C	GO:0005777	peroxisome
gi|147789491|emb|CAN76135.1|	at3g45010 f14d17_80	F	GO:0004186	carboxypeptidase C activity
gi|147789491|emb|CAN76135.1|	at3g45010 f14d17_80	P	GO:0006508	proteolysis
gi|147789491|emb|CAN76135.1|	at3g45010 f14d17_80	F	GO:0004185	serine-type carboxypeptidase activity
gi|147789820|emb|CAN67239.1|	emp nonaspanin domain family protein	C	GO:0016023	cytoplasmic membrane-bounded vesicle
gi|147789820|emb|CAN67239.1|	emp nonaspanin domain family protein	C	GO:0016021	integral to membrane
gi|147789820|emb|CAN67239.1|	emp nonaspanin domain family protein	F	GO:0005484	SNAP receptor activity
gi|147789820|emb|CAN67239.1|	emp nonaspanin domain family protein	C	GO:0005794	Golgi apparatus
gi|147789820|emb|CAN67239.1|	emp nonaspanin domain family protein	C	GO:0009524	phragmoplast
gi|147789820|emb|CAN67239.1|	emp nonaspanin domain family protein	P	GO:0006810	transport
gi|147789820|emb|CAN67239.1|	emp nonaspanin domain family protein	F	GO:0003735	structural constituent of ribosome
gi|147789820|emb|CAN67239.1|	emp nonaspanin domain family protein	C	GO:0005622	intracellular
gi|147789820|emb|CAN67239.1|	emp nonaspanin domain family protein	C	GO:0005840	ribosome
gi|147789820|emb|CAN67239.1|	emp nonaspanin domain family protein	P	GO:0006412	translation
gi|147789820|emb|CAN67239.1|	emp nonaspanin domain family protein	P	GO:0042254	ribosome biogenesis
gi|147790682|emb|CAN61026.1|	cysteine protease component of protease-inhibitor complex	P	GO:0009414	response to water deprivation
gi|147790682|emb|CAN61026.1|	cysteine protease component of protease-inhibitor complex	C	GO:0016023	cytoplasmic membrane-bounded vesicle
gi|147790682|emb|CAN61026.1|	cysteine protease component of protease-inhibitor complex	F	GO:0004623	phospholipase A2 activity
gi|147790682|emb|CAN61026.1|	cysteine protease component of protease-inhibitor complex	C	GO:0012505	endomembrane system
gi|147790682|emb|CAN61026.1|	cysteine protease component of protease-inhibitor complex	F	GO:0004197	cysteine-type endopeptidase activity
gi|147790682|emb|CAN61026.1|	cysteine protease component of protease-inhibitor complex	P	GO:0006508	proteolysis
gi|147790682|emb|CAN61026.1|	cysteine protease component of protease-inhibitor complex	F	GO:0008234	cysteine-type peptidase activity
gi|147790682|emb|CAN61026.1|	cysteine protease component of protease-inhibitor complex	P	GO:0016042	lipid catabolic process
gi|147790682|emb|CAN61026.1|	cysteine protease component of protease-inhibitor complex	P	GO:0009395	phospholipid catabolic process
gi|147791337|emb|CAN61836.1|	prohibitin-like protein	C	GO:0005739	mitochondrion
gi|147791337|emb|CAN61836.1|	prohibitin-like protein	C	GO:0016020	membrane
gi|147791391|emb|CAN59784.1|	nucleic acid binding protein	F	GO:0046872	metal ion binding
gi|147791391|emb|CAN59784.1|	nucleic acid binding protein	F	GO:0003677	DNA binding
gi|147791391|emb|CAN59784.1|	nucleic acid binding protein	F	GO:0000166	nucleotide binding
gi|147791391|emb|CAN59784.1|	nucleic acid binding protein	P	GO:0006355	regulation of transcription, DNA-dependent
gi|147791391|emb|CAN59784.1|	nucleic acid binding protein	F	GO:0003676	nucleic acid binding
gi|147791391|emb|CAN59784.1|	nucleic acid binding protein	F	GO:0008270	zinc ion binding
gi|147791956|emb|CAN75240.1|	subtilisin-like protease	C	GO:0012505	endomembrane system
gi|147791956|emb|CAN75240.1|	subtilisin-like protease	P	GO:0006508	proteolysis
gi|147791956|emb|CAN75240.1|	subtilisin-like protease	F	GO:0004252	serine-type endopeptidase activity
gi|147791956|emb|CAN75240.1|	subtilisin-like protease	F	GO:0004289	subtilase activity
gi|147794485|emb|CAN71610.1|	chlorophyll a b binding protein	P	GO:0009765	photosynthesis, light harvesting
gi|147794485|emb|CAN71610.1|	chlorophyll a b binding protein	C	GO:0009523	photosystem II
gi|147794485|emb|CAN71610.1|	chlorophyll a b binding protein	F	GO:0000287	magnesium ion binding
gi|147794485|emb|CAN71610.1|	chlorophyll a b binding protein	P	GO:0018298	protein-chromophore linkage
gi|147794485|emb|CAN71610.1|	chlorophyll a b binding protein	C	GO:0016021	integral to membrane
gi|147794485|emb|CAN71610.1|	chlorophyll a b binding protein	C	GO:0009507	chloroplast
gi|147794485|emb|CAN71610.1|	chlorophyll a b binding protein	C	GO:0009522	photosystem I
gi|147794485|emb|CAN71610.1|	chlorophyll a b binding protein	C	GO:0016020	membrane
gi|147794489|emb|CAN67081.1|	nucleic acid binding protein	P	GO:0048367	shoot development
gi|147794489|emb|CAN67081.1|	nucleic acid binding protein	F	GO:0003676	nucleic acid binding
gi|147794489|emb|CAN67081.1|	nucleic acid binding protein	C	GO:0005634	nucleus
gi|147794489|emb|CAN67081.1|	nucleic acid binding protein	F	GO:0003723	RNA binding
gi|147795381|emb|CAN67602.1|	6-phosphogluconate dehydrogenase family protein	C	GO:0012505	endomembrane system
gi|147795381|emb|CAN67602.1|	6-phosphogluconate dehydrogenase family protein	F	GO:0050661	NADP binding
gi|147795381|emb|CAN67602.1|	6-phosphogluconate dehydrogenase family protein	P	GO:0006098	pentose-phosphate shunt
gi|147795381|emb|CAN67602.1|	6-phosphogluconate dehydrogenase family protein	F	GO:0004616	phosphogluconate dehydrogenase (decarboxylating) activity
gi|147795381|emb|CAN67602.1|	6-phosphogluconate dehydrogenase family protein	F	GO:0016491	oxidoreductase activity
gi|147795381|emb|CAN67602.1|	6-phosphogluconate dehydrogenase family protein	P	GO:0019521	D-gluconate metabolic process
gi|147797391|emb|CAN69174.1|	harpin-induced protein	P	GO:0051607	defense response to virus
gi|147797489|emb|CAN73517.1|	multicatalytic endopeptidase complex alpha subunit-like	C	GO:0005829	cytosol
gi|147797489|emb|CAN73517.1|	multicatalytic endopeptidase complex alpha subunit-like	P	GO:0006511	ubiquitin-dependent protein catabolic process
gi|147797489|emb|CAN73517.1|	multicatalytic endopeptidase complex alpha subunit-like	P	GO:0006825	copper ion transport
gi|147797489|emb|CAN73517.1|	multicatalytic endopeptidase complex alpha subunit-like	C	GO:0005839	proteasome core complex
gi|147797489|emb|CAN73517.1|	multicatalytic endopeptidase complex alpha subunit-like	C	GO:0009941	chloroplast envelope
gi|147797489|emb|CAN73517.1|	multicatalytic endopeptidase complex alpha subunit-like	F	GO:0015662	ATPase activity, coupled to transmembrane movement of ions, phosphorylative mechanism
gi|147797489|emb|CAN73517.1|	multicatalytic endopeptidase complex alpha subunit-like	F	GO:0004298	threonine-type endopeptidase activity
gi|147797489|emb|CAN73517.1|	multicatalytic endopeptidase complex alpha subunit-like	C	GO:0009535	chloroplast thylakoid membrane
gi|147797489|emb|CAN73517.1|	multicatalytic endopeptidase complex alpha subunit-like	P	GO:0009767	photosynthetic electron transport chain
gi|147797489|emb|CAN73517.1|	multicatalytic endopeptidase complex alpha subunit-like	C	GO:0005634	nucleus
gi|147797489|emb|CAN73517.1|	multicatalytic endopeptidase complex alpha subunit-like	F	GO:0004175	endopeptidase activity
gi|147798015|emb|CAN65007.1|	myo-inositol monophosphatase	P	GO:0005975	carbohydrate metabolic process
gi|147798015|emb|CAN65007.1|	myo-inositol monophosphatase	F	GO:0010347	L-galactose-1-phosphate phosphatase activity
gi|147798015|emb|CAN65007.1|	myo-inositol monophosphatase	P	GO:0006790	sulfur compound metabolic process
gi|147798015|emb|CAN65007.1|	myo-inositol monophosphatase	F	GO:0031403	lithium ion binding
gi|147798015|emb|CAN65007.1|	myo-inositol monophosphatase	F	GO:0008441	3'(2'),5'-bisphosphate nucleotidase activity
gi|147798015|emb|CAN65007.1|	myo-inositol monophosphatase	F	GO:0000287	magnesium ion binding
gi|147798015|emb|CAN65007.1|	myo-inositol monophosphatase	P	GO:0019853	L-ascorbic acid biosynthetic process
gi|147798015|emb|CAN65007.1|	myo-inositol monophosphatase	F	GO:0008934	inositol monophosphate 1-phosphatase activity
gi|147798015|emb|CAN65007.1|	myo-inositol monophosphatase	F	GO:0004437	inositol or phosphatidylinositol phosphatase activity
gi|147798015|emb|CAN65007.1|	myo-inositol monophosphatase	P	GO:0019872	streptomycin biosynthetic process
gi|147798444|emb|CAN67908.1|	cop9 constitutive photomorphogenic homolog subunit 8	P	GO:0009753	response to jasmonic acid stimulus
gi|147798444|emb|CAN67908.1|	cop9 constitutive photomorphogenic homolog subunit 8	F	GO:0004222	metalloendopeptidase activity
gi|147798444|emb|CAN67908.1|	cop9 constitutive photomorphogenic homolog subunit 8	F	GO:0005515	protein binding
gi|147798444|emb|CAN67908.1|	cop9 constitutive photomorphogenic homolog subunit 8	C	GO:0008180	signalosome
gi|147798444|emb|CAN67908.1|	cop9 constitutive photomorphogenic homolog subunit 8	P	GO:0009416	response to light stimulus
gi|147798444|emb|CAN67908.1|	cop9 constitutive photomorphogenic homolog subunit 8	P	GO:0010387	signalosome assembly
gi|147798444|emb|CAN67908.1|	cop9 constitutive photomorphogenic homolog subunit 8	P	GO:0010388	cullin deneddylation
gi|147798865|emb|CAN68050.1|	swib complex baf60b domain-containing protein	C	GO:0005634	nucleus
gi|147798865|emb|CAN68050.1|	swib complex baf60b domain-containing protein	C	GO:0009507	chloroplast
gi|147798988|emb|CAN61636.1|	glutathione transferase	C	GO:0009507	chloroplast
gi|147799198|emb|CAN65776.1|	s-adenosyl-l-methionine: beta-alanine n-methyltransferase	F	GO:0008171	O-methyltransferase activity
gi|147799989|emb|CAN77245.1|	20s proteasome subunit pac1	C	GO:0005839	proteasome core complex
gi|147799989|emb|CAN77245.1|	20s proteasome subunit pac1	F	GO:0004298	threonine-type endopeptidase activity
gi|147799989|emb|CAN77245.1|	20s proteasome subunit pac1	P	GO:0006511	ubiquitin-dependent protein catabolic process
gi|147799989|emb|CAN77245.1|	20s proteasome subunit pac1	C	GO:0005634	nucleus
gi|147799989|emb|CAN77245.1|	20s proteasome subunit pac1	C	GO:0005829	cytosol
gi|147799989|emb|CAN77245.1|	20s proteasome subunit pac1	C	GO:0005739	mitochondrion
gi|147799989|emb|CAN77245.1|	20s proteasome subunit pac1	F	GO:0004175	endopeptidase activity
gi|147800093|emb|CAN66540.1|	vacuolar atpases	C	GO:0005753	mitochondrial proton-transporting ATP synthase complex
gi|147800093|emb|CAN66540.1|	vacuolar atpases	F	GO:0015078	hydrogen ion transmembrane transporter activity
gi|147800093|emb|CAN66540.1|	vacuolar atpases	C	GO:0009705	plant-type vacuole membrane
gi|147800093|emb|CAN66540.1|	vacuolar atpases	P	GO:0007030	Golgi organization
gi|147800093|emb|CAN66540.1|	vacuolar atpases	P	GO:0009793	embryo development ending in seed dormancy
gi|147800093|emb|CAN66540.1|	vacuolar atpases	P	GO:0015986	ATP synthesis coupled proton transport
gi|147800093|emb|CAN66540.1|	vacuolar atpases	P	GO:0009832	plant-type cell wall biogenesis
gi|147800093|emb|CAN66540.1|	vacuolar atpases	C	GO:0016469	proton-transporting two-sector ATPase complex
gi|147800172|emb|CAN62143.1|	aaa-type atpase family protein	C	GO:0044464	cell part
gi|147800172|emb|CAN62143.1|	aaa-type atpase family protein	F	GO:0005524	ATP binding
gi|147800323|emb|CAN68704.1|	sucrose synthase	P	GO:0010098	suspensor development
gi|147800323|emb|CAN68704.1|	sucrose synthase	P	GO:0005986	sucrose biosynthetic process
gi|147800323|emb|CAN68704.1|	sucrose synthase	F	GO:0016157	sucrose synthase activity
gi|147800323|emb|CAN68704.1|	sucrose synthase	C	GO:0009505	plant-type cell wall
gi|147800323|emb|CAN68704.1|	sucrose synthase	P	GO:0001666	response to hypoxia
gi|147800323|emb|CAN68704.1|	sucrose synthase	P	GO:0005985	sucrose metabolic process
gi|147800323|emb|CAN68704.1|	sucrose synthase	P	GO:0009058	biosynthetic process
gi|147800323|emb|CAN68704.1|	sucrose synthase	P	GO:0005982	starch metabolic process
gi|147800882|emb|CAN62373.1|	psi reaction center subunit ii	C	GO:0016020	membrane
gi|147800882|emb|CAN62373.1|	psi reaction center subunit ii	C	GO:0009538	photosystem I reaction center
gi|147800882|emb|CAN62373.1|	psi reaction center subunit ii	F	GO:0005515	protein binding
gi|147800882|emb|CAN62373.1|	psi reaction center subunit ii	C	GO:0009507	chloroplast
gi|147800882|emb|CAN62373.1|	psi reaction center subunit ii	P	GO:0015979	photosynthesis
gi|147801498|emb|CAN61500.1|	alcohol dehydrogenaseclass iii	C	GO:0005737	cytoplasm
gi|147801498|emb|CAN61500.1|	alcohol dehydrogenaseclass iii	F	GO:0004022	alcohol dehydrogenase (NAD) activity
gi|147801498|emb|CAN61500.1|	alcohol dehydrogenaseclass iii	P	GO:0006829	zinc ion transport
gi|147801498|emb|CAN61500.1|	alcohol dehydrogenaseclass iii	F	GO:0008270	zinc ion binding
gi|147801498|emb|CAN61500.1|	alcohol dehydrogenaseclass iii	F	GO:0051903	S-(hydroxymethyl)glutathione dehydrogenase activity
gi|147801498|emb|CAN61500.1|	alcohol dehydrogenaseclass iii	N	GO:0005529
gi|147801498|emb|CAN61500.1|	alcohol dehydrogenaseclass iii	F	GO:0016491	oxidoreductase activity
gi|147801554|emb|CAN77010.1|	10 kda chaperonin	P	GO:0006457	protein folding
gi|147801554|emb|CAN77010.1|	10 kda chaperonin	F	GO:0051087	chaperone binding
gi|147801554|emb|CAN77010.1|	10 kda chaperonin	F	GO:0005524	ATP binding
gi|147801554|emb|CAN77010.1|	10 kda chaperonin	P	GO:0009408	response to heat
gi|147801554|emb|CAN77010.1|	10 kda chaperonin	C	GO:0009536	plastid
gi|147802302|emb|CAN70407.1|	malate dehydrogenase	P	GO:0006108	malate metabolic process
gi|147802302|emb|CAN70407.1|	malate dehydrogenase	P	GO:0006096	glycolysis
gi|147802302|emb|CAN70407.1|	malate dehydrogenase	C	GO:0009507	chloroplast
gi|147802302|emb|CAN70407.1|	malate dehydrogenase	F	GO:0046554	malate dehydrogenase (NADP+) activity
gi|147802302|emb|CAN70407.1|	malate dehydrogenase	P	GO:0006100	tricarboxylic acid cycle intermediate metabolic process
gi|147802302|emb|CAN70407.1|	malate dehydrogenase	F	GO:0016491	oxidoreductase activity
gi|147802302|emb|CAN70407.1|	malate dehydrogenase	F	GO:0016615	malate dehydrogenase activity
gi|147802302|emb|CAN70407.1|	malate dehydrogenase	F	GO:0003824	catalytic activity
gi|147802302|emb|CAN70407.1|	malate dehydrogenase	P	GO:0006090	pyruvate metabolic process
gi|147802302|emb|CAN70407.1|	malate dehydrogenase	P	GO:0006099	tricarboxylic acid cycle
gi|147802302|emb|CAN70407.1|	malate dehydrogenase	P	GO:0015976	carbon utilization
gi|147802483|emb|CAN77412.1|	alpha tubulin 1	P	GO:0007018	microtubule-based movement
gi|147802483|emb|CAN77412.1|	alpha tubulin 1	C	GO:0043234	protein complex
gi|147802483|emb|CAN77412.1|	alpha tubulin 1	F	GO:0005525	GTP binding
gi|147802483|emb|CAN77412.1|	alpha tubulin 1	P	GO:0051258	protein polymerization
gi|147802483|emb|CAN77412.1|	alpha tubulin 1	F	GO:0005198	structural molecule activity
gi|147802483|emb|CAN77412.1|	alpha tubulin 1	F	GO:0003924	GTPase activity
gi|147802483|emb|CAN77412.1|	alpha tubulin 1	C	GO:0005874	microtubule
gi|147802483|emb|CAN77412.1|	alpha tubulin 1	P	GO:0007017	microtubule-based process
gi|147803508|emb|CAN68723.1|	xanthine uracil permease family protein	P	GO:0006810	transport
gi|147803508|emb|CAN68723.1|	xanthine uracil permease family protein	C	GO:0016020	membrane
gi|147803508|emb|CAN68723.1|	xanthine uracil permease family protein	F	GO:0022857	transmembrane transporter activity
gi|147803508|emb|CAN68723.1|	xanthine uracil permease family protein	F	GO:0005215	transporter activity
gi|147803561|emb|CAN68719.1|	26s proteasome-associated pad1 homolog	F	GO:0004175	endopeptidase activity
gi|147803561|emb|CAN68719.1|	26s proteasome-associated pad1 homolog	F	GO:0005515	protein binding
gi|147803561|emb|CAN68719.1|	26s proteasome-associated pad1 homolog	P	GO:0006511	ubiquitin-dependent protein catabolic process
gi|147803561|emb|CAN68719.1|	26s proteasome-associated pad1 homolog	C	GO:0005829	cytosol
gi|147803561|emb|CAN68719.1|	26s proteasome-associated pad1 homolog	C	GO:0008541	proteasome regulatory particle, lid subcomplex
gi|147804704|emb|CAN71620.1|	lhcb6 protein	P	GO:0009765	photosynthesis, light harvesting
gi|147804704|emb|CAN71620.1|	lhcb6 protein	C	GO:0009523	photosystem II
gi|147804704|emb|CAN71620.1|	lhcb6 protein	P	GO:0018298	protein-chromophore linkage
gi|147804704|emb|CAN71620.1|	lhcb6 protein	C	GO:0016021	integral to membrane
gi|147804704|emb|CAN71620.1|	lhcb6 protein	C	GO:0009507	chloroplast
gi|147804704|emb|CAN71620.1|	lhcb6 protein	C	GO:0016020	membrane
gi|147804847|emb|CAN78056.1|	calcium-binding ef hand family protein	F	GO:0005509	calcium ion binding
gi|147804847|emb|CAN78056.1|	calcium-binding ef hand family protein	P	GO:0005975	carbohydrate metabolic process
gi|147805242|emb|CAN64479.1|	14-3-3 protein	F	GO:0019904	protein domain specific binding
gi|147807983|emb|CAN64291.1|	ribulose bisphosphatesmall subunit	P	GO:0019253	reductive pentose-phosphate cycle
gi|147807983|emb|CAN64291.1|	ribulose bisphosphatesmall subunit	F	GO:0016984	ribulose-bisphosphate carboxylase activity
gi|147807983|emb|CAN64291.1|	ribulose bisphosphatesmall subunit	P	GO:0009409	response to cold
gi|147807983|emb|CAN64291.1|	ribulose bisphosphatesmall subunit	F	GO:0004497	monooxygenase activity
gi|147807983|emb|CAN64291.1|	ribulose bisphosphatesmall subunit	P	GO:0009853	photorespiration
gi|147807983|emb|CAN64291.1|	ribulose bisphosphatesmall subunit	C	GO:0009573	chloroplast ribulose bisphosphate carboxylase complex
gi|147807983|emb|CAN64291.1|	ribulose bisphosphatesmall subunit	P	GO:0015977	carbon fixation
gi|147807983|emb|CAN64291.1|	ribulose bisphosphatesmall subunit	P	GO:0046487	glyoxylate metabolic process
gi|147809484|emb|CAN60148.1|	dienelactone hydrolase family protein	F	GO:0016787	hydrolase activity
gi|147809484|emb|CAN60148.1|	dienelactone hydrolase family protein	C	GO:0005739	mitochondrion
gi|147809607|emb|CAN73350.1|	-like protein pftf precursor	P	GO:0010027	thylakoid membrane organization
gi|147809607|emb|CAN73350.1|	-like protein pftf precursor	F	GO:0008270	zinc ion binding
gi|147809607|emb|CAN73350.1|	-like protein pftf precursor	C	GO:0016021	integral to membrane
gi|147809607|emb|CAN73350.1|	-like protein pftf precursor	P	GO:0042981	regulation of apoptotic process
gi|147809607|emb|CAN73350.1|	-like protein pftf precursor	P	GO:0010304	PSII associated light-harvesting complex II catabolic process
gi|147809607|emb|CAN73350.1|	-like protein pftf precursor	F	GO:0004176	ATP-dependent peptidase activity
gi|147809607|emb|CAN73350.1|	-like protein pftf precursor	F	GO:0004222	metalloendopeptidase activity
gi|147809607|emb|CAN73350.1|	-like protein pftf precursor	F	GO:0005524	ATP binding
gi|147809607|emb|CAN73350.1|	-like protein pftf precursor	F	GO:0016887	ATPase activity
gi|147809607|emb|CAN73350.1|	-like protein pftf precursor	F	GO:0005515	protein binding
gi|147809607|emb|CAN73350.1|	-like protein pftf precursor	C	GO:0009535	chloroplast thylakoid membrane
gi|147809607|emb|CAN73350.1|	-like protein pftf precursor	P	GO:0010205	photoinhibition
gi|147809607|emb|CAN73350.1|	-like protein pftf precursor	F	GO:0004252	serine-type endopeptidase activity
gi|147809607|emb|CAN73350.1|	-like protein pftf precursor	F	GO:0000166	nucleotide binding
gi|147809607|emb|CAN73350.1|	-like protein pftf precursor	F	GO:0017111	nucleoside-triphosphatase activity
gi|147809607|emb|CAN73350.1|	-like protein pftf precursor	C	GO:0016020	membrane
gi|147809607|emb|CAN73350.1|	-like protein pftf precursor	P	GO:0030163	protein catabolic process
gi|147809607|emb|CAN73350.1|	-like protein pftf precursor	F	GO:0008237	metallopeptidase activity
gi|147809607|emb|CAN73350.1|	-like protein pftf precursor	P	GO:0006510	ATP-dependent proteolysis
gi|147809687|emb|CAN73348.1|	protein transport protein sec13	P	GO:0006900	membrane budding
gi|147809687|emb|CAN73348.1|	protein transport protein sec13	P	GO:0006886	intracellular protein transport
gi|147809687|emb|CAN73348.1|	protein transport protein sec13	F	GO:0000166	nucleotide binding
gi|147809687|emb|CAN73348.1|	protein transport protein sec13	C	GO:0005834	heterotrimeric G-protein complex
gi|147810055|emb|CAN78278.1|	serpin	F	GO:0004867	serine-type endopeptidase inhibitor activity
gi|147810055|emb|CAN78278.1|	serpin	F	GO:0004869	cysteine-type endopeptidase inhibitor activity
gi|147810055|emb|CAN78278.1|	serpin	C	GO:0048046	apoplast
gi|147810849|emb|CAN71792.1|	40s ribosomal protein	C	GO:0005840	ribosome
gi|147810849|emb|CAN71792.1|	40s ribosomal protein	F	GO:0003676	nucleic acid binding
gi|147810849|emb|CAN71792.1|	40s ribosomal protein	F	GO:0003735	structural constituent of ribosome
gi|147810849|emb|CAN71792.1|	40s ribosomal protein	P	GO:0006412	translation
gi|147810849|emb|CAN71792.1|	40s ribosomal protein	C	GO:0005622	intracellular
gi|147810849|emb|CAN71792.1|	40s ribosomal protein	F	GO:0003723	RNA binding
gi|147810849|emb|CAN71792.1|	40s ribosomal protein	P	GO:0042254	ribosome biogenesis
gi|147811478|emb|CAN63226.1|	ump6_arath uncharacterized proteinmitochondrial precursor	C	GO:0005739	mitochondrion
gi|147811500|emb|CAN74274.1|	nucleoside diphosphate kinase	F	GO:0004550	nucleoside diphosphate kinase activity
gi|147811500|emb|CAN74274.1|	nucleoside diphosphate kinase	P	GO:0009585	red, far-red light phototransduction
gi|147811500|emb|CAN74274.1|	nucleoside diphosphate kinase	P	GO:0010017	red or far-red light signaling pathway
gi|147811500|emb|CAN74274.1|	nucleoside diphosphate kinase	P	GO:0006228	UTP biosynthetic process
gi|147811500|emb|CAN74274.1|	nucleoside diphosphate kinase	F	GO:0005524	ATP binding
gi|147811500|emb|CAN74274.1|	nucleoside diphosphate kinase	F	GO:0000287	magnesium ion binding
gi|147811500|emb|CAN74274.1|	nucleoside diphosphate kinase	P	GO:0006183	GTP biosynthetic process
gi|147811500|emb|CAN74274.1|	nucleoside diphosphate kinase	P	GO:0006241	CTP biosynthetic process
gi|147811500|emb|CAN74274.1|	nucleoside diphosphate kinase	P	GO:0006144	purine nucleobase metabolic process
gi|147811500|emb|CAN74274.1|	nucleoside diphosphate kinase	P	GO:0006206	pyrimidine nucleobase metabolic process
gi|147811910|emb|CAN63723.1|	26s proteasome subunit rpn6a	C	GO:0008541	proteasome regulatory particle, lid subcomplex
gi|147811910|emb|CAN63723.1|	26s proteasome subunit rpn6a	P	GO:0006508	proteolysis
gi|147811910|emb|CAN63723.1|	26s proteasome subunit rpn6a	F	GO:0004175	endopeptidase activity
gi|147812101|emb|CAN61526.1|	---NA---	F	GO:0004888	transmembrane signaling receptor activity
gi|147812101|emb|CAN61526.1|	---NA---	P	GO:0007165	signal transduction
gi|147812101|emb|CAN61526.1|	---NA---	C	GO:0031224	intrinsic to membrane
gi|147812101|emb|CAN61526.1|	---NA---	P	GO:0045087	innate immune response
gi|147812101|emb|CAN61526.1|	---NA---	P	GO:0009058	biosynthetic process
gi|147812101|emb|CAN61526.1|	---NA---	F	GO:0005515	protein binding
gi|147812101|emb|CAN61526.1|	---NA---	F	GO:0005524	ATP binding
gi|147812101|emb|CAN61526.1|	---NA---	P	GO:0006915	apoptotic process
gi|147812464|emb|CAN59739.1|	external rotenone-insensitive nadph dehydrogenase	F	GO:0015036	disulfide oxidoreductase activity
gi|147812464|emb|CAN59739.1|	external rotenone-insensitive nadph dehydrogenase	C	GO:0031314	extrinsic to mitochondrial inner membrane
gi|147812464|emb|CAN59739.1|	external rotenone-insensitive nadph dehydrogenase	P	GO:0006118	electron transport
gi|147812464|emb|CAN59739.1|	external rotenone-insensitive nadph dehydrogenase	F	GO:0005509	calcium ion binding
gi|147812464|emb|CAN59739.1|	external rotenone-insensitive nadph dehydrogenase	F	GO:0050660	flavin adenine dinucleotide binding
gi|147812464|emb|CAN59739.1|	external rotenone-insensitive nadph dehydrogenase	C	GO:0009536	plastid
gi|147812464|emb|CAN59739.1|	external rotenone-insensitive nadph dehydrogenase	F	GO:0016491	oxidoreductase activity
gi|147815159|emb|CAN72332.1|	40s ribosomal protein s24	C	GO:0005840	ribosome
gi|147815159|emb|CAN72332.1|	40s ribosomal protein s24	P	GO:0042254	ribosome biogenesis
gi|147815159|emb|CAN72332.1|	40s ribosomal protein s24	F	GO:0003735	structural constituent of ribosome
gi|147815159|emb|CAN72332.1|	40s ribosomal protein s24	P	GO:0006412	translation
gi|147815159|emb|CAN72332.1|	40s ribosomal protein s24	F	GO:0000166	nucleotide binding
gi|147815159|emb|CAN72332.1|	40s ribosomal protein s24	C	GO:0005622	intracellular
gi|147818083|emb|CAN78289.1|	cytochrome b5	C	GO:0005792	microsome
gi|147818083|emb|CAN78289.1|	cytochrome b5	F	GO:0009055	electron carrier activity
gi|147818083|emb|CAN78289.1|	cytochrome b5	F	GO:0005506	iron ion binding
gi|147818083|emb|CAN78289.1|	cytochrome b5	F	GO:0020037	heme binding
gi|147818083|emb|CAN78289.1|	cytochrome b5	P	GO:0006118	electron transport
gi|147818083|emb|CAN78289.1|	cytochrome b5	P	GO:0006810	transport
gi|147818083|emb|CAN78289.1|	cytochrome b5	C	GO:0016021	integral to membrane
gi|147818083|emb|CAN78289.1|	cytochrome b5	C	GO:0005783	endoplasmic reticulum
gi|147818083|emb|CAN78289.1|	cytochrome b5	F	GO:0046914	transition metal ion binding
gi|147818154|emb|CAN78073.1|	thioredoxin h	P	GO:0045454	cell redox homeostasis
gi|147818154|emb|CAN78073.1|	thioredoxin h	C	GO:0005829	cytosol
gi|147818154|emb|CAN78073.1|	thioredoxin h	F	GO:0009055	electron carrier activity
gi|147818154|emb|CAN78073.1|	thioredoxin h	F	GO:0015035	protein disulfide oxidoreductase activity
gi|147818154|emb|CAN78073.1|	thioredoxin h	P	GO:0006662	glycerol ether metabolic process
gi|147818154|emb|CAN78073.1|	thioredoxin h	P	GO:0006810	transport
gi|147818154|emb|CAN78073.1|	thioredoxin h	P	GO:0006118	electron transport
gi|147818169|emb|CAN78076.1|	dienelactone hydrolase family protein	F	GO:0016787	hydrolase activity
gi|147818169|emb|CAN78076.1|	dienelactone hydrolase family protein	C	GO:0005634	nucleus
gi|147818684|emb|CAN71804.1|	galactose kinase	C	GO:0005737	cytoplasm
gi|147818684|emb|CAN71804.1|	galactose kinase	P	GO:0046835	carbohydrate phosphorylation
gi|147818684|emb|CAN71804.1|	galactose kinase	F	GO:0005524	ATP binding
gi|147818684|emb|CAN71804.1|	galactose kinase	P	GO:0006012	galactose metabolic process
gi|147818684|emb|CAN71804.1|	galactose kinase	F	GO:0004335	galactokinase activity
gi|147818771|emb|CAN73920.1|	methylthioribose kinase	F	GO:0046522	S-methyl-5-thioribose kinase activity
gi|147818771|emb|CAN73920.1|	methylthioribose kinase	P	GO:0019509	L-methionine salvage from methylthioadenosine
gi|147818771|emb|CAN73920.1|	methylthioribose kinase	P	GO:0009086	methionine biosynthetic process
gi|147818815|emb|CAN60726.1|	protein	C	GO:0009536	plastid
gi|147818959|emb|CAN67131.1|	---NA---	C	GO:0016023	cytoplasmic membrane-bounded vesicle
gi|147818959|emb|CAN67131.1|	---NA---	C	GO:0012505	endomembrane system
gi|147819267|emb|CAN75607.1|	cysteine synthase	F	GO:0050461	L-mimosine synthase activity
gi|147819267|emb|CAN75607.1|	cysteine synthase	F	GO:0030170	pyridoxal phosphate binding
gi|147819267|emb|CAN75607.1|	cysteine synthase	F	GO:0004124	cysteine synthase activity
gi|147819267|emb|CAN75607.1|	cysteine synthase	P	GO:0006535	cysteine biosynthetic process from serine
gi|147819267|emb|CAN75607.1|	cysteine synthase	F	GO:0047458	beta-pyrazolylalanine synthase activity
gi|147819267|emb|CAN75607.1|	cysteine synthase	F	GO:0003824	catalytic activity
gi|147819267|emb|CAN75607.1|	cysteine synthase	P	GO:0008152	metabolic process
gi|147819267|emb|CAN75607.1|	cysteine synthase	C	GO:0009333	cysteine synthase complex
gi|147820073|emb|CAN60554.1|	calmodulin-related protein	P	GO:0009409	response to cold
gi|147820073|emb|CAN60554.1|	calmodulin-related protein	P	GO:0009612	response to mechanical stimulus
gi|147820073|emb|CAN60554.1|	calmodulin-related protein	P	GO:0009739	response to gibberellin stimulus
gi|147820073|emb|CAN60554.1|	calmodulin-related protein	P	GO:0009646	response to absence of light
gi|147820073|emb|CAN60554.1|	calmodulin-related protein	P	GO:0009961	response to 1-aminocyclopropane-1-carboxylic acid
gi|147820073|emb|CAN60554.1|	calmodulin-related protein	P	GO:0048574	long-day photoperiodism, flowering
gi|147820073|emb|CAN60554.1|	calmodulin-related protein	F	GO:0005509	calcium ion binding
gi|147820073|emb|CAN60554.1|	calmodulin-related protein	P	GO:0009733	response to auxin stimulus
gi|147820073|emb|CAN60554.1|	calmodulin-related protein	P	GO:0009737	response to abscisic acid stimulus
gi|147820073|emb|CAN60554.1|	calmodulin-related protein	P	GO:0042542	response to hydrogen peroxide
gi|147820073|emb|CAN60554.1|	calmodulin-related protein	P	GO:0009408	response to heat
gi|147820073|emb|CAN60554.1|	calmodulin-related protein	P	GO:0010038	response to metal ion
gi|147820236|emb|CAN62640.1|	subtilisin-like protease	F	GO:0042802	identical protein binding
gi|147820236|emb|CAN62640.1|	subtilisin-like protease	C	GO:0016023	cytoplasmic membrane-bounded vesicle
gi|147820236|emb|CAN62640.1|	subtilisin-like protease	F	GO:0004289	subtilase activity
gi|147820236|emb|CAN62640.1|	subtilisin-like protease	P	GO:0006508	proteolysis
gi|147820236|emb|CAN62640.1|	subtilisin-like protease	P	GO:0043086	negative regulation of catalytic activity
gi|147820236|emb|CAN62640.1|	subtilisin-like protease	F	GO:0003824	catalytic activity
gi|147820674|emb|CAN74292.1|	glutaredoxin	C	GO:0012505	endomembrane system
gi|147820674|emb|CAN74292.1|	glutaredoxin	P	GO:0045454	cell redox homeostasis
gi|147820674|emb|CAN74292.1|	glutaredoxin	C	GO:0005737	cytoplasm
gi|147820674|emb|CAN74292.1|	glutaredoxin	F	GO:0030508	thiol-disulfide exchange intermediate activity
gi|147820674|emb|CAN74292.1|	glutaredoxin	F	GO:0009055	electron carrier activity
gi|147820674|emb|CAN74292.1|	glutaredoxin	F	GO:0015035	protein disulfide oxidoreductase activity
gi|147820674|emb|CAN74292.1|	glutaredoxin	P	GO:0006810	transport
gi|147820674|emb|CAN74292.1|	glutaredoxin	P	GO:0006118	electron transport
gi|147821566|emb|CAN70031.1|	thioredoxin h	P	GO:0045454	cell redox homeostasis
gi|147821566|emb|CAN70031.1|	thioredoxin h	C	GO:0005829	cytosol
gi|147821566|emb|CAN70031.1|	thioredoxin h	P	GO:0000103	sulfate assimilation
gi|147821566|emb|CAN70031.1|	thioredoxin h	F	GO:0009055	electron carrier activity
gi|147821566|emb|CAN70031.1|	thioredoxin h	F	GO:0015035	protein disulfide oxidoreductase activity
gi|147821566|emb|CAN70031.1|	thioredoxin h	P	GO:0006662	glycerol ether metabolic process
gi|147821566|emb|CAN70031.1|	thioredoxin h	P	GO:0006118	electron transport
gi|147821626|emb|CAN70316.1|	nuclear transport factor 2	P	GO:0006606	protein import into nucleus
gi|147821626|emb|CAN70316.1|	nuclear transport factor 2	F	GO:0008536	Ran GTPase binding
gi|147821626|emb|CAN70316.1|	nuclear transport factor 2	C	GO:0005635	nuclear envelope
gi|147821626|emb|CAN70316.1|	nuclear transport factor 2	F	GO:0008565	protein transporter activity
gi|147821626|emb|CAN70316.1|	nuclear transport factor 2	C	GO:0005622	intracellular
gi|147826473|emb|CAN72805.1|	40s ribosomal protein s16	F	GO:0003735	structural constituent of ribosome
gi|147826473|emb|CAN72805.1|	40s ribosomal protein s16	N	GO:0005843
gi|147826473|emb|CAN72805.1|	40s ribosomal protein s16	P	GO:0006412	translation
gi|147826473|emb|CAN72805.1|	40s ribosomal protein s16	C	GO:0009536	plastid
gi|147826473|emb|CAN72805.1|	40s ribosomal protein s16	C	GO:0005739	mitochondrion
gi|147826473|emb|CAN72805.1|	40s ribosomal protein s16	C	GO:0005622	intracellular
gi|147826473|emb|CAN72805.1|	40s ribosomal protein s16	C	GO:0005840	ribosome
gi|147826473|emb|CAN72805.1|	40s ribosomal protein s16	P	GO:0042254	ribosome biogenesis
gi|147826481|emb|CAN72808.1|	nadp-specific isocitrate dehydrogenase	C	GO:0005737	cytoplasm
gi|147826481|emb|CAN72808.1|	nadp-specific isocitrate dehydrogenase	F	GO:0030145	manganese ion binding
gi|147826481|emb|CAN72808.1|	nadp-specific isocitrate dehydrogenase	F	GO:0004450	isocitrate dehydrogenase (NADP+) activity
gi|147826481|emb|CAN72808.1|	nadp-specific isocitrate dehydrogenase	F	GO:0000287	magnesium ion binding
gi|147826481|emb|CAN72808.1|	nadp-specific isocitrate dehydrogenase	P	GO:0006102	isocitrate metabolic process
gi|147826481|emb|CAN72808.1|	nadp-specific isocitrate dehydrogenase	P	GO:0006097	glyoxylate cycle
gi|147826481|emb|CAN72808.1|	nadp-specific isocitrate dehydrogenase	P	GO:0006749	glutathione metabolic process
gi|147826481|emb|CAN72808.1|	nadp-specific isocitrate dehydrogenase	P	GO:0019643	reductive tricarboxylic acid cycle
gi|147826617|emb|CAN75173.1|	vacuolar membrane atpase subunit g	F	GO:0008553	hydrogen-exporting ATPase activity, phosphorylative mechanism
gi|147826617|emb|CAN75173.1|	vacuolar membrane atpase subunit g	F	GO:0046933	hydrogen ion transporting ATP synthase activity, rotational mechanism
gi|147826617|emb|CAN75173.1|	vacuolar membrane atpase subunit g	F	GO:0046872	metal ion binding
gi|147826617|emb|CAN75173.1|	vacuolar membrane atpase subunit g	C	GO:0000325	plant-type vacuole
gi|147826617|emb|CAN75173.1|	vacuolar membrane atpase subunit g	P	GO:0015986	ATP synthesis coupled proton transport
gi|147826617|emb|CAN75173.1|	vacuolar membrane atpase subunit g	C	GO:0045259	proton-transporting ATP synthase complex
gi|147826727|emb|CAN66108.1|	rieske iron-sulphur protein precursor	N	GO:0009775
gi|147826727|emb|CAN66108.1|	rieske iron-sulphur protein precursor	F	GO:0046028	electron transporter, transferring electrons from cytochrome b6/f complex of photosystem II activity
gi|147826727|emb|CAN66108.1|	rieske iron-sulphur protein precursor	F	GO:0009496	plastoquinol--plastocyanin reductase activity
gi|147826727|emb|CAN66108.1|	rieske iron-sulphur protein precursor	F	GO:0008121	ubiquinol-cytochrome-c reductase activity
gi|147826727|emb|CAN66108.1|	rieske iron-sulphur protein precursor	F	GO:0005506	iron ion binding
gi|147826727|emb|CAN66108.1|	rieske iron-sulphur protein precursor	F	GO:0051537	2 iron, 2 sulfur cluster binding
gi|147826727|emb|CAN66108.1|	rieske iron-sulphur protein precursor	P	GO:0010196	nonphotochemical quenching
gi|147826727|emb|CAN66108.1|	rieske iron-sulphur protein precursor	C	GO:0016021	integral to membrane
gi|147826727|emb|CAN66108.1|	rieske iron-sulphur protein precursor	N	GO:0045285
gi|147826727|emb|CAN66108.1|	rieske iron-sulphur protein precursor	C	GO:0009507	chloroplast
gi|147826727|emb|CAN66108.1|	rieske iron-sulphur protein precursor	P	GO:0006118	electron transport
gi|147826727|emb|CAN66108.1|	rieske iron-sulphur protein precursor	C	GO:0016020	membrane
gi|147826727|emb|CAN66108.1|	rieske iron-sulphur protein precursor	F	GO:0016491	oxidoreductase activity
gi|147826727|emb|CAN66108.1|	rieske iron-sulphur protein precursor	C	GO:0009523	photosystem II
gi|147826727|emb|CAN66108.1|	rieske iron-sulphur protein precursor	C	GO:0009512	cytochrome b6f complex
gi|147826727|emb|CAN66108.1|	rieske iron-sulphur protein precursor	P	GO:0006119	oxidative phosphorylation
gi|147826727|emb|CAN66108.1|	rieske iron-sulphur protein precursor	P	GO:0015992	proton transport
gi|147827322|emb|CAN64310.1|	erd4 protein	C	GO:0016020	membrane
gi|147828132|emb|CAN64084.1|	phospholipase c	N	GO:0007242
gi|147828132|emb|CAN64084.1|	phospholipase c	F	GO:0005509	calcium ion binding
gi|147828132|emb|CAN64084.1|	phospholipase c	F	GO:0004435	phosphatidylinositol phospholipase C activity
gi|147828132|emb|CAN64084.1|	phospholipase c	F	GO:0004629	phospholipase C activity
gi|147828132|emb|CAN64084.1|	phospholipase c	P	GO:0007165	signal transduction
gi|147828132|emb|CAN64084.1|	phospholipase c	P	GO:0009395	phospholipid catabolic process
gi|147828132|emb|CAN64084.1|	phospholipase c	P	GO:0046339	diacylglycerol metabolic process
gi|147832992|emb|CAN70668.1|	adenylate kinase	F	GO:0019201	nucleotide kinase activity
gi|147832992|emb|CAN70668.1|	adenylate kinase	F	GO:0005524	ATP binding
gi|147833010|emb|CAN66115.1|	---NA---	F	GO:0003676	nucleic acid binding
gi|147833010|emb|CAN66115.1|	---NA---	C	GO:0005622	intracellular
gi|147833010|emb|CAN66115.1|	---NA---	P	GO:0006879	cellular iron ion homeostasis
gi|147833010|emb|CAN66115.1|	---NA---	F	GO:0008199	ferric iron binding
gi|147833057|emb|CAN70546.1|	eukaryotic translation initiation factor 4 gamma	F	GO:0003723	RNA binding
gi|147833057|emb|CAN70546.1|	eukaryotic translation initiation factor 4 gamma	F	GO:0003743	translation initiation factor activity
gi|147833057|emb|CAN70546.1|	eukaryotic translation initiation factor 4 gamma	C	GO:0005634	nucleus
gi|147833057|emb|CAN70546.1|	eukaryotic translation initiation factor 4 gamma	F	GO:0005515	protein binding
gi|147833057|emb|CAN70546.1|	eukaryotic translation initiation factor 4 gamma	P	GO:0016070	RNA metabolic process
gi|147833057|emb|CAN70546.1|	eukaryotic translation initiation factor 4 gamma	C	GO:0005840	ribosome
gi|147833057|emb|CAN70546.1|	eukaryotic translation initiation factor 4 gamma	P	GO:0006446	regulation of translational initiation
gi|147834295|emb|CAN61111.1|	cxe carboxylesterase	P	GO:0008152	metabolic process
gi|147834295|emb|CAN61111.1|	cxe carboxylesterase	F	GO:0016787	hydrolase activity
gi|147834751|emb|CAN75016.1|	gtp-binding protein	F	GO:0005525	GTP binding
gi|147834751|emb|CAN75016.1|	gtp-binding protein	F	GO:0003677	DNA binding
gi|147834751|emb|CAN75016.1|	gtp-binding protein	F	GO:0005524	ATP binding
gi|147834751|emb|CAN75016.1|	gtp-binding protein	P	GO:0006886	intracellular protein transport
gi|147834751|emb|CAN75016.1|	gtp-binding protein	F	GO:0008134	transcription factor binding
gi|147834751|emb|CAN75016.1|	gtp-binding protein	C	GO:0016020	membrane
gi|147834751|emb|CAN75016.1|	gtp-binding protein	C	GO:0009536	plastid
gi|147834751|emb|CAN75016.1|	gtp-binding protein	P	GO:0007264	small GTPase mediated signal transduction
gi|147834751|emb|CAN75016.1|	gtp-binding protein	P	GO:0006355	regulation of transcription, DNA-dependent
gi|147834751|emb|CAN75016.1|	gtp-binding protein	P	GO:0015031	protein transport
gi|147834751|emb|CAN75016.1|	gtp-binding protein	C	GO:0005667	transcription factor complex
gi|147835114|emb|CAN67946.1|	40s ribosomal protein s17	C	GO:0005840	ribosome
gi|147835114|emb|CAN67946.1|	40s ribosomal protein s17	F	GO:0003735	structural constituent of ribosome
gi|147835114|emb|CAN67946.1|	40s ribosomal protein s17	P	GO:0006412	translation
gi|147835114|emb|CAN67946.1|	40s ribosomal protein s17	C	GO:0005739	mitochondrion
gi|147835114|emb|CAN67946.1|	40s ribosomal protein s17	C	GO:0005622	intracellular
gi|147835114|emb|CAN67946.1|	40s ribosomal protein s17	P	GO:0042254	ribosome biogenesis
gi|147835837|emb|CAN72939.1|	transketolase 1	P	GO:0019253	reductive pentose-phosphate cycle
gi|147835837|emb|CAN72939.1|	transketolase 1	F	GO:0005509	calcium ion binding
gi|147835837|emb|CAN72939.1|	transketolase 1	F	GO:0004802	transketolase activity
gi|147835837|emb|CAN72939.1|	transketolase 1	P	GO:0009051	pentose-phosphate shunt, oxidative branch
gi|147835837|emb|CAN72939.1|	transketolase 1	F	GO:0000287	magnesium ion binding
gi|147835837|emb|CAN72939.1|	transketolase 1	C	GO:0009535	chloroplast thylakoid membrane
gi|147835837|emb|CAN72939.1|	transketolase 1	F	GO:0003824	catalytic activity
gi|147837146|emb|CAN63631.1|	translationally controlled tumor protein	C	GO:0005737	cytoplasm
gi|147837146|emb|CAN63631.1|	translationally controlled tumor protein	F	GO:0005509	calcium ion binding
gi|147838052|emb|CAN60921.1|	cyclase family protein	C	GO:0012505	endomembrane system
gi|147838425|emb|CAN76587.1|	glutamyl-trna synthetase	F	GO:0004818	glutamate-tRNA ligase activity
gi|147838425|emb|CAN76587.1|	glutamyl-trna synthetase	P	GO:0006424	glutamyl-tRNA aminoacylation
gi|147838425|emb|CAN76587.1|	glutamyl-trna synthetase	F	GO:0005524	ATP binding
gi|147838425|emb|CAN76587.1|	glutamyl-trna synthetase	C	GO:0009536	plastid
gi|147838425|emb|CAN76587.1|	glutamyl-trna synthetase	F	GO:0000166	nucleotide binding
gi|147838425|emb|CAN76587.1|	glutamyl-trna synthetase	F	GO:0004812	aminoacyl-tRNA ligase activity
gi|147838425|emb|CAN76587.1|	glutamyl-trna synthetase	C	GO:0005737	cytoplasm
gi|147838425|emb|CAN76587.1|	glutamyl-trna synthetase	P	GO:0006412	translation
gi|147838425|emb|CAN76587.1|	glutamyl-trna synthetase	P	GO:0006418	tRNA aminoacylation for protein translation
gi|147838425|emb|CAN76587.1|	glutamyl-trna synthetase	C	GO:0009332	glutamate-tRNA ligase complex
gi|147838425|emb|CAN76587.1|	glutamyl-trna synthetase	P	GO:0015994	chlorophyll metabolic process
gi|147838438|emb|CAN63254.1|	progesterone 5-beta-reductase	P	GO:0044237	cellular metabolic process
gi|147838438|emb|CAN63254.1|	progesterone 5-beta-reductase	F	GO:0050662	coenzyme binding
gi|147838438|emb|CAN63254.1|	progesterone 5-beta-reductase	F	GO:0003824	catalytic activity
gi|147839059|emb|CAN67965.1|	glucose acyltransferase	F	GO:0004185	serine-type carboxypeptidase activity
gi|147839059|emb|CAN67965.1|	glucose acyltransferase	P	GO:0006508	proteolysis
gi|147839912|emb|CAN65906.1|	poly-binding protein	F	GO:0000166	nucleotide binding
gi|147839912|emb|CAN65906.1|	poly-binding protein	F	GO:0003723	RNA binding
gi|147839912|emb|CAN65906.1|	poly-binding protein	F	GO:0003676	nucleic acid binding
gi|147839972|emb|CAN61687.1|	manganese superoxide dismutase	F	GO:0030145	manganese ion binding
gi|147839972|emb|CAN61687.1|	manganese superoxide dismutase	P	GO:0019430	removal of superoxide radicals
gi|147839972|emb|CAN61687.1|	manganese superoxide dismutase	C	GO:0005759	mitochondrial matrix
gi|147839972|emb|CAN61687.1|	manganese superoxide dismutase	N	GO:0008383
gi|147839972|emb|CAN61687.1|	manganese superoxide dismutase	F	GO:0004784	superoxide dismutase activity
gi|147839972|emb|CAN61687.1|	manganese superoxide dismutase	P	GO:0006801	superoxide metabolic process
gi|147839972|emb|CAN61687.1|	manganese superoxide dismutase	F	GO:0046872	metal ion binding
gi|147840877|emb|CAN73187.1|	dna-binding protein	F	GO:0048032	galacturonate binding
gi|147840877|emb|CAN73187.1|	dna-binding protein	P	GO:0007267	cell-cell signaling
gi|147840877|emb|CAN73187.1|	dna-binding protein	F	GO:0003677	DNA binding
gi|147840877|emb|CAN73187.1|	dna-binding protein	P	GO:0006810	transport
gi|147840877|emb|CAN73187.1|	dna-binding protein	C	GO:0005886	plasma membrane
gi|147841212|emb|CAN68540.1|	chaperone	C	GO:0005737	cytoplasm
gi|147841212|emb|CAN68540.1|	chaperone	P	GO:0006950	response to stress
gi|147841303|emb|CAN64511.1|	ef-1 alpha	F	GO:0003746	translation elongation factor activity
gi|147841303|emb|CAN64511.1|	ef-1 alpha	F	GO:0005525	GTP binding
gi|147841303|emb|CAN64511.1|	ef-1 alpha	F	GO:0003924	GTPase activity
gi|147841303|emb|CAN64511.1|	ef-1 alpha	C	GO:0005840	ribosome
gi|147841303|emb|CAN64511.1|	ef-1 alpha	P	GO:0006448	regulation of translational elongation
gi|147841343|emb|CAN60178.1|	ribosomal protein s7	C	GO:0005840	ribosome
gi|147841343|emb|CAN60178.1|	ribosomal protein s7	F	GO:0003735	structural constituent of ribosome
gi|147841343|emb|CAN60178.1|	ribosomal protein s7	P	GO:0006412	translation
gi|147841343|emb|CAN60178.1|	ribosomal protein s7	C	GO:0005622	intracellular
gi|147841343|emb|CAN60178.1|	ribosomal protein s7	P	GO:0042254	ribosome biogenesis
gi|147841713|emb|CAN60579.1|	glutathione peroxidase	F	GO:0047066	phospholipid-hydroperoxide glutathione peroxidase activity
gi|147841713|emb|CAN60579.1|	glutathione peroxidase	F	GO:0004602	glutathione peroxidase activity
gi|147841713|emb|CAN60579.1|	glutathione peroxidase	C	GO:0005739	mitochondrion
gi|147841713|emb|CAN60579.1|	glutathione peroxidase	P	GO:0006979	response to oxidative stress
gi|147841713|emb|CAN60579.1|	glutathione peroxidase	P	GO:0006749	glutathione metabolic process
gi|147841713|emb|CAN60579.1|	glutathione peroxidase	P	GO:0006804	peroxidase reaction
gi|147843232|emb|CAN80550.1|	nucleotide-sugar dehydratase	F	GO:0048040	UDP-glucuronate decarboxylase activity
gi|147843232|emb|CAN80550.1|	nucleotide-sugar dehydratase	P	GO:0042732	D-xylose metabolic process
gi|147843232|emb|CAN80550.1|	nucleotide-sugar dehydratase	P	GO:0009225	nucleotide-sugar metabolic process
gi|147843232|emb|CAN80550.1|	nucleotide-sugar dehydratase	F	GO:0050662	coenzyme binding
gi|147843232|emb|CAN80550.1|	nucleotide-sugar dehydratase	C	GO:0009507	chloroplast
gi|147843232|emb|CAN80550.1|	nucleotide-sugar dehydratase	C	GO:0005829	cytosol
gi|147843232|emb|CAN80550.1|	nucleotide-sugar dehydratase	F	GO:0003824	catalytic activity
gi|147843232|emb|CAN80550.1|	nucleotide-sugar dehydratase	P	GO:0005982	starch metabolic process
gi|147843232|emb|CAN80550.1|	nucleotide-sugar dehydratase	P	GO:0005985	sucrose metabolic process
gi|147843232|emb|CAN80550.1|	nucleotide-sugar dehydratase	P	GO:0009117	nucleotide metabolic process
gi|147843359|emb|CAN80525.1|	14-3-3 protein	C	GO:0005829	cytosol
gi|147843359|emb|CAN80525.1|	14-3-3 protein	C	GO:0009505	plant-type cell wall
gi|147843359|emb|CAN80525.1|	14-3-3 protein	C	GO:0005886	plasma membrane
gi|147843359|emb|CAN80525.1|	14-3-3 protein	F	GO:0019904	protein domain specific binding
gi|147843670|emb|CAN84153.1|	d-isomer specific 2-hydroxyacid dehydrogenase	F	GO:0047995	hydroxyphenylpyruvate reductase activity
gi|147843670|emb|CAN84153.1|	d-isomer specific 2-hydroxyacid dehydrogenase	F	GO:0051287	NAD binding
gi|147843670|emb|CAN84153.1|	d-isomer specific 2-hydroxyacid dehydrogenase	F	GO:0048037	cofactor binding
gi|147843670|emb|CAN84153.1|	d-isomer specific 2-hydroxyacid dehydrogenase	P	GO:0006558	L-phenylalanine metabolic process
gi|147843670|emb|CAN84153.1|	d-isomer specific 2-hydroxyacid dehydrogenase	P	GO:0006570	tyrosine metabolic process
gi|147843754|emb|CAN81988.1|	cytosolic phosphoglycerate kinase 1	P	GO:0019253	reductive pentose-phosphate cycle
gi|147843754|emb|CAN81988.1|	cytosolic phosphoglycerate kinase 1	F	GO:0004618	phosphoglycerate kinase activity
gi|147843754|emb|CAN81988.1|	cytosolic phosphoglycerate kinase 1	F	GO:0005524	ATP binding
gi|147843754|emb|CAN81988.1|	cytosolic phosphoglycerate kinase 1	P	GO:0006096	glycolysis
gi|147843754|emb|CAN81988.1|	cytosolic phosphoglycerate kinase 1	C	GO:0009507	chloroplast
gi|147843754|emb|CAN81988.1|	cytosolic phosphoglycerate kinase 1	C	GO:0005829	cytosol
gi|147843754|emb|CAN81988.1|	cytosolic phosphoglycerate kinase 1	P	GO:0006094	gluconeogenesis
gi|147843754|emb|CAN81988.1|	cytosolic phosphoglycerate kinase 1	P	GO:0016310	phosphorylation
gi|147843860|emb|CAN79443.1|	proteasome chain protein	C	GO:0005839	proteasome core complex
gi|147843860|emb|CAN79443.1|	proteasome chain protein	F	GO:0004298	threonine-type endopeptidase activity
gi|147843860|emb|CAN79443.1|	proteasome chain protein	P	GO:0006511	ubiquitin-dependent protein catabolic process
gi|147843860|emb|CAN79443.1|	proteasome chain protein	C	GO:0005829	cytosol
gi|147845891|emb|CAN82167.1|	adaptin n terminal	P	GO:0006461	protein complex assembly
gi|147845891|emb|CAN82167.1|	adaptin n terminal	F	GO:0005515	protein binding
gi|147845891|emb|CAN82167.1|	adaptin n terminal	F	GO:0008565	protein transporter activity
gi|147845891|emb|CAN82167.1|	adaptin n terminal	P	GO:0016192	vesicle-mediated transport
gi|147845891|emb|CAN82167.1|	adaptin n terminal	P	GO:0006605	protein targeting
gi|147845891|emb|CAN82167.1|	adaptin n terminal	C	GO:0030126	COPI vesicle coat
gi|147845891|emb|CAN82167.1|	adaptin n terminal	F	GO:0005198	structural molecule activity
gi|147845891|emb|CAN82167.1|	adaptin n terminal	P	GO:0006886	intracellular protein transport
gi|147845891|emb|CAN82167.1|	adaptin n terminal	C	GO:0030117	membrane coat
gi|147852972|emb|CAN79077.1|	annat4 (annexinannexin arabidopsis 4) calcium ion binding calcium-dependent phospholipid binding	C	GO:0009986	cell surface
gi|147852972|emb|CAN79077.1|	annat4 (annexinannexin arabidopsis 4) calcium ion binding calcium-dependent phospholipid binding	P	GO:0009737	response to abscisic acid stimulus
gi|147852972|emb|CAN79077.1|	annat4 (annexinannexin arabidopsis 4) calcium ion binding calcium-dependent phospholipid binding	F	GO:0005509	calcium ion binding
gi|147852972|emb|CAN79077.1|	annat4 (annexinannexin arabidopsis 4) calcium ion binding calcium-dependent phospholipid binding	F	GO:0005544	calcium-dependent phospholipid binding
gi|147853192|emb|CAN78553.1|	salt toleranceexpressed	P	GO:0009269	response to desiccation
gi|147853192|emb|CAN78553.1|	salt toleranceexpressed	P	GO:0009793	embryo development ending in seed dormancy
gi|147853445|emb|CAN80198.1|	eukaryotic translation initiation factor 3 delta subunit	F	GO:0004872	receptor activity
gi|147853445|emb|CAN80198.1|	eukaryotic translation initiation factor 3 delta subunit	P	GO:0007165	signal transduction
gi|147853548|emb|CAN79092.1|	diacylglycerol kinase	P	GO:0048364	root development
gi|147853548|emb|CAN79092.1|	diacylglycerol kinase	P	GO:0048366	leaf development
gi|147853548|emb|CAN79092.1|	diacylglycerol kinase	F	GO:0004143	diacylglycerol kinase activity
gi|147853548|emb|CAN79092.1|	diacylglycerol kinase	P	GO:0007205	protein kinase C-activating G-protein coupled receptor signaling pathway
gi|147853548|emb|CAN79092.1|	diacylglycerol kinase	P	GO:0009395	phospholipid catabolic process
gi|147853548|emb|CAN79092.1|	diacylglycerol kinase	P	GO:0046486	glycerolipid metabolic process
gi|147853970|emb|CAN79556.1|	mal d	P	GO:0006952	defense response
gi|147853970|emb|CAN79556.1|	mal d	P	GO:0009607	response to biotic stimulus
gi|147855950|emb|CAN78621.1|	endomembrane-associated protein	C	GO:0005739	mitochondrion
gi|147855950|emb|CAN78621.1|	endomembrane-associated protein	C	GO:0005886	plasma membrane
gi|147856322|emb|CAN81774.1|	14-3-3 protein	C	GO:0005737	cytoplasm
gi|147856322|emb|CAN81774.1|	14-3-3 protein	C	GO:0005886	plasma membrane
gi|147856322|emb|CAN81774.1|	14-3-3 protein	F	GO:0019904	protein domain specific binding
gi|147856673|emb|CAN81359.1|	glycine-rich protein 2	F	GO:0003723	RNA binding
gi|147856673|emb|CAN81359.1|	glycine-rich protein 2	F	GO:0003677	DNA binding
gi|147856673|emb|CAN81359.1|	glycine-rich protein 2	F	GO:0008270	zinc ion binding
gi|147856673|emb|CAN81359.1|	glycine-rich protein 2	P	GO:0006355	regulation of transcription, DNA-dependent
gi|147856673|emb|CAN81359.1|	glycine-rich protein 2	F	GO:0003676	nucleic acid binding
gi|147856880|emb|CAN79174.1|	sulfite reductase	F	GO:0020037	heme binding
gi|147856880|emb|CAN79174.1|	sulfite reductase	F	GO:0050311	sulfite reductase (ferredoxin) activity
gi|147856880|emb|CAN79174.1|	sulfite reductase	F	GO:0051539	4 iron, 4 sulfur cluster binding
gi|147856880|emb|CAN79174.1|	sulfite reductase	C	GO:0009536	plastid
gi|147856880|emb|CAN79174.1|	sulfite reductase	F	GO:0016002	sulfite reductase activity
gi|147856880|emb|CAN79174.1|	sulfite reductase	P	GO:0006118	electron transport
gi|147856880|emb|CAN79174.1|	sulfite reductase	F	GO:0016491	oxidoreductase activity
gi|147856880|emb|CAN79174.1|	sulfite reductase	F	GO:0051536	iron-sulfur cluster binding
gi|147856880|emb|CAN79174.1|	sulfite reductase	P	GO:0006790	sulfur compound metabolic process
gi|147857589|emb|CAN80995.1|	---NA---	F	GO:0008270	zinc ion binding
gi|147857589|emb|CAN80995.1|	---NA---	F	GO:0005198	structural molecule activity
gi|147858030|emb|CAN80347.1|	legumin-like protein	F	GO:0045735	nutrient reservoir activity
gi|147858134|emb|CAN83936.1|	adp-ribosylation factor-like protein	C	GO:0005768	endosome
gi|147858134|emb|CAN83936.1|	adp-ribosylation factor-like protein	P	GO:0007059	chromosome segregation
gi|147858134|emb|CAN83936.1|	adp-ribosylation factor-like protein	C	GO:0012505	endomembrane system
gi|147858134|emb|CAN83936.1|	adp-ribosylation factor-like protein	F	GO:0005525	GTP binding
gi|147858134|emb|CAN83936.1|	adp-ribosylation factor-like protein	C	GO:0005764	lysosome
gi|147858134|emb|CAN83936.1|	adp-ribosylation factor-like protein	F	GO:0048487	beta-tubulin binding
gi|147858134|emb|CAN83936.1|	adp-ribosylation factor-like protein	C	GO:0030496	midbody
gi|147858134|emb|CAN83936.1|	adp-ribosylation factor-like protein	C	GO:0005634	nucleus
gi|147858134|emb|CAN83936.1|	adp-ribosylation factor-like protein	F	GO:0043014	alpha-tubulin binding
gi|147858134|emb|CAN83936.1|	adp-ribosylation factor-like protein	C	GO:0051233	spindle midzone
gi|147858134|emb|CAN83936.1|	adp-ribosylation factor-like protein	P	GO:0007264	small GTPase mediated signal transduction
gi|147858134|emb|CAN83936.1|	adp-ribosylation factor-like protein	F	GO:0003924	GTPase activity
gi|147858134|emb|CAN83936.1|	adp-ribosylation factor-like protein	C	GO:0045298	tubulin complex
gi|147858266|emb|CAN83920.1|	40s ribosomal protein s19	C	GO:0005840	ribosome
gi|147858266|emb|CAN83920.1|	40s ribosomal protein s19	F	GO:0003735	structural constituent of ribosome
gi|147858266|emb|CAN83920.1|	40s ribosomal protein s19	P	GO:0006412	translation
gi|147858266|emb|CAN83920.1|	40s ribosomal protein s19	C	GO:0005622	intracellular
gi|147858266|emb|CAN83920.1|	40s ribosomal protein s19	P	GO:0042254	ribosome biogenesis
gi|147858660|emb|CAN80430.1|	ax110p-like protein	F	GO:0016491	oxidoreductase activity
gi|147858660|emb|CAN80430.1|	ax110p-like protein	C	GO:0009536	plastid
gi|147858660|emb|CAN80430.1|	ax110p-like protein	P	GO:0006118	electron transport
gi|147858660|emb|CAN80430.1|	ax110p-like protein	P	GO:0008152	metabolic process
gi|147858661|emb|CAN80823.1|	acireductone dioxygenase	C	GO:0016023	cytoplasmic membrane-bounded vesicle
gi|147858661|emb|CAN80823.1|	acireductone dioxygenase	F	GO:0046872	metal ion binding
gi|147858661|emb|CAN80823.1|	acireductone dioxygenase	F	GO:0010309	acireductone dioxygenase [iron(II)-requiring] activity
gi|147860324|emb|CAN83571.1|	glycosyl hydrolase family 17 protein	C	GO:0016023	cytoplasmic membrane-bounded vesicle
gi|147860324|emb|CAN83571.1|	glycosyl hydrolase family 17 protein	F	GO:0004553	hydrolase activity, hydrolyzing O-glycosyl compounds
gi|147860324|emb|CAN83571.1|	glycosyl hydrolase family 17 protein	P	GO:0005975	carbohydrate metabolic process
gi|147860324|emb|CAN83571.1|	glycosyl hydrolase family 17 protein	F	GO:0043169	cation binding
gi|147860809|emb|CAN81065.1|	heat shock protein 70	P	GO:0006457	protein folding
gi|147860809|emb|CAN81065.1|	heat shock protein 70	P	GO:0009409	response to cold
gi|147860809|emb|CAN81065.1|	heat shock protein 70	C	GO:0009532	plastid stroma
gi|147860809|emb|CAN81065.1|	heat shock protein 70	F	GO:0005524	ATP binding
gi|147860809|emb|CAN81065.1|	heat shock protein 70	F	GO:0051082	unfolded protein binding
gi|147860809|emb|CAN81065.1|	heat shock protein 70	C	GO:0009507	chloroplast
gi|147861246|emb|CAN81470.1|	ca2+-dependent membrane-binding protein annexin	P	GO:0006970	response to osmotic stress
gi|147861246|emb|CAN81470.1|	ca2+-dependent membrane-binding protein annexin	F	GO:0005509	calcium ion binding
gi|147861246|emb|CAN81470.1|	ca2+-dependent membrane-binding protein annexin	P	GO:0009737	response to abscisic acid stimulus
gi|147861246|emb|CAN81470.1|	ca2+-dependent membrane-binding protein annexin	F	GO:0004601	peroxidase activity
gi|147861246|emb|CAN81470.1|	ca2+-dependent membrane-binding protein annexin	C	GO:0016020	membrane
gi|147861246|emb|CAN81470.1|	ca2+-dependent membrane-binding protein annexin	C	GO:0005829	cytosol
gi|147861246|emb|CAN81470.1|	ca2+-dependent membrane-binding protein annexin	F	GO:0005544	calcium-dependent phospholipid binding
gi|147861246|emb|CAN81470.1|	ca2+-dependent membrane-binding protein annexin	F	GO:0042803	protein homodimerization activity
gi|147861246|emb|CAN81470.1|	ca2+-dependent membrane-binding protein annexin	P	GO:0006804	peroxidase reaction
gi|147861246|emb|CAN81470.1|	ca2+-dependent membrane-binding protein annexin	P	GO:0006979	response to oxidative stress
gi|147861641|emb|CAN79299.1|	dwf1 (diminuto 1) catalytic	F	GO:0050660	flavin adenine dinucleotide binding
gi|147861641|emb|CAN79299.1|	dwf1 (diminuto 1) catalytic	F	GO:0005516	calmodulin binding
gi|147861641|emb|CAN79299.1|	dwf1 (diminuto 1) catalytic	C	GO:0016021	integral to membrane
gi|147861641|emb|CAN79299.1|	dwf1 (diminuto 1) catalytic	F	GO:0016491	oxidoreductase activity
gi|147861641|emb|CAN79299.1|	dwf1 (diminuto 1) catalytic	P	GO:0009826	unidimensional cell growth
gi|147861759|emb|CAN78910.1|	3-hydroxyisobutyrate dehydrogenase	F	GO:0016616	oxidoreductase activity, acting on the CH-OH group of donors, NAD or NADP as acceptor
gi|147861759|emb|CAN78910.1|	3-hydroxyisobutyrate dehydrogenase	C	GO:0009536	plastid
gi|147861759|emb|CAN78910.1|	3-hydroxyisobutyrate dehydrogenase	C	GO:0005739	mitochondrion
gi|147861759|emb|CAN78910.1|	3-hydroxyisobutyrate dehydrogenase	F	GO:0008442	3-hydroxyisobutyrate dehydrogenase activity
gi|147861759|emb|CAN78910.1|	3-hydroxyisobutyrate dehydrogenase	P	GO:0006098	pentose-phosphate shunt
gi|147861759|emb|CAN78910.1|	3-hydroxyisobutyrate dehydrogenase	F	GO:0016491	oxidoreductase activity
gi|147861759|emb|CAN78910.1|	3-hydroxyisobutyrate dehydrogenase	P	GO:0006550	isoleucine catabolic process
gi|147861759|emb|CAN78910.1|	3-hydroxyisobutyrate dehydrogenase	P	GO:0006552	leucine catabolic process
gi|147861759|emb|CAN78910.1|	3-hydroxyisobutyrate dehydrogenase	P	GO:0006574	valine catabolic process
gi|147863614|emb|CAN79757.1|	s-adenosylmethionine:2-demethylmenaquinone methyltransferase-like	C	GO:0009536	plastid
gi|147863982|emb|CAN81107.1|	adenylate translocator	P	GO:0015865	purine nucleotide transport
gi|147863982|emb|CAN81107.1|	adenylate translocator	F	GO:0005488	binding
gi|147863982|emb|CAN81107.1|	adenylate translocator	C	GO:0005743	mitochondrial inner membrane
gi|147863982|emb|CAN81107.1|	adenylate translocator	F	GO:0005471	ATP:ADP antiporter activity
gi|147863982|emb|CAN81107.1|	adenylate translocator	C	GO:0016021	integral to membrane
gi|147863982|emb|CAN81107.1|	adenylate translocator	P	GO:0006810	transport
gi|147863982|emb|CAN81107.1|	adenylate translocator	C	GO:0016020	membrane
gi|147863982|emb|CAN81107.1|	adenylate translocator	F	GO:0005215	transporter activity
gi|147864536|emb|CAN82634.1|	l-asparaginase l-asparagine amidohydrolase	F	GO:0004067	asparaginase activity
gi|147864536|emb|CAN82634.1|	l-asparaginase l-asparagine amidohydrolase	P	GO:0006516	glycoprotein catabolic process
gi|147864536|emb|CAN82634.1|	l-asparaginase l-asparagine amidohydrolase	F	GO:0008233	peptidase activity
gi|147864536|emb|CAN82634.1|	l-asparaginase l-asparagine amidohydrolase	P	GO:0006522	alanine metabolic process
gi|147864536|emb|CAN82634.1|	l-asparaginase l-asparagine amidohydrolase	P	GO:0006528	asparagine metabolic process
gi|147864536|emb|CAN82634.1|	l-asparaginase l-asparagine amidohydrolase	P	GO:0006531	aspartate metabolic process
gi|147865587|emb|CAN81559.1|	mitochondrial phosphate transporter	C	GO:0005743	mitochondrial inner membrane
gi|147865587|emb|CAN81559.1|	mitochondrial phosphate transporter	C	GO:0016021	integral to membrane
gi|147865587|emb|CAN81559.1|	mitochondrial phosphate transporter	F	GO:0005488	binding
gi|147865587|emb|CAN81559.1|	mitochondrial phosphate transporter	C	GO:0009536	plastid
gi|147865587|emb|CAN81559.1|	mitochondrial phosphate transporter	P	GO:0006810	transport
gi|147865587|emb|CAN81559.1|	mitochondrial phosphate transporter	C	GO:0016020	membrane
gi|147865627|emb|CAN83049.1|	major latex-like protein	P	GO:0009607	response to biotic stimulus
gi|147865627|emb|CAN83049.1|	major latex-like protein	P	GO:0006952	defense response
gi|147866282|emb|CAN79922.1|	vacuolar atpase subunit dva41	F	GO:0008553	hydrogen-exporting ATPase activity, phosphorylative mechanism
gi|147866282|emb|CAN79922.1|	vacuolar atpase subunit dva41	F	GO:0046933	hydrogen ion transporting ATP synthase activity, rotational mechanism
gi|147866282|emb|CAN79922.1|	vacuolar atpase subunit dva41	P	GO:0015986	ATP synthesis coupled proton transport
gi|147866282|emb|CAN79922.1|	vacuolar atpase subunit dva41	C	GO:0000220	vacuolar proton-transporting V-type ATPase, V0 domain
gi|147866282|emb|CAN79922.1|	vacuolar atpase subunit dva41	F	GO:0046961	proton-transporting ATPase activity, rotational mechanism
gi|147866282|emb|CAN79922.1|	vacuolar atpase subunit dva41	C	GO:0045259	proton-transporting ATP synthase complex
gi|151564277|gb|ABS17589.1|	kinetochore protein	P	GO:0006511	ubiquitin-dependent protein catabolic process
gi|151564277|gb|ABS17589.1|	kinetochore protein	F	GO:0004672	protein kinase activity
gi|151564277|gb|ABS17589.1|	kinetochore protein	P	GO:0009793	embryo development ending in seed dormancy
gi|151564277|gb|ABS17589.1|	kinetochore protein	P	GO:0009651	response to salt stress
gi|151564277|gb|ABS17589.1|	kinetochore protein	C	GO:0019005	SCF ubiquitin ligase complex
gi|151564277|gb|ABS17589.1|	kinetochore protein	F	GO:0005515	protein binding
gi|151564277|gb|ABS17589.1|	kinetochore protein	P	GO:0045910	negative regulation of DNA recombination
gi|151564277|gb|ABS17589.1|	kinetochore protein	C	GO:0005819	spindle
gi|151564277|gb|ABS17589.1|	kinetochore protein	C	GO:0009524	phragmoplast
gi|151564277|gb|ABS17589.1|	kinetochore protein	C	GO:0005634	nucleus
gi|151564277|gb|ABS17589.1|	kinetochore protein	P	GO:0006468	protein phosphorylation
gi|15214303|sp|Q9SW70.1|SRP_VITRI	hev b 3	P	GO:0006950	response to stress
gi|15217431|ref|NP_172384.1|	26s proteasome aaa-atpase subunit rpt5a	P	GO:0010255	glucose mediated signaling pathway
gi|15217431|ref|NP_172384.1|	26s proteasome aaa-atpase subunit rpt5a	C	GO:0043234	protein complex
gi|15217431|ref|NP_172384.1|	26s proteasome aaa-atpase subunit rpt5a	P	GO:0030163	protein catabolic process
gi|15217431|ref|NP_172384.1|	26s proteasome aaa-atpase subunit rpt5a	F	GO:0005524	ATP binding
gi|15217431|ref|NP_172384.1|	26s proteasome aaa-atpase subunit rpt5a	F	GO:0017111	nucleoside-triphosphatase activity
gi|15217431|ref|NP_172384.1|	26s proteasome aaa-atpase subunit rpt5a	C	GO:0005634	nucleus
gi|15217431|ref|NP_172384.1|	26s proteasome aaa-atpase subunit rpt5a	C	GO:0005829	cytosol
gi|15217431|ref|NP_172384.1|	26s proteasome aaa-atpase subunit rpt5a	F	GO:0005516	calmodulin binding
gi|15217431|ref|NP_172384.1|	26s proteasome aaa-atpase subunit rpt5a	F	GO:0000166	nucleotide binding
gi|15217431|ref|NP_172384.1|	26s proteasome aaa-atpase subunit rpt5a	C	GO:0005737	cytoplasm
gi|15217431|ref|NP_172384.1|	26s proteasome aaa-atpase subunit rpt5a	F	GO:0016787	hydrolase activity
gi|15222639|ref|NP_176601.1|	6-phosphogluconate dehydrogenase	C	GO:0012505	endomembrane system
gi|15222639|ref|NP_176601.1|	6-phosphogluconate dehydrogenase	F	GO:0050661	NADP binding
gi|15222639|ref|NP_176601.1|	6-phosphogluconate dehydrogenase	P	GO:0006098	pentose-phosphate shunt
gi|15222639|ref|NP_176601.1|	6-phosphogluconate dehydrogenase	F	GO:0004616	phosphogluconate dehydrogenase (decarboxylating) activity
gi|15222639|ref|NP_176601.1|	6-phosphogluconate dehydrogenase	F	GO:0016491	oxidoreductase activity
gi|15222639|ref|NP_176601.1|	6-phosphogluconate dehydrogenase	P	GO:0019521	D-gluconate metabolic process
gi|15226854|ref|NP_178310.1|	glutamate decarboxylase	F	GO:0030170	pyridoxal phosphate binding
gi|15226854|ref|NP_178310.1|	glutamate decarboxylase	F	GO:0005516	calmodulin binding
gi|15226854|ref|NP_178310.1|	glutamate decarboxylase	P	GO:0006536	glutamate metabolic process
gi|15226854|ref|NP_178310.1|	glutamate decarboxylase	F	GO:0004351	glutamate decarboxylase activity
gi|15226854|ref|NP_178310.1|	glutamate decarboxylase	F	GO:0016831	carboxy-lyase activity
gi|15226854|ref|NP_178310.1|	glutamate decarboxylase	P	GO:0006522	alanine metabolic process
gi|15226854|ref|NP_178310.1|	glutamate decarboxylase	P	GO:0006531	aspartate metabolic process
gi|15226854|ref|NP_178310.1|	glutamate decarboxylase	P	GO:0019482	beta-alanine metabolic process
gi|15226854|ref|NP_178310.1|	glutamate decarboxylase	P	GO:0019530	taurine metabolic process
gi|15228498|ref|NP_186975.1|	udp-glucose pyrophosphorylase	C	GO:0012505	endomembrane system
gi|15228498|ref|NP_186975.1|	udp-glucose pyrophosphorylase	C	GO:0005737	cytoplasm
gi|15228498|ref|NP_186975.1|	udp-glucose pyrophosphorylase	F	GO:0003983	UTP:glucose-1-phosphate uridylyltransferase activity
gi|15228498|ref|NP_186975.1|	udp-glucose pyrophosphorylase	F	GO:0000287	magnesium ion binding
gi|15228498|ref|NP_186975.1|	udp-glucose pyrophosphorylase	P	GO:0005985	sucrose metabolic process
gi|15228498|ref|NP_186975.1|	udp-glucose pyrophosphorylase	F	GO:0016779	nucleotidyltransferase activity
gi|15228498|ref|NP_186975.1|	udp-glucose pyrophosphorylase	P	GO:0005982	starch metabolic process
gi|15228498|ref|NP_186975.1|	udp-glucose pyrophosphorylase	P	GO:0006012	galactose metabolic process
gi|15228498|ref|NP_186975.1|	udp-glucose pyrophosphorylase	P	GO:0009117	nucleotide metabolic process
gi|15228634|ref|NP_187028.1|	methionine synthase	C	GO:0005737	cytoplasm
gi|15228634|ref|NP_187028.1|	methionine synthase	F	GO:0008705	methionine synthase activity
gi|15228634|ref|NP_187028.1|	methionine synthase	P	GO:0009086	methionine biosynthetic process
gi|15228634|ref|NP_187028.1|	methionine synthase	F	GO:0008270	zinc ion binding
gi|15228634|ref|NP_187028.1|	methionine synthase	F	GO:0003871	5-methyltetrahydropteroyltriglutamate-homocysteine S-methyltransferase activity
gi|15228634|ref|NP_187028.1|	methionine synthase	P	GO:0008652	cellular amino acid biosynthetic process
gi|15229866|ref|NP_187789.1|	t-complex protein 1 theta chain	P	GO:0006457	protein folding
gi|15229866|ref|NP_187789.1|	t-complex protein 1 theta chain	F	GO:0051082	unfolded protein binding
gi|15229866|ref|NP_187789.1|	t-complex protein 1 theta chain	F	GO:0005524	ATP binding
gi|15229866|ref|NP_187789.1|	t-complex protein 1 theta chain	F	GO:0042802	identical protein binding
gi|15229866|ref|NP_187789.1|	t-complex protein 1 theta chain	C	GO:0005832	chaperonin-containing T-complex
gi|15229866|ref|NP_187789.1|	t-complex protein 1 theta chain	F	GO:0005515	protein binding
gi|15229866|ref|NP_187789.1|	t-complex protein 1 theta chain	P	GO:0044267	cellular protein metabolic process
gi|15234347|ref|NP_194529.1|	aaa-type atpase family protein	C	GO:0012505	endomembrane system
gi|15234347|ref|NP_194529.1|	aaa-type atpase family protein	F	GO:0017111	nucleoside-triphosphatase activity
gi|15234347|ref|NP_194529.1|	aaa-type atpase family protein	F	GO:0005524	ATP binding
gi|15234347|ref|NP_194529.1|	aaa-type atpase family protein	F	GO:0000166	nucleotide binding
gi|15236375|ref|NP_193129.1|	serine hydroxymethyltransferase	F	GO:0004372	glycine hydroxymethyltransferase activity
gi|15236375|ref|NP_193129.1|	serine hydroxymethyltransferase	P	GO:0006544	glycine metabolic process
gi|15236375|ref|NP_193129.1|	serine hydroxymethyltransferase	P	GO:0006563	L-serine metabolic process
gi|15241564|ref|NP_199286.1|	haloacid dehalogenase-like hydrolase domain containing 3	C	GO:0012505	endomembrane system
gi|15241564|ref|NP_199286.1|	haloacid dehalogenase-like hydrolase domain containing 3	C	GO:0005739	mitochondrion
gi|15241564|ref|NP_199286.1|	haloacid dehalogenase-like hydrolase domain containing 3	F	GO:0003824	catalytic activity
gi|15241564|ref|NP_199286.1|	haloacid dehalogenase-like hydrolase domain containing 3	F	GO:0008967	phosphoglycolate phosphatase activity
gi|15241564|ref|NP_199286.1|	haloacid dehalogenase-like hydrolase domain containing 3	P	GO:0046487	glyoxylate metabolic process
gi|15242784|ref|NP_201152.1|	ccaat-box binding transcription factor	F	GO:0043565	sequence-specific DNA binding
gi|15242784|ref|NP_201152.1|	ccaat-box binding transcription factor	F	GO:0003700	sequence-specific DNA binding transcription factor activity
gi|15242784|ref|NP_201152.1|	ccaat-box binding transcription factor	P	GO:0006355	regulation of transcription, DNA-dependent
gi|15242784|ref|NP_201152.1|	ccaat-box binding transcription factor	F	GO:0003677	DNA binding
gi|15242784|ref|NP_201152.1|	ccaat-box binding transcription factor	C	GO:0005667	transcription factor complex
gi|157327160|emb|CAO14438.1|	at1g56580 f25p12_18	C	GO:0009536	plastid
gi|157327260|emb|CAO14555.1|	protein	P	GO:0044237	cellular metabolic process
gi|157327260|emb|CAO14555.1|	protein	F	GO:0003824	catalytic activity
gi|157327260|emb|CAO14555.1|	protein	C	GO:0005739	mitochondrion
gi|157327260|emb|CAO14555.1|	protein	F	GO:0050662	coenzyme binding
gi|157327260|emb|CAO14555.1|	protein	C	GO:0009536	plastid
gi|157327316|emb|CAO15111.1|	copper-zinc superoxide dismutase	F	GO:0005507	copper ion binding
gi|157327316|emb|CAO15111.1|	copper-zinc superoxide dismutase	C	GO:0005737	cytoplasm
gi|157327316|emb|CAO15111.1|	copper-zinc superoxide dismutase	P	GO:0006801	superoxide metabolic process
gi|157327316|emb|CAO15111.1|	copper-zinc superoxide dismutase	N	GO:0004785
gi|157327316|emb|CAO15111.1|	copper-zinc superoxide dismutase	F	GO:0016209	antioxidant activity
gi|157327316|emb|CAO15111.1|	copper-zinc superoxide dismutase	F	GO:0008270	zinc ion binding
gi|157327316|emb|CAO15111.1|	copper-zinc superoxide dismutase	F	GO:0046872	metal ion binding
gi|157327346|emb|CAO15146.1|	nascent polypeptide associated complex alpha chain	P	GO:0015031	protein transport
gi|157327495|emb|CAO15476.1|	tripeptidyl peptidase ii	F	GO:0004175	endopeptidase activity
gi|157327495|emb|CAO15476.1|	tripeptidyl peptidase ii	F	GO:0008236	serine-type peptidase activity
gi|157327495|emb|CAO15476.1|	tripeptidyl peptidase ii	F	GO:0004289	subtilase activity
gi|157327495|emb|CAO15476.1|	tripeptidyl peptidase ii	P	GO:0006508	proteolysis
gi|157327504|emb|CAO15487.1|	soul-like protein	C	GO:0016023	cytoplasmic membrane-bounded vesicle
gi|157327504|emb|CAO15487.1|	soul-like protein	C	GO:0012505	endomembrane system
gi|157327504|emb|CAO15487.1|	soul-like protein	F	GO:0005488	binding
gi|157327706|emb|CAO16121.1|	clathrin adaptor complexes medium subunit family protein	P	GO:0006461	protein complex assembly
gi|157327706|emb|CAO16121.1|	clathrin adaptor complexes medium subunit family protein	C	GO:0030125	clathrin vesicle coat
gi|157327706|emb|CAO16121.1|	clathrin adaptor complexes medium subunit family protein	F	GO:0005515	protein binding
gi|157327706|emb|CAO16121.1|	clathrin adaptor complexes medium subunit family protein	F	GO:0008565	protein transporter activity
gi|157327706|emb|CAO16121.1|	clathrin adaptor complexes medium subunit family protein	P	GO:0016192	vesicle-mediated transport
gi|157327706|emb|CAO16121.1|	clathrin adaptor complexes medium subunit family protein	P	GO:0006886	intracellular protein transport
gi|157327706|emb|CAO16121.1|	clathrin adaptor complexes medium subunit family protein	C	GO:0030131	clathrin adaptor complex
gi|157327869|emb|CAO16575.1|	glyceraldehyde-3-phosphate dehydrogenase	P	GO:0006094	gluconeogenesis
gi|157327869|emb|CAO16575.1|	glyceraldehyde-3-phosphate dehydrogenase	P	GO:0009744	response to sucrose stimulus
gi|157327869|emb|CAO16575.1|	glyceraldehyde-3-phosphate dehydrogenase	P	GO:0006979	response to oxidative stress
gi|157327869|emb|CAO16575.1|	glyceraldehyde-3-phosphate dehydrogenase	F	GO:0051287	NAD binding
gi|157327869|emb|CAO16575.1|	glyceraldehyde-3-phosphate dehydrogenase	P	GO:0006096	glycolysis
gi|157327869|emb|CAO16575.1|	glyceraldehyde-3-phosphate dehydrogenase	C	GO:0005829	cytosol
gi|157327869|emb|CAO16575.1|	glyceraldehyde-3-phosphate dehydrogenase	F	GO:0004365	glyceraldehyde-3-phosphate dehydrogenase (NAD+) (phosphorylating) activity
gi|157327869|emb|CAO16575.1|	glyceraldehyde-3-phosphate dehydrogenase	P	GO:0006006	glucose metabolic process
gi|157327869|emb|CAO16575.1|	glyceraldehyde-3-phosphate dehydrogenase	F	GO:0008943	glyceraldehyde-3-phosphate dehydrogenase activity
gi|157327960|emb|CAO16924.1|	epoxide hydrolase	F	GO:0016787	hydrolase activity
gi|157327960|emb|CAO16924.1|	epoxide hydrolase	P	GO:0006725	cellular aromatic compound metabolic process
gi|157327960|emb|CAO16924.1|	epoxide hydrolase	F	GO:0003824	catalytic activity
gi|157328076|emb|CAO17174.1|	ubiquitin-like protein	C	GO:0005737	cytoplasm
gi|157328076|emb|CAO17174.1|	ubiquitin-like protein	F	GO:0016462	pyrophosphatase activity
gi|157328076|emb|CAO17174.1|	ubiquitin-like protein	P	GO:0016925	protein sumoylation
gi|157328076|emb|CAO17174.1|	ubiquitin-like protein	F	GO:0005515	protein binding
gi|157328076|emb|CAO17174.1|	ubiquitin-like protein	P	GO:0006464	cellular protein modification process
gi|157328076|emb|CAO17174.1|	ubiquitin-like protein	F	GO:0000287	magnesium ion binding
gi|157328076|emb|CAO17174.1|	ubiquitin-like protein	F	GO:0004427	inorganic diphosphatase activity
gi|157328076|emb|CAO17174.1|	ubiquitin-like protein	P	GO:0006119	oxidative phosphorylation
gi|157328106|emb|CAO17207.1|	proteasome regulatory subunit	P	GO:0006511	ubiquitin-dependent protein catabolic process
gi|157328106|emb|CAO17207.1|	proteasome regulatory subunit	C	GO:0008541	proteasome regulatory particle, lid subcomplex
gi|157328379|emb|CAO17981.1|	dihydrolipoamide acetyltransferase	F	GO:0005488	binding
gi|157328379|emb|CAO17981.1|	dihydrolipoamide acetyltransferase	C	GO:0005739	mitochondrion
gi|157328379|emb|CAO17981.1|	dihydrolipoamide acetyltransferase	F	GO:0003824	catalytic activity
gi|157328379|emb|CAO17981.1|	dihydrolipoamide acetyltransferase	N	GO:0008415
gi|157328379|emb|CAO17981.1|	dihydrolipoamide acetyltransferase	F	GO:0005515	protein binding
gi|157328379|emb|CAO17981.1|	dihydrolipoamide acetyltransferase	F	GO:0004742	dihydrolipoyllysine-residue acetyltransferase activity
gi|157328379|emb|CAO17981.1|	dihydrolipoamide acetyltransferase	C	GO:0045254	pyruvate dehydrogenase complex
gi|157328379|emb|CAO17981.1|	dihydrolipoamide acetyltransferase	P	GO:0042967	acyl-carrier-protein biosynthetic process
gi|157328379|emb|CAO17981.1|	dihydrolipoamide acetyltransferase	P	GO:0006094	gluconeogenesis
gi|157328379|emb|CAO17981.1|	dihydrolipoamide acetyltransferase	P	GO:0006096	glycolysis
gi|157328520|emb|CAO21229.1|	glyoxalase i	P	GO:0005975	carbohydrate metabolic process
gi|157328520|emb|CAO21229.1|	glyoxalase i	F	GO:0008270	zinc ion binding
gi|157328520|emb|CAO21229.1|	glyoxalase i	F	GO:0004462	lactoylglutathione lyase activity
gi|157328520|emb|CAO21229.1|	glyoxalase i	C	GO:0009507	chloroplast
gi|157328520|emb|CAO21229.1|	glyoxalase i	P	GO:0006090	pyruvate metabolic process
gi|157328606|emb|CAO22302.1|	subtilisin-like protease	F	GO:0004289	subtilase activity
gi|157328606|emb|CAO22302.1|	subtilisin-like protease	C	GO:0043231	intracellular membrane-bounded organelle
gi|157328606|emb|CAO22302.1|	subtilisin-like protease	C	GO:0044444	cytoplasmic part
gi|157328606|emb|CAO22302.1|	subtilisin-like protease	P	GO:0010102	lateral root morphogenesis
gi|157328606|emb|CAO22302.1|	subtilisin-like protease	P	GO:0006508	proteolysis
gi|157328606|emb|CAO22302.1|	subtilisin-like protease	F	GO:0042802	identical protein binding
gi|157328606|emb|CAO22302.1|	subtilisin-like protease	P	GO:0043086	negative regulation of catalytic activity
gi|157328672|emb|CAO22685.1|	nfs1 nitrogen fixation 1	P	GO:0006461	protein complex assembly
gi|157328672|emb|CAO22685.1|	nfs1 nitrogen fixation 1	F	GO:0030170	pyridoxal phosphate binding
gi|157328672|emb|CAO22685.1|	nfs1 nitrogen fixation 1	F	GO:0031071	cysteine desulfurase activity
gi|157328672|emb|CAO22685.1|	nfs1 nitrogen fixation 1	F	GO:0008483	transaminase activity
gi|157328672|emb|CAO22685.1|	nfs1 nitrogen fixation 1	C	GO:0005634	nucleus
gi|157328672|emb|CAO22685.1|	nfs1 nitrogen fixation 1	C	GO:0005829	cytosol
gi|157328672|emb|CAO22685.1|	nfs1 nitrogen fixation 1	C	GO:0005739	mitochondrion
gi|157328672|emb|CAO22685.1|	nfs1 nitrogen fixation 1	P	GO:0000096	sulfur amino acid metabolic process
gi|157328672|emb|CAO22685.1|	nfs1 nitrogen fixation 1	P	GO:0008152	metabolic process
gi|157328673|emb|CAO22686.1|	14-3-3 protein	C	GO:0005829	cytosol
gi|157328673|emb|CAO22686.1|	14-3-3 protein	C	GO:0009505	plant-type cell wall
gi|157328673|emb|CAO22686.1|	14-3-3 protein	C	GO:0005886	plasma membrane
gi|157328673|emb|CAO22686.1|	14-3-3 protein	F	GO:0019904	protein domain specific binding
gi|157328794|emb|CAO23067.1|	cinnamyl alcohol dehydrogenase	F	GO:0008270	zinc ion binding
gi|157328794|emb|CAO23067.1|	cinnamyl alcohol dehydrogenase	F	GO:0046029	mannitol dehydrogenase activity
gi|157328794|emb|CAO23067.1|	cinnamyl alcohol dehydrogenase	F	GO:0016491	oxidoreductase activity
gi|157328801|emb|CAO23079.1|	rna binding protein rp120	F	GO:0003676	nucleic acid binding
gi|157328801|emb|CAO23079.1|	rna binding protein rp120	C	GO:0005739	mitochondrion
gi|157328801|emb|CAO23079.1|	rna binding protein rp120	F	GO:0004518	nuclease activity
gi|157328870|emb|CAO23273.1|	ubiquitin familyexpressed	P	GO:0006512	ubiquitin cycle
gi|157328870|emb|CAO23273.1|	ubiquitin familyexpressed	P	GO:0006464	cellular protein modification process
gi|157328873|emb|CAO23276.1|	phosphoserine aminotransferase	F	GO:0030170	pyridoxal phosphate binding
gi|157328873|emb|CAO23276.1|	phosphoserine aminotransferase	F	GO:0004648	O-phospho-L-serine:2-oxoglutarate aminotransferase activity
gi|157328873|emb|CAO23276.1|	phosphoserine aminotransferase	C	GO:0009507	chloroplast
gi|157328873|emb|CAO23276.1|	phosphoserine aminotransferase	P	GO:0006564	L-serine biosynthetic process
gi|157328873|emb|CAO23276.1|	phosphoserine aminotransferase	P	GO:0006544	glycine metabolic process
gi|157328873|emb|CAO23276.1|	phosphoserine aminotransferase	P	GO:0006566	threonine metabolic process
gi|157328873|emb|CAO23276.1|	phosphoserine aminotransferase	P	GO:0042816	vitamin B6 metabolic process
gi|157328892|emb|CAO23301.1|	atagal2 (arabidopsis thaliana alpha-galactosidase 2) alpha-galactosidase	P	GO:0009965	leaf morphogenesis
gi|157328892|emb|CAO23301.1|	atagal2 (arabidopsis thaliana alpha-galactosidase 2) alpha-galactosidase	F	GO:0004553	hydrolase activity, hydrolyzing O-glycosyl compounds
gi|157328892|emb|CAO23301.1|	atagal2 (arabidopsis thaliana alpha-galactosidase 2) alpha-galactosidase	P	GO:0005975	carbohydrate metabolic process
gi|157328892|emb|CAO23301.1|	atagal2 (arabidopsis thaliana alpha-galactosidase 2) alpha-galactosidase	C	GO:0009505	plant-type cell wall
gi|157328892|emb|CAO23301.1|	atagal2 (arabidopsis thaliana alpha-galactosidase 2) alpha-galactosidase	P	GO:0009911	positive regulation of flower development
gi|157328952|emb|CAO23683.1|	gtp-binding rab2a like protein	F	GO:0005525	GTP binding
gi|157328952|emb|CAO23683.1|	gtp-binding rab2a like protein	P	GO:0006888	ER to Golgi vesicle-mediated transport
gi|157328952|emb|CAO23683.1|	gtp-binding rab2a like protein	C	GO:0016020	membrane
gi|157328952|emb|CAO23683.1|	gtp-binding rab2a like protein	P	GO:0007264	small GTPase mediated signal transduction
gi|157328952|emb|CAO23683.1|	gtp-binding rab2a like protein	P	GO:0015031	protein transport
gi|157329039|emb|CAO23902.1|	glutathione s-transferase	P	GO:0009734	auxin mediated signaling pathway
gi|157329039|emb|CAO23902.1|	glutathione s-transferase	F	GO:0004364	glutathione transferase activity
gi|157329039|emb|CAO23902.1|	glutathione s-transferase	P	GO:0006749	glutathione metabolic process
gi|157329039|emb|CAO23902.1|	glutathione s-transferase	P	GO:0006803	glutathione conjugation reaction
gi|157329043|emb|CAO23906.1|	glutathione s-transferase	P	GO:0009734	auxin mediated signaling pathway
gi|157329043|emb|CAO23906.1|	glutathione s-transferase	F	GO:0004364	glutathione transferase activity
gi|157329043|emb|CAO23906.1|	glutathione s-transferase	P	GO:0006749	glutathione metabolic process
gi|157329043|emb|CAO23906.1|	glutathione s-transferase	P	GO:0006803	glutathione conjugation reaction
gi|157329152|emb|CAO24578.1|	immunophilin	C	GO:0016023	cytoplasmic membrane-bounded vesicle
gi|157329152|emb|CAO24578.1|	immunophilin	P	GO:0006457	protein folding
gi|157329152|emb|CAO24578.1|	immunophilin	C	GO:0005783	endoplasmic reticulum
gi|157329152|emb|CAO24578.1|	immunophilin	P	GO:0006950	response to stress
gi|157329152|emb|CAO24578.1|	immunophilin	F	GO:0003755	peptidyl-prolyl cis-trans isomerase activity
gi|157329156|emb|CAO24583.1|	sorbitol dehydrogenase	F	GO:0008270	zinc ion binding
gi|157329156|emb|CAO24583.1|	sorbitol dehydrogenase	F	GO:0003939	L-iditol 2-dehydrogenase activity
gi|157329156|emb|CAO24583.1|	sorbitol dehydrogenase	F	GO:0051287	NAD binding
gi|157329156|emb|CAO24583.1|	sorbitol dehydrogenase	F	GO:0016491	oxidoreductase activity
gi|157329156|emb|CAO24583.1|	sorbitol dehydrogenase	P	GO:0006000	fructose metabolic process
gi|157329156|emb|CAO24583.1|	sorbitol dehydrogenase	P	GO:0006013	mannose metabolic process
gi|157329265|emb|CAO38811.1|	photosystem ii oxygen-evolving complex protein 3-like	C	GO:0009654	oxygen evolving complex
gi|157329265|emb|CAO38811.1|	photosystem ii oxygen-evolving complex protein 3-like	F	GO:0005509	calcium ion binding
gi|157329265|emb|CAO38811.1|	photosystem ii oxygen-evolving complex protein 3-like	C	GO:0009507	chloroplast
gi|157329265|emb|CAO38811.1|	photosystem ii oxygen-evolving complex protein 3-like	P	GO:0015979	photosynthesis
gi|157329265|emb|CAO38811.1|	photosystem ii oxygen-evolving complex protein 3-like	C	GO:0019898	extrinsic to membrane
gi|157329311|emb|CAO39792.1|	fibrillin	P	GO:0010205	photoinhibition
gi|157329311|emb|CAO39792.1|	fibrillin	C	GO:0009509	chromoplast
gi|157329311|emb|CAO39792.1|	fibrillin	P	GO:0006950	response to stress
gi|157329311|emb|CAO39792.1|	fibrillin	P	GO:0009737	response to abscisic acid stimulus
gi|157329311|emb|CAO39792.1|	fibrillin	C	GO:0009535	chloroplast thylakoid membrane
gi|157329311|emb|CAO39792.1|	fibrillin	F	GO:0005198	structural molecule activity
gi|157329339|emb|CAO39817.1|	annexin 2	C	GO:0009986	cell surface
gi|157329339|emb|CAO39817.1|	annexin 2	F	GO:0005509	calcium ion binding
gi|157329339|emb|CAO39817.1|	annexin 2	F	GO:0005544	calcium-dependent phospholipid binding
gi|157329398|emb|CAO40264.1|	thioredoxin h	P	GO:0045454	cell redox homeostasis
gi|157329498|emb|CAO40470.1|	pyrophosphate--fructose-6-phosphate 1-phosphotransferase	C	GO:0005945	6-phosphofructokinase complex
gi|157329498|emb|CAO40470.1|	pyrophosphate--fructose-6-phosphate 1-phosphotransferase	P	GO:0006096	glycolysis
gi|157329498|emb|CAO40470.1|	pyrophosphate--fructose-6-phosphate 1-phosphotransferase	C	GO:0009536	plastid
gi|157329588|emb|CAO40867.1|	pyrophosphate-dependent phosphofructokinase beta subunit	C	GO:0010318	pyrophosphate-dependent phosphofructokinase complex, beta-subunit complex
gi|157329588|emb|CAO40867.1|	pyrophosphate-dependent phosphofructokinase beta subunit	F	GO:0003872	6-phosphofructokinase activity
gi|157329588|emb|CAO40867.1|	pyrophosphate-dependent phosphofructokinase beta subunit	C	GO:0005945	6-phosphofructokinase complex
gi|157329588|emb|CAO40867.1|	pyrophosphate-dependent phosphofructokinase beta subunit	F	GO:0047334	diphosphate-fructose-6-phosphate 1-phosphotransferase activity
gi|157329588|emb|CAO40867.1|	pyrophosphate-dependent phosphofructokinase beta subunit	F	GO:0005524	ATP binding
gi|157329588|emb|CAO40867.1|	pyrophosphate-dependent phosphofructokinase beta subunit	P	GO:0006096	glycolysis
gi|157329588|emb|CAO40867.1|	pyrophosphate-dependent phosphofructokinase beta subunit	C	GO:0009536	plastid
gi|157329588|emb|CAO40867.1|	pyrophosphate-dependent phosphofructokinase beta subunit	P	GO:0006000	fructose metabolic process
gi|157329588|emb|CAO40867.1|	pyrophosphate-dependent phosphofructokinase beta subunit	P	GO:0006012	galactose metabolic process
gi|157329588|emb|CAO40867.1|	pyrophosphate-dependent phosphofructokinase beta subunit	P	GO:0006013	mannose metabolic process
gi|157329588|emb|CAO40867.1|	pyrophosphate-dependent phosphofructokinase beta subunit	P	GO:0006094	gluconeogenesis
gi|157329588|emb|CAO40867.1|	pyrophosphate-dependent phosphofructokinase beta subunit	P	GO:0006098	pentose-phosphate shunt
gi|157329624|emb|CAO41063.1|	phosphoenolpyruvate carboxykinase	C	GO:0005737	cytoplasm
gi|157329624|emb|CAO41063.1|	phosphoenolpyruvate carboxykinase	P	GO:0006094	gluconeogenesis
gi|157329624|emb|CAO41063.1|	phosphoenolpyruvate carboxykinase	F	GO:0016301	kinase activity
gi|157329624|emb|CAO41063.1|	phosphoenolpyruvate carboxykinase	F	GO:0004612	phosphoenolpyruvate carboxykinase (ATP) activity
gi|157329624|emb|CAO41063.1|	phosphoenolpyruvate carboxykinase	F	GO:0005524	ATP binding
gi|157329624|emb|CAO41063.1|	phosphoenolpyruvate carboxykinase	F	GO:0004611	phosphoenolpyruvate carboxykinase activity
gi|157329624|emb|CAO41063.1|	phosphoenolpyruvate carboxykinase	F	GO:0017076	purine nucleotide binding
gi|157329624|emb|CAO41063.1|	phosphoenolpyruvate carboxykinase	P	GO:0006099	tricarboxylic acid cycle
gi|157329624|emb|CAO41063.1|	phosphoenolpyruvate carboxykinase	P	GO:0015976	carbon utilization
gi|157329722|emb|CAO41612.1|	33kda precursor protein of oxygen-evolving complex	F	GO:0030145	manganese ion binding
gi|157329722|emb|CAO41612.1|	33kda precursor protein of oxygen-evolving complex	C	GO:0019898	extrinsic to membrane
gi|157329722|emb|CAO41612.1|	33kda precursor protein of oxygen-evolving complex	F	GO:0005509	calcium ion binding
gi|157329722|emb|CAO41612.1|	33kda precursor protein of oxygen-evolving complex	P	GO:0042549	photosystem II stabilization
gi|157329722|emb|CAO41612.1|	33kda precursor protein of oxygen-evolving complex	C	GO:0009507	chloroplast
gi|157329722|emb|CAO41612.1|	33kda precursor protein of oxygen-evolving complex	C	GO:0009654	oxygen evolving complex
gi|157329722|emb|CAO41612.1|	33kda precursor protein of oxygen-evolving complex	P	GO:0015979	photosynthesis
gi|157329774|emb|CAO41806.1|	inorganic pyrophosphatase	F	GO:0004427	inorganic diphosphatase activity
gi|157329774|emb|CAO41806.1|	inorganic pyrophosphatase	C	GO:0009507	chloroplast
gi|157329774|emb|CAO41806.1|	inorganic pyrophosphatase	F	GO:0000287	magnesium ion binding
gi|157329774|emb|CAO41806.1|	inorganic pyrophosphatase	C	GO:0005737	cytoplasm
gi|157329774|emb|CAO41806.1|	inorganic pyrophosphatase	P	GO:0006119	oxidative phosphorylation
gi|157329909|emb|CAO42934.1|	cytoplasmatic aconitate hydratase (citrate hydro-lyase)	C	GO:0005737	cytoplasm
gi|157329909|emb|CAO42934.1|	cytoplasmatic aconitate hydratase (citrate hydro-lyase)	P	GO:0006979	response to oxidative stress
gi|157329909|emb|CAO42934.1|	cytoplasmatic aconitate hydratase (citrate hydro-lyase)	F	GO:0005506	iron ion binding
gi|157329909|emb|CAO42934.1|	cytoplasmatic aconitate hydratase (citrate hydro-lyase)	F	GO:0051539	4 iron, 4 sulfur cluster binding
gi|157329909|emb|CAO42934.1|	cytoplasmatic aconitate hydratase (citrate hydro-lyase)	F	GO:0003994	aconitate hydratase activity
gi|157329909|emb|CAO42934.1|	cytoplasmatic aconitate hydratase (citrate hydro-lyase)	P	GO:0006097	glyoxylate cycle
gi|157329909|emb|CAO42934.1|	cytoplasmatic aconitate hydratase (citrate hydro-lyase)	P	GO:0019643	reductive tricarboxylic acid cycle
gi|157330022|emb|CAO43356.1|	2-oxoglutarate dehydrogenase e2 subunit	N	GO:0008415
gi|157330022|emb|CAO43356.1|	2-oxoglutarate dehydrogenase e2 subunit	P	GO:0006979	response to oxidative stress
gi|157330022|emb|CAO43356.1|	2-oxoglutarate dehydrogenase e2 subunit	C	GO:0005739	mitochondrion
gi|157330022|emb|CAO43356.1|	2-oxoglutarate dehydrogenase e2 subunit	P	GO:0042967	acyl-carrier-protein biosynthetic process
gi|157330150|emb|CAO44606.1|	heat shock 70 protein	P	GO:0006457	protein folding
gi|157330150|emb|CAO44606.1|	heat shock 70 protein	C	GO:0005759	mitochondrial matrix
gi|157330150|emb|CAO44606.1|	heat shock 70 protein	F	GO:0005524	ATP binding
gi|157330150|emb|CAO44606.1|	heat shock 70 protein	F	GO:0051082	unfolded protein binding
gi|157330150|emb|CAO44606.1|	heat shock 70 protein	P	GO:0009408	response to heat
gi|157330183|emb|CAO44690.1|	latex cyanogenic beta glucosidase	C	GO:0016023	cytoplasmic membrane-bounded vesicle
gi|157330183|emb|CAO44690.1|	latex cyanogenic beta glucosidase	F	GO:0004553	hydrolase activity, hydrolyzing O-glycosyl compounds
gi|157330183|emb|CAO44690.1|	latex cyanogenic beta glucosidase	P	GO:0005975	carbohydrate metabolic process
gi|157330183|emb|CAO44690.1|	latex cyanogenic beta glucosidase	F	GO:0043169	cation binding
gi|157330202|emb|CAO44707.1|	mgc85528 protein	P	GO:0006970	response to osmotic stress
gi|157330202|emb|CAO44707.1|	mgc85528 protein	C	GO:0005739	mitochondrion
gi|157330202|emb|CAO44707.1|	mgc85528 protein	F	GO:0000293	ferric-chelate reductase activity
gi|157330202|emb|CAO44707.1|	mgc85528 protein	F	GO:0008137	NADH dehydrogenase (ubiquinone) activity
gi|157330202|emb|CAO44707.1|	mgc85528 protein	P	GO:0006120	mitochondrial electron transport, NADH to ubiquinone
gi|157330202|emb|CAO44707.1|	mgc85528 protein	P	GO:0006744	ubiquinone biosynthetic process
gi|157330202|emb|CAO44707.1|	mgc85528 protein	P	GO:0006814	sodium ion transport
gi|157330202|emb|CAO44707.1|	mgc85528 protein	P	GO:0015992	proton transport
gi|157330651|emb|CAO48444.1|	auxin-responsive family protein	C	GO:0005886	plasma membrane
gi|157330762|emb|CAO49636.1|	snare protein	C	GO:0016021	integral to membrane
gi|157330762|emb|CAO49636.1|	snare protein	P	GO:0016192	vesicle-mediated transport
gi|157330762|emb|CAO49636.1|	snare protein	C	GO:0009536	plastid
gi|157330794|emb|CAO49701.1|	benzoquinone reductase	P	GO:0009733	response to auxin stimulus
gi|157330794|emb|CAO49701.1|	benzoquinone reductase	F	GO:0003960	NADPH:quinone reductase activity
gi|157330794|emb|CAO49701.1|	benzoquinone reductase	F	GO:0010181	FMN binding
gi|157330794|emb|CAO49701.1|	benzoquinone reductase	P	GO:0006118	electron transport
gi|157330794|emb|CAO49701.1|	benzoquinone reductase	F	GO:0016491	oxidoreductase activity
gi|157332311|emb|CAO70107.1|	3-deoxy-d-arabino-heptulosonate 7-phosphate synthase	F	GO:0003849	3-deoxy-7-phosphoheptulonate synthase activity
gi|157332311|emb|CAO70107.1|	3-deoxy-d-arabino-heptulosonate 7-phosphate synthase	F	GO:0016829	lyase activity
gi|157332311|emb|CAO70107.1|	3-deoxy-d-arabino-heptulosonate 7-phosphate synthase	C	GO:0009507	chloroplast
gi|157332311|emb|CAO70107.1|	3-deoxy-d-arabino-heptulosonate 7-phosphate synthase	P	GO:0000162	tryptophan biosynthetic process
gi|157332311|emb|CAO70107.1|	3-deoxy-d-arabino-heptulosonate 7-phosphate synthase	P	GO:0006571	tyrosine biosynthetic process
gi|157332311|emb|CAO70107.1|	3-deoxy-d-arabino-heptulosonate 7-phosphate synthase	P	GO:0009094	L-phenylalanine biosynthetic process
gi|157332851|emb|CAO15270.1|	peptidylprolyl isomerase	P	GO:0006457	protein folding
gi|157332851|emb|CAO15270.1|	peptidylprolyl isomerase	F	GO:0005516	calmodulin binding
gi|157332851|emb|CAO15270.1|	peptidylprolyl isomerase	P	GO:0006950	response to stress
gi|157332851|emb|CAO15270.1|	peptidylprolyl isomerase	F	GO:0003755	peptidyl-prolyl cis-trans isomerase activity
gi|157332851|emb|CAO15270.1|	peptidylprolyl isomerase	F	GO:0005528	FK506 binding
gi|157332908|emb|CAO15482.1|	phosphoenolpyruvate carboxykinase	C	GO:0005737	cytoplasm
gi|157332908|emb|CAO15482.1|	phosphoenolpyruvate carboxykinase	P	GO:0006094	gluconeogenesis
gi|157332908|emb|CAO15482.1|	phosphoenolpyruvate carboxykinase	F	GO:0016301	kinase activity
gi|157332908|emb|CAO15482.1|	phosphoenolpyruvate carboxykinase	F	GO:0004612	phosphoenolpyruvate carboxykinase (ATP) activity
gi|157332908|emb|CAO15482.1|	phosphoenolpyruvate carboxykinase	F	GO:0005524	ATP binding
gi|157332908|emb|CAO15482.1|	phosphoenolpyruvate carboxykinase	F	GO:0004611	phosphoenolpyruvate carboxykinase activity
gi|157332908|emb|CAO15482.1|	phosphoenolpyruvate carboxykinase	F	GO:0017076	purine nucleotide binding
gi|157332908|emb|CAO15482.1|	phosphoenolpyruvate carboxykinase	P	GO:0006099	tricarboxylic acid cycle
gi|157332908|emb|CAO15482.1|	phosphoenolpyruvate carboxykinase	P	GO:0015976	carbon utilization
gi|157333098|emb|CAO16139.1|	dihydropyrimidinase	C	GO:0016023	cytoplasmic membrane-bounded vesicle
gi|157333098|emb|CAO16139.1|	dihydropyrimidinase	C	GO:0012505	endomembrane system
gi|157333098|emb|CAO16139.1|	dihydropyrimidinase	F	GO:0016787	hydrolase activity
gi|157333396|emb|CAO17011.1|	chloroplast sedoheptulose--bisphosphatase	P	GO:0005986	sucrose biosynthetic process
gi|157333396|emb|CAO17011.1|	chloroplast sedoheptulose--bisphosphatase	P	GO:0019253	reductive pentose-phosphate cycle
gi|157333396|emb|CAO17011.1|	chloroplast sedoheptulose--bisphosphatase	F	GO:0050278	sedoheptulose-bisphosphatase activity
gi|157333396|emb|CAO17011.1|	chloroplast sedoheptulose--bisphosphatase	P	GO:0019252	starch biosynthetic process
gi|157333396|emb|CAO17011.1|	chloroplast sedoheptulose--bisphosphatase	C	GO:0009507	chloroplast
gi|157333396|emb|CAO17011.1|	chloroplast sedoheptulose--bisphosphatase	P	GO:0005975	carbohydrate metabolic process
gi|157333396|emb|CAO17011.1|	chloroplast sedoheptulose--bisphosphatase	F	GO:0042578	phosphoric ester hydrolase activity
gi|157335141|emb|CAO60971.1|	heat shock protein 90	P	GO:0009306	protein secretion
gi|157335141|emb|CAO60971.1|	heat shock protein 90	F	GO:0005509	calcium ion binding
gi|157335141|emb|CAO60971.1|	heat shock protein 90	P	GO:0006457	protein folding
gi|157335141|emb|CAO60971.1|	heat shock protein 90	C	GO:0016023	cytoplasmic membrane-bounded vesicle
gi|157335141|emb|CAO60971.1|	heat shock protein 90	F	GO:0005524	ATP binding
gi|157335141|emb|CAO60971.1|	heat shock protein 90	P	GO:0010075	regulation of meristem growth
gi|157335141|emb|CAO60971.1|	heat shock protein 90	F	GO:0051082	unfolded protein binding
gi|157335141|emb|CAO60971.1|	heat shock protein 90	C	GO:0005783	endoplasmic reticulum
gi|157335152|emb|CAO60982.1|	beta-tubulin	P	GO:0007018	microtubule-based movement
gi|157335152|emb|CAO60982.1|	beta-tubulin	C	GO:0043234	protein complex
gi|157335152|emb|CAO60982.1|	beta-tubulin	F	GO:0005525	GTP binding
gi|157335152|emb|CAO60982.1|	beta-tubulin	P	GO:0051258	protein polymerization
gi|157335152|emb|CAO60982.1|	beta-tubulin	P	GO:0009416	response to light stimulus
gi|157335152|emb|CAO60982.1|	beta-tubulin	F	GO:0005198	structural molecule activity
gi|157335152|emb|CAO60982.1|	beta-tubulin	F	GO:0003924	GTPase activity
gi|157335152|emb|CAO60982.1|	beta-tubulin	C	GO:0005874	microtubule
gi|157335152|emb|CAO60982.1|	beta-tubulin	P	GO:0007017	microtubule-based process
gi|157335296|emb|CAO61126.1|	(1-4)-beta-mannan endohydrolase	C	GO:0016023	cytoplasmic membrane-bounded vesicle
gi|157335296|emb|CAO61126.1|	(1-4)-beta-mannan endohydrolase	C	GO:0012505	endomembrane system
gi|157335296|emb|CAO61126.1|	(1-4)-beta-mannan endohydrolase	F	GO:0016985	mannan endo-1,4-beta-mannosidase activity
gi|157335296|emb|CAO61126.1|	(1-4)-beta-mannan endohydrolase	F	GO:0043169	cation binding
gi|157335296|emb|CAO61126.1|	(1-4)-beta-mannan endohydrolase	P	GO:0006000	fructose metabolic process
gi|157335296|emb|CAO61126.1|	(1-4)-beta-mannan endohydrolase	P	GO:0006013	mannose metabolic process
gi|157335296|emb|CAO61126.1|	(1-4)-beta-mannan endohydrolase	P	GO:0006080	substituted mannan metabolic process
gi|157335305|emb|CAO61135.1|	20s proteasome subunit paf1	C	GO:0005839	proteasome core complex
gi|157335305|emb|CAO61135.1|	20s proteasome subunit paf1	F	GO:0004298	threonine-type endopeptidase activity
gi|157335305|emb|CAO61135.1|	20s proteasome subunit paf1	P	GO:0006511	ubiquitin-dependent protein catabolic process
gi|157335305|emb|CAO61135.1|	20s proteasome subunit paf1	C	GO:0005829	cytosol
gi|157335305|emb|CAO61135.1|	20s proteasome subunit paf1	F	GO:0004175	endopeptidase activity
gi|157335308|emb|CAO61138.1|	ferripyochelin-binding protein	N	GO:0008415
gi|157335308|emb|CAO61138.1|	ferripyochelin-binding protein	C	GO:0045271	respiratory chain complex I
gi|157335308|emb|CAO61138.1|	ferripyochelin-binding protein	P	GO:0009853	photorespiration
gi|157335308|emb|CAO61138.1|	ferripyochelin-binding protein	F	GO:0004089	carbonate dehydratase activity
gi|157335308|emb|CAO61138.1|	ferripyochelin-binding protein	C	GO:0009536	plastid
gi|157335308|emb|CAO61138.1|	ferripyochelin-binding protein	C	GO:0031966	mitochondrial membrane
gi|157335308|emb|CAO61138.1|	ferripyochelin-binding protein	P	GO:0042967	acyl-carrier-protein biosynthetic process
gi|157335308|emb|CAO61138.1|	ferripyochelin-binding protein	P	GO:0006730	one-carbon metabolic process
gi|157335308|emb|CAO61138.1|	ferripyochelin-binding protein	P	GO:0006807	nitrogen compound metabolic process
gi|157335335|emb|CAO61165.1|	glycosyl hydrolase family 17 protein	C	GO:0016023	cytoplasmic membrane-bounded vesicle
gi|157335335|emb|CAO61165.1|	glycosyl hydrolase family 17 protein	F	GO:0004553	hydrolase activity, hydrolyzing O-glycosyl compounds
gi|157335335|emb|CAO61165.1|	glycosyl hydrolase family 17 protein	C	GO:0012505	endomembrane system
gi|157335335|emb|CAO61165.1|	glycosyl hydrolase family 17 protein	P	GO:0005975	carbohydrate metabolic process
gi|157335337|emb|CAO61167.1|	cytosolic phosphoglucose isomerase	C	GO:0005737	cytoplasm
gi|157335337|emb|CAO61167.1|	cytosolic phosphoglucose isomerase	P	GO:0006094	gluconeogenesis
gi|157335337|emb|CAO61167.1|	cytosolic phosphoglucose isomerase	F	GO:0004347	glucose-6-phosphate isomerase activity
gi|157335337|emb|CAO61167.1|	cytosolic phosphoglucose isomerase	P	GO:0006096	glycolysis
gi|157335337|emb|CAO61167.1|	cytosolic phosphoglucose isomerase	P	GO:0005982	starch metabolic process
gi|157335337|emb|CAO61167.1|	cytosolic phosphoglucose isomerase	P	GO:0005985	sucrose metabolic process
gi|157335337|emb|CAO61167.1|	cytosolic phosphoglucose isomerase	P	GO:0006098	pentose-phosphate shunt
gi|157335710|emb|CAO61540.1|	xylulose kinase	F	GO:0004856	xylulokinase activity
gi|157335710|emb|CAO61540.1|	xylulose kinase	P	GO:0005997	xylulose metabolic process
gi|157335801|emb|CAO61631.1|	copper-binding protein	F	GO:0005507	copper ion binding
gi|157335801|emb|CAO61631.1|	copper-binding protein	P	GO:0010038	response to metal ion
gi|157335848|emb|CAO61678.1|	ascorbate peroxidase	P	GO:0042744	hydrogen peroxide catabolic process
gi|157335848|emb|CAO61678.1|	ascorbate peroxidase	F	GO:0020037	heme binding
gi|157335848|emb|CAO61678.1|	ascorbate peroxidase	P	GO:0006118	electron transport
gi|157335848|emb|CAO61678.1|	ascorbate peroxidase	F	GO:0016688	L-ascorbate peroxidase activity
gi|157335848|emb|CAO61678.1|	ascorbate peroxidase	C	GO:0009507	chloroplast
gi|157335848|emb|CAO61678.1|	ascorbate peroxidase	C	GO:0009579	thylakoid
gi|157335848|emb|CAO61678.1|	ascorbate peroxidase	F	GO:0004601	peroxidase activity
gi|157335848|emb|CAO61678.1|	ascorbate peroxidase	P	GO:0006979	response to oxidative stress
gi|157335848|emb|CAO61678.1|	ascorbate peroxidase	P	GO:0006804	peroxidase reaction
gi|157335848|emb|CAO61678.1|	ascorbate peroxidase	P	GO:0019852	L-ascorbic acid metabolic process
gi|157335851|emb|CAO61681.1|	14-3-3 protein	F	GO:0019904	protein domain specific binding
gi|157335853|emb|CAO61683.1|	protein kinase1	P	GO:0006468	protein phosphorylation
gi|157335853|emb|CAO61683.1|	protein kinase1	P	GO:0006950	response to stress
gi|157335853|emb|CAO61683.1|	protein kinase1	F	GO:0005524	ATP binding
gi|157335853|emb|CAO61683.1|	protein kinase1	F	GO:0004674	protein serine/threonine kinase activity
gi|157335853|emb|CAO61683.1|	protein kinase1	F	GO:0004672	protein kinase activity
gi|157335853|emb|CAO61683.1|	protein kinase1	P	GO:0009069	serine family amino acid metabolic process
gi|157335857|emb|CAO61687.1|	3-deoxy-d-arabino-heptulosonate 7-phosphate synthase	F	GO:0003849	3-deoxy-7-phosphoheptulonate synthase activity
gi|157335857|emb|CAO61687.1|	3-deoxy-d-arabino-heptulosonate 7-phosphate synthase	F	GO:0016829	lyase activity
gi|157335857|emb|CAO61687.1|	3-deoxy-d-arabino-heptulosonate 7-phosphate synthase	C	GO:0009507	chloroplast
gi|157335857|emb|CAO61687.1|	3-deoxy-d-arabino-heptulosonate 7-phosphate synthase	P	GO:0000162	tryptophan biosynthetic process
gi|157335857|emb|CAO61687.1|	3-deoxy-d-arabino-heptulosonate 7-phosphate synthase	P	GO:0006571	tyrosine biosynthetic process
gi|157335857|emb|CAO61687.1|	3-deoxy-d-arabino-heptulosonate 7-phosphate synthase	P	GO:0009094	L-phenylalanine biosynthetic process
gi|157335885|emb|CAO61715.1|	14-3-3 protein	F	GO:0019904	protein domain specific binding
gi|157335911|emb|CAO61741.1|	glycosyl hydrolase family 3 protein	C	GO:0016023	cytoplasmic membrane-bounded vesicle
gi|157335911|emb|CAO61741.1|	glycosyl hydrolase family 3 protein	F	GO:0004553	hydrolase activity, hydrolyzing O-glycosyl compounds
gi|157335911|emb|CAO61741.1|	glycosyl hydrolase family 3 protein	P	GO:0005975	carbohydrate metabolic process
gi|157336053|emb|CAO61883.1|	protein disulfide isomerase	C	GO:0016023	cytoplasmic membrane-bounded vesicle
gi|157336053|emb|CAO61883.1|	protein disulfide isomerase	P	GO:0045454	cell redox homeostasis
gi|157336053|emb|CAO61883.1|	protein disulfide isomerase	C	GO:0005783	endoplasmic reticulum
gi|157336053|emb|CAO61883.1|	protein disulfide isomerase	F	GO:0003756	protein disulfide isomerase activity
gi|157336053|emb|CAO61883.1|	protein disulfide isomerase	F	GO:0016853	isomerase activity
gi|157336055|emb|CAO61885.1|	thylakoid-bound ascorbate peroxidase	C	GO:0009533	chloroplast stromal thylakoid
gi|157336055|emb|CAO61885.1|	thylakoid-bound ascorbate peroxidase	P	GO:0006979	response to oxidative stress
gi|157336055|emb|CAO61885.1|	thylakoid-bound ascorbate peroxidase	F	GO:0020037	heme binding
gi|157336055|emb|CAO61885.1|	thylakoid-bound ascorbate peroxidase	P	GO:0006118	electron transport
gi|157336055|emb|CAO61885.1|	thylakoid-bound ascorbate peroxidase	F	GO:0016688	L-ascorbate peroxidase activity
gi|157336055|emb|CAO61885.1|	thylakoid-bound ascorbate peroxidase	C	GO:0009535	chloroplast thylakoid membrane
gi|157336055|emb|CAO61885.1|	thylakoid-bound ascorbate peroxidase	F	GO:0004601	peroxidase activity
gi|157336055|emb|CAO61885.1|	thylakoid-bound ascorbate peroxidase	P	GO:0006804	peroxidase reaction
gi|157336055|emb|CAO61885.1|	thylakoid-bound ascorbate peroxidase	P	GO:0019852	L-ascorbic acid metabolic process
gi|157336064|emb|CAO61894.1|	20s proteasome beta subunit pbc2	C	GO:0005839	proteasome core complex
gi|157336064|emb|CAO61894.1|	20s proteasome beta subunit pbc2	F	GO:0004298	threonine-type endopeptidase activity
gi|157336064|emb|CAO61894.1|	20s proteasome beta subunit pbc2	P	GO:0006511	ubiquitin-dependent protein catabolic process
gi|157336064|emb|CAO61894.1|	20s proteasome beta subunit pbc2	C	GO:0005634	nucleus
gi|157336064|emb|CAO61894.1|	20s proteasome beta subunit pbc2	C	GO:0005829	cytosol
gi|157336123|emb|CAO61953.1|	alpha-expansin precursor	C	GO:0005576	extracellular region
gi|157336123|emb|CAO61953.1|	alpha-expansin precursor	C	GO:0016020	membrane
gi|157336123|emb|CAO61953.1|	alpha-expansin precursor	C	GO:0005739	mitochondrion
gi|157336123|emb|CAO61953.1|	alpha-expansin precursor	P	GO:0009664	plant-type cell wall organization
gi|157336123|emb|CAO61953.1|	alpha-expansin precursor	C	GO:0009536	plastid
gi|157336150|emb|CAO61980.1|	chloroplast precursor	F	GO:0005507	copper ion binding
gi|157336150|emb|CAO61980.1|	chloroplast precursor	C	GO:0016020	membrane
gi|157336150|emb|CAO61980.1|	chloroplast precursor	C	GO:0009579	thylakoid
gi|157336150|emb|CAO61980.1|	chloroplast precursor	F	GO:0009055	electron carrier activity
gi|157336150|emb|CAO61980.1|	chloroplast precursor	F	GO:0042802	identical protein binding
gi|157336150|emb|CAO61980.1|	chloroplast precursor	C	GO:0009507	chloroplast
gi|157336150|emb|CAO61980.1|	chloroplast precursor	P	GO:0006810	transport
gi|157336150|emb|CAO61980.1|	chloroplast precursor	P	GO:0006118	electron transport
gi|157336170|emb|CAO62000.1|	sks5 (sku5 similar 5) copper ion binding oxidoreductase	F	GO:0030599	pectinesterase activity
gi|157336170|emb|CAO62000.1|	sks5 (sku5 similar 5) copper ion binding oxidoreductase	C	GO:0016023	cytoplasmic membrane-bounded vesicle
gi|157336170|emb|CAO62000.1|	sks5 (sku5 similar 5) copper ion binding oxidoreductase	C	GO:0012505	endomembrane system
gi|157336170|emb|CAO62000.1|	sks5 (sku5 similar 5) copper ion binding oxidoreductase	F	GO:0005507	copper ion binding
gi|157336170|emb|CAO62000.1|	sks5 (sku5 similar 5) copper ion binding oxidoreductase	F	GO:0016491	oxidoreductase activity
gi|157336170|emb|CAO62000.1|	sks5 (sku5 similar 5) copper ion binding oxidoreductase	P	GO:0005982	starch metabolic process
gi|157336170|emb|CAO62000.1|	sks5 (sku5 similar 5) copper ion binding oxidoreductase	P	GO:0005985	sucrose metabolic process
gi|157336206|emb|CAO70891.1|	dihydrolipoamide dehydrogenase precursor	F	GO:0015036	disulfide oxidoreductase activity
gi|157336206|emb|CAO70891.1|	dihydrolipoamide dehydrogenase precursor	P	GO:0045454	cell redox homeostasis
gi|157336206|emb|CAO70891.1|	dihydrolipoamide dehydrogenase precursor	C	GO:0005759	mitochondrial matrix
gi|157336206|emb|CAO70891.1|	dihydrolipoamide dehydrogenase precursor	P	GO:0006118	electron transport
gi|157336206|emb|CAO70891.1|	dihydrolipoamide dehydrogenase precursor	F	GO:0050660	flavin adenine dinucleotide binding
gi|157336206|emb|CAO70891.1|	dihydrolipoamide dehydrogenase precursor	F	GO:0004148	dihydrolipoyl dehydrogenase activity
gi|157336206|emb|CAO70891.1|	dihydrolipoamide dehydrogenase precursor	P	GO:0009416	response to light stimulus
gi|157336206|emb|CAO70891.1|	dihydrolipoamide dehydrogenase precursor	F	GO:0016491	oxidoreductase activity
gi|157336206|emb|CAO70891.1|	dihydrolipoamide dehydrogenase precursor	C	GO:0005737	cytoplasm
gi|157336206|emb|CAO70891.1|	dihydrolipoamide dehydrogenase precursor	P	GO:0006094	gluconeogenesis
gi|157336206|emb|CAO70891.1|	dihydrolipoamide dehydrogenase precursor	P	GO:0006096	glycolysis
gi|157336206|emb|CAO70891.1|	dihydrolipoamide dehydrogenase precursor	P	GO:0006099	tricarboxylic acid cycle
gi|157336206|emb|CAO70891.1|	dihydrolipoamide dehydrogenase precursor	P	GO:0006544	glycine metabolic process
gi|157336206|emb|CAO70891.1|	dihydrolipoamide dehydrogenase precursor	P	GO:0006563	L-serine metabolic process
gi|157336206|emb|CAO70891.1|	dihydrolipoamide dehydrogenase precursor	P	GO:0006566	threonine metabolic process
gi|157336233|emb|CAO70918.1|	s-adenosylmethionine synthetase	F	GO:0030955	potassium ion binding
gi|157336233|emb|CAO70918.1|	s-adenosylmethionine synthetase	F	GO:0005524	ATP binding
gi|157336233|emb|CAO70918.1|	s-adenosylmethionine synthetase	P	GO:0006730	one-carbon metabolic process
gi|157336233|emb|CAO70918.1|	s-adenosylmethionine synthetase	F	GO:0004478	methionine adenosyltransferase activity
gi|157336233|emb|CAO70918.1|	s-adenosylmethionine synthetase	F	GO:0050897	cobalt ion binding
gi|157336233|emb|CAO70918.1|	s-adenosylmethionine synthetase	F	GO:0000287	magnesium ion binding
gi|157336233|emb|CAO70918.1|	s-adenosylmethionine synthetase	P	GO:0006555	methionine metabolic process
gi|157336398|emb|CAO71083.1|	dienelactone hydrolase family protein	F	GO:0016787	hydrolase activity
gi|157336398|emb|CAO71083.1|	dienelactone hydrolase family protein	C	GO:0005634	nucleus
gi|157336490|emb|CAO71175.1|	prefoldin subunit 2	P	GO:0006457	protein folding
gi|157336490|emb|CAO71175.1|	prefoldin subunit 2	C	GO:0005829	cytosol
gi|157336490|emb|CAO71175.1|	prefoldin subunit 2	F	GO:0051082	unfolded protein binding
gi|157336490|emb|CAO71175.1|	prefoldin subunit 2	C	GO:0016272	prefoldin complex
gi|157336495|emb|CAO71180.1|	glyoxalase bleomycin resistance protein dioxygenase	P	GO:0005975	carbohydrate metabolic process
gi|157336495|emb|CAO71180.1|	glyoxalase bleomycin resistance protein dioxygenase	F	GO:0004462	lactoylglutathione lyase activity
gi|157336495|emb|CAO71180.1|	glyoxalase bleomycin resistance protein dioxygenase	P	GO:0006090	pyruvate metabolic process
gi|157336543|emb|CAO71228.1|	at3g22840 mwi23_21	C	GO:0016021	integral to membrane
gi|157336543|emb|CAO71228.1|	at3g22840 mwi23_21	C	GO:0009507	chloroplast
gi|157336549|emb|CAO71234.1|	stem-specific proteinexpressed	C	GO:0009536	plastid
gi|157336586|emb|CAO71271.1|	at5g28840 f7p1_20	F	GO:0051287	NAD binding
gi|157336586|emb|CAO71271.1|	at5g28840 f7p1_20	F	GO:0047918	GDP-mannose 3,5-epimerase activity
gi|157336586|emb|CAO71271.1|	at5g28840 f7p1_20	P	GO:0009225	nucleotide-sugar metabolic process
gi|157336586|emb|CAO71271.1|	at5g28840 f7p1_20	P	GO:0019853	L-ascorbic acid biosynthetic process
gi|157336586|emb|CAO71271.1|	at5g28840 f7p1_20	F	GO:0003824	catalytic activity
gi|157336586|emb|CAO71271.1|	at5g28840 f7p1_20	P	GO:0044237	cellular metabolic process
gi|157336586|emb|CAO71271.1|	at5g28840 f7p1_20	F	GO:0050662	coenzyme binding
gi|157336594|emb|CAO71279.1|	acylamino acid-releasing enzyme	C	GO:0005739	mitochondrion
gi|157336594|emb|CAO71279.1|	acylamino acid-releasing enzyme	P	GO:0006508	proteolysis
gi|157336594|emb|CAO71279.1|	acylamino acid-releasing enzyme	F	GO:0008236	serine-type peptidase activity
gi|157336594|emb|CAO71279.1|	acylamino acid-releasing enzyme	F	GO:0004287	prolyl oligopeptidase activity
gi|157336613|emb|CAO71298.1|	40s ribosomal protein s15	F	GO:0003735	structural constituent of ribosome
gi|157336613|emb|CAO71298.1|	40s ribosomal protein s15	N	GO:0005843
gi|157336613|emb|CAO71298.1|	40s ribosomal protein s15	P	GO:0006412	translation
gi|157336613|emb|CAO71298.1|	40s ribosomal protein s15	C	GO:0005622	intracellular
gi|157336613|emb|CAO71298.1|	40s ribosomal protein s15	C	GO:0005840	ribosome
gi|157336613|emb|CAO71298.1|	40s ribosomal protein s15	C	GO:0015935	small ribosomal subunit
gi|157336613|emb|CAO71298.1|	40s ribosomal protein s15	P	GO:0042254	ribosome biogenesis
gi|157336623|emb|CAO71308.1|	n-carbamyl-l-amino acid amidohydrolase	C	GO:0012505	endomembrane system
gi|157336623|emb|CAO71308.1|	n-carbamyl-l-amino acid amidohydrolase	F	GO:0016787	hydrolase activity
gi|157336623|emb|CAO71308.1|	n-carbamyl-l-amino acid amidohydrolase	P	GO:0006508	proteolysis
gi|157336623|emb|CAO71308.1|	n-carbamyl-l-amino acid amidohydrolase	F	GO:0008237	metallopeptidase activity
gi|157336623|emb|CAO71308.1|	n-carbamyl-l-amino acid amidohydrolase	P	GO:0008152	metabolic process
gi|157336744|emb|CAO71429.1|	60s ribosomal protein l14	C	GO:0005840	ribosome
gi|157336744|emb|CAO71429.1|	60s ribosomal protein l14	P	GO:0042254	ribosome biogenesis
gi|157336744|emb|CAO71429.1|	60s ribosomal protein l14	F	GO:0003735	structural constituent of ribosome
gi|157336744|emb|CAO71429.1|	60s ribosomal protein l14	P	GO:0006412	translation
gi|157336744|emb|CAO71429.1|	60s ribosomal protein l14	C	GO:0005783	endoplasmic reticulum
gi|157336744|emb|CAO71429.1|	60s ribosomal protein l14	C	GO:0005622	intracellular
gi|157336776|emb|CAO71461.1|	eif4eiso protein	F	GO:0000340	RNA 7-methylguanosine cap binding
gi|157336776|emb|CAO71461.1|	eif4eiso protein	F	GO:0003743	translation initiation factor activity
gi|157336776|emb|CAO71461.1|	eif4eiso protein	P	GO:0009615	response to virus
gi|157336776|emb|CAO71461.1|	eif4eiso protein	F	GO:0003723	RNA binding
gi|157336776|emb|CAO71461.1|	eif4eiso protein	C	GO:0030880	RNA polymerase complex
gi|157336776|emb|CAO71461.1|	eif4eiso protein	C	GO:0005840	ribosome
gi|157336776|emb|CAO71461.1|	eif4eiso protein	P	GO:0006446	regulation of translational initiation
gi|157336811|emb|CAO71496.1|	plasma membrane associated protein	C	GO:0016023	cytoplasmic membrane-bounded vesicle
gi|157336811|emb|CAO71496.1|	plasma membrane associated protein	C	GO:0012505	endomembrane system
gi|157336862|emb|CAO71547.1|	chaperonin 60	P	GO:0006457	protein folding
gi|157336862|emb|CAO71547.1|	chaperonin 60	P	GO:0007005	mitochondrion organization
gi|157336862|emb|CAO71547.1|	chaperonin 60	F	GO:0005524	ATP binding
gi|157336862|emb|CAO71547.1|	chaperonin 60	F	GO:0051082	unfolded protein binding
gi|157336862|emb|CAO71547.1|	chaperonin 60	P	GO:0009408	response to heat
gi|157336862|emb|CAO71547.1|	chaperonin 60	P	GO:0051131	chaperone-mediated protein complex assembly
gi|157336862|emb|CAO71547.1|	chaperonin 60	C	GO:0005739	mitochondrion
gi|157336862|emb|CAO71547.1|	chaperonin 60	F	GO:0005515	protein binding
gi|157336862|emb|CAO71547.1|	chaperonin 60	P	GO:0044267	cellular protein metabolic process
gi|157336863|emb|CAO71548.1|	chaperonin 60	P	GO:0006954	inflammatory response
gi|157336863|emb|CAO71548.1|	chaperonin 60	P	GO:0006457	protein folding
gi|157336863|emb|CAO71548.1|	chaperonin 60	P	GO:0007005	mitochondrion organization
gi|157336863|emb|CAO71548.1|	chaperonin 60	F	GO:0005524	ATP binding
gi|157336863|emb|CAO71548.1|	chaperonin 60	F	GO:0051082	unfolded protein binding
gi|157336863|emb|CAO71548.1|	chaperonin 60	P	GO:0009408	response to heat
gi|157336863|emb|CAO71548.1|	chaperonin 60	P	GO:0051131	chaperone-mediated protein complex assembly
gi|157336863|emb|CAO71548.1|	chaperonin 60	C	GO:0005739	mitochondrion
gi|157336863|emb|CAO71548.1|	chaperonin 60	F	GO:0005515	protein binding
gi|157336863|emb|CAO71548.1|	chaperonin 60	P	GO:0044267	cellular protein metabolic process
gi|157336882|emb|CAO71567.1|	pectate lyase	F	GO:0030570	pectate lyase activity
gi|157336882|emb|CAO71567.1|	pectate lyase	C	GO:0012505	endomembrane system
gi|157336884|emb|CAO71569.1|	aldo keto reductase	F	GO:0016491	oxidoreductase activity
gi|157336884|emb|CAO71569.1|	aldo keto reductase	F	GO:0005249	voltage-gated potassium channel activity
gi|157336884|emb|CAO71569.1|	aldo keto reductase	P	GO:0006813	potassium ion transport
gi|157336884|emb|CAO71569.1|	aldo keto reductase	C	GO:0005739	mitochondrion
gi|157336884|emb|CAO71569.1|	aldo keto reductase	C	GO:0008076	voltage-gated potassium channel complex
gi|157336951|emb|CAO21297.1|	26s protease regulatory subunit 6b	F	GO:0004175	endopeptidase activity
gi|157336951|emb|CAO21297.1|	26s protease regulatory subunit 6b	F	GO:0016887	ATPase activity
gi|157336951|emb|CAO21297.1|	26s protease regulatory subunit 6b	P	GO:0030163	protein catabolic process
gi|157336951|emb|CAO21297.1|	26s protease regulatory subunit 6b	F	GO:0005524	ATP binding
gi|157336951|emb|CAO21297.1|	26s protease regulatory subunit 6b	C	GO:0008540	proteasome regulatory particle, base subcomplex
gi|157336951|emb|CAO21297.1|	26s protease regulatory subunit 6b	P	GO:0006508	proteolysis
gi|157336951|emb|CAO21297.1|	26s protease regulatory subunit 6b	C	GO:0005634	nucleus
gi|157336951|emb|CAO21297.1|	26s protease regulatory subunit 6b	C	GO:0005829	cytosol
gi|157336951|emb|CAO21297.1|	26s protease regulatory subunit 6b	F	GO:0000166	nucleotide binding
gi|157336951|emb|CAO21297.1|	26s protease regulatory subunit 6b	F	GO:0017111	nucleoside-triphosphatase activity
gi|157336951|emb|CAO21297.1|	26s protease regulatory subunit 6b	C	GO:0005737	cytoplasm
gi|157336951|emb|CAO21297.1|	26s protease regulatory subunit 6b	F	GO:0016787	hydrolase activity
gi|157337055|emb|CAO21401.1|	cinnamoyl-reductase	F	GO:0016621	cinnamoyl-CoA reductase activity
gi|157337055|emb|CAO21401.1|	cinnamoyl-reductase	P	GO:0009809	lignin biosynthetic process
gi|157337055|emb|CAO21401.1|	cinnamoyl-reductase	F	GO:0050662	coenzyme binding
gi|157337055|emb|CAO21401.1|	cinnamoyl-reductase	C	GO:0009536	plastid
gi|157337055|emb|CAO21401.1|	cinnamoyl-reductase	F	GO:0003824	catalytic activity
gi|157337055|emb|CAO21401.1|	cinnamoyl-reductase	P	GO:0009805	coumarin biosynthetic process
gi|157337055|emb|CAO21401.1|	cinnamoyl-reductase	P	GO:0009811	stilbene biosynthetic process
gi|157337057|emb|CAO21403.1|	at1g07080 f10k1_15	C	GO:0012505	endomembrane system
gi|157337081|emb|CAO21427.1|	nuclear dna-binding protein g2p	P	GO:0006508	proteolysis
gi|157337081|emb|CAO21427.1|	nuclear dna-binding protein g2p	F	GO:0004239	methionyl aminopeptidase activity
gi|157337081|emb|CAO21427.1|	nuclear dna-binding protein g2p	F	GO:0008235	metalloexopeptidase activity
gi|157337184|emb|CAO21530.1|	ceramidase family protein	C	GO:0012505	endomembrane system
gi|157337184|emb|CAO21530.1|	ceramidase family protein	F	GO:0017040	ceramidase activity
gi|157337184|emb|CAO21530.1|	ceramidase family protein	P	GO:0006687	glycosphingolipid metabolic process
gi|157337184|emb|CAO21530.1|	ceramidase family protein	P	GO:0006807	nitrogen compound metabolic process
gi|157337197|emb|CAO21543.1|	kd class i small heat shock protein	C	GO:0005737	cytoplasm
gi|157337197|emb|CAO21543.1|	kd class i small heat shock protein	P	GO:0006950	response to stress
gi|157337201|emb|CAO21547.1|	at3g53990 f5k20_290	P	GO:0006950	response to stress
gi|157337201|emb|CAO21547.1|	at3g53990 f5k20_290	C	GO:0009536	plastid
gi|157337206|emb|CAO21552.1|	glutathione s-transferase	P	GO:0009407	toxin catabolic process
gi|157337206|emb|CAO21552.1|	glutathione s-transferase	P	GO:0009751	response to salicylic acid stimulus
gi|157337206|emb|CAO21552.1|	glutathione s-transferase	F	GO:0004364	glutathione transferase activity
gi|157337206|emb|CAO21552.1|	glutathione s-transferase	P	GO:0006749	glutathione metabolic process
gi|157337206|emb|CAO21552.1|	glutathione s-transferase	P	GO:0006803	glutathione conjugation reaction
gi|157337248|emb|CAO21594.1|	tropinone reductase	P	GO:0008152	metabolic process
gi|157337248|emb|CAO21594.1|	tropinone reductase	C	GO:0009507	chloroplast
gi|157337248|emb|CAO21594.1|	tropinone reductase	F	GO:0016491	oxidoreductase activity
gi|157337288|emb|CAO21634.1|	oxysterol-binding protein	P	GO:0008202	steroid metabolic process
gi|157337288|emb|CAO21634.1|	oxysterol-binding protein	P	GO:0009567	double fertilization forming a zygote and endosperm
gi|157337288|emb|CAO21634.1|	oxysterol-binding protein	F	GO:0008142	oxysterol binding
gi|157337308|emb|CAO21654.1|	mitochondrial inner membrane translocase	F	GO:0008270	zinc ion binding
gi|157337308|emb|CAO21654.1|	mitochondrial inner membrane translocase	P	GO:0006457	protein folding
gi|157337308|emb|CAO21654.1|	mitochondrial inner membrane translocase	C	GO:0005743	mitochondrial inner membrane
gi|157337308|emb|CAO21654.1|	mitochondrial inner membrane translocase	F	GO:0015450	P-P-bond-hydrolysis-driven protein transmembrane transporter activity
gi|157337308|emb|CAO21654.1|	mitochondrial inner membrane translocase	P	GO:0045039	protein import into mitochondrial inner membrane
gi|157337308|emb|CAO21654.1|	mitochondrial inner membrane translocase	C	GO:0042719	mitochondrial intermembrane space protein transporter complex
gi|157337308|emb|CAO21654.1|	mitochondrial inner membrane translocase	P	GO:0065002	intracellular protein transmembrane transport
gi|157337308|emb|CAO21654.1|	mitochondrial inner membrane translocase	F	GO:0051082	unfolded protein binding
gi|157337308|emb|CAO21654.1|	mitochondrial inner membrane translocase	P	GO:0006626	protein targeting to mitochondrion
gi|157337308|emb|CAO21654.1|	mitochondrial inner membrane translocase	C	GO:0009941	chloroplast envelope
gi|157337319|emb|CAO21665.1|	type 2 metallothionein	F	GO:0046872	metal ion binding
gi|157337341|emb|CAO21687.1|	heat shock protein 70	F	GO:0005524	ATP binding
gi|157337341|emb|CAO21687.1|	heat shock protein 70	P	GO:0006950	response to stress
gi|157337343|emb|CAO21689.1|	thaumatin-like cytokinin-binding protein	C	GO:0016023	cytoplasmic membrane-bounded vesicle
gi|157337343|emb|CAO21689.1|	thaumatin-like cytokinin-binding protein	P	GO:0051707	response to other organism
gi|157337343|emb|CAO21689.1|	thaumatin-like cytokinin-binding protein	C	GO:0005618	cell wall
gi|157337344|emb|CAO21690.1|	ubiquitin-conjugating enzyme ubc7	P	GO:0006511	ubiquitin-dependent protein catabolic process
gi|157337344|emb|CAO21690.1|	ubiquitin-conjugating enzyme ubc7	F	GO:0004842	ubiquitin-protein ligase activity
gi|157337344|emb|CAO21690.1|	ubiquitin-conjugating enzyme ubc7	F	GO:0019787	small conjugating protein ligase activity
gi|157337344|emb|CAO21690.1|	ubiquitin-conjugating enzyme ubc7	P	GO:0016567	protein ubiquitination
gi|157337366|emb|CAO21712.1|	gtp-binding protein ara-3	F	GO:0005525	GTP binding
gi|157337366|emb|CAO21712.1|	gtp-binding protein ara-3	F	GO:0005524	ATP binding
gi|157337366|emb|CAO21712.1|	gtp-binding protein ara-3	F	GO:0008134	transcription factor binding
gi|157337366|emb|CAO21712.1|	gtp-binding protein ara-3	P	GO:0007264	small GTPase mediated signal transduction
gi|157337366|emb|CAO21712.1|	gtp-binding protein ara-3	P	GO:0006355	regulation of transcription, DNA-dependent
gi|157337366|emb|CAO21712.1|	gtp-binding protein ara-3	P	GO:0015031	protein transport
gi|157337366|emb|CAO21712.1|	gtp-binding protein ara-3	C	GO:0005667	transcription factor complex
gi|157337397|emb|CAO21743.1|	eca4_arathcalcium-transporting atpaseendoplasmic reticulum-type	F	GO:0005388	calcium-transporting ATPase activity
gi|157337397|emb|CAO21743.1|	eca4_arathcalcium-transporting atpaseendoplasmic reticulum-type	P	GO:0030026	cellular manganese ion homeostasis
gi|157337397|emb|CAO21743.1|	eca4_arathcalcium-transporting atpaseendoplasmic reticulum-type	C	GO:0030176	integral to endoplasmic reticulum membrane
gi|157337397|emb|CAO21743.1|	eca4_arathcalcium-transporting atpaseendoplasmic reticulum-type	F	GO:0046872	metal ion binding
gi|157337397|emb|CAO21743.1|	eca4_arathcalcium-transporting atpaseendoplasmic reticulum-type	F	GO:0005524	ATP binding
gi|157337397|emb|CAO21743.1|	eca4_arathcalcium-transporting atpaseendoplasmic reticulum-type	P	GO:0006816	calcium ion transport
gi|157337397|emb|CAO21743.1|	eca4_arathcalcium-transporting atpaseendoplasmic reticulum-type	P	GO:0010042	response to manganese ion
gi|157337397|emb|CAO21743.1|	eca4_arathcalcium-transporting atpaseendoplasmic reticulum-type	P	GO:0015992	proton transport
gi|157337397|emb|CAO21743.1|	eca4_arathcalcium-transporting atpaseendoplasmic reticulum-type	C	GO:0016020	membrane
gi|157337397|emb|CAO21743.1|	eca4_arathcalcium-transporting atpaseendoplasmic reticulum-type	P	GO:0006810	transport
gi|157337397|emb|CAO21743.1|	eca4_arathcalcium-transporting atpaseendoplasmic reticulum-type	P	GO:0006812	cation transport
gi|157337397|emb|CAO21743.1|	eca4_arathcalcium-transporting atpaseendoplasmic reticulum-type	C	GO:0016021	integral to membrane
gi|157337397|emb|CAO21743.1|	eca4_arathcalcium-transporting atpaseendoplasmic reticulum-type	F	GO:0003824	catalytic activity
gi|157337397|emb|CAO21743.1|	eca4_arathcalcium-transporting atpaseendoplasmic reticulum-type	P	GO:0008152	metabolic process
gi|157337397|emb|CAO21743.1|	eca4_arathcalcium-transporting atpaseendoplasmic reticulum-type	C	GO:0016529	sarcoplasmic reticulum
gi|157337429|emb|CAO21775.1|	mitogen-activated protein kinase 3	F	GO:0004707	MAP kinase activity
gi|157337429|emb|CAO21775.1|	mitogen-activated protein kinase 3	P	GO:0006979	response to oxidative stress
gi|157337429|emb|CAO21775.1|	mitogen-activated protein kinase 3	P	GO:0009409	response to cold
gi|157337429|emb|CAO21775.1|	mitogen-activated protein kinase 3	P	GO:0000169	activation of MAPK activity involved in osmosensory signaling pathway
gi|157337429|emb|CAO21775.1|	mitogen-activated protein kinase 3	F	GO:0005524	ATP binding
gi|157337429|emb|CAO21775.1|	mitogen-activated protein kinase 3	P	GO:0010200	response to chitin
gi|157337429|emb|CAO21775.1|	mitogen-activated protein kinase 3	P	GO:0006468	protein phosphorylation
gi|157337429|emb|CAO21775.1|	mitogen-activated protein kinase 3	F	GO:0004672	protein kinase activity
gi|157337429|emb|CAO21775.1|	mitogen-activated protein kinase 3	F	GO:0004674	protein serine/threonine kinase activity
gi|157337429|emb|CAO21775.1|	mitogen-activated protein kinase 3	P	GO:0007178	transmembrane receptor protein serine/threonine kinase signaling pathway
gi|157337429|emb|CAO21775.1|	mitogen-activated protein kinase 3	P	GO:0009069	serine family amino acid metabolic process
gi|157337465|emb|CAO21811.1|	beta 7 subunit of 20s proteasome	C	GO:0005839	proteasome core complex
gi|157337465|emb|CAO21811.1|	beta 7 subunit of 20s proteasome	F	GO:0004298	threonine-type endopeptidase activity
gi|157337465|emb|CAO21811.1|	beta 7 subunit of 20s proteasome	P	GO:0006511	ubiquitin-dependent protein catabolic process
gi|157337465|emb|CAO21811.1|	beta 7 subunit of 20s proteasome	C	GO:0005829	cytosol
gi|157337465|emb|CAO21811.1|	beta 7 subunit of 20s proteasome	F	GO:0004175	endopeptidase activity
gi|157337470|emb|CAO21816.1|	isovaleryl-dehydrogenase	F	GO:0050660	flavin adenine dinucleotide binding
gi|157337470|emb|CAO21816.1|	isovaleryl-dehydrogenase	F	GO:0008470	isovaleryl-CoA dehydrogenase activity
gi|157337470|emb|CAO21816.1|	isovaleryl-dehydrogenase	C	GO:0005739	mitochondrion
gi|157337470|emb|CAO21816.1|	isovaleryl-dehydrogenase	P	GO:0006118	electron transport
gi|157337470|emb|CAO21816.1|	isovaleryl-dehydrogenase	F	GO:0003995	acyl-CoA dehydrogenase activity
gi|157337470|emb|CAO21816.1|	isovaleryl-dehydrogenase	P	GO:0006550	isoleucine catabolic process
gi|157337470|emb|CAO21816.1|	isovaleryl-dehydrogenase	P	GO:0006552	leucine catabolic process
gi|157337470|emb|CAO21816.1|	isovaleryl-dehydrogenase	P	GO:0006574	valine catabolic process
gi|157337481|emb|CAO21827.1|	beta-galactosidase	C	GO:0012505	endomembrane system
gi|157337481|emb|CAO21827.1|	beta-galactosidase	C	GO:0009341	beta-galactosidase complex
gi|157337481|emb|CAO21827.1|	beta-galactosidase	F	GO:0004565	beta-galactosidase activity
gi|157337481|emb|CAO21827.1|	beta-galactosidase	N	GO:0005529
gi|157337481|emb|CAO21827.1|	beta-galactosidase	F	GO:0043169	cation binding
gi|157337481|emb|CAO21827.1|	beta-galactosidase	P	GO:0006012	galactose metabolic process
gi|157337481|emb|CAO21827.1|	beta-galactosidase	P	GO:0006027	glycosaminoglycan catabolic process
gi|157337481|emb|CAO21827.1|	beta-galactosidase	P	GO:0006687	glycosphingolipid metabolic process
gi|157337481|emb|CAO21827.1|	beta-galactosidase	P	GO:0046486	glycerolipid metabolic process
gi|157337495|emb|CAO21841.1|	hydroxymethylbutenyl 4-diphosphate synthase	F	GO:0046429	4-hydroxy-3-methylbut-2-en-1-yl diphosphate synthase activity
gi|157337495|emb|CAO21841.1|	hydroxymethylbutenyl 4-diphosphate synthase	P	GO:0009617	response to bacterium
gi|157337495|emb|CAO21841.1|	hydroxymethylbutenyl 4-diphosphate synthase	P	GO:0016114	terpenoid biosynthetic process
gi|157337495|emb|CAO21841.1|	hydroxymethylbutenyl 4-diphosphate synthase	F	GO:0051539	4 iron, 4 sulfur cluster binding
gi|157337495|emb|CAO21841.1|	hydroxymethylbutenyl 4-diphosphate synthase	C	GO:0009507	chloroplast
gi|157337495|emb|CAO21841.1|	hydroxymethylbutenyl 4-diphosphate synthase	P	GO:0019288	isopentenyl diphosphate biosynthetic process, mevalonate-independent pathway
gi|157337496|emb|CAO21842.1|	protein disulfide isomerase	C	GO:0016023	cytoplasmic membrane-bounded vesicle
gi|157337496|emb|CAO21842.1|	protein disulfide isomerase	P	GO:0045454	cell redox homeostasis
gi|157337496|emb|CAO21842.1|	protein disulfide isomerase	C	GO:0005783	endoplasmic reticulum
gi|157337496|emb|CAO21842.1|	protein disulfide isomerase	F	GO:0030508	thiol-disulfide exchange intermediate activity
gi|157337496|emb|CAO21842.1|	protein disulfide isomerase	F	GO:0016853	isomerase activity
gi|157337496|emb|CAO21842.1|	protein disulfide isomerase	P	GO:0006979	response to oxidative stress
gi|157337496|emb|CAO21842.1|	protein disulfide isomerase	P	GO:0006118	electron transport
gi|157337528|emb|CAO21874.1|	gri22_vitviripening-related protein grip22 precursor	C	GO:0005739	mitochondrion
gi|157337528|emb|CAO21874.1|	gri22_vitviripening-related protein grip22 precursor	C	GO:0016023	cytoplasmic membrane-bounded vesicle
gi|157337544|emb|CAO21890.1|	cinnamyl alcohol dehydrogenase	P	GO:0044237	cellular metabolic process
gi|157337544|emb|CAO21890.1|	cinnamyl alcohol dehydrogenase	F	GO:0050662	coenzyme binding
gi|157337544|emb|CAO21890.1|	cinnamyl alcohol dehydrogenase	F	GO:0003824	catalytic activity
gi|157337597|emb|CAO21943.1|	leucine-rich repeat family protein	P	GO:0009411	response to UV
gi|157337597|emb|CAO21943.1|	leucine-rich repeat family protein	C	GO:0012505	endomembrane system
gi|157337597|emb|CAO21943.1|	leucine-rich repeat family protein	P	GO:0006952	defense response
gi|157337597|emb|CAO21943.1|	leucine-rich repeat family protein	P	GO:0007165	signal transduction
gi|157337597|emb|CAO21943.1|	leucine-rich repeat family protein	P	GO:0042493	response to drug
gi|157337597|emb|CAO21943.1|	leucine-rich repeat family protein	F	GO:0005515	protein binding
gi|157337653|emb|CAO21999.1|	enoyl-acp reductase	P	GO:0006633	fatty acid biosynthetic process
gi|157337653|emb|CAO21999.1|	enoyl-acp reductase	C	GO:0005835	fatty acid synthase complex
gi|157337653|emb|CAO21999.1|	enoyl-acp reductase	F	GO:0004318	enoyl-[acyl-carrier-protein] reductase (NADH) activity
gi|157337653|emb|CAO21999.1|	enoyl-acp reductase	C	GO:0009507	chloroplast
gi|157337653|emb|CAO21999.1|	enoyl-acp reductase	F	GO:0016491	oxidoreductase activity
gi|157337653|emb|CAO21999.1|	enoyl-acp reductase	P	GO:0042967	acyl-carrier-protein biosynthetic process
gi|157337667|emb|CAO22013.1|	methylenetetrahydrofolate dehydrogenase (nadp+ dependent)methenyltetrahydrofolateformyltetrahydrofolate synthetase	C	GO:0005739	mitochondrion
gi|157337667|emb|CAO22013.1|	methylenetetrahydrofolate dehydrogenase (nadp+ dependent)methenyltetrahydrofolateformyltetrahydrofolate synthetase	F	GO:0016646	oxidoreductase activity, acting on the CH-NH group of donors, NAD or NADP as acceptor
gi|157337667|emb|CAO22013.1|	methylenetetrahydrofolate dehydrogenase (nadp+ dependent)methenyltetrahydrofolateformyltetrahydrofolate synthetase	F	GO:0004477	methenyltetrahydrofolate cyclohydrolase activity
gi|157337667|emb|CAO22013.1|	methylenetetrahydrofolate dehydrogenase (nadp+ dependent)methenyltetrahydrofolateformyltetrahydrofolate synthetase	F	GO:0005524	ATP binding
gi|157337667|emb|CAO22013.1|	methylenetetrahydrofolate dehydrogenase (nadp+ dependent)methenyltetrahydrofolateformyltetrahydrofolate synthetase	F	GO:0005515	protein binding
gi|157337667|emb|CAO22013.1|	methylenetetrahydrofolate dehydrogenase (nadp+ dependent)methenyltetrahydrofolateformyltetrahydrofolate synthetase	P	GO:0006730	one-carbon metabolic process
gi|157337667|emb|CAO22013.1|	methylenetetrahydrofolate dehydrogenase (nadp+ dependent)methenyltetrahydrofolateformyltetrahydrofolate synthetase	P	GO:0008652	cellular amino acid biosynthetic process
gi|157337667|emb|CAO22013.1|	methylenetetrahydrofolate dehydrogenase (nadp+ dependent)methenyltetrahydrofolateformyltetrahydrofolate synthetase	F	GO:0004329	formate-tetrahydrofolate ligase activity
gi|157337667|emb|CAO22013.1|	methylenetetrahydrofolate dehydrogenase (nadp+ dependent)methenyltetrahydrofolateformyltetrahydrofolate synthetase	P	GO:0009396	folic acid-containing compound biosynthetic process
gi|157337667|emb|CAO22013.1|	methylenetetrahydrofolate dehydrogenase (nadp+ dependent)methenyltetrahydrofolateformyltetrahydrofolate synthetase	P	GO:0006547	histidine metabolic process
gi|157337667|emb|CAO22013.1|	methylenetetrahydrofolate dehydrogenase (nadp+ dependent)methenyltetrahydrofolateformyltetrahydrofolate synthetase	P	GO:0046487	glyoxylate metabolic process
gi|157337736|emb|CAO22082.1|	alpha-tubulin	F	GO:0005200	structural constituent of cytoskeleton
gi|157337736|emb|CAO22082.1|	alpha-tubulin	P	GO:0007018	microtubule-based movement
gi|157337736|emb|CAO22082.1|	alpha-tubulin	C	GO:0043234	protein complex
gi|157337736|emb|CAO22082.1|	alpha-tubulin	F	GO:0005525	GTP binding
gi|157337736|emb|CAO22082.1|	alpha-tubulin	P	GO:0051258	protein polymerization
gi|157337736|emb|CAO22082.1|	alpha-tubulin	F	GO:0003924	GTPase activity
gi|157337736|emb|CAO22082.1|	alpha-tubulin	C	GO:0005874	microtubule
gi|157337736|emb|CAO22082.1|	alpha-tubulin	P	GO:0007017	microtubule-based process
gi|157337736|emb|CAO22082.1|	alpha-tubulin	F	GO:0005198	structural molecule activity
gi|157337737|emb|CAO22083.1|	dicarboxylate tricarboxylate carrier	F	GO:0017077	oxidative phosphorylation uncoupler activity
gi|157337737|emb|CAO22083.1|	dicarboxylate tricarboxylate carrier	F	GO:0005488	binding
gi|157337737|emb|CAO22083.1|	dicarboxylate tricarboxylate carrier	C	GO:0005743	mitochondrial inner membrane
gi|157337737|emb|CAO22083.1|	dicarboxylate tricarboxylate carrier	P	GO:0006839	mitochondrial transport
gi|157337737|emb|CAO22083.1|	dicarboxylate tricarboxylate carrier	C	GO:0016021	integral to membrane
gi|157337737|emb|CAO22083.1|	dicarboxylate tricarboxylate carrier	P	GO:0006810	transport
gi|157337737|emb|CAO22083.1|	dicarboxylate tricarboxylate carrier	C	GO:0016020	membrane
gi|157337755|emb|CAO22101.1|	60s ribosomal	F	GO:0003735	structural constituent of ribosome
gi|157337755|emb|CAO22101.1|	60s ribosomal	P	GO:0006412	translation
gi|157337755|emb|CAO22101.1|	60s ribosomal	C	GO:0015934	large ribosomal subunit
gi|157337755|emb|CAO22101.1|	60s ribosomal	C	GO:0005622	intracellular
gi|157337755|emb|CAO22101.1|	60s ribosomal	C	GO:0005840	ribosome
gi|157337755|emb|CAO22101.1|	60s ribosomal	P	GO:0042254	ribosome biogenesis
gi|157337766|emb|CAO22112.1|	cpn60b (chaperonin 60 beta) atp binding protein binding unfolded protein binding	P	GO:0009627	systemic acquired resistance
gi|157337766|emb|CAO22112.1|	cpn60b (chaperonin 60 beta) atp binding protein binding unfolded protein binding	P	GO:0051085	chaperone mediated protein folding requiring cofactor
gi|157337766|emb|CAO22112.1|	cpn60b (chaperonin 60 beta) atp binding protein binding unfolded protein binding	F	GO:0005524	ATP binding
gi|157337766|emb|CAO22112.1|	cpn60b (chaperonin 60 beta) atp binding protein binding unfolded protein binding	P	GO:0008219	cell death
gi|157337766|emb|CAO22112.1|	cpn60b (chaperonin 60 beta) atp binding protein binding unfolded protein binding	F	GO:0051082	unfolded protein binding
gi|157337766|emb|CAO22112.1|	cpn60b (chaperonin 60 beta) atp binding protein binding unfolded protein binding	C	GO:0009507	chloroplast
gi|157337766|emb|CAO22112.1|	cpn60b (chaperonin 60 beta) atp binding protein binding unfolded protein binding	F	GO:0005515	protein binding
gi|157337766|emb|CAO22112.1|	cpn60b (chaperonin 60 beta) atp binding protein binding unfolded protein binding	P	GO:0044267	cellular protein metabolic process
gi|157337766|emb|CAO22112.1|	cpn60b (chaperonin 60 beta) atp binding protein binding unfolded protein binding	P	GO:0006457	protein folding
gi|157337855|emb|CAO38899.1|	chaperone-like protein	P	GO:0006457	protein folding
gi|157337855|emb|CAO38899.1|	chaperone-like protein	F	GO:0005515	protein binding
gi|157337855|emb|CAO38899.1|	chaperone-like protein	F	GO:0000774	adenyl-nucleotide exchange factor activity
gi|157337855|emb|CAO38899.1|	chaperone-like protein	F	GO:0042803	protein homodimerization activity
gi|157337855|emb|CAO38899.1|	chaperone-like protein	F	GO:0051087	chaperone binding
gi|157337907|emb|CAO38951.1|	aconitate citrate hydro-lyase	C	GO:0005737	cytoplasm
gi|157337907|emb|CAO38951.1|	aconitate citrate hydro-lyase	P	GO:0006979	response to oxidative stress
gi|157337907|emb|CAO38951.1|	aconitate citrate hydro-lyase	F	GO:0005506	iron ion binding
gi|157337907|emb|CAO38951.1|	aconitate citrate hydro-lyase	F	GO:0051539	4 iron, 4 sulfur cluster binding
gi|157337907|emb|CAO38951.1|	aconitate citrate hydro-lyase	F	GO:0003994	aconitate hydratase activity
gi|157337907|emb|CAO38951.1|	aconitate citrate hydro-lyase	P	GO:0006097	glyoxylate cycle
gi|157337907|emb|CAO38951.1|	aconitate citrate hydro-lyase	P	GO:0019643	reductive tricarboxylic acid cycle
gi|157337924|emb|CAO38968.1|	dna binding protein	F	GO:0003676	nucleic acid binding
gi|157337924|emb|CAO38968.1|	dna binding protein	F	GO:0000166	nucleotide binding
gi|157337924|emb|CAO38968.1|	dna binding protein	C	GO:0009536	plastid
gi|157337970|emb|CAO39014.1|	thiazole biosynthetic enzyme	C	GO:0016020	membrane
gi|157337970|emb|CAO39014.1|	thiazole biosynthetic enzyme	P	GO:0006974	response to DNA damage stimulus
gi|157337970|emb|CAO39014.1|	thiazole biosynthetic enzyme	C	GO:0009507	chloroplast
gi|157337970|emb|CAO39014.1|	thiazole biosynthetic enzyme	P	GO:0009228	thiamine biosynthetic process
gi|157337970|emb|CAO39014.1|	thiazole biosynthetic enzyme	P	GO:0006118	electron transport
gi|157338139|emb|CAO39183.1|	ubiquitin specific protease 5	P	GO:0009793	embryo development ending in seed dormancy
gi|157338139|emb|CAO39183.1|	ubiquitin specific protease 5	F	GO:0004221	ubiquitin thiolesterase activity
gi|157338139|emb|CAO39183.1|	ubiquitin specific protease 5	P	GO:0006511	ubiquitin-dependent protein catabolic process
gi|157338139|emb|CAO39183.1|	ubiquitin specific protease 5	F	GO:0008270	zinc ion binding
gi|157338139|emb|CAO39183.1|	ubiquitin specific protease 5	P	GO:0016579	protein deubiquitination
gi|157338157|emb|CAO39201.1|	lhcii type iii chlorophyll a b binding protein	P	GO:0009765	photosynthesis, light harvesting
gi|157338157|emb|CAO39201.1|	lhcii type iii chlorophyll a b binding protein	C	GO:0009523	photosystem II
gi|157338157|emb|CAO39201.1|	lhcii type iii chlorophyll a b binding protein	F	GO:0000287	magnesium ion binding
gi|157338157|emb|CAO39201.1|	lhcii type iii chlorophyll a b binding protein	P	GO:0018298	protein-chromophore linkage
gi|157338157|emb|CAO39201.1|	lhcii type iii chlorophyll a b binding protein	C	GO:0016021	integral to membrane
gi|157338157|emb|CAO39201.1|	lhcii type iii chlorophyll a b binding protein	C	GO:0009507	chloroplast
gi|157338157|emb|CAO39201.1|	lhcii type iii chlorophyll a b binding protein	C	GO:0009522	photosystem I
gi|157338157|emb|CAO39201.1|	lhcii type iii chlorophyll a b binding protein	C	GO:0016020	membrane
gi|157338214|emb|CAO39258.1|	m-type thioredoxin	P	GO:0045454	cell redox homeostasis
gi|157338214|emb|CAO39258.1|	m-type thioredoxin	F	GO:0009055	electron carrier activity
gi|157338214|emb|CAO39258.1|	m-type thioredoxin	F	GO:0015035	protein disulfide oxidoreductase activity
gi|157338214|emb|CAO39258.1|	m-type thioredoxin	P	GO:0006662	glycerol ether metabolic process
gi|157338214|emb|CAO39258.1|	m-type thioredoxin	C	GO:0009507	chloroplast
gi|157338214|emb|CAO39258.1|	m-type thioredoxin	P	GO:0006810	transport
gi|157338214|emb|CAO39258.1|	m-type thioredoxin	P	GO:0006118	electron transport
gi|157338221|emb|CAO39265.1|	3-deoxy-manno-octulosonate cytidylyltransferase	P	GO:0009103	lipopolysaccharide biosynthetic process
gi|157338221|emb|CAO39265.1|	3-deoxy-manno-octulosonate cytidylyltransferase	F	GO:0008690	3-deoxy-manno-octulosonate cytidylyltransferase activity
gi|157338221|emb|CAO39265.1|	3-deoxy-manno-octulosonate cytidylyltransferase	C	GO:0009536	plastid
gi|157338221|emb|CAO39265.1|	3-deoxy-manno-octulosonate cytidylyltransferase	C	GO:0005737	cytoplasm
gi|157338304|emb|CAO39348.1|	reticulon 4 interacting protein 1	F	GO:0016491	oxidoreductase activity
gi|157338304|emb|CAO39348.1|	reticulon 4 interacting protein 1	C	GO:0005739	mitochondrion
gi|157338304|emb|CAO39348.1|	reticulon 4 interacting protein 1	F	GO:0008270	zinc ion binding
gi|157338330|emb|CAO39374.1|	mitochondrial nad-dependent malate dehydrogenase	P	GO:0009409	response to cold
gi|157338330|emb|CAO39374.1|	mitochondrial nad-dependent malate dehydrogenase	F	GO:0030060	L-malate dehydrogenase activity
gi|157338330|emb|CAO39374.1|	mitochondrial nad-dependent malate dehydrogenase	P	GO:0006108	malate metabolic process
gi|157338330|emb|CAO39374.1|	mitochondrial nad-dependent malate dehydrogenase	P	GO:0006096	glycolysis
gi|157338330|emb|CAO39374.1|	mitochondrial nad-dependent malate dehydrogenase	C	GO:0005739	mitochondrion
gi|157338330|emb|CAO39374.1|	mitochondrial nad-dependent malate dehydrogenase	P	GO:0006100	tricarboxylic acid cycle intermediate metabolic process
gi|157338330|emb|CAO39374.1|	mitochondrial nad-dependent malate dehydrogenase	F	GO:0016491	oxidoreductase activity
gi|157338330|emb|CAO39374.1|	mitochondrial nad-dependent malate dehydrogenase	F	GO:0016615	malate dehydrogenase activity
gi|157338330|emb|CAO39374.1|	mitochondrial nad-dependent malate dehydrogenase	P	GO:0006090	pyruvate metabolic process
gi|157338330|emb|CAO39374.1|	mitochondrial nad-dependent malate dehydrogenase	P	GO:0019643	reductive tricarboxylic acid cycle
gi|157338330|emb|CAO39374.1|	mitochondrial nad-dependent malate dehydrogenase	P	GO:0046487	glyoxylate metabolic process
gi|157338350|emb|CAO39394.1|	14-3-3 protein	F	GO:0019904	protein domain specific binding
gi|157338353|emb|CAO39397.1|	phosphoenolpyruvate carboxylase	C	GO:0005737	cytoplasm
gi|157338353|emb|CAO39397.1|	phosphoenolpyruvate carboxylase	P	GO:0006099	tricarboxylic acid cycle
gi|157338353|emb|CAO39397.1|	phosphoenolpyruvate carboxylase	P	GO:0015979	photosynthesis
gi|157338353|emb|CAO39397.1|	phosphoenolpyruvate carboxylase	F	GO:0008964	phosphoenolpyruvate carboxylase activity
gi|157338353|emb|CAO39397.1|	phosphoenolpyruvate carboxylase	P	GO:0006094	gluconeogenesis
gi|157338353|emb|CAO39397.1|	phosphoenolpyruvate carboxylase	P	GO:0019643	reductive tricarboxylic acid cycle
gi|157338489|emb|CAO41840.1|	reversibly glycosylated polypeptide	N	GO:0047210
gi|157338489|emb|CAO41840.1|	reversibly glycosylated polypeptide	P	GO:0007047	cellular cell wall organization
gi|157338489|emb|CAO41840.1|	reversibly glycosylated polypeptide	C	GO:0009505	plant-type cell wall
gi|157338489|emb|CAO41840.1|	reversibly glycosylated polypeptide	C	GO:0005794	Golgi apparatus
gi|157338489|emb|CAO41840.1|	reversibly glycosylated polypeptide	C	GO:0030054	cell junction
gi|157338489|emb|CAO41840.1|	reversibly glycosylated polypeptide	P	GO:0030244	cellulose biosynthetic process
gi|157338519|emb|CAO41870.1|	er lipid raft associated 2	C	GO:0005789	endoplasmic reticulum membrane
gi|157338519|emb|CAO41870.1|	er lipid raft associated 2	C	GO:0009536	plastid
gi|157338612|emb|CAO41963.1|	coatomer delta subunit (delta-coat protein) (delta-cop)	P	GO:0006461	protein complex assembly
gi|157338612|emb|CAO41963.1|	coatomer delta subunit (delta-coat protein) (delta-cop)	C	GO:0030125	clathrin vesicle coat
gi|157338612|emb|CAO41963.1|	coatomer delta subunit (delta-coat protein) (delta-cop)	F	GO:0005515	protein binding
gi|157338612|emb|CAO41963.1|	coatomer delta subunit (delta-coat protein) (delta-cop)	C	GO:0005798	Golgi-associated vesicle
gi|157338612|emb|CAO41963.1|	coatomer delta subunit (delta-coat protein) (delta-cop)	F	GO:0008565	protein transporter activity
gi|157338612|emb|CAO41963.1|	coatomer delta subunit (delta-coat protein) (delta-cop)	P	GO:0016192	vesicle-mediated transport
gi|157338612|emb|CAO41963.1|	coatomer delta subunit (delta-coat protein) (delta-cop)	P	GO:0006886	intracellular protein transport
gi|157338612|emb|CAO41963.1|	coatomer delta subunit (delta-coat protein) (delta-cop)	C	GO:0030131	clathrin adaptor complex
gi|157338612|emb|CAO41963.1|	coatomer delta subunit (delta-coat protein) (delta-cop)	C	GO:0005739	mitochondrion
gi|157338652|emb|CAO42003.1|	alpha 2 subunit of 20s proteasome	C	GO:0005839	proteasome core complex
gi|157338652|emb|CAO42003.1|	alpha 2 subunit of 20s proteasome	F	GO:0003723	RNA binding
gi|157338652|emb|CAO42003.1|	alpha 2 subunit of 20s proteasome	F	GO:0004298	threonine-type endopeptidase activity
gi|157338652|emb|CAO42003.1|	alpha 2 subunit of 20s proteasome	P	GO:0006511	ubiquitin-dependent protein catabolic process
gi|157338652|emb|CAO42003.1|	alpha 2 subunit of 20s proteasome	C	GO:0005829	cytosol
gi|157338652|emb|CAO42003.1|	alpha 2 subunit of 20s proteasome	F	GO:0004175	endopeptidase activity
gi|157338779|emb|CAO42130.1|	rad23-like protein	P	GO:0006512	ubiquitin cycle
gi|157338779|emb|CAO42130.1|	rad23-like protein	F	GO:0003684	damaged DNA binding
gi|157338779|emb|CAO42130.1|	rad23-like protein	P	GO:0006289	nucleotide-excision repair
gi|157338779|emb|CAO42130.1|	rad23-like protein	C	GO:0005634	nucleus
gi|157338779|emb|CAO42130.1|	rad23-like protein	P	GO:0006464	cellular protein modification process
gi|157338782|emb|CAO42133.1|	at1g68560 f24j5_10	C	GO:0016023	cytoplasmic membrane-bounded vesicle
gi|157338782|emb|CAO42133.1|	at1g68560 f24j5_10	F	GO:0004558	alpha-glucosidase activity
gi|157338782|emb|CAO42133.1|	at1g68560 f24j5_10	P	GO:0005982	starch metabolic process
gi|157338782|emb|CAO42133.1|	at1g68560 f24j5_10	P	GO:0005985	sucrose metabolic process
gi|157338782|emb|CAO42133.1|	at1g68560 f24j5_10	P	GO:0006012	galactose metabolic process
gi|157338782|emb|CAO42133.1|	at1g68560 f24j5_10	C	GO:0017177	glucosidase II complex
gi|157338805|emb|CAO42156.1|	er6 protein	P	GO:0006950	response to stress
gi|157338864|emb|CAO42215.1|	alfc3_arath probable fructose-bisphosphate aldolasechloroplast precursor	C	GO:0010287	plastoglobule
gi|157338864|emb|CAO42215.1|	alfc3_arath probable fructose-bisphosphate aldolasechloroplast precursor	P	GO:0006979	response to oxidative stress
gi|157338864|emb|CAO42215.1|	alfc3_arath probable fructose-bisphosphate aldolasechloroplast precursor	P	GO:0006098	pentose-phosphate shunt
gi|157338864|emb|CAO42215.1|	alfc3_arath probable fructose-bisphosphate aldolasechloroplast precursor	P	GO:0006096	glycolysis
gi|157338864|emb|CAO42215.1|	alfc3_arath probable fructose-bisphosphate aldolasechloroplast precursor	F	GO:0004332	fructose-bisphosphate aldolase activity
gi|157338864|emb|CAO42215.1|	alfc3_arath probable fructose-bisphosphate aldolasechloroplast precursor	P	GO:0006000	fructose metabolic process
gi|157338864|emb|CAO42215.1|	alfc3_arath probable fructose-bisphosphate aldolasechloroplast precursor	P	GO:0006013	mannose metabolic process
gi|157338864|emb|CAO42215.1|	alfc3_arath probable fructose-bisphosphate aldolasechloroplast precursor	P	GO:0006020	inositol metabolic process
gi|157338864|emb|CAO42215.1|	alfc3_arath probable fructose-bisphosphate aldolasechloroplast precursor	P	GO:0006094	gluconeogenesis
gi|157338864|emb|CAO42215.1|	alfc3_arath probable fructose-bisphosphate aldolasechloroplast precursor	P	GO:0015976	carbon utilization
gi|157338877|emb|CAO42228.1|	h+-transporting atp synthase beta chain-like protein	P	GO:0006979	response to oxidative stress
gi|157338877|emb|CAO42228.1|	h+-transporting atp synthase beta chain-like protein	F	GO:0008553	hydrogen-exporting ATPase activity, phosphorylative mechanism
gi|157338877|emb|CAO42228.1|	h+-transporting atp synthase beta chain-like protein	F	GO:0046933	hydrogen ion transporting ATP synthase activity, rotational mechanism
gi|157338877|emb|CAO42228.1|	h+-transporting atp synthase beta chain-like protein	C	GO:0016021	integral to membrane
gi|157338877|emb|CAO42228.1|	h+-transporting atp synthase beta chain-like protein	P	GO:0015986	ATP synthesis coupled proton transport
gi|157338877|emb|CAO42228.1|	h+-transporting atp synthase beta chain-like protein	F	GO:0046872	metal ion binding
gi|157338877|emb|CAO42228.1|	h+-transporting atp synthase beta chain-like protein	F	GO:0005524	ATP binding
gi|157338877|emb|CAO42228.1|	h+-transporting atp synthase beta chain-like protein	C	GO:0005754	mitochondrial proton-transporting ATP synthase, catalytic core
gi|157338877|emb|CAO42228.1|	h+-transporting atp synthase beta chain-like protein	F	GO:0046961	proton-transporting ATPase activity, rotational mechanism
gi|157338877|emb|CAO42228.1|	h+-transporting atp synthase beta chain-like protein	P	GO:0006754	ATP biosynthetic process
gi|157338877|emb|CAO42228.1|	h+-transporting atp synthase beta chain-like protein	F	GO:0000166	nucleotide binding
gi|157338877|emb|CAO42228.1|	h+-transporting atp synthase beta chain-like protein	F	GO:0017111	nucleoside-triphosphatase activity
gi|157338881|emb|CAO42232.1|	at1g15130 f9l1_7	P	GO:0006915	apoptotic process
gi|157338974|emb|CAO42325.1|	high mobility group protein	C	GO:0000786	nucleosome
gi|157338974|emb|CAO42325.1|	high mobility group protein	F	GO:0003677	DNA binding
gi|157338974|emb|CAO42325.1|	high mobility group protein	P	GO:0006334	nucleosome assembly
gi|157338974|emb|CAO42325.1|	high mobility group protein	C	GO:0005634	nucleus
gi|157338974|emb|CAO42325.1|	high mobility group protein	P	GO:0006355	regulation of transcription, DNA-dependent
gi|157338974|emb|CAO42325.1|	high mobility group protein	C	GO:0000785	chromatin
gi|157338975|emb|CAO42326.1|	cytoplasmic (glucose phosphomutase)	C	GO:0005739	mitochondrion
gi|157338975|emb|CAO42326.1|	cytoplasmic (glucose phosphomutase)	F	GO:0000287	magnesium ion binding
gi|157338975|emb|CAO42326.1|	cytoplasmic (glucose phosphomutase)	F	GO:0004614	phosphoglucomutase activity
gi|157338975|emb|CAO42326.1|	cytoplasmic (glucose phosphomutase)	P	GO:0005982	starch metabolic process
gi|157338975|emb|CAO42326.1|	cytoplasmic (glucose phosphomutase)	P	GO:0005985	sucrose metabolic process
gi|157338975|emb|CAO42326.1|	cytoplasmic (glucose phosphomutase)	P	GO:0006012	galactose metabolic process
gi|157338975|emb|CAO42326.1|	cytoplasmic (glucose phosphomutase)	P	GO:0006094	gluconeogenesis
gi|157338975|emb|CAO42326.1|	cytoplasmic (glucose phosphomutase)	P	GO:0006096	glycolysis
gi|157338975|emb|CAO42326.1|	cytoplasmic (glucose phosphomutase)	P	GO:0006098	pentose-phosphate shunt
gi|157338975|emb|CAO42326.1|	cytoplasmic (glucose phosphomutase)	P	GO:0019872	streptomycin biosynthetic process
gi|157339132|emb|CAO42483.1|	20s proteasome beta subunit pbb2	C	GO:0005737	cytoplasm
gi|157339132|emb|CAO42483.1|	20s proteasome beta subunit pbb2	F	GO:0004175	endopeptidase activity
gi|157339132|emb|CAO42483.1|	20s proteasome beta subunit pbb2	C	GO:0005839	proteasome core complex
gi|157339132|emb|CAO42483.1|	20s proteasome beta subunit pbb2	P	GO:0006511	ubiquitin-dependent protein catabolic process
gi|157339132|emb|CAO42483.1|	20s proteasome beta subunit pbb2	F	GO:0004298	threonine-type endopeptidase activity
gi|157339133|emb|CAO42484.1|	glycosyl hydrolase family 5 protein cellulase family protein	C	GO:0016023	cytoplasmic membrane-bounded vesicle
gi|157339133|emb|CAO42484.1|	glycosyl hydrolase family 5 protein cellulase family protein	F	GO:0004553	hydrolase activity, hydrolyzing O-glycosyl compounds
gi|157339133|emb|CAO42484.1|	glycosyl hydrolase family 5 protein cellulase family protein	C	GO:0009536	plastid
gi|157339133|emb|CAO42484.1|	glycosyl hydrolase family 5 protein cellulase family protein	P	GO:0005975	carbohydrate metabolic process
gi|157339213|emb|CAO43754.1|	der1-like family protein degradation in the er-like family protein	C	GO:0016020	membrane
gi|157339213|emb|CAO43754.1|	der1-like family protein degradation in the er-like family protein	P	GO:0006508	proteolysis
gi|157339214|emb|CAO43755.1|	pyrophosphate-dependent phosphofructo-1-kinase	C	GO:0005945	6-phosphofructokinase complex
gi|157339214|emb|CAO43755.1|	pyrophosphate-dependent phosphofructo-1-kinase	P	GO:0006096	glycolysis
gi|157339214|emb|CAO43755.1|	pyrophosphate-dependent phosphofructo-1-kinase	C	GO:0009536	plastid
gi|157339214|emb|CAO43755.1|	pyrophosphate-dependent phosphofructo-1-kinase	F	GO:0003872	6-phosphofructokinase activity
gi|157339214|emb|CAO43755.1|	pyrophosphate-dependent phosphofructo-1-kinase	P	GO:0006000	fructose metabolic process
gi|157339214|emb|CAO43755.1|	pyrophosphate-dependent phosphofructo-1-kinase	P	GO:0006012	galactose metabolic process
gi|157339214|emb|CAO43755.1|	pyrophosphate-dependent phosphofructo-1-kinase	P	GO:0006013	mannose metabolic process
gi|157339214|emb|CAO43755.1|	pyrophosphate-dependent phosphofructo-1-kinase	P	GO:0006094	gluconeogenesis
[truncated: 4,027 more rows]
