# Supplementary material for: iTRAQ-based protein profiling provides insights into the central metabolism changes driving grape berry development and ripening
Source: BMC Plant Biol. 2013 Oct 24;13:167. doi: 10.1186/1471-2229-13-167 (PMC4016569; doi:10.1186/1471-2229-13-167)
Supplement: Additional file 7 — File containing the GO-terms annotated by Blast2GO v2.4.0 application [42] for the proteins identified in the iTRAQ experiment of the ripe stages. [file 1471-2229-13-167-S7.txt]

SeqName	Hit-Desc	GO-Group	GO-ID	Term
gi|1100743|dbj|BAA08105.1|	dicarboxylate tricarboxylate carrier	F	GO:0017077	oxidative phosphorylation uncoupler activity
gi|1100743|dbj|BAA08105.1|	dicarboxylate tricarboxylate carrier	F	GO:0005488	binding
gi|1100743|dbj|BAA08105.1|	dicarboxylate tricarboxylate carrier	C	GO:0005743	mitochondrial inner membrane
gi|1100743|dbj|BAA08105.1|	dicarboxylate tricarboxylate carrier	P	GO:0006839	mitochondrial transport
gi|1100743|dbj|BAA08105.1|	dicarboxylate tricarboxylate carrier	C	GO:0016021	integral to membrane
gi|114804265|ref|YP_762261.1|	photosystem i p700 apoprotein a1	P	GO:0006810	transport
gi|114804265|ref|YP_762261.1|	photosystem i p700 apoprotein a1	F	GO:0016168	chlorophyll binding
gi|114804265|ref|YP_762261.1|	photosystem i p700 apoprotein a1	C	GO:0016021	integral to membrane
gi|114804265|ref|YP_762261.1|	photosystem i p700 apoprotein a1	C	GO:0009538	photosystem I reaction center
gi|114804265|ref|YP_762261.1|	photosystem i p700 apoprotein a1	P	GO:0018298	protein-chromophore linkage
gi|114804265|ref|YP_762261.1|	photosystem i p700 apoprotein a1	F	GO:0009055	electron carrier activity
gi|114804265|ref|YP_762261.1|	photosystem i p700 apoprotein a1	F	GO:0051539	4 iron, 4 sulfur cluster binding
gi|114804265|ref|YP_762261.1|	photosystem i p700 apoprotein a1	F	GO:0000287	magnesium ion binding
gi|114804265|ref|YP_762261.1|	photosystem i p700 apoprotein a1	C	GO:0009535	chloroplast thylakoid membrane
gi|114804265|ref|YP_762261.1|	photosystem i p700 apoprotein a1	C	GO:0010287	plastoglobule
gi|114804265|ref|YP_762261.1|	photosystem i p700 apoprotein a1	P	GO:0015979	photosynthesis
gi|114804265|ref|YP_762261.1|	photosystem i p700 apoprotein a1	F	GO:0005506	iron ion binding
gi|114804265|ref|YP_762261.1|	photosystem i p700 apoprotein a1	P	GO:0006118	electron transport
gi|115436372|ref|NP_001042944.1|	---NA---	P	GO:0006952	defense response
gi|115436372|ref|NP_001042944.1|	---NA---	C	GO:0009507	chloroplast
gi|115466734|ref|NP_001056966.1|	inorganic pyrophosphatase	C	GO:0016023	cytoplasmic membrane-bounded vesicle
gi|115466734|ref|NP_001056966.1|	inorganic pyrophosphatase	C	GO:0005773	vacuole
gi|115466734|ref|NP_001056966.1|	inorganic pyrophosphatase	F	GO:0009678	hydrogen-translocating pyrophosphatase activity
gi|115466734|ref|NP_001056966.1|	inorganic pyrophosphatase	F	GO:0000287	magnesium ion binding
gi|115466734|ref|NP_001056966.1|	inorganic pyrophosphatase	P	GO:0015992	proton transport
gi|115466734|ref|NP_001056966.1|	inorganic pyrophosphatase	F	GO:0015078	hydrogen ion transmembrane transporter activity
gi|115466734|ref|NP_001056966.1|	inorganic pyrophosphatase	F	GO:0004427	inorganic diphosphatase activity
gi|115466734|ref|NP_001056966.1|	inorganic pyrophosphatase	C	GO:0016021	integral to membrane
gi|115466734|ref|NP_001056966.1|	inorganic pyrophosphatase	C	GO:0009536	plastid
gi|115466734|ref|NP_001056966.1|	inorganic pyrophosphatase	P	GO:0006119	oxidative phosphorylation
gi|115474927|ref|NP_001061060.1|	rubredoxin family protein	C	GO:0009536	plastid
gi|115474927|ref|NP_001061060.1|	rubredoxin family protein	F	GO:0005515	protein binding
gi|115474927|ref|NP_001061060.1|	rubredoxin family protein	P	GO:0006118	electron transport
gi|115474927|ref|NP_001061060.1|	rubredoxin family protein	F	GO:0009055	electron carrier activity
gi|115474927|ref|NP_001061060.1|	rubredoxin family protein	F	GO:0046872	metal ion binding
gi|116309927|emb|CAH66960.1|	subtilisin-like protease	F	GO:0042802	identical protein binding
gi|116309927|emb|CAH66960.1|	subtilisin-like protease	C	GO:0016023	cytoplasmic membrane-bounded vesicle
gi|116309927|emb|CAH66960.1|	subtilisin-like protease	F	GO:0004289	subtilase activity
gi|116309927|emb|CAH66960.1|	subtilisin-like protease	P	GO:0006508	proteolysis
gi|116309927|emb|CAH66960.1|	subtilisin-like protease	P	GO:0043086	negative regulation of catalytic activity
gi|1168582|sp|P42469.1|ATPB_STIAU	atp synthasebeta subunit	C	GO:0045261	proton-transporting ATP synthase complex, catalytic core F(1)
gi|1168582|sp|P42469.1|ATPB_STIAU	atp synthasebeta subunit	P	GO:0042777	plasma membrane ATP synthesis coupled proton transport
gi|1168582|sp|P42469.1|ATPB_STIAU	atp synthasebeta subunit	F	GO:0008553	hydrogen-exporting ATPase activity, phosphorylative mechanism
gi|1168582|sp|P42469.1|ATPB_STIAU	atp synthasebeta subunit	F	GO:0046933	hydrogen ion transporting ATP synthase activity, rotational mechanism
gi|1168582|sp|P42469.1|ATPB_STIAU	atp synthasebeta subunit	C	GO:0005739	mitochondrion
gi|1168582|sp|P42469.1|ATPB_STIAU	atp synthasebeta subunit	C	GO:0016021	integral to membrane
gi|1168582|sp|P42469.1|ATPB_STIAU	atp synthasebeta subunit	F	GO:0046872	metal ion binding
gi|1168582|sp|P42469.1|ATPB_STIAU	atp synthasebeta subunit	F	GO:0005524	ATP binding
gi|1168582|sp|P42469.1|ATPB_STIAU	atp synthasebeta subunit	F	GO:0046961	proton-transporting ATPase activity, rotational mechanism
gi|118406886|gb|ABK81651.1|	glutathione s-transferase	P	GO:0009407	toxin catabolic process
gi|118406886|gb|ABK81651.1|	glutathione s-transferase	F	GO:0004364	glutathione transferase activity
gi|118406886|gb|ABK81651.1|	glutathione s-transferase	C	GO:0009507	chloroplast
gi|118406886|gb|ABK81651.1|	glutathione s-transferase	P	GO:0006749	glutathione metabolic process
gi|118406886|gb|ABK81651.1|	glutathione s-transferase	P	GO:0006803	glutathione conjugation reaction
gi|119355|sp|P26301.1|ENO1_MAIZE	enolase	C	GO:0000015	phosphopyruvate hydratase complex
gi|119355|sp|P26301.1|ENO1_MAIZE	enolase	F	GO:0004634	phosphopyruvate hydratase activity
gi|119355|sp|P26301.1|ENO1_MAIZE	enolase	F	GO:0000287	magnesium ion binding
gi|119355|sp|P26301.1|ENO1_MAIZE	enolase	P	GO:0006096	glycolysis
gi|119355|sp|P26301.1|ENO1_MAIZE	enolase	P	GO:0000162	tryptophan biosynthetic process
gi|119355|sp|P26301.1|ENO1_MAIZE	enolase	P	GO:0006094	gluconeogenesis
gi|119355|sp|P26301.1|ENO1_MAIZE	enolase	P	GO:0006571	tyrosine biosynthetic process
gi|119355|sp|P26301.1|ENO1_MAIZE	enolase	P	GO:0009094	L-phenylalanine biosynthetic process
gi|122893272|gb|ABM67589.1|	flavanone 3-hydroxylase	F	GO:0031418	L-ascorbic acid binding
gi|122893272|gb|ABM67589.1|	flavanone 3-hydroxylase	F	GO:0045486	naringenin 3-dioxygenase activity
gi|122893272|gb|ABM67589.1|	flavanone 3-hydroxylase	F	GO:0005506	iron ion binding
gi|122893272|gb|ABM67589.1|	flavanone 3-hydroxylase	P	GO:0009813	flavonoid biosynthetic process
gi|122893272|gb|ABM67589.1|	flavanone 3-hydroxylase	F	GO:0016702	oxidoreductase activity, acting on single donors with incorporation of molecular oxygen, incorporation of two atoms of oxygen
gi|125527658|gb|EAY75772.1|	elongation factor 2	F	GO:0003746	translation elongation factor activity
gi|125527658|gb|EAY75772.1|	elongation factor 2	F	GO:0005525	GTP binding
gi|125527658|gb|EAY75772.1|	elongation factor 2	C	GO:0005739	mitochondrion
gi|125527658|gb|EAY75772.1|	elongation factor 2	F	GO:0003924	GTPase activity
gi|125527658|gb|EAY75772.1|	elongation factor 2	C	GO:0005840	ribosome
gi|125527658|gb|EAY75772.1|	elongation factor 2	P	GO:0006448	regulation of translational elongation
gi|125533393|gb|EAY79941.1|	pyruvate kinase	F	GO:0004743	pyruvate kinase activity
gi|125533393|gb|EAY79941.1|	pyruvate kinase	F	GO:0030955	potassium ion binding
gi|125533393|gb|EAY79941.1|	pyruvate kinase	F	GO:0000287	magnesium ion binding
gi|125533393|gb|EAY79941.1|	pyruvate kinase	P	GO:0006096	glycolysis
gi|125533393|gb|EAY79941.1|	pyruvate kinase	P	GO:0006094	gluconeogenesis
gi|125533393|gb|EAY79941.1|	pyruvate kinase	P	GO:0006144	purine nucleobase metabolic process
gi|125533393|gb|EAY79941.1|	pyruvate kinase	P	GO:0015976	carbon utilization
gi|125539802|gb|EAY86197.1|	serine decarboxylase	F	GO:0030170	pyridoxal phosphate binding
gi|125539802|gb|EAY86197.1|	serine decarboxylase	F	GO:0016831	carboxy-lyase activity
gi|125539802|gb|EAY86197.1|	serine decarboxylase	P	GO:0006520	cellular amino acid metabolic process
gi|125553367|gb|EAY99076.1|	peptidase s1 andchymotrypsin hap:pdz dhr glgf	F	GO:0004252	serine-type endopeptidase activity
gi|125553367|gb|EAY99076.1|	peptidase s1 andchymotrypsin hap:pdz dhr glgf	P	GO:0030163	protein catabolic process
gi|125553367|gb|EAY99076.1|	peptidase s1 andchymotrypsin hap:pdz dhr glgf	C	GO:0009536	plastid
gi|125553367|gb|EAY99076.1|	peptidase s1 andchymotrypsin hap:pdz dhr glgf	P	GO:0006508	proteolysis
gi|125553367|gb|EAY99076.1|	peptidase s1 andchymotrypsin hap:pdz dhr glgf	F	GO:0005515	protein binding
gi|125556707|gb|EAZ02313.1|	cyclophilin	P	GO:0006457	protein folding
gi|125556707|gb|EAZ02313.1|	cyclophilin	C	GO:0005624	membrane fraction
gi|125556707|gb|EAZ02313.1|	cyclophilin	C	GO:0005829	cytosol
gi|125556707|gb|EAZ02313.1|	cyclophilin	F	GO:0003755	peptidyl-prolyl cis-trans isomerase activity
gi|125556707|gb|EAZ02313.1|	cyclophilin	C	GO:0005739	mitochondrion
gi|125572544|gb|EAZ14059.1|	40s ribosomal protein s23	F	GO:0003735	structural constituent of ribosome
gi|125572544|gb|EAZ14059.1|	40s ribosomal protein s23	C	GO:0015935	small ribosomal subunit
gi|125572544|gb|EAZ14059.1|	40s ribosomal protein s23	P	GO:0006412	translation
gi|125572544|gb|EAZ14059.1|	40s ribosomal protein s23	C	GO:0005739	mitochondrion
gi|125572544|gb|EAZ14059.1|	40s ribosomal protein s23	P	GO:0042254	ribosome biogenesis
gi|125580801|gb|EAZ21732.1|	26s proteasome regulatory subunit s2	F	GO:0005524	ATP binding
gi|125580801|gb|EAZ21732.1|	26s proteasome regulatory subunit s2	F	GO:0008026	ATP-dependent helicase activity
gi|125580801|gb|EAZ21732.1|	26s proteasome regulatory subunit s2	F	GO:0003743	translation initiation factor activity
gi|125580801|gb|EAZ21732.1|	26s proteasome regulatory subunit s2	N	GO:0000074
gi|125580801|gb|EAZ21732.1|	26s proteasome regulatory subunit s2	C	GO:0005840	ribosome
gi|125580801|gb|EAZ21732.1|	26s proteasome regulatory subunit s2	P	GO:0006446	regulation of translational initiation
gi|125585642|gb|EAZ26306.1|	phosphoenolpyruvate carboxykinase	C	GO:0005737	cytoplasm
gi|125585642|gb|EAZ26306.1|	phosphoenolpyruvate carboxykinase	P	GO:0006094	gluconeogenesis
gi|125585642|gb|EAZ26306.1|	phosphoenolpyruvate carboxykinase	F	GO:0016301	kinase activity
gi|125585642|gb|EAZ26306.1|	phosphoenolpyruvate carboxykinase	F	GO:0004612	phosphoenolpyruvate carboxykinase (ATP) activity
gi|125585642|gb|EAZ26306.1|	phosphoenolpyruvate carboxykinase	F	GO:0005524	ATP binding
gi|125585642|gb|EAZ26306.1|	phosphoenolpyruvate carboxykinase	P	GO:0006099	tricarboxylic acid cycle
gi|125585642|gb|EAZ26306.1|	phosphoenolpyruvate carboxykinase	P	GO:0015976	carbon utilization
gi|125597523|gb|EAZ37303.1|	ribosomal proteincytosolic	F	GO:0003735	structural constituent of ribosome
gi|125597523|gb|EAZ37303.1|	ribosomal proteincytosolic	P	GO:0006412	translation
gi|125597523|gb|EAZ37303.1|	ribosomal proteincytosolic	F	GO:0019843	rRNA binding
gi|125597523|gb|EAZ37303.1|	ribosomal proteincytosolic	N	GO:0005842
gi|125597523|gb|EAZ37303.1|	ribosomal proteincytosolic	P	GO:0042254	ribosome biogenesis
gi|125600626|gb|EAZ40202.1|	peptide chain release factor 2	P	GO:0009657	plastid organization
gi|125600626|gb|EAZ40202.1|	peptide chain release factor 2	F	GO:0016149	translation release factor activity, codon specific
gi|125600626|gb|EAZ40202.1|	peptide chain release factor 2	C	GO:0009507	chloroplast
gi|125600626|gb|EAZ40202.1|	peptide chain release factor 2	F	GO:0003735	structural constituent of ribosome
gi|125600626|gb|EAZ40202.1|	peptide chain release factor 2	C	GO:0005840	ribosome
gi|125600626|gb|EAZ40202.1|	peptide chain release factor 2	N	GO:0006444
gi|125600626|gb|EAZ40202.1|	peptide chain release factor 2	P	GO:0006449	regulation of translational termination
gi|125600626|gb|EAZ40202.1|	peptide chain release factor 2	C	GO:0018444	translation release factor complex
gi|125600626|gb|EAZ40202.1|	peptide chain release factor 2	P	GO:0042254	ribosome biogenesis
gi|125602544|gb|EAZ41869.1|	pectinesterase family protein	F	GO:0030599	pectinesterase activity
gi|125602544|gb|EAZ41869.1|	pectinesterase family protein	C	GO:0016023	cytoplasmic membrane-bounded vesicle
gi|125602544|gb|EAZ41869.1|	pectinesterase family protein	P	GO:0042545	cell wall modification
gi|125602544|gb|EAZ41869.1|	pectinesterase family protein	C	GO:0009505	plant-type cell wall
gi|125602544|gb|EAZ41869.1|	pectinesterase family protein	C	GO:0009536	plastid
gi|125602544|gb|EAZ41869.1|	pectinesterase family protein	F	GO:0003735	structural constituent of ribosome
gi|125602544|gb|EAZ41869.1|	pectinesterase family protein	C	GO:0005840	ribosome
gi|125602544|gb|EAZ41869.1|	pectinesterase family protein	P	GO:0006412	translation
gi|125602544|gb|EAZ41869.1|	pectinesterase family protein	P	GO:0005982	starch metabolic process
gi|125602544|gb|EAZ41869.1|	pectinesterase family protein	P	GO:0005985	sucrose metabolic process
gi|125602544|gb|EAZ41869.1|	pectinesterase family protein	P	GO:0042254	ribosome biogenesis
gi|12580861|emb|CAC27139.1|	ef-1 alpha	F	GO:0003746	translation elongation factor activity
gi|12580861|emb|CAC27139.1|	ef-1 alpha	F	GO:0005525	GTP binding
gi|12580861|emb|CAC27139.1|	ef-1 alpha	F	GO:0003924	GTPase activity
gi|12580861|emb|CAC27139.1|	ef-1 alpha	C	GO:0005840	ribosome
gi|12580861|emb|CAC27139.1|	ef-1 alpha	P	GO:0006448	regulation of translational elongation
gi|146261468|gb|ABQ15035.1|	photosystem ii cp47 chlorophyll apoprotein	C	GO:0016020	membrane
gi|146261468|gb|ABQ15035.1|	photosystem ii cp47 chlorophyll apoprotein	C	GO:0009521	photosystem
gi|146261468|gb|ABQ15035.1|	photosystem ii cp47 chlorophyll apoprotein	P	GO:0009767	photosynthetic electron transport chain
gi|146261468|gb|ABQ15035.1|	photosystem ii cp47 chlorophyll apoprotein	F	GO:0016168	chlorophyll binding
gi|146261468|gb|ABQ15035.1|	photosystem ii cp47 chlorophyll apoprotein	C	GO:0009507	chloroplast
gi|146432261|gb|ABQ41114.1|	monodehydroascorbate reductase	F	GO:0015036	disulfide oxidoreductase activity
gi|146432261|gb|ABQ41114.1|	monodehydroascorbate reductase	P	GO:0042744	hydrogen peroxide catabolic process
gi|146432261|gb|ABQ41114.1|	monodehydroascorbate reductase	F	GO:0016656	monodehydroascorbate reductase (NADH) activity
gi|146432261|gb|ABQ41114.1|	monodehydroascorbate reductase	P	GO:0006118	electron transport
gi|146432261|gb|ABQ41114.1|	monodehydroascorbate reductase	C	GO:0005782	peroxisomal matrix
gi|146432261|gb|ABQ41114.1|	monodehydroascorbate reductase	F	GO:0050660	flavin adenine dinucleotide binding
gi|146432261|gb|ABQ41114.1|	monodehydroascorbate reductase	P	GO:0019852	L-ascorbic acid metabolic process
gi|147766520|emb|CAN69876.1|	peptidylprolyl isomerase roc4	P	GO:0006457	protein folding
gi|147766520|emb|CAN69876.1|	peptidylprolyl isomerase roc4	C	GO:0009543	chloroplast thylakoid lumen
gi|147766520|emb|CAN69876.1|	peptidylprolyl isomerase roc4	P	GO:0045036	protein targeting to chloroplast
gi|147766520|emb|CAN69876.1|	peptidylprolyl isomerase roc4	P	GO:0007165	signal transduction
gi|147766520|emb|CAN69876.1|	peptidylprolyl isomerase roc4	F	GO:0003755	peptidyl-prolyl cis-trans isomerase activity
gi|147766743|emb|CAN69697.1|	---NA---	C	GO:0030125	clathrin vesicle coat
gi|147766743|emb|CAN69697.1|	---NA---	P	GO:0006886	intracellular protein transport
gi|147767214|emb|CAN73396.1|	60s acidic ribosomal protein	C	GO:0005840	ribosome
gi|147767214|emb|CAN73396.1|	60s acidic ribosomal protein	F	GO:0003735	structural constituent of ribosome
gi|147767214|emb|CAN73396.1|	60s acidic ribosomal protein	P	GO:0006414	translational elongation
gi|147767214|emb|CAN73396.1|	60s acidic ribosomal protein	P	GO:0042254	ribosome biogenesis
gi|147767264|emb|CAN69003.1|	ketol-acid reductoisomerase	F	GO:0004455	ketol-acid reductoisomerase activity
gi|147767264|emb|CAN69003.1|	ketol-acid reductoisomerase	F	GO:0000287	magnesium ion binding
gi|147767264|emb|CAN69003.1|	ketol-acid reductoisomerase	F	GO:0050662	coenzyme binding
gi|147767264|emb|CAN69003.1|	ketol-acid reductoisomerase	C	GO:0009507	chloroplast
gi|147767264|emb|CAN69003.1|	ketol-acid reductoisomerase	P	GO:0009097	isoleucine biosynthetic process
gi|147767264|emb|CAN69003.1|	ketol-acid reductoisomerase	P	GO:0009098	leucine biosynthetic process
gi|147767264|emb|CAN69003.1|	ketol-acid reductoisomerase	P	GO:0009099	valine biosynthetic process
gi|147767264|emb|CAN69003.1|	ketol-acid reductoisomerase	P	GO:0015940	pantothenate biosynthetic process
gi|147768273|emb|CAN62668.1|	glutamine synthetase	C	GO:0005737	cytoplasm
gi|147768273|emb|CAN62668.1|	glutamine synthetase	F	GO:0004356	glutamate-ammonia ligase activity
gi|147768273|emb|CAN62668.1|	glutamine synthetase	P	GO:0009399	nitrogen fixation
gi|147768273|emb|CAN62668.1|	glutamine synthetase	P	GO:0006542	glutamine biosynthetic process
gi|147768273|emb|CAN62668.1|	glutamine synthetase	P	GO:0009252	peptidoglycan biosynthetic process
gi|147769464|emb|CAN70349.1|	chalcone-flavanone isomerase familyexpressed	F	GO:0016853	isomerase activity
gi|147769690|emb|CAN65529.1|	gdsl-motif lipase hydrolase family protein	C	GO:0016023	cytoplasmic membrane-bounded vesicle
gi|147769690|emb|CAN65529.1|	gdsl-motif lipase hydrolase family protein	F	GO:0004091	carboxylesterase activity
gi|147769690|emb|CAN65529.1|	gdsl-motif lipase hydrolase family protein	P	GO:0006629	lipid metabolic process
gi|147769857|emb|CAN61274.1|	voltage-dependent anion channel	F	GO:0008308	voltage-gated anion channel activity
gi|147769857|emb|CAN61274.1|	voltage-dependent anion channel	P	GO:0006820	anion transport
gi|147769857|emb|CAN61274.1|	voltage-dependent anion channel	C	GO:0016021	integral to membrane
gi|147769857|emb|CAN61274.1|	voltage-dependent anion channel	C	GO:0005741	mitochondrial outer membrane
gi|147770307|emb|CAN62488.1|	heat shock protein 90	P	GO:0006457	protein folding
gi|147770307|emb|CAN62488.1|	heat shock protein 90	C	GO:0016023	cytoplasmic membrane-bounded vesicle
gi|147770307|emb|CAN62488.1|	heat shock protein 90	P	GO:0006950	response to stress
gi|147770307|emb|CAN62488.1|	heat shock protein 90	F	GO:0005524	ATP binding
gi|147770307|emb|CAN62488.1|	heat shock protein 90	F	GO:0051082	unfolded protein binding
gi|147770696|emb|CAN77927.1|	phosphoenolpyruvate carboxylase	C	GO:0005737	cytoplasm
gi|147770696|emb|CAN77927.1|	phosphoenolpyruvate carboxylase	P	GO:0006099	tricarboxylic acid cycle
gi|147770696|emb|CAN77927.1|	phosphoenolpyruvate carboxylase	P	GO:0015979	photosynthesis
gi|147770696|emb|CAN77927.1|	phosphoenolpyruvate carboxylase	F	GO:0008964	phosphoenolpyruvate carboxylase activity
gi|147770696|emb|CAN77927.1|	phosphoenolpyruvate carboxylase	P	GO:0006094	gluconeogenesis
gi|147770696|emb|CAN77927.1|	phosphoenolpyruvate carboxylase	P	GO:0019643	reductive tricarboxylic acid cycle
gi|147770824|emb|CAN76428.1|	chlorophyll a b-binding apoprotein cp26 precursor	C	GO:0009533	chloroplast stromal thylakoid
gi|147770824|emb|CAN76428.1|	chlorophyll a b-binding apoprotein cp26 precursor	P	GO:0009765	photosynthesis, light harvesting
gi|147770824|emb|CAN76428.1|	chlorophyll a b-binding apoprotein cp26 precursor	C	GO:0016020	membrane
gi|147770824|emb|CAN76428.1|	chlorophyll a b-binding apoprotein cp26 precursor	C	GO:0009783	photosystem II antenna complex
gi|147771009|emb|CAN77935.1|	fumarylacetoacetate hydrolase	F	GO:0004334	fumarylacetoacetase activity
gi|147771009|emb|CAN77935.1|	fumarylacetoacetate hydrolase	F	GO:0046872	metal ion binding
gi|147771009|emb|CAN77935.1|	fumarylacetoacetate hydrolase	P	GO:0006572	tyrosine catabolic process
gi|147771009|emb|CAN77935.1|	fumarylacetoacetate hydrolase	F	GO:0003677	DNA binding
gi|147771009|emb|CAN77935.1|	fumarylacetoacetate hydrolase	C	GO:0005634	nucleus
gi|147771009|emb|CAN77935.1|	fumarylacetoacetate hydrolase	P	GO:0006355	regulation of transcription, DNA-dependent
gi|147771009|emb|CAN77935.1|	fumarylacetoacetate hydrolase	P	GO:0042207	styrene catabolic process
gi|147771308|emb|CAN69536.1|	nucleoid dna-binding-like protein	C	GO:0016023	cytoplasmic membrane-bounded vesicle
gi|147771308|emb|CAN69536.1|	nucleoid dna-binding-like protein	P	GO:0006508	proteolysis
gi|147771308|emb|CAN69536.1|	nucleoid dna-binding-like protein	F	GO:0004194	pepsin A activity
gi|147771517|emb|CAN66748.1|	prohibitin-like protein	C	GO:0005739	mitochondrion
gi|147771517|emb|CAN66748.1|	prohibitin-like protein	C	GO:0016020	membrane
gi|147771973|emb|CAN62497.1|	dehydroascorbate reductase	F	GO:0045174	glutathione dehydrogenase (ascorbate) activity
gi|147771973|emb|CAN62497.1|	dehydroascorbate reductase	P	GO:0006118	electron transport
gi|147771973|emb|CAN62497.1|	dehydroascorbate reductase	P	GO:0006749	glutathione metabolic process
gi|147771973|emb|CAN62497.1|	dehydroascorbate reductase	P	GO:0019852	L-ascorbic acid metabolic process
gi|147772866|emb|CAN75907.1|	porin-like protein	F	GO:0008308	voltage-gated anion channel activity
gi|147772866|emb|CAN75907.1|	porin-like protein	P	GO:0006820	anion transport
gi|147772866|emb|CAN75907.1|	porin-like protein	C	GO:0005741	mitochondrial outer membrane
gi|147773643|emb|CAN76464.1|	poly-binding protein	F	GO:0000166	nucleotide binding
gi|147773643|emb|CAN76464.1|	poly-binding protein	F	GO:0003723	RNA binding
gi|147775009|emb|CAN77208.1|	trans-cinnamate 4-hydroxylase	F	GO:0020037	heme binding
gi|147775009|emb|CAN77208.1|	trans-cinnamate 4-hydroxylase	F	GO:0016710	trans-cinnamate 4-monooxygenase activity
gi|147775009|emb|CAN77208.1|	trans-cinnamate 4-hydroxylase	F	GO:0005506	iron ion binding
gi|147775009|emb|CAN77208.1|	trans-cinnamate 4-hydroxylase	P	GO:0006118	electron transport
gi|147775009|emb|CAN77208.1|	trans-cinnamate 4-hydroxylase	P	GO:0006558	L-phenylalanine metabolic process
gi|147775009|emb|CAN77208.1|	trans-cinnamate 4-hydroxylase	P	GO:0009805	coumarin biosynthetic process
gi|147775009|emb|CAN77208.1|	trans-cinnamate 4-hydroxylase	P	GO:0009809	lignin biosynthetic process
gi|147775009|emb|CAN77208.1|	trans-cinnamate 4-hydroxylase	P	GO:0009811	stilbene biosynthetic process
gi|147777804|emb|CAN62522.1|	40s ribosomal protein s20	F	GO:0003735	structural constituent of ribosome
gi|147777804|emb|CAN62522.1|	40s ribosomal protein s20	C	GO:0015935	small ribosomal subunit
gi|147777804|emb|CAN62522.1|	40s ribosomal protein s20	P	GO:0006412	translation
gi|147777804|emb|CAN62522.1|	40s ribosomal protein s20	P	GO:0042254	ribosome biogenesis
gi|147779063|emb|CAN64617.1|	y4320_arath uncharacterized proteinchloroplast precursor	C	GO:0009535	chloroplast thylakoid membrane
gi|147780605|emb|CAN69111.1|	glutathione s-transferase	F	GO:0004364	glutathione transferase activity
gi|147780605|emb|CAN69111.1|	glutathione s-transferase	P	GO:0006749	glutathione metabolic process
gi|147780605|emb|CAN69111.1|	glutathione s-transferase	P	GO:0006803	glutathione conjugation reaction
gi|147781237|emb|CAN65143.1|	40s ribosomal protein s15a	F	GO:0003735	structural constituent of ribosome
gi|147781237|emb|CAN65143.1|	40s ribosomal protein s15a	N	GO:0005843
gi|147781237|emb|CAN65143.1|	40s ribosomal protein s15a	P	GO:0006412	translation
gi|147781237|emb|CAN65143.1|	40s ribosomal protein s15a	C	GO:0005739	mitochondrion
gi|147781237|emb|CAN65143.1|	40s ribosomal protein s15a	P	GO:0042254	ribosome biogenesis
gi|147781269|emb|CAN71905.1|	fructose-bisphosphate aldolase	P	GO:0006096	glycolysis
gi|147781269|emb|CAN71905.1|	fructose-bisphosphate aldolase	F	GO:0004332	fructose-bisphosphate aldolase activity
gi|147781269|emb|CAN71905.1|	fructose-bisphosphate aldolase	C	GO:0005739	mitochondrion
gi|147781269|emb|CAN71905.1|	fructose-bisphosphate aldolase	F	GO:0003677	DNA binding
gi|147781269|emb|CAN71905.1|	fructose-bisphosphate aldolase	C	GO:0005634	nucleus
gi|147781269|emb|CAN71905.1|	fructose-bisphosphate aldolase	P	GO:0006000	fructose metabolic process
gi|147781269|emb|CAN71905.1|	fructose-bisphosphate aldolase	P	GO:0006013	mannose metabolic process
gi|147781269|emb|CAN71905.1|	fructose-bisphosphate aldolase	P	GO:0006020	inositol metabolic process
gi|147781269|emb|CAN71905.1|	fructose-bisphosphate aldolase	P	GO:0006094	gluconeogenesis
gi|147781269|emb|CAN71905.1|	fructose-bisphosphate aldolase	P	GO:0006098	pentose-phosphate shunt
gi|147781269|emb|CAN71905.1|	fructose-bisphosphate aldolase	P	GO:0015976	carbon utilization
gi|147781362|emb|CAN67222.1|	histone h2b	C	GO:0000786	nucleosome
gi|147781362|emb|CAN67222.1|	histone h2b	F	GO:0003677	DNA binding
gi|147781362|emb|CAN67222.1|	histone h2b	P	GO:0006334	nucleosome assembly
gi|147781362|emb|CAN67222.1|	histone h2b	C	GO:0005634	nucleus
gi|147782603|emb|CAN66038.1|	dehydrin	P	GO:0009415	response to water
gi|147782603|emb|CAN66038.1|	dehydrin	P	GO:0006950	response to stress
gi|147782941|emb|CAN72294.1|	succinyl-ligase beta subunit	F	GO:0004776	succinate-CoA ligase (GDP-forming) activity
gi|147782941|emb|CAN72294.1|	succinyl-ligase beta subunit	F	GO:0005524	ATP binding
gi|147782941|emb|CAN72294.1|	succinyl-ligase beta subunit	F	GO:0004775	succinate-CoA ligase (ADP-forming) activity
gi|147782941|emb|CAN72294.1|	succinyl-ligase beta subunit	C	GO:0005739	mitochondrion
gi|147782941|emb|CAN72294.1|	succinyl-ligase beta subunit	C	GO:0042709	succinate-CoA ligase complex
gi|147782941|emb|CAN72294.1|	succinyl-ligase beta subunit	P	GO:0019643	reductive tricarboxylic acid cycle
gi|147783188|emb|CAN64242.1|	s-adenosyl-l-homocysteine hydrolase	P	GO:0006730	one-carbon metabolic process
gi|147783188|emb|CAN64242.1|	s-adenosyl-l-homocysteine hydrolase	F	GO:0004013	adenosylhomocysteinase activity
gi|147783188|emb|CAN64242.1|	s-adenosyl-l-homocysteine hydrolase	P	GO:0006950	response to stress
gi|147783188|emb|CAN64242.1|	s-adenosyl-l-homocysteine hydrolase	P	GO:0006346	methylation-dependent chromatin silencing
gi|147783188|emb|CAN64242.1|	s-adenosyl-l-homocysteine hydrolase	P	GO:0006555	methionine metabolic process
gi|147783668|emb|CAN72522.1|	calmodulin	F	GO:0005509	calcium ion binding
gi|147784036|emb|CAN70107.1|	t-complex protein 1 theta chain	P	GO:0006457	protein folding
gi|147784036|emb|CAN70107.1|	t-complex protein 1 theta chain	F	GO:0051082	unfolded protein binding
gi|147784036|emb|CAN70107.1|	t-complex protein 1 theta chain	F	GO:0005524	ATP binding
gi|147784036|emb|CAN70107.1|	t-complex protein 1 theta chain	F	GO:0042802	identical protein binding
gi|147784036|emb|CAN70107.1|	t-complex protein 1 theta chain	C	GO:0005832	chaperonin-containing T-complex
gi|147784212|emb|CAN72842.1|	chloroplast lumen common family protein	C	GO:0005739	mitochondrion
gi|147784212|emb|CAN72842.1|	chloroplast lumen common family protein	C	GO:0009536	plastid
gi|147784261|emb|CAN61809.1|	translation elongation factor tu	F	GO:0003746	translation elongation factor activity
gi|147784261|emb|CAN61809.1|	translation elongation factor tu	F	GO:0005525	GTP binding
gi|147784261|emb|CAN61809.1|	translation elongation factor tu	C	GO:0005739	mitochondrion
gi|147784261|emb|CAN61809.1|	translation elongation factor tu	F	GO:0003924	GTPase activity
gi|147784261|emb|CAN61809.1|	translation elongation factor tu	C	GO:0005840	ribosome
gi|147784261|emb|CAN61809.1|	translation elongation factor tu	P	GO:0006448	regulation of translational elongation
gi|147784318|emb|CAN61810.1|	wd-40 repeat protein	C	GO:0005834	heterotrimeric G-protein complex
gi|147784318|emb|CAN61810.1|	wd-40 repeat protein	F	GO:0000166	nucleotide binding
gi|147785001|emb|CAN75443.1|	60s ribosomal protein l12	P	GO:0009409	response to cold
gi|147785001|emb|CAN75443.1|	60s ribosomal protein l12	P	GO:0042254	ribosome biogenesis
gi|147785001|emb|CAN75443.1|	60s ribosomal protein l12	F	GO:0003735	structural constituent of ribosome
gi|147785001|emb|CAN75443.1|	60s ribosomal protein l12	N	GO:0009282
gi|147785001|emb|CAN75443.1|	60s ribosomal protein l12	P	GO:0006412	translation
gi|147785001|emb|CAN75443.1|	60s ribosomal protein l12	F	GO:0019843	rRNA binding
gi|147787082|emb|CAN64643.1|	cyclophilin	P	GO:0006457	protein folding
gi|147787082|emb|CAN64643.1|	cyclophilin	F	GO:0042277	peptide binding
gi|147787082|emb|CAN64643.1|	cyclophilin	C	GO:0005737	cytoplasm
gi|147787082|emb|CAN64643.1|	cyclophilin	F	GO:0003755	peptidyl-prolyl cis-trans isomerase activity
gi|147787750|emb|CAN60827.1|	23 kda polypeptide of oxygen-evolving comlex	C	GO:0019898	extrinsic to membrane
gi|147787750|emb|CAN60827.1|	23 kda polypeptide of oxygen-evolving comlex	F	GO:0005509	calcium ion binding
gi|147787750|emb|CAN60827.1|	23 kda polypeptide of oxygen-evolving comlex	C	GO:0009507	chloroplast
gi|147787750|emb|CAN60827.1|	23 kda polypeptide of oxygen-evolving comlex	P	GO:0019684	photosynthesis, light reaction
gi|147787750|emb|CAN60827.1|	23 kda polypeptide of oxygen-evolving comlex	C	GO:0009654	oxygen evolving complex
gi|147789055|emb|CAN75785.1|	elongation factor 1b gamma	F	GO:0003746	translation elongation factor activity
gi|147789055|emb|CAN75785.1|	elongation factor 1b gamma	C	GO:0005853	eukaryotic translation elongation factor 1 complex
gi|147789055|emb|CAN75785.1|	elongation factor 1b gamma	F	GO:0003735	structural constituent of ribosome
gi|147789055|emb|CAN75785.1|	elongation factor 1b gamma	C	GO:0005840	ribosome
gi|147789055|emb|CAN75785.1|	elongation factor 1b gamma	P	GO:0006448	regulation of translational elongation
gi|147789055|emb|CAN75785.1|	elongation factor 1b gamma	P	GO:0042254	ribosome biogenesis
gi|147789111|emb|CAN73497.1|	60s ribosomal protein l21	C	GO:0005840	ribosome
gi|147789111|emb|CAN73497.1|	60s ribosomal protein l21	F	GO:0003735	structural constituent of ribosome
gi|147789111|emb|CAN73497.1|	60s ribosomal protein l21	P	GO:0006412	translation
gi|147789111|emb|CAN73497.1|	60s ribosomal protein l21	C	GO:0005739	mitochondrion
gi|147789111|emb|CAN73497.1|	60s ribosomal protein l21	P	GO:0042254	ribosome biogenesis
gi|147789426|emb|CAN66609.1|	at3g56860 t8m16_190	F	GO:0017091	AU-rich element binding
gi|147789484|emb|CAN71757.1|	40s ribosomal protein s7	F	GO:0003735	structural constituent of ribosome
gi|147789484|emb|CAN71757.1|	40s ribosomal protein s7	N	GO:0005843
gi|147789484|emb|CAN71757.1|	40s ribosomal protein s7	P	GO:0006412	translation
gi|147789484|emb|CAN71757.1|	40s ribosomal protein s7	P	GO:0042254	ribosome biogenesis
gi|147789820|emb|CAN67239.1|	emp nonaspanin domain family protein	C	GO:0016023	cytoplasmic membrane-bounded vesicle
gi|147789820|emb|CAN67239.1|	emp nonaspanin domain family protein	C	GO:0016021	integral to membrane
gi|147789820|emb|CAN67239.1|	emp nonaspanin domain family protein	F	GO:0005484	SNAP receptor activity
gi|147789820|emb|CAN67239.1|	emp nonaspanin domain family protein	C	GO:0005794	Golgi apparatus
gi|147789820|emb|CAN67239.1|	emp nonaspanin domain family protein	C	GO:0009524	phragmoplast
gi|147789820|emb|CAN67239.1|	emp nonaspanin domain family protein	P	GO:0006810	transport
gi|147789820|emb|CAN67239.1|	emp nonaspanin domain family protein	F	GO:0003735	structural constituent of ribosome
gi|147789820|emb|CAN67239.1|	emp nonaspanin domain family protein	C	GO:0005840	ribosome
gi|147789820|emb|CAN67239.1|	emp nonaspanin domain family protein	P	GO:0006412	translation
gi|147789820|emb|CAN67239.1|	emp nonaspanin domain family protein	P	GO:0042254	ribosome biogenesis
gi|147791337|emb|CAN61836.1|	prohibitin-like protein	C	GO:0005739	mitochondrion
gi|147791337|emb|CAN61836.1|	prohibitin-like protein	C	GO:0016020	membrane
gi|147791855|emb|CAN61831.1|	ycf37 (arabidopsis homolog of synechocystis ycf37)	C	GO:0009543	chloroplast thylakoid lumen
gi|147792161|emb|CAN68574.1|	60s ribosomal protein l27a	C	GO:0005840	ribosome
gi|147792161|emb|CAN68574.1|	60s ribosomal protein l27a	F	GO:0003735	structural constituent of ribosome
gi|147792161|emb|CAN68574.1|	60s ribosomal protein l27a	P	GO:0006412	translation
gi|147792161|emb|CAN68574.1|	60s ribosomal protein l27a	C	GO:0005739	mitochondrion
gi|147792161|emb|CAN68574.1|	60s ribosomal protein l27a	P	GO:0042254	ribosome biogenesis
gi|147792793|emb|CAN71035.1|	aac27137 ests gb	C	GO:0016023	cytoplasmic membrane-bounded vesicle
gi|147792793|emb|CAN71035.1|	aac27137 ests gb	C	GO:0005783	endoplasmic reticulum
gi|147795381|emb|CAN67602.1|	6-phosphogluconate dehydrogenase family protein	C	GO:0012505	endomembrane system
gi|147795381|emb|CAN67602.1|	6-phosphogluconate dehydrogenase family protein	F	GO:0050661	NADP binding
gi|147795381|emb|CAN67602.1|	6-phosphogluconate dehydrogenase family protein	P	GO:0006098	pentose-phosphate shunt
gi|147795381|emb|CAN67602.1|	6-phosphogluconate dehydrogenase family protein	F	GO:0004616	phosphogluconate dehydrogenase (decarboxylating) activity
gi|147795381|emb|CAN67602.1|	6-phosphogluconate dehydrogenase family protein	P	GO:0019521	D-gluconate metabolic process
gi|147797489|emb|CAN73517.1|	multicatalytic endopeptidase complex alpha subunit-like	C	GO:0005829	cytosol
gi|147797489|emb|CAN73517.1|	multicatalytic endopeptidase complex alpha subunit-like	P	GO:0006511	ubiquitin-dependent protein catabolic process
gi|147797489|emb|CAN73517.1|	multicatalytic endopeptidase complex alpha subunit-like	P	GO:0006825	copper ion transport
gi|147797489|emb|CAN73517.1|	multicatalytic endopeptidase complex alpha subunit-like	C	GO:0005839	proteasome core complex
gi|147797489|emb|CAN73517.1|	multicatalytic endopeptidase complex alpha subunit-like	C	GO:0009941	chloroplast envelope
gi|147797489|emb|CAN73517.1|	multicatalytic endopeptidase complex alpha subunit-like	F	GO:0015662	ATPase activity, coupled to transmembrane movement of ions, phosphorylative mechanism
gi|147797489|emb|CAN73517.1|	multicatalytic endopeptidase complex alpha subunit-like	F	GO:0004298	threonine-type endopeptidase activity
gi|147797489|emb|CAN73517.1|	multicatalytic endopeptidase complex alpha subunit-like	C	GO:0009535	chloroplast thylakoid membrane
gi|147797489|emb|CAN73517.1|	multicatalytic endopeptidase complex alpha subunit-like	P	GO:0009767	photosynthetic electron transport chain
gi|147797489|emb|CAN73517.1|	multicatalytic endopeptidase complex alpha subunit-like	C	GO:0005634	nucleus
gi|147798262|emb|CAN63456.1|	6-phosphogluconate dehydrogenase	C	GO:0012505	endomembrane system
gi|147798262|emb|CAN63456.1|	6-phosphogluconate dehydrogenase	F	GO:0050661	NADP binding
gi|147798262|emb|CAN63456.1|	6-phosphogluconate dehydrogenase	P	GO:0006098	pentose-phosphate shunt
gi|147798262|emb|CAN63456.1|	6-phosphogluconate dehydrogenase	F	GO:0004616	phosphogluconate dehydrogenase (decarboxylating) activity
gi|147798262|emb|CAN63456.1|	6-phosphogluconate dehydrogenase	P	GO:0019521	D-gluconate metabolic process
gi|147799448|emb|CAN61338.1|	dihydroflavonol 4-reductase	P	GO:0009813	flavonoid biosynthetic process
gi|147799448|emb|CAN61338.1|	dihydroflavonol 4-reductase	F	GO:0050662	coenzyme binding
gi|147799448|emb|CAN61338.1|	dihydroflavonol 4-reductase	F	GO:0045552	dihydrokaempferol 4-reductase activity
gi|147799989|emb|CAN77245.1|	20s proteasome subunit pac1	C	GO:0005839	proteasome core complex
gi|147799989|emb|CAN77245.1|	20s proteasome subunit pac1	F	GO:0004298	threonine-type endopeptidase activity
gi|147799989|emb|CAN77245.1|	20s proteasome subunit pac1	P	GO:0006511	ubiquitin-dependent protein catabolic process
gi|147799989|emb|CAN77245.1|	20s proteasome subunit pac1	C	GO:0005634	nucleus
gi|147799989|emb|CAN77245.1|	20s proteasome subunit pac1	C	GO:0005829	cytosol
gi|147799989|emb|CAN77245.1|	20s proteasome subunit pac1	C	GO:0005739	mitochondrion
gi|147800323|emb|CAN68704.1|	sucrose synthase	P	GO:0010098	suspensor development
gi|147800323|emb|CAN68704.1|	sucrose synthase	P	GO:0005986	sucrose biosynthetic process
gi|147800323|emb|CAN68704.1|	sucrose synthase	F	GO:0016157	sucrose synthase activity
gi|147800323|emb|CAN68704.1|	sucrose synthase	C	GO:0009505	plant-type cell wall
gi|147800323|emb|CAN68704.1|	sucrose synthase	P	GO:0001666	response to hypoxia
gi|147800323|emb|CAN68704.1|	sucrose synthase	P	GO:0005982	starch metabolic process
gi|147800876|emb|CAN73333.1|	26s proteasome subunit rpn6a	C	GO:0008541	proteasome regulatory particle, lid subcomplex
gi|147800876|emb|CAN73333.1|	26s proteasome subunit rpn6a	P	GO:0006508	proteolysis
gi|147800876|emb|CAN73333.1|	26s proteasome subunit rpn6a	F	GO:0004175	endopeptidase activity
gi|147801437|emb|CAN63603.1|	60s ribosomal protein l13a	F	GO:0003735	structural constituent of ribosome
gi|147801437|emb|CAN63603.1|	60s ribosomal protein l13a	P	GO:0006412	translation
gi|147801437|emb|CAN63603.1|	60s ribosomal protein l13a	C	GO:0015934	large ribosomal subunit
gi|147801437|emb|CAN63603.1|	60s ribosomal protein l13a	P	GO:0042254	ribosome biogenesis
gi|147801854|emb|CAN74850.1|	phenylalanine ammonia-lyase	C	GO:0005737	cytoplasm
gi|147801854|emb|CAN74850.1|	phenylalanine ammonia-lyase	F	GO:0045548	phenylalanine ammonia-lyase activity
gi|147801854|emb|CAN74850.1|	phenylalanine ammonia-lyase	F	GO:0016211	ammonia ligase activity
gi|147801854|emb|CAN74850.1|	phenylalanine ammonia-lyase	P	GO:0009698	phenylpropanoid metabolic process
gi|147801854|emb|CAN74850.1|	phenylalanine ammonia-lyase	P	GO:0006559	L-phenylalanine catabolic process
gi|147801854|emb|CAN74850.1|	phenylalanine ammonia-lyase	P	GO:0006570	tyrosine metabolic process
gi|147801854|emb|CAN74850.1|	phenylalanine ammonia-lyase	P	GO:0009821	alkaloid biosynthetic process
gi|147802483|emb|CAN77412.1|	alpha tubulin 1	P	GO:0007018	microtubule-based movement
gi|147802483|emb|CAN77412.1|	alpha tubulin 1	C	GO:0043234	protein complex
gi|147802483|emb|CAN77412.1|	alpha tubulin 1	F	GO:0005525	GTP binding
gi|147802483|emb|CAN77412.1|	alpha tubulin 1	P	GO:0051258	protein polymerization
gi|147802483|emb|CAN77412.1|	alpha tubulin 1	F	GO:0005198	structural molecule activity
gi|147802483|emb|CAN77412.1|	alpha tubulin 1	F	GO:0003924	GTPase activity
gi|147802483|emb|CAN77412.1|	alpha tubulin 1	C	GO:0005874	microtubule
gi|147804704|emb|CAN71620.1|	lhcb6 protein	P	GO:0009765	photosynthesis, light harvesting
gi|147804704|emb|CAN71620.1|	lhcb6 protein	C	GO:0009523	photosystem II
gi|147804704|emb|CAN71620.1|	lhcb6 protein	P	GO:0018298	protein-chromophore linkage
gi|147804704|emb|CAN71620.1|	lhcb6 protein	C	GO:0016021	integral to membrane
gi|147804704|emb|CAN71620.1|	lhcb6 protein	C	GO:0009507	chloroplast
gi|147805242|emb|CAN64479.1|	14-3-3 protein	F	GO:0019904	protein domain specific binding
gi|147807983|emb|CAN64291.1|	ribulose bisphosphatesmall subunit	P	GO:0019253	reductive pentose-phosphate cycle
gi|147807983|emb|CAN64291.1|	ribulose bisphosphatesmall subunit	F	GO:0016984	ribulose-bisphosphate carboxylase activity
gi|147807983|emb|CAN64291.1|	ribulose bisphosphatesmall subunit	P	GO:0009409	response to cold
gi|147807983|emb|CAN64291.1|	ribulose bisphosphatesmall subunit	F	GO:0004497	monooxygenase activity
gi|147807983|emb|CAN64291.1|	ribulose bisphosphatesmall subunit	P	GO:0009853	photorespiration
gi|147807983|emb|CAN64291.1|	ribulose bisphosphatesmall subunit	C	GO:0009573	chloroplast ribulose bisphosphate carboxylase complex
gi|147807983|emb|CAN64291.1|	ribulose bisphosphatesmall subunit	P	GO:0046487	glyoxylate metabolic process
gi|147808074|emb|CAN62058.1|	eukaryotic translation initiation factor 5a isoform viii	F	GO:0003743	translation initiation factor activity
gi|147808074|emb|CAN62058.1|	eukaryotic translation initiation factor 5a isoform viii	C	GO:0005840	ribosome
gi|147808074|emb|CAN62058.1|	eukaryotic translation initiation factor 5a isoform viii	P	GO:0006446	regulation of translational initiation
gi|147811500|emb|CAN74274.1|	nucleoside diphosphate kinase	F	GO:0004550	nucleoside diphosphate kinase activity
gi|147811500|emb|CAN74274.1|	nucleoside diphosphate kinase	P	GO:0009585	red, far-red light phototransduction
gi|147811500|emb|CAN74274.1|	nucleoside diphosphate kinase	P	GO:0010017	red or far-red light signaling pathway
gi|147811500|emb|CAN74274.1|	nucleoside diphosphate kinase	P	GO:0006228	UTP biosynthetic process
gi|147811500|emb|CAN74274.1|	nucleoside diphosphate kinase	F	GO:0005524	ATP binding
gi|147811500|emb|CAN74274.1|	nucleoside diphosphate kinase	F	GO:0000287	magnesium ion binding
gi|147811500|emb|CAN74274.1|	nucleoside diphosphate kinase	P	GO:0006183	GTP biosynthetic process
gi|147811500|emb|CAN74274.1|	nucleoside diphosphate kinase	P	GO:0006241	CTP biosynthetic process
gi|147811500|emb|CAN74274.1|	nucleoside diphosphate kinase	P	GO:0006144	purine nucleobase metabolic process
gi|147811500|emb|CAN74274.1|	nucleoside diphosphate kinase	P	GO:0006206	pyrimidine nucleobase metabolic process
gi|147811586|emb|CAN70293.1|	af429385_1phosphomevalonate kinase	F	GO:0016301	kinase activity
gi|147811586|emb|CAN70293.1|	af429385_1phosphomevalonate kinase	F	GO:0005524	ATP binding
gi|147811586|emb|CAN70293.1|	af429385_1phosphomevalonate kinase	P	GO:0016310	phosphorylation
gi|147815159|emb|CAN72332.1|	40s ribosomal protein s24	C	GO:0005840	ribosome
gi|147815159|emb|CAN72332.1|	40s ribosomal protein s24	P	GO:0042254	ribosome biogenesis
gi|147815159|emb|CAN72332.1|	40s ribosomal protein s24	F	GO:0003735	structural constituent of ribosome
gi|147815159|emb|CAN72332.1|	40s ribosomal protein s24	P	GO:0006412	translation
gi|147815159|emb|CAN72332.1|	40s ribosomal protein s24	F	GO:0000166	nucleotide binding
gi|147815192|emb|CAN74433.1|	ribosomal protein l32	C	GO:0005840	ribosome
gi|147815192|emb|CAN74433.1|	ribosomal protein l32	P	GO:0042254	ribosome biogenesis
gi|147815192|emb|CAN74433.1|	ribosomal protein l32	F	GO:0003735	structural constituent of ribosome
gi|147815192|emb|CAN74433.1|	ribosomal protein l32	P	GO:0006412	translation
gi|147815192|emb|CAN74433.1|	ribosomal protein l32	C	GO:0005739	mitochondrion
gi|147818083|emb|CAN78289.1|	cytochrome b5	C	GO:0005792	microsome
gi|147818083|emb|CAN78289.1|	cytochrome b5	F	GO:0009055	electron carrier activity
gi|147818083|emb|CAN78289.1|	cytochrome b5	F	GO:0005506	iron ion binding
gi|147818083|emb|CAN78289.1|	cytochrome b5	F	GO:0020037	heme binding
gi|147818083|emb|CAN78289.1|	cytochrome b5	P	GO:0006118	electron transport
gi|147818083|emb|CAN78289.1|	cytochrome b5	P	GO:0006810	transport
gi|147818083|emb|CAN78289.1|	cytochrome b5	C	GO:0016021	integral to membrane
gi|147818083|emb|CAN78289.1|	cytochrome b5	C	GO:0005783	endoplasmic reticulum
gi|147818154|emb|CAN78073.1|	thioredoxin h	P	GO:0045454	cell redox homeostasis
gi|147818154|emb|CAN78073.1|	thioredoxin h	C	GO:0005829	cytosol
gi|147818154|emb|CAN78073.1|	thioredoxin h	F	GO:0009055	electron carrier activity
gi|147818154|emb|CAN78073.1|	thioredoxin h	F	GO:0015035	protein disulfide oxidoreductase activity
gi|147818154|emb|CAN78073.1|	thioredoxin h	P	GO:0006662	glycerol ether metabolic process
gi|147818154|emb|CAN78073.1|	thioredoxin h	P	GO:0006810	transport
gi|147818154|emb|CAN78073.1|	thioredoxin h	P	GO:0006118	electron transport
gi|147818169|emb|CAN78076.1|	dienelactone hydrolase family protein	F	GO:0016787	hydrolase activity
gi|147818169|emb|CAN78076.1|	dienelactone hydrolase family protein	C	GO:0005634	nucleus
gi|147818338|emb|CAN75840.1|	protein	C	GO:0005739	mitochondrion
gi|147818338|emb|CAN75840.1|	protein	C	GO:0009507	chloroplast
gi|147818684|emb|CAN71804.1|	galactose kinase	C	GO:0005737	cytoplasm
gi|147818684|emb|CAN71804.1|	galactose kinase	P	GO:0046835	carbohydrate phosphorylation
gi|147818684|emb|CAN71804.1|	galactose kinase	F	GO:0005524	ATP binding
gi|147818684|emb|CAN71804.1|	galactose kinase	P	GO:0006012	galactose metabolic process
gi|147818684|emb|CAN71804.1|	galactose kinase	F	GO:0004335	galactokinase activity
gi|147818815|emb|CAN60726.1|	protein	C	GO:0009536	plastid
gi|147819028|emb|CAN64894.1|	beta-6 tubulin	P	GO:0007018	microtubule-based movement
gi|147819028|emb|CAN64894.1|	beta-6 tubulin	C	GO:0043234	protein complex
gi|147819028|emb|CAN64894.1|	beta-6 tubulin	P	GO:0009409	response to cold
gi|147819028|emb|CAN64894.1|	beta-6 tubulin	F	GO:0005525	GTP binding
gi|147819028|emb|CAN64894.1|	beta-6 tubulin	P	GO:0051258	protein polymerization
gi|147819028|emb|CAN64894.1|	beta-6 tubulin	F	GO:0005198	structural molecule activity
gi|147819028|emb|CAN64894.1|	beta-6 tubulin	F	GO:0003924	GTPase activity
gi|147819028|emb|CAN64894.1|	beta-6 tubulin	C	GO:0005874	microtubule
gi|147819028|emb|CAN64894.1|	beta-6 tubulin	P	GO:0006508	proteolysis
gi|147819028|emb|CAN64894.1|	beta-6 tubulin	F	GO:0008236	serine-type peptidase activity
gi|147819028|emb|CAN64894.1|	beta-6 tubulin	C	GO:0016020	membrane
gi|147819267|emb|CAN75607.1|	cysteine synthase	F	GO:0050461	L-mimosine synthase activity
gi|147819267|emb|CAN75607.1|	cysteine synthase	F	GO:0030170	pyridoxal phosphate binding
gi|147819267|emb|CAN75607.1|	cysteine synthase	F	GO:0004124	cysteine synthase activity
gi|147819267|emb|CAN75607.1|	cysteine synthase	P	GO:0006535	cysteine biosynthetic process from serine
gi|147819267|emb|CAN75607.1|	cysteine synthase	F	GO:0047458	beta-pyrazolylalanine synthase activity
gi|147819267|emb|CAN75607.1|	cysteine synthase	C	GO:0009333	cysteine synthase complex
gi|147820522|emb|CAN67659.1|	fructokinase	F	GO:0004747	ribokinase activity
gi|147820522|emb|CAN67659.1|	fructokinase	P	GO:0006014	D-ribose metabolic process
gi|147820522|emb|CAN67659.1|	fructokinase	C	GO:0016023	cytoplasmic membrane-bounded vesicle
gi|147820522|emb|CAN67659.1|	fructokinase	F	GO:0005524	ATP binding
gi|147820522|emb|CAN67659.1|	fructokinase	F	GO:0008865	fructokinase activity
gi|147820522|emb|CAN67659.1|	fructokinase	P	GO:0006098	pentose-phosphate shunt
gi|147820522|emb|CAN67659.1|	fructokinase	P	GO:0005982	starch metabolic process
gi|147820522|emb|CAN67659.1|	fructokinase	P	GO:0005985	sucrose metabolic process
gi|147820522|emb|CAN67659.1|	fructokinase	P	GO:0006000	fructose metabolic process
gi|147820522|emb|CAN67659.1|	fructokinase	P	GO:0006013	mannose metabolic process
gi|147820674|emb|CAN74292.1|	glutaredoxin	C	GO:0012505	endomembrane system
gi|147820674|emb|CAN74292.1|	glutaredoxin	P	GO:0045454	cell redox homeostasis
gi|147820674|emb|CAN74292.1|	glutaredoxin	C	GO:0005737	cytoplasm
gi|147820674|emb|CAN74292.1|	glutaredoxin	F	GO:0030508	thiol-disulfide exchange intermediate activity
gi|147820674|emb|CAN74292.1|	glutaredoxin	F	GO:0009055	electron carrier activity
gi|147820674|emb|CAN74292.1|	glutaredoxin	F	GO:0015035	protein disulfide oxidoreductase activity
gi|147820674|emb|CAN74292.1|	glutaredoxin	P	GO:0006810	transport
gi|147820674|emb|CAN74292.1|	glutaredoxin	P	GO:0006118	electron transport
gi|147820740|emb|CAN69640.1|	ribosomal protein s13	P	GO:0000911	cytokinesis by cell plate formation
gi|147820740|emb|CAN69640.1|	ribosomal protein s13	P	GO:0006412	translation
gi|147820740|emb|CAN69640.1|	ribosomal protein s13	N	GO:0005843
gi|147820740|emb|CAN69640.1|	ribosomal protein s13	P	GO:0010090	trichome morphogenesis
gi|147820740|emb|CAN69640.1|	ribosomal protein s13	F	GO:0003735	structural constituent of ribosome
gi|147820740|emb|CAN69640.1|	ribosomal protein s13	P	GO:0042254	ribosome biogenesis
gi|147821099|emb|CAN70962.1|	protein disulfide isomerase	C	GO:0016023	cytoplasmic membrane-bounded vesicle
gi|147821099|emb|CAN70962.1|	protein disulfide isomerase	F	GO:0009055	electron carrier activity
gi|147821099|emb|CAN70962.1|	protein disulfide isomerase	P	GO:0045454	cell redox homeostasis
gi|147821099|emb|CAN70962.1|	protein disulfide isomerase	P	GO:0006118	electron transport
gi|147821099|emb|CAN70962.1|	protein disulfide isomerase	F	GO:0003756	protein disulfide isomerase activity
gi|147821099|emb|CAN70962.1|	protein disulfide isomerase	C	GO:0005783	endoplasmic reticulum
gi|147826473|emb|CAN72805.1|	40s ribosomal protein s16	F	GO:0003735	structural constituent of ribosome
gi|147826473|emb|CAN72805.1|	40s ribosomal protein s16	N	GO:0005843
gi|147826473|emb|CAN72805.1|	40s ribosomal protein s16	P	GO:0006412	translation
gi|147826473|emb|CAN72805.1|	40s ribosomal protein s16	C	GO:0009536	plastid
gi|147826473|emb|CAN72805.1|	40s ribosomal protein s16	C	GO:0005739	mitochondrion
gi|147826473|emb|CAN72805.1|	40s ribosomal protein s16	P	GO:0042254	ribosome biogenesis
gi|147826481|emb|CAN72808.1|	nadp-specific isocitrate dehydrogenase	C	GO:0005737	cytoplasm
gi|147826481|emb|CAN72808.1|	nadp-specific isocitrate dehydrogenase	F	GO:0030145	manganese ion binding
gi|147826481|emb|CAN72808.1|	nadp-specific isocitrate dehydrogenase	F	GO:0004450	isocitrate dehydrogenase (NADP+) activity
gi|147826481|emb|CAN72808.1|	nadp-specific isocitrate dehydrogenase	F	GO:0000287	magnesium ion binding
gi|147826481|emb|CAN72808.1|	nadp-specific isocitrate dehydrogenase	P	GO:0006102	isocitrate metabolic process
gi|147826481|emb|CAN72808.1|	nadp-specific isocitrate dehydrogenase	P	GO:0006097	glyoxylate cycle
gi|147826481|emb|CAN72808.1|	nadp-specific isocitrate dehydrogenase	P	GO:0006749	glutathione metabolic process
gi|147826481|emb|CAN72808.1|	nadp-specific isocitrate dehydrogenase	P	GO:0019643	reductive tricarboxylic acid cycle
gi|147826727|emb|CAN66108.1|	rieske iron-sulphur protein precursor	N	GO:0009775
gi|147826727|emb|CAN66108.1|	rieske iron-sulphur protein precursor	F	GO:0046028	electron transporter, transferring electrons from cytochrome b6/f complex of photosystem II activity
gi|147826727|emb|CAN66108.1|	rieske iron-sulphur protein precursor	F	GO:0009496	plastoquinol--plastocyanin reductase activity
gi|147826727|emb|CAN66108.1|	rieske iron-sulphur protein precursor	F	GO:0008121	ubiquinol-cytochrome-c reductase activity
gi|147826727|emb|CAN66108.1|	rieske iron-sulphur protein precursor	F	GO:0005506	iron ion binding
gi|147826727|emb|CAN66108.1|	rieske iron-sulphur protein precursor	F	GO:0051537	2 iron, 2 sulfur cluster binding
gi|147826727|emb|CAN66108.1|	rieske iron-sulphur protein precursor	P	GO:0010196	nonphotochemical quenching
gi|147826727|emb|CAN66108.1|	rieske iron-sulphur protein precursor	C	GO:0016021	integral to membrane
gi|147826727|emb|CAN66108.1|	rieske iron-sulphur protein precursor	N	GO:0045285
gi|147826727|emb|CAN66108.1|	rieske iron-sulphur protein precursor	C	GO:0009507	chloroplast
gi|147826727|emb|CAN66108.1|	rieske iron-sulphur protein precursor	C	GO:0009523	photosystem II
gi|147826727|emb|CAN66108.1|	rieske iron-sulphur protein precursor	C	GO:0009512	cytochrome b6f complex
gi|147826727|emb|CAN66108.1|	rieske iron-sulphur protein precursor	P	GO:0006119	oxidative phosphorylation
gi|147826727|emb|CAN66108.1|	rieske iron-sulphur protein precursor	P	GO:0015992	proton transport
gi|147827144|emb|CAN70980.1|	huntingtin interacting protein k	F	GO:0005515	protein binding
gi|147828669|emb|CAN66350.1|	ef-1 alpha	F	GO:0003746	translation elongation factor activity
gi|147828669|emb|CAN66350.1|	ef-1 alpha	F	GO:0005525	GTP binding
gi|147828669|emb|CAN66350.1|	ef-1 alpha	F	GO:0003924	GTPase activity
gi|147828669|emb|CAN66350.1|	ef-1 alpha	C	GO:0005840	ribosome
gi|147828669|emb|CAN66350.1|	ef-1 alpha	P	GO:0006448	regulation of translational elongation
gi|147833478|emb|CAN75185.1|	glycine-rich rna-binding protein2-like	F	GO:0003676	nucleic acid binding
gi|147833478|emb|CAN75185.1|	glycine-rich rna-binding protein2-like	F	GO:0000166	nucleotide binding
gi|147835114|emb|CAN67946.1|	40s ribosomal protein s17	C	GO:0005840	ribosome
gi|147835114|emb|CAN67946.1|	40s ribosomal protein s17	F	GO:0003735	structural constituent of ribosome
gi|147835114|emb|CAN67946.1|	40s ribosomal protein s17	P	GO:0006412	translation
gi|147835114|emb|CAN67946.1|	40s ribosomal protein s17	C	GO:0005739	mitochondrion
gi|147835114|emb|CAN67946.1|	40s ribosomal protein s17	P	GO:0042254	ribosome biogenesis
gi|147835267|emb|CAN74445.1|	fructose bisphosphate aldolase	P	GO:0006098	pentose-phosphate shunt
gi|147835267|emb|CAN74445.1|	fructose bisphosphate aldolase	P	GO:0006096	glycolysis
gi|147835267|emb|CAN74445.1|	fructose bisphosphate aldolase	C	GO:0009570	chloroplast stroma
gi|147835267|emb|CAN74445.1|	fructose bisphosphate aldolase	F	GO:0004332	fructose-bisphosphate aldolase activity
gi|147835267|emb|CAN74445.1|	fructose bisphosphate aldolase	P	GO:0006000	fructose metabolic process
gi|147835267|emb|CAN74445.1|	fructose bisphosphate aldolase	P	GO:0006013	mannose metabolic process
gi|147835267|emb|CAN74445.1|	fructose bisphosphate aldolase	P	GO:0006020	inositol metabolic process
gi|147835267|emb|CAN74445.1|	fructose bisphosphate aldolase	P	GO:0006094	gluconeogenesis
gi|147835267|emb|CAN74445.1|	fructose bisphosphate aldolase	P	GO:0015976	carbon utilization
gi|147835636|emb|CAN66258.1|	60s ribosomal protein l12	P	GO:0009409	response to cold
gi|147835636|emb|CAN66258.1|	60s ribosomal protein l12	P	GO:0042254	ribosome biogenesis
gi|147835636|emb|CAN66258.1|	60s ribosomal protein l12	F	GO:0003735	structural constituent of ribosome
gi|147835636|emb|CAN66258.1|	60s ribosomal protein l12	N	GO:0009282
gi|147835636|emb|CAN66258.1|	60s ribosomal protein l12	P	GO:0006412	translation
gi|147835636|emb|CAN66258.1|	60s ribosomal protein l12	F	GO:0019843	rRNA binding
gi|147835694|emb|CAN75201.1|	60s ribosomal protein l34	C	GO:0005840	ribosome
gi|147835694|emb|CAN75201.1|	60s ribosomal protein l34	F	GO:0003735	structural constituent of ribosome
gi|147835694|emb|CAN75201.1|	60s ribosomal protein l34	P	GO:0006412	translation
gi|147835694|emb|CAN75201.1|	60s ribosomal protein l34	P	GO:0042254	ribosome biogenesis
gi|147835837|emb|CAN72939.1|	transketolase 1	P	GO:0019253	reductive pentose-phosphate cycle
gi|147835837|emb|CAN72939.1|	transketolase 1	F	GO:0005509	calcium ion binding
gi|147835837|emb|CAN72939.1|	transketolase 1	F	GO:0004802	transketolase activity
gi|147835837|emb|CAN72939.1|	transketolase 1	P	GO:0009051	pentose-phosphate shunt, oxidative branch
gi|147835837|emb|CAN72939.1|	transketolase 1	F	GO:0000287	magnesium ion binding
gi|147835837|emb|CAN72939.1|	transketolase 1	C	GO:0009535	chloroplast thylakoid membrane
gi|147837146|emb|CAN63631.1|	translationally controlled tumor protein	C	GO:0005737	cytoplasm
gi|147837146|emb|CAN63631.1|	translationally controlled tumor protein	F	GO:0005509	calcium ion binding
gi|147837950|emb|CAN60561.1|	dehydroquinate dehydratase shikimate:nadp oxidoreductase	F	GO:0004764	shikimate 3-dehydrogenase (NADP+) activity
gi|147837950|emb|CAN60561.1|	dehydroquinate dehydratase shikimate:nadp oxidoreductase	C	GO:0016023	cytoplasmic membrane-bounded vesicle
gi|147837950|emb|CAN60561.1|	dehydroquinate dehydratase shikimate:nadp oxidoreductase	F	GO:0050661	NADP binding
gi|147837950|emb|CAN60561.1|	dehydroquinate dehydratase shikimate:nadp oxidoreductase	F	GO:0003855	3-dehydroquinate dehydratase activity
gi|147837950|emb|CAN60561.1|	dehydroquinate dehydratase shikimate:nadp oxidoreductase	C	GO:0009536	plastid
gi|147837950|emb|CAN60561.1|	dehydroquinate dehydratase shikimate:nadp oxidoreductase	P	GO:0000162	tryptophan biosynthetic process
gi|147837950|emb|CAN60561.1|	dehydroquinate dehydratase shikimate:nadp oxidoreductase	P	GO:0006571	tyrosine biosynthetic process
gi|147837950|emb|CAN60561.1|	dehydroquinate dehydratase shikimate:nadp oxidoreductase	P	GO:0009094	L-phenylalanine biosynthetic process
gi|147838052|emb|CAN60921.1|	cyclase family protein	C	GO:0012505	endomembrane system
gi|147838865|emb|CAN61395.1|	adenine phosphoribosyltransferase	F	GO:0003999	adenine phosphoribosyltransferase activity
gi|147838865|emb|CAN61395.1|	adenine phosphoribosyltransferase	F	GO:0015114	phosphate ion transmembrane transporter activity
gi|147838865|emb|CAN61395.1|	adenine phosphoribosyltransferase	C	GO:0005829	cytosol
gi|147838865|emb|CAN61395.1|	adenine phosphoribosyltransferase	P	GO:0006168	adenine salvage
gi|147838865|emb|CAN61395.1|	adenine phosphoribosyltransferase	P	GO:0009116	nucleoside metabolic process
gi|147838865|emb|CAN61395.1|	adenine phosphoribosyltransferase	P	GO:0006817	phosphate ion transport
gi|147839059|emb|CAN67965.1|	glucose acyltransferase	F	GO:0004185	serine-type carboxypeptidase activity
gi|147839059|emb|CAN67965.1|	glucose acyltransferase	P	GO:0006508	proteolysis
gi|147839972|emb|CAN61687.1|	manganese superoxide dismutase	F	GO:0030145	manganese ion binding
gi|147839972|emb|CAN61687.1|	manganese superoxide dismutase	P	GO:0019430	removal of superoxide radicals
gi|147839972|emb|CAN61687.1|	manganese superoxide dismutase	C	GO:0005759	mitochondrial matrix
gi|147839972|emb|CAN61687.1|	manganese superoxide dismutase	N	GO:0008383
gi|147840877|emb|CAN73187.1|	dna-binding protein	F	GO:0048032	galacturonate binding
gi|147840877|emb|CAN73187.1|	dna-binding protein	P	GO:0007267	cell-cell signaling
gi|147840877|emb|CAN73187.1|	dna-binding protein	F	GO:0003677	DNA binding
gi|147840877|emb|CAN73187.1|	dna-binding protein	P	GO:0006810	transport
gi|147840877|emb|CAN73187.1|	dna-binding protein	C	GO:0005886	plasma membrane
gi|147841303|emb|CAN64511.1|	ef-1 alpha	F	GO:0003746	translation elongation factor activity
gi|147841303|emb|CAN64511.1|	ef-1 alpha	F	GO:0005525	GTP binding
gi|147841303|emb|CAN64511.1|	ef-1 alpha	F	GO:0003924	GTPase activity
gi|147841303|emb|CAN64511.1|	ef-1 alpha	C	GO:0005840	ribosome
gi|147841303|emb|CAN64511.1|	ef-1 alpha	P	GO:0006448	regulation of translational elongation
gi|147841321|emb|CAN60181.1|	histone h2a	C	GO:0000786	nucleosome
gi|147841321|emb|CAN60181.1|	histone h2a	F	GO:0003677	DNA binding
gi|147841321|emb|CAN60181.1|	histone h2a	P	GO:0006334	nucleosome assembly
gi|147841321|emb|CAN60181.1|	histone h2a	C	GO:0005634	nucleus
gi|147841321|emb|CAN60181.1|	histone h2a	C	GO:0009536	plastid
gi|147841321|emb|CAN60181.1|	histone h2a	C	GO:0005739	mitochondrion
gi|147841343|emb|CAN60178.1|	ribosomal protein s7	C	GO:0005840	ribosome
gi|147841343|emb|CAN60178.1|	ribosomal protein s7	F	GO:0003735	structural constituent of ribosome
gi|147841343|emb|CAN60178.1|	ribosomal protein s7	P	GO:0006412	translation
gi|147841343|emb|CAN60178.1|	ribosomal protein s7	P	GO:0042254	ribosome biogenesis
gi|147841765|emb|CAN62209.1|	af153283_1progesterone-binding protein homolog	P	GO:0030308	negative regulation of cell growth
gi|147841765|emb|CAN62209.1|	af153283_1progesterone-binding protein homolog	C	GO:0005886	plasma membrane
gi|147841765|emb|CAN62209.1|	af153283_1progesterone-binding protein homolog	P	GO:0006118	electron transport
gi|147841765|emb|CAN62209.1|	af153283_1progesterone-binding protein homolog	F	GO:0020037	heme binding
gi|147841765|emb|CAN62209.1|	af153283_1progesterone-binding protein homolog	F	GO:0046914	transition metal ion binding
gi|147843359|emb|CAN80525.1|	14-3-3 protein	C	GO:0005829	cytosol
gi|147843359|emb|CAN80525.1|	14-3-3 protein	C	GO:0009505	plant-type cell wall
gi|147843359|emb|CAN80525.1|	14-3-3 protein	C	GO:0005886	plasma membrane
gi|147843359|emb|CAN80525.1|	14-3-3 protein	F	GO:0019904	protein domain specific binding
gi|147843670|emb|CAN84153.1|	d-isomer specific 2-hydroxyacid dehydrogenase	F	GO:0047995	hydroxyphenylpyruvate reductase activity
gi|147843670|emb|CAN84153.1|	d-isomer specific 2-hydroxyacid dehydrogenase	F	GO:0051287	NAD binding
gi|147843670|emb|CAN84153.1|	d-isomer specific 2-hydroxyacid dehydrogenase	P	GO:0006558	L-phenylalanine metabolic process
gi|147843670|emb|CAN84153.1|	d-isomer specific 2-hydroxyacid dehydrogenase	P	GO:0006570	tyrosine metabolic process
gi|147843754|emb|CAN81988.1|	cytosolic phosphoglycerate kinase 1	P	GO:0019253	reductive pentose-phosphate cycle
gi|147843754|emb|CAN81988.1|	cytosolic phosphoglycerate kinase 1	F	GO:0004618	phosphoglycerate kinase activity
gi|147843754|emb|CAN81988.1|	cytosolic phosphoglycerate kinase 1	F	GO:0005524	ATP binding
gi|147843754|emb|CAN81988.1|	cytosolic phosphoglycerate kinase 1	P	GO:0006096	glycolysis
gi|147843754|emb|CAN81988.1|	cytosolic phosphoglycerate kinase 1	C	GO:0009507	chloroplast
gi|147843754|emb|CAN81988.1|	cytosolic phosphoglycerate kinase 1	C	GO:0005829	cytosol
gi|147843754|emb|CAN81988.1|	cytosolic phosphoglycerate kinase 1	P	GO:0006094	gluconeogenesis
gi|147843754|emb|CAN81988.1|	cytosolic phosphoglycerate kinase 1	P	GO:0016310	phosphorylation
gi|147843756|emb|CAN81990.1|	phosphoglycerate kinase	P	GO:0019253	reductive pentose-phosphate cycle
gi|147843756|emb|CAN81990.1|	phosphoglycerate kinase	F	GO:0004618	phosphoglycerate kinase activity
gi|147843756|emb|CAN81990.1|	phosphoglycerate kinase	F	GO:0005524	ATP binding
gi|147843756|emb|CAN81990.1|	phosphoglycerate kinase	P	GO:0006096	glycolysis
gi|147843756|emb|CAN81990.1|	phosphoglycerate kinase	C	GO:0009507	chloroplast
gi|147843756|emb|CAN81990.1|	phosphoglycerate kinase	C	GO:0005829	cytosol
gi|147843756|emb|CAN81990.1|	phosphoglycerate kinase	F	GO:0016491	oxidoreductase activity
gi|147843756|emb|CAN81990.1|	phosphoglycerate kinase	P	GO:0006094	gluconeogenesis
gi|147843756|emb|CAN81990.1|	phosphoglycerate kinase	P	GO:0016310	phosphorylation
gi|147844475|emb|CAN80003.1|	26s proteasome aaa-atpase subunit rpt5a	P	GO:0010255	glucose mediated signaling pathway
gi|147844475|emb|CAN80003.1|	26s proteasome aaa-atpase subunit rpt5a	C	GO:0043234	protein complex
gi|147844475|emb|CAN80003.1|	26s proteasome aaa-atpase subunit rpt5a	P	GO:0030163	protein catabolic process
gi|147844475|emb|CAN80003.1|	26s proteasome aaa-atpase subunit rpt5a	F	GO:0005524	ATP binding
gi|147844475|emb|CAN80003.1|	26s proteasome aaa-atpase subunit rpt5a	F	GO:0017111	nucleoside-triphosphatase activity
gi|147844475|emb|CAN80003.1|	26s proteasome aaa-atpase subunit rpt5a	C	GO:0005634	nucleus
gi|147844475|emb|CAN80003.1|	26s proteasome aaa-atpase subunit rpt5a	C	GO:0005829	cytosol
gi|147844475|emb|CAN80003.1|	26s proteasome aaa-atpase subunit rpt5a	F	GO:0005516	calmodulin binding
gi|147853192|emb|CAN78553.1|	salt toleranceexpressed	P	GO:0009269	response to desiccation
gi|147853192|emb|CAN78553.1|	salt toleranceexpressed	P	GO:0009793	embryo development ending in seed dormancy
gi|147853445|emb|CAN80198.1|	eukaryotic translation initiation factor 3 delta subunit	F	GO:0004872	receptor activity
gi|147853445|emb|CAN80198.1|	eukaryotic translation initiation factor 3 delta subunit	P	GO:0007165	signal transduction
gi|147853720|emb|CAN80223.1|	plasma membrane h+-atpase	P	GO:0010023	proanthocyanidin biosynthetic process
gi|147853720|emb|CAN80223.1|	plasma membrane h+-atpase	F	GO:0008553	hydrogen-exporting ATPase activity, phosphorylative mechanism
gi|147853720|emb|CAN80223.1|	plasma membrane h+-atpase	C	GO:0016021	integral to membrane
gi|147853720|emb|CAN80223.1|	plasma membrane h+-atpase	F	GO:0019829	cation-transporting ATPase activity
gi|147853720|emb|CAN80223.1|	plasma membrane h+-atpase	F	GO:0005524	ATP binding
gi|147853720|emb|CAN80223.1|	plasma membrane h+-atpase	P	GO:0007035	vacuolar acidification
gi|147853720|emb|CAN80223.1|	plasma membrane h+-atpase	F	GO:0000287	magnesium ion binding
gi|147853720|emb|CAN80223.1|	plasma membrane h+-atpase	P	GO:0015992	proton transport
gi|147853720|emb|CAN80223.1|	plasma membrane h+-atpase	P	GO:0006119	oxidative phosphorylation
gi|147853970|emb|CAN79556.1|	mal d	P	GO:0006952	defense response
gi|147853970|emb|CAN79556.1|	mal d	P	GO:0009607	response to biotic stimulus
gi|147855950|emb|CAN78621.1|	endomembrane-associated protein	C	GO:0005739	mitochondrion
gi|147855950|emb|CAN78621.1|	endomembrane-associated protein	C	GO:0005886	plasma membrane
gi|147856322|emb|CAN81774.1|	14-3-3 protein	C	GO:0005737	cytoplasm
gi|147856322|emb|CAN81774.1|	14-3-3 protein	C	GO:0005886	plasma membrane
gi|147856322|emb|CAN81774.1|	14-3-3 protein	F	GO:0019904	protein domain specific binding
gi|147856520|emb|CAN82835.1|	annexin 2	C	GO:0009986	cell surface
gi|147856520|emb|CAN82835.1|	annexin 2	F	GO:0005509	calcium ion binding
gi|147856520|emb|CAN82835.1|	annexin 2	F	GO:0005544	calcium-dependent phospholipid binding
gi|147856673|emb|CAN81359.1|	glycine-rich protein 2	F	GO:0003723	RNA binding
gi|147856673|emb|CAN81359.1|	glycine-rich protein 2	F	GO:0003677	DNA binding
gi|147856673|emb|CAN81359.1|	glycine-rich protein 2	F	GO:0008270	zinc ion binding
gi|147856673|emb|CAN81359.1|	glycine-rich protein 2	P	GO:0006355	regulation of transcription, DNA-dependent
gi|147858030|emb|CAN80347.1|	legumin-like protein	F	GO:0045735	nutrient reservoir activity
gi|147858266|emb|CAN83920.1|	40s ribosomal protein s19	C	GO:0005840	ribosome
gi|147858266|emb|CAN83920.1|	40s ribosomal protein s19	F	GO:0003735	structural constituent of ribosome
gi|147858266|emb|CAN83920.1|	40s ribosomal protein s19	P	GO:0006412	translation
gi|147858266|emb|CAN83920.1|	40s ribosomal protein s19	P	GO:0042254	ribosome biogenesis
gi|147860393|emb|CAN82572.1|	methylenetetrahydrofolate reductase	P	GO:0006555	methionine metabolic process
gi|147860393|emb|CAN82572.1|	methylenetetrahydrofolate reductase	F	GO:0004489	methylenetetrahydrofolate reductase (NADPH) activity
gi|147860393|emb|CAN82572.1|	methylenetetrahydrofolate reductase	P	GO:0046653	tetrahydrofolate metabolic process
gi|147860809|emb|CAN81065.1|	heat shock protein 70	P	GO:0006457	protein folding
gi|147860809|emb|CAN81065.1|	heat shock protein 70	P	GO:0009409	response to cold
gi|147860809|emb|CAN81065.1|	heat shock protein 70	C	GO:0009532	plastid stroma
gi|147860809|emb|CAN81065.1|	heat shock protein 70	F	GO:0005524	ATP binding
gi|147860809|emb|CAN81065.1|	heat shock protein 70	F	GO:0051082	unfolded protein binding
gi|147860809|emb|CAN81065.1|	heat shock protein 70	C	GO:0009507	chloroplast
gi|147861246|emb|CAN81470.1|	ca2+-dependent membrane-binding protein annexin	P	GO:0006970	response to osmotic stress
gi|147861246|emb|CAN81470.1|	ca2+-dependent membrane-binding protein annexin	F	GO:0005509	calcium ion binding
gi|147861246|emb|CAN81470.1|	ca2+-dependent membrane-binding protein annexin	P	GO:0009737	response to abscisic acid stimulus
gi|147861246|emb|CAN81470.1|	ca2+-dependent membrane-binding protein annexin	F	GO:0004601	peroxidase activity
gi|147861246|emb|CAN81470.1|	ca2+-dependent membrane-binding protein annexin	C	GO:0016020	membrane
gi|147861246|emb|CAN81470.1|	ca2+-dependent membrane-binding protein annexin	C	GO:0005829	cytosol
gi|147861246|emb|CAN81470.1|	ca2+-dependent membrane-binding protein annexin	F	GO:0005544	calcium-dependent phospholipid binding
gi|147861246|emb|CAN81470.1|	ca2+-dependent membrane-binding protein annexin	F	GO:0042803	protein homodimerization activity
gi|147861246|emb|CAN81470.1|	ca2+-dependent membrane-binding protein annexin	P	GO:0006804	peroxidase reaction
gi|147861246|emb|CAN81470.1|	ca2+-dependent membrane-binding protein annexin	P	GO:0006979	response to oxidative stress
gi|147861641|emb|CAN79299.1|	dwf1 (diminuto 1) catalytic	F	GO:0050660	flavin adenine dinucleotide binding
gi|147861641|emb|CAN79299.1|	dwf1 (diminuto 1) catalytic	F	GO:0005516	calmodulin binding
gi|147861641|emb|CAN79299.1|	dwf1 (diminuto 1) catalytic	C	GO:0016021	integral to membrane
gi|147861641|emb|CAN79299.1|	dwf1 (diminuto 1) catalytic	F	GO:0016491	oxidoreductase activity
gi|147861641|emb|CAN79299.1|	dwf1 (diminuto 1) catalytic	P	GO:0009826	unidimensional cell growth
gi|147861759|emb|CAN78910.1|	3-hydroxyisobutyrate dehydrogenase	C	GO:0009536	plastid
gi|147861759|emb|CAN78910.1|	3-hydroxyisobutyrate dehydrogenase	C	GO:0005739	mitochondrion
gi|147861759|emb|CAN78910.1|	3-hydroxyisobutyrate dehydrogenase	F	GO:0008442	3-hydroxyisobutyrate dehydrogenase activity
gi|147861759|emb|CAN78910.1|	3-hydroxyisobutyrate dehydrogenase	P	GO:0006098	pentose-phosphate shunt
gi|147861759|emb|CAN78910.1|	3-hydroxyisobutyrate dehydrogenase	P	GO:0006550	isoleucine catabolic process
gi|147861759|emb|CAN78910.1|	3-hydroxyisobutyrate dehydrogenase	P	GO:0006552	leucine catabolic process
gi|147861759|emb|CAN78910.1|	3-hydroxyisobutyrate dehydrogenase	P	GO:0006574	valine catabolic process
gi|147863559|emb|CAN84039.1|	60s ribosomal protein l28	C	GO:0005840	ribosome
gi|147863559|emb|CAN84039.1|	60s ribosomal protein l28	F	GO:0003735	structural constituent of ribosome
gi|147863559|emb|CAN84039.1|	60s ribosomal protein l28	P	GO:0006412	translation
gi|147863559|emb|CAN84039.1|	60s ribosomal protein l28	P	GO:0042254	ribosome biogenesis
gi|147863614|emb|CAN79757.1|	s-adenosylmethionine:2-demethylmenaquinone methyltransferase-like	C	GO:0009536	plastid
gi|147863982|emb|CAN81107.1|	adenylate translocator	P	GO:0015865	purine nucleotide transport
gi|147863982|emb|CAN81107.1|	adenylate translocator	F	GO:0005488	binding
gi|147863982|emb|CAN81107.1|	adenylate translocator	C	GO:0005743	mitochondrial inner membrane
gi|147863982|emb|CAN81107.1|	adenylate translocator	F	GO:0005471	ATP:ADP antiporter activity
gi|147863982|emb|CAN81107.1|	adenylate translocator	C	GO:0016021	integral to membrane
gi|147864944|emb|CAN83625.1|	nucleoside diphosphate kinase 3	P	GO:0006183	GTP biosynthetic process
gi|147864944|emb|CAN83625.1|	nucleoside diphosphate kinase 3	P	GO:0006241	CTP biosynthetic process
gi|147864944|emb|CAN83625.1|	nucleoside diphosphate kinase 3	F	GO:0004550	nucleoside diphosphate kinase activity
gi|147864944|emb|CAN83625.1|	nucleoside diphosphate kinase 3	P	GO:0006228	UTP biosynthetic process
gi|147864944|emb|CAN83625.1|	nucleoside diphosphate kinase 3	F	GO:0005524	ATP binding
gi|147864944|emb|CAN83625.1|	nucleoside diphosphate kinase 3	F	GO:0000287	magnesium ion binding
gi|147864944|emb|CAN83625.1|	nucleoside diphosphate kinase 3	C	GO:0009507	chloroplast
gi|147864944|emb|CAN83625.1|	nucleoside diphosphate kinase 3	C	GO:0009579	thylakoid
gi|147864944|emb|CAN83625.1|	nucleoside diphosphate kinase 3	P	GO:0006144	purine nucleobase metabolic process
gi|147864944|emb|CAN83625.1|	nucleoside diphosphate kinase 3	P	GO:0006206	pyrimidine nucleobase metabolic process
gi|147865587|emb|CAN81559.1|	mitochondrial phosphate transporter	C	GO:0005743	mitochondrial inner membrane
gi|147865587|emb|CAN81559.1|	mitochondrial phosphate transporter	C	GO:0016021	integral to membrane
gi|147865587|emb|CAN81559.1|	mitochondrial phosphate transporter	F	GO:0005488	binding
gi|147865587|emb|CAN81559.1|	mitochondrial phosphate transporter	C	GO:0009536	plastid
gi|147865587|emb|CAN81559.1|	mitochondrial phosphate transporter	P	GO:0006810	transport
gi|147866973|emb|CAN78847.1|	atp-dependent protease	P	GO:0006457	protein folding
gi|147866973|emb|CAN78847.1|	atp-dependent protease	F	GO:0003677	DNA binding
gi|147866973|emb|CAN78847.1|	atp-dependent protease	F	GO:0005515	protein binding
gi|147866973|emb|CAN78847.1|	atp-dependent protease	F	GO:0004518	nuclease activity
gi|147866973|emb|CAN78847.1|	atp-dependent protease	F	GO:0005524	ATP binding
gi|147866973|emb|CAN78847.1|	atp-dependent protease	P	GO:0006289	nucleotide-excision repair
gi|147866973|emb|CAN78847.1|	atp-dependent protease	F	GO:0017111	nucleoside-triphosphatase activity
gi|147866973|emb|CAN78847.1|	atp-dependent protease	C	GO:0009507	chloroplast
gi|147866973|emb|CAN78847.1|	atp-dependent protease	F	GO:0004176	ATP-dependent peptidase activity
gi|147866973|emb|CAN78847.1|	atp-dependent protease	P	GO:0006510	ATP-dependent proteolysis
gi|15232536|ref|NP_191019.1|	histone h2a	C	GO:0000786	nucleosome
gi|15232536|ref|NP_191019.1|	histone h2a	F	GO:0003677	DNA binding
gi|15232536|ref|NP_191019.1|	histone h2a	P	GO:0006334	nucleosome assembly
gi|15232536|ref|NP_191019.1|	histone h2a	C	GO:0005634	nucleus
gi|15232536|ref|NP_191019.1|	histone h2a	C	GO:0009536	plastid
gi|15236375|ref|NP_193129.1|	serine hydroxymethyltransferase	F	GO:0004372	glycine hydroxymethyltransferase activity
gi|15236375|ref|NP_193129.1|	serine hydroxymethyltransferase	P	GO:0006544	glycine metabolic process
gi|15236375|ref|NP_193129.1|	serine hydroxymethyltransferase	P	GO:0006563	L-serine metabolic process
gi|154272950|ref|XP_001537327.1|	fatty acid synthase alpha subunit	F	GO:0004321	fatty-acyl-CoA synthase activity
gi|154272950|ref|XP_001537327.1|	fatty acid synthase alpha subunit	P	GO:0006633	fatty acid biosynthetic process
gi|154272950|ref|XP_001537327.1|	fatty acid synthase alpha subunit	F	GO:0008897	holo-[acyl-carrier-protein] synthase activity
gi|154272950|ref|XP_001537327.1|	fatty acid synthase alpha subunit	F	GO:0004315	3-oxoacyl-[acyl-carrier-protein] synthase activity
gi|154272950|ref|XP_001537327.1|	fatty acid synthase alpha subunit	F	GO:0004316	3-oxoacyl-[acyl-carrier-protein] reductase (NADPH) activity
gi|154272950|ref|XP_001537327.1|	fatty acid synthase alpha subunit	F	GO:0000287	magnesium ion binding
gi|154272950|ref|XP_001537327.1|	fatty acid synthase alpha subunit	F	GO:0031177	phosphopantetheine binding
gi|154272950|ref|XP_001537327.1|	fatty acid synthase alpha subunit	C	GO:0005836	fatty-acyl-CoA synthase complex
gi|154272950|ref|XP_001537327.1|	fatty acid synthase alpha subunit	P	GO:0042967	acyl-carrier-protein biosynthetic process
gi|154272950|ref|XP_001537327.1|	fatty acid synthase alpha subunit	P	GO:0015940	pantothenate biosynthetic process
gi|154272950|ref|XP_001537327.1|	fatty acid synthase alpha subunit	C	GO:0005835	fatty acid synthase complex
gi|1549222|dbj|BAA13463.1|	sar1 gtp-binding secretory factor	C	GO:0005829	cytosol
gi|1549222|dbj|BAA13463.1|	sar1 gtp-binding secretory factor	C	GO:0000300	peripheral to membrane of membrane fraction
gi|1549222|dbj|BAA13463.1|	sar1 gtp-binding secretory factor	C	GO:0031965	nuclear membrane
gi|1549222|dbj|BAA13463.1|	sar1 gtp-binding secretory factor	C	GO:0005739	mitochondrion
gi|1549222|dbj|BAA13463.1|	sar1 gtp-binding secretory factor	P	GO:0007264	small GTPase mediated signal transduction
gi|1549222|dbj|BAA13463.1|	sar1 gtp-binding secretory factor	C	GO:0016023	cytoplasmic membrane-bounded vesicle
gi|1549222|dbj|BAA13463.1|	sar1 gtp-binding secretory factor	C	GO:0005768	endosome
gi|1549222|dbj|BAA13463.1|	sar1 gtp-binding secretory factor	P	GO:0009733	response to auxin stimulus
gi|1549222|dbj|BAA13463.1|	sar1 gtp-binding secretory factor	P	GO:0006888	ER to Golgi vesicle-mediated transport
gi|1549222|dbj|BAA13463.1|	sar1 gtp-binding secretory factor	F	GO:0005215	transporter activity
gi|1549222|dbj|BAA13463.1|	sar1 gtp-binding secretory factor	P	GO:0006406	mRNA export from nucleus
gi|1549222|dbj|BAA13463.1|	sar1 gtp-binding secretory factor	P	GO:0006886	intracellular protein transport
gi|1549222|dbj|BAA13463.1|	sar1 gtp-binding secretory factor	C	GO:0005794	Golgi apparatus
gi|1549222|dbj|BAA13463.1|	sar1 gtp-binding secretory factor	C	GO:0005783	endoplasmic reticulum
gi|1549222|dbj|BAA13463.1|	sar1 gtp-binding secretory factor	F	GO:0005525	GTP binding
gi|1549222|dbj|BAA13463.1|	sar1 gtp-binding secretory factor	C	GO:0005886	plasma membrane
gi|156322163|ref|XP_001618301.1|	protein	C	GO:0000786	nucleosome
gi|156322163|ref|XP_001618301.1|	protein	F	GO:0003677	DNA binding
gi|156322163|ref|XP_001618301.1|	protein	P	GO:0006334	nucleosome assembly
gi|156322163|ref|XP_001618301.1|	protein	C	GO:0005634	nucleus
gi|157327303|emb|CAO15096.1|	electron carrier protein disulfide oxidoreductase	F	GO:0016491	oxidoreductase activity
gi|157327303|emb|CAO15096.1|	electron carrier protein disulfide oxidoreductase	P	GO:0045454	cell redox homeostasis
gi|157327316|emb|CAO15111.1|	copper-zinc superoxide dismutase	F	GO:0005507	copper ion binding
gi|157327316|emb|CAO15111.1|	copper-zinc superoxide dismutase	C	GO:0005737	cytoplasm
gi|157327316|emb|CAO15111.1|	copper-zinc superoxide dismutase	P	GO:0006801	superoxide metabolic process
gi|157327316|emb|CAO15111.1|	copper-zinc superoxide dismutase	N	GO:0004785
gi|157327316|emb|CAO15111.1|	copper-zinc superoxide dismutase	F	GO:0016209	antioxidant activity
gi|157327316|emb|CAO15111.1|	copper-zinc superoxide dismutase	F	GO:0008270	zinc ion binding
gi|157327869|emb|CAO16575.1|	glyceraldehyde-3-phosphate dehydrogenase	P	GO:0006094	gluconeogenesis
gi|157327869|emb|CAO16575.1|	glyceraldehyde-3-phosphate dehydrogenase	P	GO:0009744	response to sucrose stimulus
gi|157327869|emb|CAO16575.1|	glyceraldehyde-3-phosphate dehydrogenase	P	GO:0006979	response to oxidative stress
gi|157327869|emb|CAO16575.1|	glyceraldehyde-3-phosphate dehydrogenase	F	GO:0051287	NAD binding
gi|157327869|emb|CAO16575.1|	glyceraldehyde-3-phosphate dehydrogenase	P	GO:0006096	glycolysis
gi|157327869|emb|CAO16575.1|	glyceraldehyde-3-phosphate dehydrogenase	C	GO:0005829	cytosol
gi|157327869|emb|CAO16575.1|	glyceraldehyde-3-phosphate dehydrogenase	F	GO:0004365	glyceraldehyde-3-phosphate dehydrogenase (NAD+) (phosphorylating) activity
gi|157327987|emb|CAO16953.1|	abc-type transport system-like	F	GO:0005319	lipid transporter activity
gi|157327987|emb|CAO16953.1|	abc-type transport system-like	F	GO:0005543	phospholipid binding
gi|157327987|emb|CAO16953.1|	abc-type transport system-like	C	GO:0009536	plastid
gi|157327987|emb|CAO16953.1|	abc-type transport system-like	P	GO:0006869	lipid transport
gi|157328106|emb|CAO17207.1|	proteasome regulatory subunit	P	GO:0006511	ubiquitin-dependent protein catabolic process
gi|157328106|emb|CAO17207.1|	proteasome regulatory subunit	C	GO:0008541	proteasome regulatory particle, lid subcomplex
gi|157328342|emb|CAO17941.1|	atp synthase gamma-subunit	C	GO:0009544	chloroplast ATP synthase complex
gi|157328342|emb|CAO17941.1|	atp synthase gamma-subunit	C	GO:0045261	proton-transporting ATP synthase complex, catalytic core F(1)
gi|157328342|emb|CAO17941.1|	atp synthase gamma-subunit	P	GO:0042777	plasma membrane ATP synthesis coupled proton transport
gi|157328342|emb|CAO17941.1|	atp synthase gamma-subunit	F	GO:0046933	hydrogen ion transporting ATP synthase activity, rotational mechanism
gi|157328342|emb|CAO17941.1|	atp synthase gamma-subunit	F	GO:0046872	metal ion binding
gi|157328342|emb|CAO17941.1|	atp synthase gamma-subunit	C	GO:0045260	plasma membrane proton-transporting ATP synthase complex
gi|157328342|emb|CAO17941.1|	atp synthase gamma-subunit	F	GO:0030234	enzyme regulator activity
gi|157328342|emb|CAO17941.1|	atp synthase gamma-subunit	F	GO:0046961	proton-transporting ATPase activity, rotational mechanism
gi|157328511|emb|CAO21220.1|	mitochondrial precursor (glycine cleavage system t protein)	P	GO:0006546	glycine catabolic process
gi|157328511|emb|CAO21220.1|	mitochondrial precursor (glycine cleavage system t protein)	F	GO:0004047	aminomethyltransferase activity
gi|157328511|emb|CAO21220.1|	mitochondrial precursor (glycine cleavage system t protein)	F	GO:0008483	transaminase activity
gi|157328511|emb|CAO21220.1|	mitochondrial precursor (glycine cleavage system t protein)	C	GO:0005739	mitochondrion
gi|157328511|emb|CAO21220.1|	mitochondrial precursor (glycine cleavage system t protein)	P	GO:0006563	L-serine metabolic process
gi|157328511|emb|CAO21220.1|	mitochondrial precursor (glycine cleavage system t protein)	P	GO:0006566	threonine metabolic process
gi|157328794|emb|CAO23067.1|	cinnamyl alcohol dehydrogenase	F	GO:0008270	zinc ion binding
gi|157328794|emb|CAO23067.1|	cinnamyl alcohol dehydrogenase	F	GO:0046029	mannitol dehydrogenase activity
gi|157328801|emb|CAO23079.1|	rna binding protein rp120	F	GO:0003676	nucleic acid binding
gi|157328801|emb|CAO23079.1|	rna binding protein rp120	C	GO:0005739	mitochondrion
gi|157328801|emb|CAO23079.1|	rna binding protein rp120	F	GO:0004518	nuclease activity
gi|157328892|emb|CAO23301.1|	atagal2 (arabidopsis thaliana alpha-galactosidase 2) alpha-galactosidase	P	GO:0009965	leaf morphogenesis
gi|157328892|emb|CAO23301.1|	atagal2 (arabidopsis thaliana alpha-galactosidase 2) alpha-galactosidase	F	GO:0004553	hydrolase activity, hydrolyzing O-glycosyl compounds
gi|157328892|emb|CAO23301.1|	atagal2 (arabidopsis thaliana alpha-galactosidase 2) alpha-galactosidase	P	GO:0005975	carbohydrate metabolic process
gi|157328892|emb|CAO23301.1|	atagal2 (arabidopsis thaliana alpha-galactosidase 2) alpha-galactosidase	C	GO:0009505	plant-type cell wall
gi|157328892|emb|CAO23301.1|	atagal2 (arabidopsis thaliana alpha-galactosidase 2) alpha-galactosidase	P	GO:0009911	positive regulation of flower development
gi|157329152|emb|CAO24578.1|	immunophilin	C	GO:0016023	cytoplasmic membrane-bounded vesicle
gi|157329152|emb|CAO24578.1|	immunophilin	P	GO:0006457	protein folding
gi|157329152|emb|CAO24578.1|	immunophilin	C	GO:0005783	endoplasmic reticulum
gi|157329152|emb|CAO24578.1|	immunophilin	P	GO:0006950	response to stress
gi|157329152|emb|CAO24578.1|	immunophilin	F	GO:0003755	peptidyl-prolyl cis-trans isomerase activity
gi|157329159|emb|CAO24586.1|	sorbitol dehydrogenase-like protein	F	GO:0008270	zinc ion binding
gi|157329159|emb|CAO24586.1|	sorbitol dehydrogenase-like protein	F	GO:0003939	L-iditol 2-dehydrogenase activity
gi|157329159|emb|CAO24586.1|	sorbitol dehydrogenase-like protein	F	GO:0051287	NAD binding
gi|157329159|emb|CAO24586.1|	sorbitol dehydrogenase-like protein	P	GO:0006000	fructose metabolic process
gi|157329159|emb|CAO24586.1|	sorbitol dehydrogenase-like protein	P	GO:0006013	mannose metabolic process
gi|157329265|emb|CAO38811.1|	photosystem ii oxygen-evolving complex protein 3-like	C	GO:0009654	oxygen evolving complex
gi|157329265|emb|CAO38811.1|	photosystem ii oxygen-evolving complex protein 3-like	F	GO:0005509	calcium ion binding
gi|157329265|emb|CAO38811.1|	photosystem ii oxygen-evolving complex protein 3-like	C	GO:0009507	chloroplast
gi|157329265|emb|CAO38811.1|	photosystem ii oxygen-evolving complex protein 3-like	P	GO:0015979	photosynthesis
gi|157329265|emb|CAO38811.1|	photosystem ii oxygen-evolving complex protein 3-like	C	GO:0019898	extrinsic to membrane
gi|157329311|emb|CAO39792.1|	fibrillin	P	GO:0010205	photoinhibition
gi|157329311|emb|CAO39792.1|	fibrillin	C	GO:0009509	chromoplast
gi|157329311|emb|CAO39792.1|	fibrillin	P	GO:0006950	response to stress
gi|157329311|emb|CAO39792.1|	fibrillin	P	GO:0009737	response to abscisic acid stimulus
gi|157329311|emb|CAO39792.1|	fibrillin	C	GO:0009535	chloroplast thylakoid membrane
gi|157329311|emb|CAO39792.1|	fibrillin	F	GO:0005198	structural molecule activity
gi|157329588|emb|CAO40867.1|	pyrophosphate-dependent phosphofructokinase beta subunit	C	GO:0010318	pyrophosphate-dependent phosphofructokinase complex, beta-subunit complex
gi|157329588|emb|CAO40867.1|	pyrophosphate-dependent phosphofructokinase beta subunit	F	GO:0003872	6-phosphofructokinase activity
gi|157329588|emb|CAO40867.1|	pyrophosphate-dependent phosphofructokinase beta subunit	C	GO:0005945	6-phosphofructokinase complex
gi|157329588|emb|CAO40867.1|	pyrophosphate-dependent phosphofructokinase beta subunit	F	GO:0047334	diphosphate-fructose-6-phosphate 1-phosphotransferase activity
gi|157329588|emb|CAO40867.1|	pyrophosphate-dependent phosphofructokinase beta subunit	F	GO:0005524	ATP binding
gi|157329588|emb|CAO40867.1|	pyrophosphate-dependent phosphofructokinase beta subunit	P	GO:0006096	glycolysis
gi|157329588|emb|CAO40867.1|	pyrophosphate-dependent phosphofructokinase beta subunit	C	GO:0009536	plastid
gi|157329588|emb|CAO40867.1|	pyrophosphate-dependent phosphofructokinase beta subunit	P	GO:0006000	fructose metabolic process
gi|157329588|emb|CAO40867.1|	pyrophosphate-dependent phosphofructokinase beta subunit	P	GO:0006012	galactose metabolic process
gi|157329588|emb|CAO40867.1|	pyrophosphate-dependent phosphofructokinase beta subunit	P	GO:0006013	mannose metabolic process
gi|157329588|emb|CAO40867.1|	pyrophosphate-dependent phosphofructokinase beta subunit	P	GO:0006094	gluconeogenesis
gi|157329588|emb|CAO40867.1|	pyrophosphate-dependent phosphofructokinase beta subunit	P	GO:0006098	pentose-phosphate shunt
gi|157329644|emb|CAO41079.1|	3-deoxy-d-arabino-heptulosonate 7-phosphate synthase	F	GO:0003849	3-deoxy-7-phosphoheptulonate synthase activity
gi|157329644|emb|CAO41079.1|	3-deoxy-d-arabino-heptulosonate 7-phosphate synthase	F	GO:0016829	lyase activity
gi|157329644|emb|CAO41079.1|	3-deoxy-d-arabino-heptulosonate 7-phosphate synthase	C	GO:0009507	chloroplast
gi|157329644|emb|CAO41079.1|	3-deoxy-d-arabino-heptulosonate 7-phosphate synthase	P	GO:0000162	tryptophan biosynthetic process
gi|157329644|emb|CAO41079.1|	3-deoxy-d-arabino-heptulosonate 7-phosphate synthase	P	GO:0006571	tyrosine biosynthetic process
gi|157329644|emb|CAO41079.1|	3-deoxy-d-arabino-heptulosonate 7-phosphate synthase	P	GO:0009094	L-phenylalanine biosynthetic process
gi|157329722|emb|CAO41612.1|	33kda precursor protein of oxygen-evolving complex	F	GO:0030145	manganese ion binding
gi|157329722|emb|CAO41612.1|	33kda precursor protein of oxygen-evolving complex	C	GO:0019898	extrinsic to membrane
gi|157329722|emb|CAO41612.1|	33kda precursor protein of oxygen-evolving complex	F	GO:0005509	calcium ion binding
gi|157329722|emb|CAO41612.1|	33kda precursor protein of oxygen-evolving complex	P	GO:0042549	photosystem II stabilization
gi|157329722|emb|CAO41612.1|	33kda precursor protein of oxygen-evolving complex	C	GO:0009507	chloroplast
gi|157329722|emb|CAO41612.1|	33kda precursor protein of oxygen-evolving complex	C	GO:0009654	oxygen evolving complex
gi|157330150|emb|CAO44606.1|	heat shock 70 protein	P	GO:0006457	protein folding
gi|157330150|emb|CAO44606.1|	heat shock 70 protein	C	GO:0005759	mitochondrial matrix
gi|157330150|emb|CAO44606.1|	heat shock 70 protein	F	GO:0005524	ATP binding
gi|157330150|emb|CAO44606.1|	heat shock 70 protein	F	GO:0051082	unfolded protein binding
gi|157330150|emb|CAO44606.1|	heat shock 70 protein	P	GO:0009408	response to heat
gi|157330475|emb|CAO46843.1|	60s ribosomal protein l5	C	GO:0005730	nucleolus
gi|157330475|emb|CAO46843.1|	60s ribosomal protein l5	P	GO:0006461	protein complex assembly
gi|157330475|emb|CAO46843.1|	60s ribosomal protein l5	C	GO:0005840	ribosome
gi|157330475|emb|CAO46843.1|	60s ribosomal protein l5	F	GO:0008097	5S rRNA binding
gi|157330475|emb|CAO46843.1|	60s ribosomal protein l5	P	GO:0042254	ribosome biogenesis
gi|157330475|emb|CAO46843.1|	60s ribosomal protein l5	F	GO:0003735	structural constituent of ribosome
gi|157330475|emb|CAO46843.1|	60s ribosomal protein l5	F	GO:0005515	protein binding
gi|157330475|emb|CAO46843.1|	60s ribosomal protein l5	P	GO:0006913	nucleocytoplasmic transport
gi|157330475|emb|CAO46843.1|	60s ribosomal protein l5	C	GO:0016020	membrane
gi|157330475|emb|CAO46843.1|	60s ribosomal protein l5	P	GO:0006412	translation
gi|157330475|emb|CAO46843.1|	60s ribosomal protein l5	F	GO:0019843	rRNA binding
gi|157330475|emb|CAO46843.1|	60s ribosomal protein l5	C	GO:0005739	mitochondrion
gi|157333396|emb|CAO17011.1|	chloroplast sedoheptulose--bisphosphatase	P	GO:0005986	sucrose biosynthetic process
gi|157333396|emb|CAO17011.1|	chloroplast sedoheptulose--bisphosphatase	P	GO:0019253	reductive pentose-phosphate cycle
gi|157333396|emb|CAO17011.1|	chloroplast sedoheptulose--bisphosphatase	F	GO:0050278	sedoheptulose-bisphosphatase activity
gi|157333396|emb|CAO17011.1|	chloroplast sedoheptulose--bisphosphatase	P	GO:0019252	starch biosynthetic process
gi|157333396|emb|CAO17011.1|	chloroplast sedoheptulose--bisphosphatase	C	GO:0009507	chloroplast
gi|157333974|emb|CAO22263.1|	eukaryotic translation initiation factor 3 subunit 7	C	GO:0005852	eukaryotic translation initiation factor 3 complex
gi|157333974|emb|CAO22263.1|	eukaryotic translation initiation factor 3 subunit 7	F	GO:0003743	translation initiation factor activity
gi|157333974|emb|CAO22263.1|	eukaryotic translation initiation factor 3 subunit 7	C	GO:0009507	chloroplast
gi|157333974|emb|CAO22263.1|	eukaryotic translation initiation factor 3 subunit 7	C	GO:0005829	cytosol
gi|157333974|emb|CAO22263.1|	eukaryotic translation initiation factor 3 subunit 7	C	GO:0005840	ribosome
gi|157333974|emb|CAO22263.1|	eukaryotic translation initiation factor 3 subunit 7	P	GO:0006446	regulation of translational initiation
gi|157335141|emb|CAO60971.1|	heat shock protein 90	P	GO:0009306	protein secretion
gi|157335141|emb|CAO60971.1|	heat shock protein 90	F	GO:0005509	calcium ion binding
gi|157335141|emb|CAO60971.1|	heat shock protein 90	P	GO:0006457	protein folding
gi|157335141|emb|CAO60971.1|	heat shock protein 90	C	GO:0016023	cytoplasmic membrane-bounded vesicle
gi|157335141|emb|CAO60971.1|	heat shock protein 90	F	GO:0005524	ATP binding
gi|157335141|emb|CAO60971.1|	heat shock protein 90	P	GO:0010075	regulation of meristem growth
gi|157335141|emb|CAO60971.1|	heat shock protein 90	F	GO:0051082	unfolded protein binding
gi|157335141|emb|CAO60971.1|	heat shock protein 90	C	GO:0005783	endoplasmic reticulum
gi|157335152|emb|CAO60982.1|	beta-tubulin	P	GO:0007018	microtubule-based movement
gi|157335152|emb|CAO60982.1|	beta-tubulin	C	GO:0043234	protein complex
gi|157335152|emb|CAO60982.1|	beta-tubulin	F	GO:0005525	GTP binding
gi|157335152|emb|CAO60982.1|	beta-tubulin	P	GO:0051258	protein polymerization
gi|157335152|emb|CAO60982.1|	beta-tubulin	P	GO:0009416	response to light stimulus
gi|157335152|emb|CAO60982.1|	beta-tubulin	F	GO:0005198	structural molecule activity
gi|157335152|emb|CAO60982.1|	beta-tubulin	F	GO:0003924	GTPase activity
gi|157335152|emb|CAO60982.1|	beta-tubulin	C	GO:0005874	microtubule
gi|157335305|emb|CAO61135.1|	20s proteasome subunit paf1	C	GO:0005839	proteasome core complex
gi|157335305|emb|CAO61135.1|	20s proteasome subunit paf1	F	GO:0004298	threonine-type endopeptidase activity
gi|157335305|emb|CAO61135.1|	20s proteasome subunit paf1	P	GO:0006511	ubiquitin-dependent protein catabolic process
gi|157335305|emb|CAO61135.1|	20s proteasome subunit paf1	C	GO:0005829	cytosol
gi|157335408|emb|CAO61238.1|	33kda precursor protein of oxygen-evolving complex	F	GO:0030145	manganese ion binding
gi|157335408|emb|CAO61238.1|	33kda precursor protein of oxygen-evolving complex	C	GO:0019898	extrinsic to membrane
gi|157335408|emb|CAO61238.1|	33kda precursor protein of oxygen-evolving complex	F	GO:0005509	calcium ion binding
gi|157335408|emb|CAO61238.1|	33kda precursor protein of oxygen-evolving complex	P	GO:0042549	photosystem II stabilization
gi|157335408|emb|CAO61238.1|	33kda precursor protein of oxygen-evolving complex	C	GO:0009507	chloroplast
gi|157335408|emb|CAO61238.1|	33kda precursor protein of oxygen-evolving complex	C	GO:0009654	oxygen evolving complex
gi|157335736|emb|CAO61566.1|	glycine hydroxymethyltransferase	F	GO:0030170	pyridoxal phosphate binding
gi|157335736|emb|CAO61566.1|	glycine hydroxymethyltransferase	P	GO:0006730	one-carbon metabolic process
gi|157335736|emb|CAO61566.1|	glycine hydroxymethyltransferase	P	GO:0006563	L-serine metabolic process
gi|157335736|emb|CAO61566.1|	glycine hydroxymethyltransferase	P	GO:0009626	plant-type hypersensitive response
gi|157335736|emb|CAO61566.1|	glycine hydroxymethyltransferase	F	GO:0004372	glycine hydroxymethyltransferase activity
gi|157335736|emb|CAO61566.1|	glycine hydroxymethyltransferase	C	GO:0005739	mitochondrion
gi|157335736|emb|CAO61566.1|	glycine hydroxymethyltransferase	P	GO:0006800	oxygen and reactive oxygen species metabolic process
gi|157335736|emb|CAO61566.1|	glycine hydroxymethyltransferase	P	GO:0019464	glycine decarboxylation via glycine cleavage system
gi|157335848|emb|CAO61678.1|	ascorbate peroxidase	P	GO:0042744	hydrogen peroxide catabolic process
gi|157335848|emb|CAO61678.1|	ascorbate peroxidase	F	GO:0020037	heme binding
gi|157335848|emb|CAO61678.1|	ascorbate peroxidase	P	GO:0006118	electron transport
gi|157335848|emb|CAO61678.1|	ascorbate peroxidase	F	GO:0016688	L-ascorbate peroxidase activity
gi|157335848|emb|CAO61678.1|	ascorbate peroxidase	C	GO:0009507	chloroplast
gi|157335848|emb|CAO61678.1|	ascorbate peroxidase	C	GO:0009579	thylakoid
gi|157335848|emb|CAO61678.1|	ascorbate peroxidase	P	GO:0006804	peroxidase reaction
gi|157335848|emb|CAO61678.1|	ascorbate peroxidase	P	GO:0019852	L-ascorbic acid metabolic process
gi|157335851|emb|CAO61681.1|	14-3-3 protein	F	GO:0019904	protein domain specific binding
gi|157335911|emb|CAO61741.1|	glycosyl hydrolase family 3 protein	C	GO:0016023	cytoplasmic membrane-bounded vesicle
gi|157335911|emb|CAO61741.1|	glycosyl hydrolase family 3 protein	F	GO:0004553	hydrolase activity, hydrolyzing O-glycosyl compounds
gi|157335911|emb|CAO61741.1|	glycosyl hydrolase family 3 protein	P	GO:0005975	carbohydrate metabolic process
gi|157336040|emb|CAO61870.1|	photosystem ii protein	F	GO:0051738	xanthophyll binding
gi|157336040|emb|CAO61870.1|	photosystem ii protein	P	GO:0009765	photosynthesis, light harvesting
gi|157336040|emb|CAO61870.1|	photosystem ii protein	C	GO:0009523	photosystem II
gi|157336040|emb|CAO61870.1|	photosystem ii protein	F	GO:0016168	chlorophyll binding
gi|157336040|emb|CAO61870.1|	photosystem ii protein	P	GO:0010196	nonphotochemical quenching
gi|157336040|emb|CAO61870.1|	photosystem ii protein	C	GO:0016021	integral to membrane
gi|157336040|emb|CAO61870.1|	photosystem ii protein	C	GO:0009507	chloroplast
gi|157336053|emb|CAO61883.1|	protein disulfide isomerase	C	GO:0016023	cytoplasmic membrane-bounded vesicle
gi|157336053|emb|CAO61883.1|	protein disulfide isomerase	P	GO:0045454	cell redox homeostasis
gi|157336053|emb|CAO61883.1|	protein disulfide isomerase	C	GO:0005783	endoplasmic reticulum
gi|157336053|emb|CAO61883.1|	protein disulfide isomerase	F	GO:0003756	protein disulfide isomerase activity
gi|157336055|emb|CAO61885.1|	thylakoid-bound ascorbate peroxidase	C	GO:0009533	chloroplast stromal thylakoid
gi|157336055|emb|CAO61885.1|	thylakoid-bound ascorbate peroxidase	P	GO:0006979	response to oxidative stress
gi|157336055|emb|CAO61885.1|	thylakoid-bound ascorbate peroxidase	F	GO:0020037	heme binding
gi|157336055|emb|CAO61885.1|	thylakoid-bound ascorbate peroxidase	P	GO:0006118	electron transport
gi|157336055|emb|CAO61885.1|	thylakoid-bound ascorbate peroxidase	F	GO:0016688	L-ascorbate peroxidase activity
gi|157336055|emb|CAO61885.1|	thylakoid-bound ascorbate peroxidase	C	GO:0009535	chloroplast thylakoid membrane
gi|157336055|emb|CAO61885.1|	thylakoid-bound ascorbate peroxidase	P	GO:0006804	peroxidase reaction
gi|157336055|emb|CAO61885.1|	thylakoid-bound ascorbate peroxidase	P	GO:0019852	L-ascorbic acid metabolic process
gi|157336064|emb|CAO61894.1|	20s proteasome beta subunit pbc2	C	GO:0005839	proteasome core complex
gi|157336064|emb|CAO61894.1|	20s proteasome beta subunit pbc2	F	GO:0004298	threonine-type endopeptidase activity
gi|157336064|emb|CAO61894.1|	20s proteasome beta subunit pbc2	P	GO:0006511	ubiquitin-dependent protein catabolic process
gi|157336064|emb|CAO61894.1|	20s proteasome beta subunit pbc2	C	GO:0005634	nucleus
gi|157336064|emb|CAO61894.1|	20s proteasome beta subunit pbc2	C	GO:0005829	cytosol
gi|157336145|emb|CAO61975.1|	24-sterol c-methyltransferase	P	GO:0042023	DNA endoreduplication
gi|157336145|emb|CAO61975.1|	24-sterol c-methyltransferase	P	GO:0010051	xylem and phloem pattern formation
gi|157336145|emb|CAO61975.1|	24-sterol c-methyltransferase	P	GO:0009825	multidimensional cell growth
gi|157336145|emb|CAO61975.1|	24-sterol c-methyltransferase	F	GO:0003838	sterol 24-C-methyltransferase activity
gi|157336145|emb|CAO61975.1|	24-sterol c-methyltransferase	C	GO:0005783	endoplasmic reticulum
gi|157336145|emb|CAO61975.1|	24-sterol c-methyltransferase	P	GO:0016126	sterol biosynthetic process
gi|157336150|emb|CAO61980.1|	chloroplast precursor	F	GO:0005507	copper ion binding
gi|157336150|emb|CAO61980.1|	chloroplast precursor	C	GO:0016020	membrane
gi|157336150|emb|CAO61980.1|	chloroplast precursor	C	GO:0009579	thylakoid
gi|157336150|emb|CAO61980.1|	chloroplast precursor	F	GO:0009055	electron carrier activity
gi|157336150|emb|CAO61980.1|	chloroplast precursor	F	GO:0042802	identical protein binding
gi|157336150|emb|CAO61980.1|	chloroplast precursor	C	GO:0009507	chloroplast
gi|157336150|emb|CAO61980.1|	chloroplast precursor	P	GO:0006810	transport
gi|157336150|emb|CAO61980.1|	chloroplast precursor	P	GO:0006118	electron transport
gi|157336169|emb|CAO61999.1|	chaperonin containingsubunit 2	P	GO:0006457	protein folding
gi|157336169|emb|CAO61999.1|	chaperonin containingsubunit 2	C	GO:0005832	chaperonin-containing T-complex
gi|157336169|emb|CAO61999.1|	chaperonin containingsubunit 2	F	GO:0005524	ATP binding
gi|157336169|emb|CAO61999.1|	chaperonin containingsubunit 2	N	GO:0000074
gi|157336169|emb|CAO61999.1|	chaperonin containingsubunit 2	F	GO:0051082	unfolded protein binding
gi|157336169|emb|CAO61999.1|	chaperonin containingsubunit 2	F	GO:0004672	protein kinase activity
gi|157336169|emb|CAO61999.1|	chaperonin containingsubunit 2	P	GO:0006468	protein phosphorylation
gi|157336206|emb|CAO70891.1|	dihydrolipoamide dehydrogenase precursor	F	GO:0015036	disulfide oxidoreductase activity
gi|157336206|emb|CAO70891.1|	dihydrolipoamide dehydrogenase precursor	P	GO:0045454	cell redox homeostasis
gi|157336206|emb|CAO70891.1|	dihydrolipoamide dehydrogenase precursor	C	GO:0005759	mitochondrial matrix
gi|157336206|emb|CAO70891.1|	dihydrolipoamide dehydrogenase precursor	P	GO:0006118	electron transport
gi|157336206|emb|CAO70891.1|	dihydrolipoamide dehydrogenase precursor	F	GO:0050660	flavin adenine dinucleotide binding
gi|157336206|emb|CAO70891.1|	dihydrolipoamide dehydrogenase precursor	F	GO:0004148	dihydrolipoyl dehydrogenase activity
gi|157336206|emb|CAO70891.1|	dihydrolipoamide dehydrogenase precursor	P	GO:0009416	response to light stimulus
gi|157336206|emb|CAO70891.1|	dihydrolipoamide dehydrogenase precursor	P	GO:0006094	gluconeogenesis
gi|157336206|emb|CAO70891.1|	dihydrolipoamide dehydrogenase precursor	P	GO:0006096	glycolysis
gi|157336206|emb|CAO70891.1|	dihydrolipoamide dehydrogenase precursor	P	GO:0006099	tricarboxylic acid cycle
gi|157336206|emb|CAO70891.1|	dihydrolipoamide dehydrogenase precursor	P	GO:0006544	glycine metabolic process
gi|157336206|emb|CAO70891.1|	dihydrolipoamide dehydrogenase precursor	P	GO:0006563	L-serine metabolic process
gi|157336206|emb|CAO70891.1|	dihydrolipoamide dehydrogenase precursor	P	GO:0006566	threonine metabolic process
gi|157336586|emb|CAO71271.1|	at5g28840 f7p1_20	F	GO:0051287	NAD binding
gi|157336586|emb|CAO71271.1|	at5g28840 f7p1_20	F	GO:0047918	GDP-mannose 3,5-epimerase activity
gi|157336586|emb|CAO71271.1|	at5g28840 f7p1_20	P	GO:0009225	nucleotide-sugar metabolic process
gi|157336586|emb|CAO71271.1|	at5g28840 f7p1_20	P	GO:0019853	L-ascorbic acid biosynthetic process
gi|157336744|emb|CAO71429.1|	60s ribosomal protein l14	C	GO:0005840	ribosome
gi|157336744|emb|CAO71429.1|	60s ribosomal protein l14	P	GO:0042254	ribosome biogenesis
gi|157336744|emb|CAO71429.1|	60s ribosomal protein l14	F	GO:0003735	structural constituent of ribosome
gi|157336744|emb|CAO71429.1|	60s ribosomal protein l14	P	GO:0006412	translation
gi|157336744|emb|CAO71429.1|	60s ribosomal protein l14	C	GO:0005783	endoplasmic reticulum
gi|157336862|emb|CAO71547.1|	chaperonin 60	P	GO:0006457	protein folding
gi|157336862|emb|CAO71547.1|	chaperonin 60	P	GO:0007005	mitochondrion organization
gi|157336862|emb|CAO71547.1|	chaperonin 60	F	GO:0005524	ATP binding
gi|157336862|emb|CAO71547.1|	chaperonin 60	F	GO:0051082	unfolded protein binding
gi|157336862|emb|CAO71547.1|	chaperonin 60	P	GO:0009408	response to heat
gi|157336862|emb|CAO71547.1|	chaperonin 60	P	GO:0051131	chaperone-mediated protein complex assembly
gi|157336862|emb|CAO71547.1|	chaperonin 60	C	GO:0005739	mitochondrion
gi|157336863|emb|CAO71548.1|	chaperonin 60	P	GO:0006954	inflammatory response
gi|157336863|emb|CAO71548.1|	chaperonin 60	P	GO:0006457	protein folding
gi|157336863|emb|CAO71548.1|	chaperonin 60	P	GO:0007005	mitochondrion organization
gi|157336863|emb|CAO71548.1|	chaperonin 60	F	GO:0005524	ATP binding
gi|157336863|emb|CAO71548.1|	chaperonin 60	F	GO:0051082	unfolded protein binding
gi|157336863|emb|CAO71548.1|	chaperonin 60	P	GO:0009408	response to heat
gi|157336863|emb|CAO71548.1|	chaperonin 60	P	GO:0051131	chaperone-mediated protein complex assembly
gi|157336863|emb|CAO71548.1|	chaperonin 60	C	GO:0005739	mitochondrion
gi|157336951|emb|CAO21297.1|	26s protease regulatory subunit 6b	F	GO:0004175	endopeptidase activity
gi|157336951|emb|CAO21297.1|	26s protease regulatory subunit 6b	F	GO:0016887	ATPase activity
gi|157336951|emb|CAO21297.1|	26s protease regulatory subunit 6b	P	GO:0030163	protein catabolic process
gi|157336951|emb|CAO21297.1|	26s protease regulatory subunit 6b	F	GO:0005524	ATP binding
gi|157336951|emb|CAO21297.1|	26s protease regulatory subunit 6b	C	GO:0008540	proteasome regulatory particle, base subcomplex
gi|157336951|emb|CAO21297.1|	26s protease regulatory subunit 6b	P	GO:0006508	proteolysis
gi|157336951|emb|CAO21297.1|	26s protease regulatory subunit 6b	C	GO:0005634	nucleus
gi|157336951|emb|CAO21297.1|	26s protease regulatory subunit 6b	C	GO:0005829	cytosol
gi|157337082|emb|CAO21428.1|	clathrin heavy chain	P	GO:0016192	vesicle-mediated transport
gi|157337082|emb|CAO21428.1|	clathrin heavy chain	F	GO:0008565	protein transporter activity
gi|157337082|emb|CAO21428.1|	clathrin heavy chain	C	GO:0030132	clathrin coat of coated pit
gi|157337082|emb|CAO21428.1|	clathrin heavy chain	C	GO:0030130	clathrin coat of trans-Golgi network vesicle
gi|157337082|emb|CAO21428.1|	clathrin heavy chain	P	GO:0006461	protein complex assembly
gi|157337082|emb|CAO21428.1|	clathrin heavy chain	F	GO:0005515	protein binding
gi|157337082|emb|CAO21428.1|	clathrin heavy chain	P	GO:0006886	intracellular protein transport
gi|157337082|emb|CAO21428.1|	clathrin heavy chain	F	GO:0005198	structural molecule activity
gi|157337206|emb|CAO21552.1|	glutathione s-transferase	P	GO:0009407	toxin catabolic process
gi|157337206|emb|CAO21552.1|	glutathione s-transferase	P	GO:0009751	response to salicylic acid stimulus
gi|157337206|emb|CAO21552.1|	glutathione s-transferase	F	GO:0004364	glutathione transferase activity
gi|157337206|emb|CAO21552.1|	glutathione s-transferase	P	GO:0006749	glutathione metabolic process
gi|157337206|emb|CAO21552.1|	glutathione s-transferase	P	GO:0006803	glutathione conjugation reaction
gi|157337255|emb|CAO21601.1|	pyridine nucleotide binding protein	C	GO:0009535	chloroplast thylakoid membrane
gi|157337255|emb|CAO21601.1|	pyridine nucleotide binding protein	P	GO:0006808	regulation of nitrogen utilization
gi|157337255|emb|CAO21601.1|	pyridine nucleotide binding protein	F	GO:0016564	transcription repressor activity
gi|157337255|emb|CAO21601.1|	pyridine nucleotide binding protein	N	GO:0016481
gi|157337255|emb|CAO21601.1|	pyridine nucleotide binding protein	C	GO:0017053	transcriptional repressor complex
gi|157337260|emb|CAO21606.1|	chloroplast ribulose--bisphosphate carboxylase oxygenase activase large protein isoform	F	GO:0016984	ribulose-bisphosphate carboxylase activity
gi|157337260|emb|CAO21606.1|	chloroplast ribulose--bisphosphate carboxylase oxygenase activase large protein isoform	F	GO:0043531	ADP binding
gi|157337260|emb|CAO21606.1|	chloroplast ribulose--bisphosphate carboxylase oxygenase activase large protein isoform	F	GO:0005524	ATP binding
gi|157337260|emb|CAO21606.1|	chloroplast ribulose--bisphosphate carboxylase oxygenase activase large protein isoform	F	GO:0046863	ribulose-1,5-bisphosphate carboxylase/oxygenase activator activity
gi|157337260|emb|CAO21606.1|	chloroplast ribulose--bisphosphate carboxylase oxygenase activase large protein isoform	C	GO:0009573	chloroplast ribulose bisphosphate carboxylase complex
gi|157337260|emb|CAO21606.1|	chloroplast ribulose--bisphosphate carboxylase oxygenase activase large protein isoform	P	GO:0015977	carbon fixation
gi|157337260|emb|CAO21606.1|	chloroplast ribulose--bisphosphate carboxylase oxygenase activase large protein isoform	P	GO:0046487	glyoxylate metabolic process
gi|157337303|emb|CAO21649.1|	triosephosphate isomerase	P	GO:0006633	fatty acid biosynthetic process
gi|157337303|emb|CAO21649.1|	triosephosphate isomerase	N	GO:0008415
gi|157337303|emb|CAO21649.1|	triosephosphate isomerase	P	GO:0006098	pentose-phosphate shunt
gi|157337303|emb|CAO21649.1|	triosephosphate isomerase	F	GO:0050328	tetrahydroberberine oxidase activity
gi|157337303|emb|CAO21649.1|	triosephosphate isomerase	F	GO:0004807	triose-phosphate isomerase activity
gi|157337303|emb|CAO21649.1|	triosephosphate isomerase	P	GO:0006096	glycolysis
gi|157337303|emb|CAO21649.1|	triosephosphate isomerase	P	GO:0006094	gluconeogenesis
gi|157337303|emb|CAO21649.1|	triosephosphate isomerase	C	GO:0005737	cytoplasm
gi|157337303|emb|CAO21649.1|	triosephosphate isomerase	P	GO:0042967	acyl-carrier-protein biosynthetic process
gi|157337303|emb|CAO21649.1|	triosephosphate isomerase	P	GO:0009821	alkaloid biosynthetic process
gi|157337303|emb|CAO21649.1|	triosephosphate isomerase	P	GO:0006000	fructose metabolic process
gi|157337303|emb|CAO21649.1|	triosephosphate isomerase	P	GO:0006013	mannose metabolic process
gi|157337303|emb|CAO21649.1|	triosephosphate isomerase	P	GO:0006020	inositol metabolic process
gi|157337303|emb|CAO21649.1|	triosephosphate isomerase	P	GO:0015976	carbon utilization
gi|157337303|emb|CAO21649.1|	triosephosphate isomerase	P	GO:0046486	glycerolipid metabolic process
gi|157337427|emb|CAO21773.1|	ascorbate peroxidase	F	GO:0020037	heme binding
gi|157337427|emb|CAO21773.1|	ascorbate peroxidase	F	GO:0016688	L-ascorbate peroxidase activity
gi|157337427|emb|CAO21773.1|	ascorbate peroxidase	P	GO:0006979	response to oxidative stress
gi|157337427|emb|CAO21773.1|	ascorbate peroxidase	P	GO:0006118	electron transport
gi|157337427|emb|CAO21773.1|	ascorbate peroxidase	P	GO:0006804	peroxidase reaction
gi|157337427|emb|CAO21773.1|	ascorbate peroxidase	P	GO:0019852	L-ascorbic acid metabolic process
gi|157337465|emb|CAO21811.1|	beta 7 subunit of 20s proteasome	C	GO:0005839	proteasome core complex
gi|157337465|emb|CAO21811.1|	beta 7 subunit of 20s proteasome	F	GO:0004298	threonine-type endopeptidase activity
gi|157337465|emb|CAO21811.1|	beta 7 subunit of 20s proteasome	P	GO:0006511	ubiquitin-dependent protein catabolic process
gi|157337465|emb|CAO21811.1|	beta 7 subunit of 20s proteasome	C	GO:0005829	cytosol
gi|157337583|emb|CAO21929.1|	adenine nucleotide translocator	P	GO:0015865	purine nucleotide transport
gi|157337583|emb|CAO21929.1|	adenine nucleotide translocator	F	GO:0005488	binding
gi|157337583|emb|CAO21929.1|	adenine nucleotide translocator	C	GO:0005743	mitochondrial inner membrane
gi|157337583|emb|CAO21929.1|	adenine nucleotide translocator	F	GO:0005471	ATP:ADP antiporter activity
gi|157337583|emb|CAO21929.1|	adenine nucleotide translocator	C	GO:0016021	integral to membrane
gi|157337620|emb|CAO21966.1|	lipoxygenase	P	GO:0009695	jasmonic acid biosynthetic process
gi|157337620|emb|CAO21966.1|	lipoxygenase	P	GO:0009753	response to jasmonic acid stimulus
gi|157337620|emb|CAO21966.1|	lipoxygenase	F	GO:0005506	iron ion binding
gi|157337620|emb|CAO21966.1|	lipoxygenase	P	GO:0006118	electron transport
gi|157337620|emb|CAO21966.1|	lipoxygenase	C	GO:0009507	chloroplast
gi|157337620|emb|CAO21966.1|	lipoxygenase	F	GO:0016165	lipoxygenase activity
gi|157337653|emb|CAO21999.1|	enoyl-acp reductase	P	GO:0006633	fatty acid biosynthetic process
gi|157337653|emb|CAO21999.1|	enoyl-acp reductase	C	GO:0005835	fatty acid synthase complex
gi|157337653|emb|CAO21999.1|	enoyl-acp reductase	F	GO:0004318	enoyl-[acyl-carrier-protein] reductase (NADH) activity
gi|157337653|emb|CAO21999.1|	enoyl-acp reductase	C	GO:0009507	chloroplast
gi|157337653|emb|CAO21999.1|	enoyl-acp reductase	P	GO:0042967	acyl-carrier-protein biosynthetic process
gi|157337736|emb|CAO22082.1|	alpha-tubulin	F	GO:0005200	structural constituent of cytoskeleton
gi|157337736|emb|CAO22082.1|	alpha-tubulin	P	GO:0007018	microtubule-based movement
gi|157337736|emb|CAO22082.1|	alpha-tubulin	C	GO:0043234	protein complex
gi|157337736|emb|CAO22082.1|	alpha-tubulin	F	GO:0005525	GTP binding
gi|157337736|emb|CAO22082.1|	alpha-tubulin	P	GO:0051258	protein polymerization
gi|157337736|emb|CAO22082.1|	alpha-tubulin	F	GO:0003924	GTPase activity
gi|157337736|emb|CAO22082.1|	alpha-tubulin	C	GO:0005874	microtubule
gi|157337755|emb|CAO22101.1|	60s ribosomal	F	GO:0003735	structural constituent of ribosome
gi|157337755|emb|CAO22101.1|	60s ribosomal	P	GO:0006412	translation
gi|157337755|emb|CAO22101.1|	60s ribosomal	C	GO:0015934	large ribosomal subunit
gi|157337755|emb|CAO22101.1|	60s ribosomal	P	GO:0042254	ribosome biogenesis
gi|157337766|emb|CAO22112.1|	cpn60b (chaperonin 60 beta) atp binding protein binding unfolded protein binding	P	GO:0009627	systemic acquired resistance
gi|157337766|emb|CAO22112.1|	cpn60b (chaperonin 60 beta) atp binding protein binding unfolded protein binding	P	GO:0051085	chaperone mediated protein folding requiring cofactor
gi|157337766|emb|CAO22112.1|	cpn60b (chaperonin 60 beta) atp binding protein binding unfolded protein binding	F	GO:0005524	ATP binding
gi|157337766|emb|CAO22112.1|	cpn60b (chaperonin 60 beta) atp binding protein binding unfolded protein binding	P	GO:0008219	cell death
gi|157337766|emb|CAO22112.1|	cpn60b (chaperonin 60 beta) atp binding protein binding unfolded protein binding	F	GO:0051082	unfolded protein binding
gi|157337766|emb|CAO22112.1|	cpn60b (chaperonin 60 beta) atp binding protein binding unfolded protein binding	C	GO:0009507	chloroplast
gi|157337907|emb|CAO38951.1|	aconitate citrate hydro-lyase	C	GO:0005737	cytoplasm
gi|157337907|emb|CAO38951.1|	aconitate citrate hydro-lyase	P	GO:0006979	response to oxidative stress
gi|157337907|emb|CAO38951.1|	aconitate citrate hydro-lyase	F	GO:0005506	iron ion binding
gi|157337907|emb|CAO38951.1|	aconitate citrate hydro-lyase	F	GO:0051539	4 iron, 4 sulfur cluster binding
gi|157337907|emb|CAO38951.1|	aconitate citrate hydro-lyase	F	GO:0003994	aconitate hydratase activity
gi|157337907|emb|CAO38951.1|	aconitate citrate hydro-lyase	P	GO:0006097	glyoxylate cycle
gi|157337907|emb|CAO38951.1|	aconitate citrate hydro-lyase	P	GO:0019643	reductive tricarboxylic acid cycle
gi|157337951|emb|CAO38995.1|	potassium channel protein zmk2	C	GO:0009507	chloroplast
gi|157337970|emb|CAO39014.1|	thiazole biosynthetic enzyme	C	GO:0016020	membrane
gi|157337970|emb|CAO39014.1|	thiazole biosynthetic enzyme	P	GO:0006974	response to DNA damage stimulus
gi|157337970|emb|CAO39014.1|	thiazole biosynthetic enzyme	C	GO:0009507	chloroplast
gi|157337970|emb|CAO39014.1|	thiazole biosynthetic enzyme	P	GO:0009228	thiamine biosynthetic process
gi|157337970|emb|CAO39014.1|	thiazole biosynthetic enzyme	P	GO:0006118	electron transport
gi|157338353|emb|CAO39397.1|	phosphoenolpyruvate carboxylase	C	GO:0005737	cytoplasm
gi|157338353|emb|CAO39397.1|	phosphoenolpyruvate carboxylase	P	GO:0006099	tricarboxylic acid cycle
gi|157338353|emb|CAO39397.1|	phosphoenolpyruvate carboxylase	P	GO:0015979	photosynthesis
gi|157338353|emb|CAO39397.1|	phosphoenolpyruvate carboxylase	F	GO:0008964	phosphoenolpyruvate carboxylase activity
gi|157338353|emb|CAO39397.1|	phosphoenolpyruvate carboxylase	P	GO:0006094	gluconeogenesis
gi|157338353|emb|CAO39397.1|	phosphoenolpyruvate carboxylase	P	GO:0019643	reductive tricarboxylic acid cycle
gi|157338441|emb|CAO39485.1|	rhamnose biosynthetic enzymeexpressed	P	GO:0019305	dTDP-rhamnose biosynthetic process
gi|157338441|emb|CAO39485.1|	rhamnose biosynthetic enzymeexpressed	P	GO:0010214	seed coat development
gi|157338441|emb|CAO39485.1|	rhamnose biosynthetic enzymeexpressed	F	GO:0008831	dTDP-4-dehydrorhamnose reductase activity
gi|157338441|emb|CAO39485.1|	rhamnose biosynthetic enzymeexpressed	F	GO:0050662	coenzyme binding
gi|157338441|emb|CAO39485.1|	rhamnose biosynthetic enzymeexpressed	P	GO:0009117	nucleotide metabolic process
gi|157338441|emb|CAO39485.1|	rhamnose biosynthetic enzymeexpressed	P	GO:0019872	streptomycin biosynthetic process
gi|157338441|emb|CAO39485.1|	rhamnose biosynthetic enzymeexpressed	P	GO:0030639	polyketide biosynthetic process
gi|157338612|emb|CAO41963.1|	coatomer delta subunit (delta-coat protein) (delta-cop)	P	GO:0006461	protein complex assembly
gi|157338612|emb|CAO41963.1|	coatomer delta subunit (delta-coat protein) (delta-cop)	C	GO:0030125	clathrin vesicle coat
gi|157338612|emb|CAO41963.1|	coatomer delta subunit (delta-coat protein) (delta-cop)	F	GO:0005515	protein binding
gi|157338612|emb|CAO41963.1|	coatomer delta subunit (delta-coat protein) (delta-cop)	C	GO:0005798	Golgi-associated vesicle
gi|157338612|emb|CAO41963.1|	coatomer delta subunit (delta-coat protein) (delta-cop)	F	GO:0008565	protein transporter activity
gi|157338612|emb|CAO41963.1|	coatomer delta subunit (delta-coat protein) (delta-cop)	P	GO:0016192	vesicle-mediated transport
gi|157338612|emb|CAO41963.1|	coatomer delta subunit (delta-coat protein) (delta-cop)	P	GO:0006886	intracellular protein transport
gi|157338612|emb|CAO41963.1|	coatomer delta subunit (delta-coat protein) (delta-cop)	C	GO:0030131	clathrin adaptor complex
gi|157338612|emb|CAO41963.1|	coatomer delta subunit (delta-coat protein) (delta-cop)	C	GO:0005739	mitochondrion
gi|157338639|emb|CAO41990.1|	60s ribosomal protein l27	C	GO:0005840	ribosome
gi|157338639|emb|CAO41990.1|	60s ribosomal protein l27	P	GO:0042254	ribosome biogenesis
gi|157338639|emb|CAO41990.1|	60s ribosomal protein l27	F	GO:0003735	structural constituent of ribosome
gi|157338639|emb|CAO41990.1|	60s ribosomal protein l27	P	GO:0006412	translation
gi|157338639|emb|CAO41990.1|	60s ribosomal protein l27	C	GO:0005739	mitochondrion
gi|157338652|emb|CAO42003.1|	alpha 2 subunit of 20s proteasome	C	GO:0005839	proteasome core complex
gi|157338652|emb|CAO42003.1|	alpha 2 subunit of 20s proteasome	F	GO:0003723	RNA binding
gi|157338652|emb|CAO42003.1|	alpha 2 subunit of 20s proteasome	F	GO:0004298	threonine-type endopeptidase activity
gi|157338652|emb|CAO42003.1|	alpha 2 subunit of 20s proteasome	P	GO:0006511	ubiquitin-dependent protein catabolic process
gi|157338652|emb|CAO42003.1|	alpha 2 subunit of 20s proteasome	C	GO:0005829	cytosol
gi|157338779|emb|CAO42130.1|	rad23-like protein	P	GO:0006512	ubiquitin cycle
gi|157338779|emb|CAO42130.1|	rad23-like protein	F	GO:0003684	damaged DNA binding
gi|157338779|emb|CAO42130.1|	rad23-like protein	P	GO:0006289	nucleotide-excision repair
gi|157338779|emb|CAO42130.1|	rad23-like protein	C	GO:0005634	nucleus
gi|157338864|emb|CAO42215.1|	alfc3_arath probable fructose-bisphosphate aldolasechloroplast precursor	C	GO:0010287	plastoglobule
gi|157338864|emb|CAO42215.1|	alfc3_arath probable fructose-bisphosphate aldolasechloroplast precursor	P	GO:0006979	response to oxidative stress
gi|157338864|emb|CAO42215.1|	alfc3_arath probable fructose-bisphosphate aldolasechloroplast precursor	P	GO:0006098	pentose-phosphate shunt
gi|157338864|emb|CAO42215.1|	alfc3_arath probable fructose-bisphosphate aldolasechloroplast precursor	P	GO:0006096	glycolysis
gi|157338864|emb|CAO42215.1|	alfc3_arath probable fructose-bisphosphate aldolasechloroplast precursor	F	GO:0004332	fructose-bisphosphate aldolase activity
gi|157338864|emb|CAO42215.1|	alfc3_arath probable fructose-bisphosphate aldolasechloroplast precursor	P	GO:0006000	fructose metabolic process
gi|157338864|emb|CAO42215.1|	alfc3_arath probable fructose-bisphosphate aldolasechloroplast precursor	P	GO:0006013	mannose metabolic process
gi|157338864|emb|CAO42215.1|	alfc3_arath probable fructose-bisphosphate aldolasechloroplast precursor	P	GO:0006020	inositol metabolic process
gi|157338864|emb|CAO42215.1|	alfc3_arath probable fructose-bisphosphate aldolasechloroplast precursor	P	GO:0006094	gluconeogenesis
gi|157338864|emb|CAO42215.1|	alfc3_arath probable fructose-bisphosphate aldolasechloroplast precursor	P	GO:0015976	carbon utilization
gi|157338877|emb|CAO42228.1|	atp synthase beta subunit	P	GO:0006979	response to oxidative stress
gi|157338877|emb|CAO42228.1|	atp synthase beta subunit	F	GO:0008553	hydrogen-exporting ATPase activity, phosphorylative mechanism
gi|157338877|emb|CAO42228.1|	atp synthase beta subunit	F	GO:0046933	hydrogen ion transporting ATP synthase activity, rotational mechanism
gi|157338877|emb|CAO42228.1|	atp synthase beta subunit	C	GO:0016021	integral to membrane
gi|157338877|emb|CAO42228.1|	atp synthase beta subunit	P	GO:0015986	ATP synthesis coupled proton transport
gi|157338877|emb|CAO42228.1|	atp synthase beta subunit	F	GO:0046872	metal ion binding
gi|157338877|emb|CAO42228.1|	atp synthase beta subunit	F	GO:0005524	ATP binding
gi|157338877|emb|CAO42228.1|	atp synthase beta subunit	C	GO:0005754	mitochondrial proton-transporting ATP synthase, catalytic core
gi|157338877|emb|CAO42228.1|	atp synthase beta subunit	F	GO:0046961	proton-transporting ATPase activity, rotational mechanism
gi|157338975|emb|CAO42326.1|	cytoplasmic (glucose phosphomutase)	C	GO:0005739	mitochondrion
gi|157338975|emb|CAO42326.1|	cytoplasmic (glucose phosphomutase)	F	GO:0000287	magnesium ion binding
gi|157338975|emb|CAO42326.1|	cytoplasmic (glucose phosphomutase)	F	GO:0004614	phosphoglucomutase activity
gi|157338975|emb|CAO42326.1|	cytoplasmic (glucose phosphomutase)	P	GO:0005982	starch metabolic process
gi|157338975|emb|CAO42326.1|	cytoplasmic (glucose phosphomutase)	P	GO:0005985	sucrose metabolic process
gi|157338975|emb|CAO42326.1|	cytoplasmic (glucose phosphomutase)	P	GO:0006012	galactose metabolic process
gi|157338975|emb|CAO42326.1|	cytoplasmic (glucose phosphomutase)	P	GO:0006094	gluconeogenesis
gi|157338975|emb|CAO42326.1|	cytoplasmic (glucose phosphomutase)	P	GO:0006096	glycolysis
gi|157338975|emb|CAO42326.1|	cytoplasmic (glucose phosphomutase)	P	GO:0006098	pentose-phosphate shunt
gi|157338975|emb|CAO42326.1|	cytoplasmic (glucose phosphomutase)	P	GO:0019872	streptomycin biosynthetic process
gi|157339019|emb|CAO42370.1|	aspartate-semialdehyde dehydrogenase	F	GO:0004073	aspartate-semialdehyde dehydrogenase activity
gi|157339019|emb|CAO42370.1|	aspartate-semialdehyde dehydrogenase	C	GO:0009536	plastid
gi|157339019|emb|CAO42370.1|	aspartate-semialdehyde dehydrogenase	F	GO:0051287	NAD binding
gi|157339019|emb|CAO42370.1|	aspartate-semialdehyde dehydrogenase	P	GO:0009086	methionine biosynthetic process
gi|157339019|emb|CAO42370.1|	aspartate-semialdehyde dehydrogenase	P	GO:0009088	threonine biosynthetic process
gi|157339019|emb|CAO42370.1|	aspartate-semialdehyde dehydrogenase	F	GO:0050661	NADP binding
gi|157339019|emb|CAO42370.1|	aspartate-semialdehyde dehydrogenase	F	GO:0046983	protein dimerization activity
gi|157339019|emb|CAO42370.1|	aspartate-semialdehyde dehydrogenase	P	GO:0006544	glycine metabolic process
gi|157339019|emb|CAO42370.1|	aspartate-semialdehyde dehydrogenase	P	GO:0006563	L-serine metabolic process
gi|157339019|emb|CAO42370.1|	aspartate-semialdehyde dehydrogenase	P	GO:0009085	lysine biosynthetic process
gi|157339132|emb|CAO42483.1|	20s proteasome beta subunit pbb2	C	GO:0005737	cytoplasm
gi|157339132|emb|CAO42483.1|	20s proteasome beta subunit pbb2	C	GO:0005839	proteasome core complex
gi|157339132|emb|CAO42483.1|	20s proteasome beta subunit pbb2	P	GO:0006511	ubiquitin-dependent protein catabolic process
gi|157339132|emb|CAO42483.1|	20s proteasome beta subunit pbb2	F	GO:0004298	threonine-type endopeptidase activity
gi|157339241|emb|CAO43782.1|	single-strand nucleic acid-binding protein	F	GO:0003723	RNA binding
gi|157339297|emb|CAO43838.1|	ran binding protein	F	GO:0008536	Ran GTPase binding
gi|157339297|emb|CAO43838.1|	ran binding protein	P	GO:0000060	protein import into nucleus, translocation
gi|157339641|emb|CAO44182.1|	ubiquinol-cytochrome c reductase complex 14 kda	C	GO:0005750	mitochondrial respiratory chain complex III
gi|157339641|emb|CAO44182.1|	ubiquinol-cytochrome c reductase complex 14 kda	F	GO:0008121	ubiquinol-cytochrome-c reductase activity
gi|157339641|emb|CAO44182.1|	ubiquinol-cytochrome c reductase complex 14 kda	P	GO:0006122	mitochondrial electron transport, ubiquinol to cytochrome c
gi|157339641|emb|CAO44182.1|	ubiquinol-cytochrome c reductase complex 14 kda	F	GO:0045153	electron transporter, transferring electrons within CoQH2-cytochrome c reductase complex activity
gi|157339641|emb|CAO44182.1|	ubiquinol-cytochrome c reductase complex 14 kda	C	GO:0009536	plastid
gi|157339641|emb|CAO44182.1|	ubiquinol-cytochrome c reductase complex 14 kda	P	GO:0015992	proton transport
gi|157339642|emb|CAO44183.1|	at5g25460 f18g18_200	C	GO:0016023	cytoplasmic membrane-bounded vesicle
gi|157339642|emb|CAO44183.1|	at5g25460 f18g18_200	C	GO:0012505	endomembrane system
gi|157339753|emb|CAO44294.1|	aspartate aminotransferase	F	GO:0030170	pyridoxal phosphate binding
gi|157339753|emb|CAO44294.1|	aspartate aminotransferase	F	GO:0004069	L-aspartate:2-oxoglutarate aminotransferase activity
gi|157339753|emb|CAO44294.1|	aspartate aminotransferase	C	GO:0009507	chloroplast
gi|157339753|emb|CAO44294.1|	aspartate aminotransferase	C	GO:0005739	mitochondrion
gi|157339753|emb|CAO44294.1|	aspartate aminotransferase	P	GO:0000162	tryptophan biosynthetic process
gi|157339753|emb|CAO44294.1|	aspartate aminotransferase	P	GO:0006107	oxaloacetate metabolic process
gi|157339753|emb|CAO44294.1|	aspartate aminotransferase	P	GO:0006522	alanine metabolic process
gi|157339753|emb|CAO44294.1|	aspartate aminotransferase	P	GO:0006525	arginine metabolic process
gi|157339753|emb|CAO44294.1|	aspartate aminotransferase	P	GO:0006531	aspartate metabolic process
gi|157339753|emb|CAO44294.1|	aspartate aminotransferase	P	GO:0006534	cysteine metabolic process
gi|157339753|emb|CAO44294.1|	aspartate aminotransferase	P	GO:0006536	glutamate metabolic process
gi|157339753|emb|CAO44294.1|	aspartate aminotransferase	P	GO:0006560	proline metabolic process
gi|157339753|emb|CAO44294.1|	aspartate aminotransferase	P	GO:0006571	tyrosine biosynthetic process
gi|157339753|emb|CAO44294.1|	aspartate aminotransferase	P	GO:0009094	L-phenylalanine biosynthetic process
gi|157339753|emb|CAO44294.1|	aspartate aminotransferase	P	GO:0009821	alkaloid biosynthetic process
gi|157339753|emb|CAO44294.1|	aspartate aminotransferase	P	GO:0015976	carbon utilization
gi|157339870|emb|CAO45547.1|	20s proteasome subunit pae1	C	GO:0005839	proteasome core complex
gi|157339870|emb|CAO45547.1|	20s proteasome subunit pae1	F	GO:0004298	threonine-type endopeptidase activity
gi|157339870|emb|CAO45547.1|	20s proteasome subunit pae1	P	GO:0006511	ubiquitin-dependent protein catabolic process
gi|157339870|emb|CAO45547.1|	20s proteasome subunit pae1	F	GO:0004866	endopeptidase inhibitor activity
gi|157339870|emb|CAO45547.1|	20s proteasome subunit pae1	C	GO:0005634	nucleus
gi|157339870|emb|CAO45547.1|	20s proteasome subunit pae1	C	GO:0005829	cytosol
gi|157339890|emb|CAO45567.1|	ribosome-associated protein p40	P	GO:0042256	mature ribosome assembly
gi|157339890|emb|CAO45567.1|	ribosome-associated protein p40	F	GO:0003735	structural constituent of ribosome
gi|157339890|emb|CAO45567.1|	ribosome-associated protein p40	C	GO:0015935	small ribosomal subunit
gi|157339890|emb|CAO45567.1|	ribosome-associated protein p40	P	GO:0006412	translation
gi|157339962|emb|CAO45639.1|	40s ribosomal protein s3	F	GO:0003735	structural constituent of ribosome
gi|157339962|emb|CAO45639.1|	40s ribosomal protein s3	F	GO:0003723	RNA binding
gi|157339962|emb|CAO45639.1|	40s ribosomal protein s3	N	GO:0005843
gi|157339962|emb|CAO45639.1|	40s ribosomal protein s3	P	GO:0006412	translation
gi|157339962|emb|CAO45639.1|	40s ribosomal protein s3	P	GO:0042254	ribosome biogenesis
gi|157339977|emb|CAO45654.1|	ribosomal protein l9	F	GO:0003735	structural constituent of ribosome
gi|157339977|emb|CAO45654.1|	ribosomal protein l9	P	GO:0006412	translation
gi|157339977|emb|CAO45654.1|	ribosomal protein l9	C	GO:0015934	large ribosomal subunit
gi|157339977|emb|CAO45654.1|	ribosomal protein l9	P	GO:0042254	ribosome biogenesis
gi|157339991|emb|CAO45668.1|	translation initiation factor (eif-4a)	F	GO:0008026	ATP-dependent helicase activity
gi|157339991|emb|CAO45668.1|	translation initiation factor (eif-4a)	F	GO:0003723	RNA binding
gi|157339991|emb|CAO45668.1|	translation initiation factor (eif-4a)	F	GO:0005524	ATP binding
gi|157339991|emb|CAO45668.1|	translation initiation factor (eif-4a)	F	GO:0003743	translation initiation factor activity
gi|157339991|emb|CAO45668.1|	translation initiation factor (eif-4a)	C	GO:0005840	ribosome
gi|157339991|emb|CAO45668.1|	translation initiation factor (eif-4a)	P	GO:0006446	regulation of translational initiation
gi|157340247|emb|CAO45924.1|	heat shock protein	F	GO:0005524	ATP binding
gi|157340247|emb|CAO45924.1|	heat shock protein	C	GO:0005634	nucleus
gi|157340353|emb|CAO46030.1|	26s proteasome regulatory particle triple-a atpase subunit6	F	GO:0031531	thyrotropin-releasing hormone receptor binding
gi|157340353|emb|CAO46030.1|	26s proteasome regulatory particle triple-a atpase subunit6	C	GO:0000502	proteasome complex
gi|157340353|emb|CAO46030.1|	26s proteasome regulatory particle triple-a atpase subunit6	P	GO:0043161	proteasomal ubiquitin-dependent protein catabolic process
gi|157340353|emb|CAO46030.1|	26s proteasome regulatory particle triple-a atpase subunit6	F	GO:0005524	ATP binding
gi|157340353|emb|CAO46030.1|	26s proteasome regulatory particle triple-a atpase subunit6	F	GO:0017111	nucleoside-triphosphatase activity
gi|157340353|emb|CAO46030.1|	26s proteasome regulatory particle triple-a atpase subunit6	F	GO:0008134	transcription factor binding
gi|157340353|emb|CAO46030.1|	26s proteasome regulatory particle triple-a atpase subunit6	C	GO:0005829	cytosol
gi|157340353|emb|CAO46030.1|	26s proteasome regulatory particle triple-a atpase subunit6	P	GO:0007165	signal transduction
gi|157340353|emb|CAO46030.1|	26s proteasome regulatory particle triple-a atpase subunit6	C	GO:0005667	transcription factor complex
gi|157340501|emb|CAO47306.1|	protein	P	GO:0030912	response to deep water
gi|157340501|emb|CAO47306.1|	protein	F	GO:0008930	methylthioadenosine nucleosidase activity
gi|157340501|emb|CAO47306.1|	protein	P	GO:0009693	ethylene biosynthetic process
gi|157340501|emb|CAO47306.1|	protein	P	GO:0009116	nucleoside metabolic process
gi|157340501|emb|CAO47306.1|	protein	P	GO:0019284	L-methionine biosynthetic process from S-adenosylmethionine
gi|157340501|emb|CAO47306.1|	protein	P	GO:0006525	arginine metabolic process
gi|157340501|emb|CAO47306.1|	protein	P	GO:0006560	proline metabolic process
gi|157340522|emb|CAO47327.1|	triosephosphate isomerase	P	GO:0019253	reductive pentose-phosphate cycle
gi|157340522|emb|CAO47327.1|	triosephosphate isomerase	P	GO:0006633	fatty acid biosynthetic process
gi|157340522|emb|CAO47327.1|	triosephosphate isomerase	P	GO:0006098	pentose-phosphate shunt
gi|157340522|emb|CAO47327.1|	triosephosphate isomerase	F	GO:0004807	triose-phosphate isomerase activity
gi|157340522|emb|CAO47327.1|	triosephosphate isomerase	P	GO:0006096	glycolysis
gi|157340522|emb|CAO47327.1|	triosephosphate isomerase	P	GO:0006094	gluconeogenesis
gi|157340522|emb|CAO47327.1|	triosephosphate isomerase	C	GO:0009507	chloroplast
gi|157340522|emb|CAO47327.1|	triosephosphate isomerase	P	GO:0006000	fructose metabolic process
gi|157340522|emb|CAO47327.1|	triosephosphate isomerase	P	GO:0006013	mannose metabolic process
gi|157340522|emb|CAO47327.1|	triosephosphate isomerase	P	GO:0006020	inositol metabolic process
gi|157340522|emb|CAO47327.1|	triosephosphate isomerase	P	GO:0046486	glycerolipid metabolic process
gi|157340532|emb|CAO47337.1|	cyclophilin	P	GO:0006457	protein folding
gi|157340532|emb|CAO47337.1|	cyclophilin	F	GO:0042277	peptide binding
gi|157340532|emb|CAO47337.1|	cyclophilin	C	GO:0005737	cytoplasm
gi|157340532|emb|CAO47337.1|	cyclophilin	F	GO:0003755	peptidyl-prolyl cis-trans isomerase activity
gi|157340561|emb|CAO47366.1|	subtilisin serine protease	F	GO:0004289	subtilase activity
gi|157340561|emb|CAO47366.1|	subtilisin serine protease	C	GO:0048196	plant extracellular matrix
gi|157340561|emb|CAO47366.1|	subtilisin serine protease	P	GO:0009827	plant-type cell wall modification
gi|157340561|emb|CAO47366.1|	subtilisin serine protease	P	GO:0006508	proteolysis
gi|157340561|emb|CAO47366.1|	subtilisin serine protease	C	GO:0009536	plastid
gi|157340561|emb|CAO47366.1|	subtilisin serine protease	F	GO:0042802	identical protein binding
gi|157340561|emb|CAO47366.1|	subtilisin serine protease	P	GO:0043086	negative regulation of catalytic activity
gi|157340566|emb|CAO47371.1|	proteasome alpha subunit	C	GO:0009524	phragmoplast
gi|157340566|emb|CAO47371.1|	proteasome alpha subunit	P	GO:0006511	ubiquitin-dependent protein catabolic process
gi|157340566|emb|CAO47371.1|	proteasome alpha subunit	F	GO:0004298	threonine-type endopeptidase activity
gi|157340566|emb|CAO47371.1|	proteasome alpha subunit	C	GO:0005819	spindle
gi|157340566|emb|CAO47371.1|	proteasome alpha subunit	C	GO:0019773	proteasome core complex, alpha-subunit complex
gi|157340566|emb|CAO47371.1|	proteasome alpha subunit	C	GO:0005634	nucleus
gi|157340566|emb|CAO47371.1|	proteasome alpha subunit	C	GO:0005829	cytosol
gi|157340566|emb|CAO47371.1|	proteasome alpha subunit	P	GO:0009816	defense response to bacterium, incompatible interaction
gi|157340588|emb|CAO47393.1|	hydroxypyruvate reductase	F	GO:0051287	NAD binding
gi|157340588|emb|CAO47393.1|	hydroxypyruvate reductase	C	GO:0005777	peroxisome
gi|157340588|emb|CAO47393.1|	hydroxypyruvate reductase	F	GO:0008465	glycerate dehydrogenase activity
gi|157340588|emb|CAO47393.1|	hydroxypyruvate reductase	P	GO:0009854	oxidative photosynthetic carbon pathway
gi|157340588|emb|CAO47393.1|	hydroxypyruvate reductase	P	GO:0006544	glycine metabolic process
gi|157340588|emb|CAO47393.1|	hydroxypyruvate reductase	P	GO:0006563	L-serine metabolic process
gi|157340588|emb|CAO47393.1|	hydroxypyruvate reductase	P	GO:0006566	threonine metabolic process
gi|157340588|emb|CAO47393.1|	hydroxypyruvate reductase	P	GO:0046487	glyoxylate metabolic process
gi|157340819|emb|CAO47624.1|	glycine-rich rna-binding protein	C	GO:0005634	nucleus
gi|157340819|emb|CAO47624.1|	glycine-rich rna-binding protein	F	GO:0000166	nucleotide binding
gi|157340819|emb|CAO47624.1|	glycine-rich rna-binding protein	F	GO:0003723	RNA binding
gi|157340835|emb|CAO47640.1|	coatomer protein gamma 2-subunit	F	GO:0030276	clathrin binding
gi|157340835|emb|CAO47640.1|	coatomer protein gamma 2-subunit	P	GO:0006461	protein complex assembly
gi|157340835|emb|CAO47640.1|	coatomer protein gamma 2-subunit	P	GO:0006886	intracellular protein transport
gi|157340835|emb|CAO47640.1|	coatomer protein gamma 2-subunit	F	GO:0008565	protein transporter activity
gi|157340835|emb|CAO47640.1|	coatomer protein gamma 2-subunit	P	GO:0016192	vesicle-mediated transport
gi|157340835|emb|CAO47640.1|	coatomer protein gamma 2-subunit	C	GO:0030117	membrane coat
gi|157340835|emb|CAO47640.1|	coatomer protein gamma 2-subunit	F	GO:0005198	structural molecule activity
gi|157340835|emb|CAO47640.1|	coatomer protein gamma 2-subunit	C	GO:0005798	Golgi-associated vesicle
gi|157341055|emb|CAO47860.1|	phosphoglycerate dehydrogenase	F	GO:0051287	NAD binding
gi|157341055|emb|CAO47860.1|	phosphoglycerate dehydrogenase	F	GO:0004617	phosphoglycerate dehydrogenase activity
gi|157341055|emb|CAO47860.1|	phosphoglycerate dehydrogenase	F	GO:0016597	amino acid binding
gi|157341055|emb|CAO47860.1|	phosphoglycerate dehydrogenase	P	GO:0009561	megagametogenesis
gi|157341055|emb|CAO47860.1|	phosphoglycerate dehydrogenase	C	GO:0009536	plastid
gi|157341055|emb|CAO47860.1|	phosphoglycerate dehydrogenase	P	GO:0006564	L-serine biosynthetic process
gi|157341055|emb|CAO47860.1|	phosphoglycerate dehydrogenase	P	GO:0006544	glycine metabolic process
gi|157341055|emb|CAO47860.1|	phosphoglycerate dehydrogenase	P	GO:0006566	threonine metabolic process
gi|157341060|emb|CAO47865.1|	indole-3-acetate beta-glucosyltransferase like protein	P	GO:0010224	response to UV-B
gi|157341060|emb|CAO47865.1|	indole-3-acetate beta-glucosyltransferase like protein	F	GO:0050284	sinapate 1-glucosyltransferase activity
gi|157341060|emb|CAO47865.1|	indole-3-acetate beta-glucosyltransferase like protein	P	GO:0008152	metabolic process
gi|157341060|emb|CAO47865.1|	indole-3-acetate beta-glucosyltransferase like protein	F	GO:0050645	limonoid glucosyltransferase activity
gi|157341168|emb|CAO49075.1|	at5g14030 mua22_2	C	GO:0016023	cytoplasmic membrane-bounded vesicle
gi|157341168|emb|CAO49075.1|	at5g14030 mua22_2	C	GO:0012505	endomembrane system
gi|157341168|emb|CAO49075.1|	at5g14030 mua22_2	C	GO:0016021	integral to membrane
gi|157341168|emb|CAO49075.1|	at5g14030 mua22_2	C	GO:0005783	endoplasmic reticulum
gi|157341168|emb|CAO49075.1|	at5g14030 mua22_2	C	GO:0009536	plastid
gi|157341175|emb|CAO49082.1|	vacuolar h+-atpase subunit c	F	GO:0008553	hydrogen-exporting ATPase activity, phosphorylative mechanism
gi|157341175|emb|CAO49082.1|	vacuolar h+-atpase subunit c	C	GO:0000221	vacuolar proton-transporting V-type ATPase, V1 domain
gi|157341175|emb|CAO49082.1|	vacuolar h+-atpase subunit c	P	GO:0015986	ATP synthesis coupled proton transport
gi|157341175|emb|CAO49082.1|	vacuolar h+-atpase subunit c	F	GO:0046872	metal ion binding
gi|157341175|emb|CAO49082.1|	vacuolar h+-atpase subunit c	F	GO:0005524	ATP binding
gi|157341175|emb|CAO49082.1|	vacuolar h+-atpase subunit c	F	GO:0005515	protein binding
gi|157341175|emb|CAO49082.1|	vacuolar h+-atpase subunit c	P	GO:0009809	lignin biosynthetic process
gi|157341175|emb|CAO49082.1|	vacuolar h+-atpase subunit c	F	GO:0046961	proton-transporting ATPase activity, rotational mechanism
gi|157341175|emb|CAO49082.1|	vacuolar h+-atpase subunit c	C	GO:0005886	plasma membrane
gi|157341233|emb|CAO49140.1|	at3g26650 mlj15_5	F	GO:0004365	glyceraldehyde-3-phosphate dehydrogenase (NAD+) (phosphorylating) activity
gi|157341233|emb|CAO49140.1|	at3g26650 mlj15_5	F	GO:0051287	NAD binding
gi|157341233|emb|CAO49140.1|	at3g26650 mlj15_5	P	GO:0019253	reductive pentose-phosphate cycle
gi|157341233|emb|CAO49140.1|	at3g26650 mlj15_5	P	GO:0009744	response to sucrose stimulus
gi|157341233|emb|CAO49140.1|	at3g26650 mlj15_5	F	GO:0047100	glyceraldehyde-3-phosphate dehydrogenase (NADP+) (phosphorylating) activity
gi|157341233|emb|CAO49140.1|	at3g26650 mlj15_5	P	GO:0009416	response to light stimulus
gi|157341233|emb|CAO49140.1|	at3g26650 mlj15_5	F	GO:0005515	protein binding
gi|157341233|emb|CAO49140.1|	at3g26650 mlj15_5	P	GO:0006096	glycolysis
gi|157341233|emb|CAO49140.1|	at3g26650 mlj15_5	C	GO:0009570	chloroplast stroma
gi|157341233|emb|CAO49140.1|	at3g26650 mlj15_5	P	GO:0006094	gluconeogenesis
gi|157341397|emb|CAO49304.1|	chaperonin containingsubunit 6a (zeta 1)	P	GO:0006457	protein folding
gi|157341397|emb|CAO49304.1|	chaperonin containingsubunit 6a (zeta 1)	F	GO:0051082	unfolded protein binding
gi|157341397|emb|CAO49304.1|	chaperonin containingsubunit 6a (zeta 1)	F	GO:0005524	ATP binding
gi|157341397|emb|CAO49304.1|	chaperonin containingsubunit 6a (zeta 1)	C	GO:0005832	chaperonin-containing T-complex
gi|157341729|emb|CAO62284.1|	sar1 gtp-binding secretory factor	C	GO:0005829	cytosol
gi|157341729|emb|CAO62284.1|	sar1 gtp-binding secretory factor	C	GO:0000300	peripheral to membrane of membrane fraction
gi|157341729|emb|CAO62284.1|	sar1 gtp-binding secretory factor	C	GO:0031965	nuclear membrane
gi|157341729|emb|CAO62284.1|	sar1 gtp-binding secretory factor	C	GO:0005739	mitochondrion
gi|157341729|emb|CAO62284.1|	sar1 gtp-binding secretory factor	P	GO:0007264	small GTPase mediated signal transduction
gi|157341729|emb|CAO62284.1|	sar1 gtp-binding secretory factor	C	GO:0016023	cytoplasmic membrane-bounded vesicle
gi|157341729|emb|CAO62284.1|	sar1 gtp-binding secretory factor	C	GO:0005768	endosome
gi|157341729|emb|CAO62284.1|	sar1 gtp-binding secretory factor	P	GO:0009733	response to auxin stimulus
gi|157341729|emb|CAO62284.1|	sar1 gtp-binding secretory factor	P	GO:0006888	ER to Golgi vesicle-mediated transport
gi|157341729|emb|CAO62284.1|	sar1 gtp-binding secretory factor	F	GO:0005215	transporter activity
gi|157341729|emb|CAO62284.1|	sar1 gtp-binding secretory factor	P	GO:0006406	mRNA export from nucleus
gi|157341729|emb|CAO62284.1|	sar1 gtp-binding secretory factor	P	GO:0006886	intracellular protein transport
gi|157341729|emb|CAO62284.1|	sar1 gtp-binding secretory factor	C	GO:0005794	Golgi apparatus
gi|157341729|emb|CAO62284.1|	sar1 gtp-binding secretory factor	C	GO:0005783	endoplasmic reticulum
gi|157341729|emb|CAO62284.1|	sar1 gtp-binding secretory factor	F	GO:0005525	GTP binding
gi|157341729|emb|CAO62284.1|	sar1 gtp-binding secretory factor	C	GO:0005886	plasma membrane
gi|157342071|emb|CAO64184.1|	at4g33090 f4i10_20	P	GO:0009926	auxin polar transport
gi|157342071|emb|CAO64184.1|	at4g33090 f4i10_20	F	GO:0009983	tyrosine aminopeptidase activity
gi|157342071|emb|CAO64184.1|	at4g33090 f4i10_20	F	GO:0003676	nucleic acid binding
gi|157342071|emb|CAO64184.1|	at4g33090 f4i10_20	F	GO:0004179	membrane alanyl aminopeptidase activity
gi|157342071|emb|CAO64184.1|	at4g33090 f4i10_20	F	GO:0008270	zinc ion binding
gi|157342071|emb|CAO64184.1|	at4g33090 f4i10_20	P	GO:0006749	glutathione metabolic process
gi|157342071|emb|CAO64184.1|	at4g33090 f4i10_20	C	GO:0016020	membrane
gi|157342079|emb|CAO64192.1|	s-adenosyl-l-homocysteine hydrolase	P	GO:0006730	one-carbon metabolic process
gi|157342079|emb|CAO64192.1|	s-adenosyl-l-homocysteine hydrolase	F	GO:0004013	adenosylhomocysteinase activity
gi|157342079|emb|CAO64192.1|	s-adenosyl-l-homocysteine hydrolase	P	GO:0006950	response to stress
gi|157342079|emb|CAO64192.1|	s-adenosyl-l-homocysteine hydrolase	P	GO:0006346	methylation-dependent chromatin silencing
gi|157342079|emb|CAO64192.1|	s-adenosyl-l-homocysteine hydrolase	P	GO:0006555	methionine metabolic process
gi|157342291|emb|CAO64404.1|	gdp-mannose pyrophosphorylase	F	GO:0016779	nucleotidyltransferase activity
gi|157342291|emb|CAO64404.1|	gdp-mannose pyrophosphorylase	N	GO:0008415
gi|157342291|emb|CAO64404.1|	gdp-mannose pyrophosphorylase	P	GO:0042967	acyl-carrier-protein biosynthetic process
gi|157342318|emb|CAO64431.1|	at5g61030 maf19_30	F	GO:0000166	nucleotide binding
gi|157342318|emb|CAO64431.1|	at5g61030 maf19_30	F	GO:0003723	RNA binding
gi|157342431|emb|CAO64544.1|	nad-malate dehydrogenase	F	GO:0030060	L-malate dehydrogenase activity
gi|157342431|emb|CAO64544.1|	nad-malate dehydrogenase	P	GO:0006108	malate metabolic process
gi|157342431|emb|CAO64544.1|	nad-malate dehydrogenase	P	GO:0006096	glycolysis
gi|157342431|emb|CAO64544.1|	nad-malate dehydrogenase	C	GO:0009507	chloroplast
gi|157342431|emb|CAO64544.1|	nad-malate dehydrogenase	P	GO:0006090	pyruvate metabolic process
gi|157342431|emb|CAO64544.1|	nad-malate dehydrogenase	P	GO:0019643	reductive tricarboxylic acid cycle
gi|157342431|emb|CAO64544.1|	nad-malate dehydrogenase	P	GO:0046487	glyoxylate metabolic process
gi|157342473|emb|CAO65185.1|	sucrose synthase	P	GO:0009877	nodulation
gi|157342473|emb|CAO65185.1|	sucrose synthase	F	GO:0046524	sucrose-phosphate synthase activity
gi|157342473|emb|CAO65185.1|	sucrose synthase	F	GO:0016157	sucrose synthase activity
gi|157342473|emb|CAO65185.1|	sucrose synthase	P	GO:0009058	biosynthetic process
gi|157342473|emb|CAO65185.1|	sucrose synthase	P	GO:0005985	sucrose metabolic process
gi|157342473|emb|CAO65185.1|	sucrose synthase	P	GO:0005982	starch metabolic process
gi|157342483|emb|CAO65195.1|	peroxiredoxin q	C	GO:0009533	chloroplast stromal thylakoid
gi|157342483|emb|CAO65195.1|	peroxiredoxin q	F	GO:0009055	electron carrier activity
gi|157342483|emb|CAO65195.1|	peroxiredoxin q	P	GO:0006118	electron transport
gi|157342483|emb|CAO65195.1|	peroxiredoxin q	F	GO:0051920	peroxiredoxin activity
gi|157342483|emb|CAO65195.1|	peroxiredoxin q	C	GO:0009535	chloroplast thylakoid membrane
gi|157342614|emb|CAO65326.1|	translation initiation factor (eif-4a)	F	GO:0008026	ATP-dependent helicase activity
gi|157342614|emb|CAO65326.1|	translation initiation factor (eif-4a)	F	GO:0003723	RNA binding
gi|157342614|emb|CAO65326.1|	translation initiation factor (eif-4a)	F	GO:0005524	ATP binding
gi|157342614|emb|CAO65326.1|	translation initiation factor (eif-4a)	F	GO:0003743	translation initiation factor activity
gi|157342614|emb|CAO65326.1|	translation initiation factor (eif-4a)	C	GO:0005840	ribosome
gi|157342614|emb|CAO65326.1|	translation initiation factor (eif-4a)	P	GO:0006446	regulation of translational initiation
gi|157342710|emb|CAO65422.1|	mitochondrial processing peptidase alpha subunit	F	GO:0008121	ubiquinol-cytochrome-c reductase activity
gi|157342710|emb|CAO65422.1|	mitochondrial processing peptidase alpha subunit	F	GO:0008270	zinc ion binding
gi|157342710|emb|CAO65422.1|	mitochondrial processing peptidase alpha subunit	C	GO:0005746	mitochondrial respiratory chain
gi|157342710|emb|CAO65422.1|	mitochondrial processing peptidase alpha subunit	F	GO:0004240	mitochondrial processing peptidase activity
gi|157342710|emb|CAO65422.1|	mitochondrial processing peptidase alpha subunit	C	GO:0009536	plastid
gi|157342710|emb|CAO65422.1|	mitochondrial processing peptidase alpha subunit	C	GO:0005741	mitochondrial outer membrane
gi|157342710|emb|CAO65422.1|	mitochondrial processing peptidase alpha subunit	P	GO:0006508	proteolysis
gi|157342710|emb|CAO65422.1|	mitochondrial processing peptidase alpha subunit	C	GO:0005758	mitochondrial intermembrane space
gi|157342710|emb|CAO65422.1|	mitochondrial processing peptidase alpha subunit	P	GO:0006118	electron transport
gi|157342710|emb|CAO65422.1|	mitochondrial processing peptidase alpha subunit	P	GO:0006119	oxidative phosphorylation
gi|157342710|emb|CAO65422.1|	mitochondrial processing peptidase alpha subunit	P	GO:0015992	proton transport
gi|157342710|emb|CAO65422.1|	mitochondrial processing peptidase alpha subunit	N	GO:0045285
gi|157342710|emb|CAO65422.1|	mitochondrial processing peptidase alpha subunit	C	GO:0017087	mitochondrial processing peptidase complex
gi|157342730|emb|CAO65442.1|	hexokinase	P	GO:0012501	programmed cell death
gi|157342730|emb|CAO65442.1|	hexokinase	C	GO:0005739	mitochondrion
gi|157342730|emb|CAO65442.1|	hexokinase	C	GO:0016021	integral to membrane
gi|157342730|emb|CAO65442.1|	hexokinase	F	GO:0005524	ATP binding
gi|157342730|emb|CAO65442.1|	hexokinase	P	GO:0010255	glucose mediated signaling pathway
gi|157342730|emb|CAO65442.1|	hexokinase	P	GO:0006096	glycolysis
gi|157342730|emb|CAO65442.1|	hexokinase	P	GO:0009747	hexokinase-dependent signaling
gi|157342730|emb|CAO65442.1|	hexokinase	C	GO:0009507	chloroplast
gi|157342730|emb|CAO65442.1|	hexokinase	F	GO:0004340	glucokinase activity
gi|157342730|emb|CAO65442.1|	hexokinase	C	GO:0005634	nucleus
gi|157342730|emb|CAO65442.1|	hexokinase	F	GO:0008865	fructokinase activity
gi|157342730|emb|CAO65442.1|	hexokinase	P	GO:0005982	starch metabolic process
gi|157342730|emb|CAO65442.1|	hexokinase	P	GO:0005985	sucrose metabolic process
gi|157342730|emb|CAO65442.1|	hexokinase	P	GO:0006012	galactose metabolic process
gi|157342730|emb|CAO65442.1|	hexokinase	P	GO:0006094	gluconeogenesis
gi|157342730|emb|CAO65442.1|	hexokinase	P	GO:0019872	streptomycin biosynthetic process
gi|157342730|emb|CAO65442.1|	hexokinase	P	GO:0006000	fructose metabolic process
gi|157342730|emb|CAO65442.1|	hexokinase	P	GO:0006013	mannose metabolic process
gi|157342732|emb|CAO65444.1|	3-hydroxyisobutyrate dehydrogenase	F	GO:0016491	oxidoreductase activity
gi|157342732|emb|CAO65444.1|	3-hydroxyisobutyrate dehydrogenase	P	GO:0006098	pentose-phosphate shunt
gi|157342732|emb|CAO65444.1|	3-hydroxyisobutyrate dehydrogenase	P	GO:0006573	valine metabolic process
gi|157342743|emb|CAO65455.1|	nadp-malic enzyme	F	GO:0046872	metal ion binding
gi|157342743|emb|CAO65455.1|	nadp-malic enzyme	F	GO:0051287	NAD binding
gi|157342743|emb|CAO65455.1|	nadp-malic enzyme	P	GO:0006108	malate metabolic process
gi|157342743|emb|CAO65455.1|	nadp-malic enzyme	C	GO:0009507	chloroplast
gi|157342743|emb|CAO65455.1|	nadp-malic enzyme	F	GO:0004473	malate dehydrogenase (oxaloacetate-decarboxylating) (NADP+) activity
gi|157342743|emb|CAO65455.1|	nadp-malic enzyme	P	GO:0006090	pyruvate metabolic process
gi|157342743|emb|CAO65455.1|	nadp-malic enzyme	P	GO:0006099	tricarboxylic acid cycle
gi|157342743|emb|CAO65455.1|	nadp-malic enzyme	P	GO:0015976	carbon utilization
gi|157342785|emb|CAO65497.1|	thioredoxin-dependent peroxidase	F	GO:0004601	peroxidase activity
gi|157342785|emb|CAO65497.1|	thioredoxin-dependent peroxidase	C	GO:0009536	plastid
gi|157342785|emb|CAO65497.1|	thioredoxin-dependent peroxidase	P	GO:0006804	peroxidase reaction
gi|157342785|emb|CAO65497.1|	thioredoxin-dependent peroxidase	P	GO:0006979	response to oxidative stress
gi|157342794|emb|CAO65506.1|	aspartate aminotransferase	P	GO:0010150	leaf senescence
gi|157342794|emb|CAO65506.1|	aspartate aminotransferase	F	GO:0030170	pyridoxal phosphate binding
gi|157342794|emb|CAO65506.1|	aspartate aminotransferase	P	GO:0006522	alanine metabolic process
gi|157342794|emb|CAO65506.1|	aspartate aminotransferase	P	GO:0006531	aspartate metabolic process
gi|157342794|emb|CAO65506.1|	aspartate aminotransferase	P	GO:0006099	tricarboxylic acid cycle
gi|157342794|emb|CAO65506.1|	aspartate aminotransferase	F	GO:0004069	L-aspartate:2-oxoglutarate aminotransferase activity
gi|157342794|emb|CAO65506.1|	aspartate aminotransferase	C	GO:0009507	chloroplast
gi|157342794|emb|CAO65506.1|	aspartate aminotransferase	C	GO:0005829	cytosol
gi|157342794|emb|CAO65506.1|	aspartate aminotransferase	P	GO:0000162	tryptophan biosynthetic process
gi|157342794|emb|CAO65506.1|	aspartate aminotransferase	P	GO:0006107	oxaloacetate metabolic process
gi|157342794|emb|CAO65506.1|	aspartate aminotransferase	P	GO:0006525	arginine metabolic process
gi|157342794|emb|CAO65506.1|	aspartate aminotransferase	P	GO:0006534	cysteine metabolic process
gi|157342794|emb|CAO65506.1|	aspartate aminotransferase	P	GO:0006536	glutamate metabolic process
gi|157342794|emb|CAO65506.1|	aspartate aminotransferase	P	GO:0006560	proline metabolic process
gi|157342794|emb|CAO65506.1|	aspartate aminotransferase	P	GO:0006571	tyrosine biosynthetic process
gi|157342794|emb|CAO65506.1|	aspartate aminotransferase	P	GO:0009094	L-phenylalanine biosynthetic process
gi|157342794|emb|CAO65506.1|	aspartate aminotransferase	P	GO:0009821	alkaloid biosynthetic process
gi|157342794|emb|CAO65506.1|	aspartate aminotransferase	P	GO:0015976	carbon utilization
gi|157342903|emb|CAO65615.1|	small ras-like gtp-binding protein	P	GO:0006606	protein import into nucleus
gi|157342903|emb|CAO65615.1|	small ras-like gtp-binding protein	F	GO:0005525	GTP binding
gi|157342903|emb|CAO65615.1|	small ras-like gtp-binding protein	F	GO:0005515	protein binding
gi|157342903|emb|CAO65615.1|	small ras-like gtp-binding protein	C	GO:0005634	nucleus
gi|157342903|emb|CAO65615.1|	small ras-like gtp-binding protein	P	GO:0007264	small GTPase mediated signal transduction
gi|157342903|emb|CAO65615.1|	small ras-like gtp-binding protein	F	GO:0003924	GTPase activity
gi|157342922|emb|CAO65634.1|	nadh-cytochrome b5	F	GO:0004128	cytochrome-b5 reductase activity
gi|157342922|emb|CAO65634.1|	nadh-cytochrome b5	C	GO:0009505	plant-type cell wall
gi|157342922|emb|CAO65634.1|	nadh-cytochrome b5	C	GO:0005739	mitochondrion
gi|157342922|emb|CAO65634.1|	nadh-cytochrome b5	P	GO:0006118	electron transport
gi|157342922|emb|CAO65634.1|	nadh-cytochrome b5	P	GO:0006040	amino sugar metabolic process
gi|157343051|emb|CAO66540.1|	multicatalytic endopeptidaseproteasomebeta subunit	C	GO:0005839	proteasome core complex
gi|157343051|emb|CAO66540.1|	multicatalytic endopeptidaseproteasomebeta subunit	F	GO:0004298	threonine-type endopeptidase activity
gi|157343051|emb|CAO66540.1|	multicatalytic endopeptidaseproteasomebeta subunit	P	GO:0006511	ubiquitin-dependent protein catabolic process
gi|157343051|emb|CAO66540.1|	multicatalytic endopeptidaseproteasomebeta subunit	C	GO:0005634	nucleus
gi|157343051|emb|CAO66540.1|	multicatalytic endopeptidaseproteasomebeta subunit	C	GO:0005829	cytosol
gi|157343171|emb|CAO66660.1|	homoserine kinase	P	GO:0009088	threonine biosynthetic process
gi|157343171|emb|CAO66660.1|	homoserine kinase	F	GO:0004413	homoserine kinase activity
gi|157343171|emb|CAO66660.1|	homoserine kinase	P	GO:0009086	methionine biosynthetic process
gi|157343171|emb|CAO66660.1|	homoserine kinase	F	GO:0005524	ATP binding
gi|157343171|emb|CAO66660.1|	homoserine kinase	P	GO:0016310	phosphorylation
gi|157343171|emb|CAO66660.1|	homoserine kinase	P	GO:0006544	glycine metabolic process
gi|157343171|emb|CAO66660.1|	homoserine kinase	P	GO:0006563	L-serine metabolic process
gi|157343187|emb|CAO66676.1|	leucine aminopeptidase	F	GO:0030145	manganese ion binding
gi|157343187|emb|CAO66676.1|	leucine aminopeptidase	F	GO:0004178	leucyl aminopeptidase activity
gi|157343187|emb|CAO66676.1|	leucine aminopeptidase	F	GO:0016804	prolyl aminopeptidase activity
gi|157343187|emb|CAO66676.1|	leucine aminopeptidase	P	GO:0006950	response to stress
gi|157343187|emb|CAO66676.1|	leucine aminopeptidase	C	GO:0009507	chloroplast
gi|157343187|emb|CAO66676.1|	leucine aminopeptidase	P	GO:0006508	proteolysis
gi|157343187|emb|CAO66676.1|	leucine aminopeptidase	F	GO:0008270	zinc ion binding
gi|157343187|emb|CAO66676.1|	leucine aminopeptidase	P	GO:0006525	arginine metabolic process
gi|157343187|emb|CAO66676.1|	leucine aminopeptidase	P	GO:0006560	proline metabolic process
gi|157343196|emb|CAO66685.1|	40s ribosomal protein s12	C	GO:0005840	ribosome
gi|157343196|emb|CAO66685.1|	40s ribosomal protein s12	F	GO:0003735	structural constituent of ribosome
gi|157343196|emb|CAO66685.1|	40s ribosomal protein s12	P	GO:0006412	translation
gi|157343196|emb|CAO66685.1|	40s ribosomal protein s12	P	GO:0042254	ribosome biogenesis
gi|157343197|emb|CAO66686.1|	glyceraldehyde-3-phosphate dehydrogenase	P	GO:0006950	response to stress
gi|157343197|emb|CAO66686.1|	glyceraldehyde-3-phosphate dehydrogenase	F	GO:0008886	glyceraldehyde-3-phosphate dehydrogenase (NADP+) (non-phosphorylating) activity
gi|157343197|emb|CAO66686.1|	glyceraldehyde-3-phosphate dehydrogenase	C	GO:0009536	plastid
gi|157343197|emb|CAO66686.1|	glyceraldehyde-3-phosphate dehydrogenase	P	GO:0006096	glycolysis
gi|157343241|emb|CAO67292.1|	elongation factor beta-1	F	GO:0003746	translation elongation factor activity
gi|157343241|emb|CAO67292.1|	elongation factor beta-1	C	GO:0005853	eukaryotic translation elongation factor 1 complex
gi|157343241|emb|CAO67292.1|	elongation factor beta-1	C	GO:0005840	ribosome
gi|157343241|emb|CAO67292.1|	elongation factor beta-1	P	GO:0006448	regulation of translational elongation
gi|157343385|emb|CAO67436.1|	glycosyl hydrolase family 3 n terminal domain containingexpressed	F	GO:0004812	aminoacyl-tRNA ligase activity
gi|157343385|emb|CAO67436.1|	glycosyl hydrolase family 3 n terminal domain containingexpressed	C	GO:0016023	cytoplasmic membrane-bounded vesicle
gi|157343385|emb|CAO67436.1|	glycosyl hydrolase family 3 n terminal domain containingexpressed	F	GO:0004338	glucan exo-1,3-beta-glucosidase activity
gi|157343385|emb|CAO67436.1|	glycosyl hydrolase family 3 n terminal domain containingexpressed	F	GO:0005524	ATP binding
gi|157343385|emb|CAO67436.1|	glycosyl hydrolase family 3 n terminal domain containingexpressed	P	GO:0006418	tRNA aminoacylation for protein translation
gi|157343385|emb|CAO67436.1|	glycosyl hydrolase family 3 n terminal domain containingexpressed	P	GO:0005982	starch metabolic process
gi|157343385|emb|CAO67436.1|	glycosyl hydrolase family 3 n terminal domain containingexpressed	P	GO:0005985	sucrose metabolic process
gi|157343467|emb|CAO67973.1|	enolase	F	GO:0046872	metal ion binding
gi|157343467|emb|CAO67973.1|	enolase	C	GO:0000015	phosphopyruvate hydratase complex
gi|157343467|emb|CAO67973.1|	enolase	F	GO:0004634	phosphopyruvate hydratase activity
gi|157343467|emb|CAO67973.1|	enolase	P	GO:0006096	glycolysis
gi|157343467|emb|CAO67973.1|	enolase	C	GO:0009507	chloroplast
gi|157343467|emb|CAO67973.1|	enolase	C	GO:0005739	mitochondrion
gi|157343467|emb|CAO67973.1|	enolase	P	GO:0000162	tryptophan biosynthetic process
gi|157343467|emb|CAO67973.1|	enolase	P	GO:0006094	gluconeogenesis
gi|157343467|emb|CAO67973.1|	enolase	P	GO:0006571	tyrosine biosynthetic process
gi|157343467|emb|CAO67973.1|	enolase	P	GO:0009094	L-phenylalanine biosynthetic process
gi|157343472|emb|CAO67978.1|	extracellular calcium sensing receptor	C	GO:0009535	chloroplast thylakoid membrane
gi|157343561|emb|CAO68067.1|	chaperonin 21 precursor	P	GO:0006457	protein folding
gi|157343561|emb|CAO68067.1|	chaperonin 21 precursor	F	GO:0005524	ATP binding
gi|157343561|emb|CAO68067.1|	chaperonin 21 precursor	C	GO:0009507	chloroplast
gi|157343620|emb|CAO68126.1|	cytosolic chaperonin delta-subunit	P	GO:0006457	protein folding
gi|157343620|emb|CAO68126.1|	cytosolic chaperonin delta-subunit	C	GO:0005737	cytoplasm
gi|157343620|emb|CAO68126.1|	cytosolic chaperonin delta-subunit	F	GO:0051082	unfolded protein binding
gi|157343620|emb|CAO68126.1|	cytosolic chaperonin delta-subunit	F	GO:0005524	ATP binding
gi|157343637|emb|CAO68143.1|	mitochondrial f-1-atpase subunit 2	P	GO:0006979	response to oxidative stress
gi|157343637|emb|CAO68143.1|	mitochondrial f-1-atpase subunit 2	F	GO:0008553	hydrogen-exporting ATPase activity, phosphorylative mechanism
gi|157343637|emb|CAO68143.1|	mitochondrial f-1-atpase subunit 2	F	GO:0046933	hydrogen ion transporting ATP synthase activity, rotational mechanism
gi|157343637|emb|CAO68143.1|	mitochondrial f-1-atpase subunit 2	C	GO:0016021	integral to membrane
gi|157343637|emb|CAO68143.1|	mitochondrial f-1-atpase subunit 2	P	GO:0015986	ATP synthesis coupled proton transport
gi|157343637|emb|CAO68143.1|	mitochondrial f-1-atpase subunit 2	F	GO:0046872	metal ion binding
gi|157343637|emb|CAO68143.1|	mitochondrial f-1-atpase subunit 2	F	GO:0005524	ATP binding
gi|157343637|emb|CAO68143.1|	mitochondrial f-1-atpase subunit 2	C	GO:0005754	mitochondrial proton-transporting ATP synthase, catalytic core
gi|157343637|emb|CAO68143.1|	mitochondrial f-1-atpase subunit 2	F	GO:0046961	proton-transporting ATPase activity, rotational mechanism
gi|157343762|emb|CAO68268.1|	adenylate kinase	F	GO:0004017	adenylate kinase activity
gi|157343762|emb|CAO68268.1|	adenylate kinase	F	GO:0005524	ATP binding
gi|157343762|emb|CAO68268.1|	adenylate kinase	P	GO:0007165	signal transduction
gi|157343762|emb|CAO68268.1|	adenylate kinase	C	GO:0005829	cytosol
gi|157343762|emb|CAO68268.1|	adenylate kinase	F	GO:0004001	adenosine kinase activity
gi|157343762|emb|CAO68268.1|	adenylate kinase	P	GO:0006169	adenosine salvage
gi|157343762|emb|CAO68268.1|	adenylate kinase	C	GO:0009536	plastid
gi|157343762|emb|CAO68268.1|	adenylate kinase	P	GO:0006144	purine nucleobase metabolic process
gi|157343762|emb|CAO68268.1|	adenylate kinase	P	GO:0046034	ATP metabolic process
gi|157343766|emb|CAO68272.1|	argininosuccinate synthase	P	GO:0006526	arginine biosynthetic process
gi|157343766|emb|CAO68272.1|	argininosuccinate synthase	F	GO:0005524	ATP binding
gi|157343766|emb|CAO68272.1|	argininosuccinate synthase	F	GO:0004055	argininosuccinate synthase activity
gi|157343766|emb|CAO68272.1|	argininosuccinate synthase	C	GO:0009507	chloroplast
gi|157343766|emb|CAO68272.1|	argininosuccinate synthase	P	GO:0006522	alanine metabolic process
gi|157343766|emb|CAO68272.1|	argininosuccinate synthase	P	GO:0006531	aspartate metabolic process
gi|157343766|emb|CAO68272.1|	argininosuccinate synthase	P	GO:0006560	proline metabolic process
gi|157343779|emb|CAO68285.1|	elongation factor beta-1	F	GO:0003746	translation elongation factor activity
gi|157343779|emb|CAO68285.1|	elongation factor beta-1	C	GO:0005853	eukaryotic translation elongation factor 1 complex
gi|157343779|emb|CAO68285.1|	elongation factor beta-1	C	GO:0005840	ribosome
gi|157343779|emb|CAO68285.1|	elongation factor beta-1	P	GO:0006448	regulation of translational elongation
gi|157343888|emb|CAO68394.1|	glycyl-trna synthetase	C	GO:0030141	secretory granule
gi|157343888|emb|CAO68394.1|	glycyl-trna synthetase	C	GO:0005625	soluble fraction
gi|157343888|emb|CAO68394.1|	glycyl-trna synthetase	P	GO:0045055	regulated secretory pathway
gi|157343888|emb|CAO68394.1|	glycyl-trna synthetase	P	GO:0006426	glycyl-tRNA aminoacylation
gi|157343888|emb|CAO68394.1|	glycyl-trna synthetase	F	GO:0005515	protein binding
gi|157343888|emb|CAO68394.1|	glycyl-trna synthetase	F	GO:0004820	glycine-tRNA ligase activity
gi|157343888|emb|CAO68394.1|	glycyl-trna synthetase	F	GO:0005524	ATP binding
gi|157343888|emb|CAO68394.1|	glycyl-trna synthetase	P	GO:0006544	glycine metabolic process
gi|157343888|emb|CAO68394.1|	glycyl-trna synthetase	P	GO:0006563	L-serine metabolic process
gi|157343888|emb|CAO68394.1|	glycyl-trna synthetase	P	GO:0006566	threonine metabolic process
gi|157343888|emb|CAO68394.1|	glycyl-trna synthetase	C	GO:0009345	glycine-tRNA ligase complex
gi|157343999|emb|CAO68932.1|	adenosine kinase	P	GO:0007165	signal transduction
gi|157343999|emb|CAO68932.1|	adenosine kinase	C	GO:0005829	cytosol
gi|157343999|emb|CAO68932.1|	adenosine kinase	F	GO:0004001	adenosine kinase activity
gi|157343999|emb|CAO68932.1|	adenosine kinase	P	GO:0006169	adenosine salvage
gi|157343999|emb|CAO68932.1|	adenosine kinase	C	GO:0005739	mitochondrion
gi|157343999|emb|CAO68932.1|	adenosine kinase	P	GO:0006144	purine nucleobase metabolic process
gi|157344022|emb|CAO68955.1|	chorismate synthase	F	GO:0004107	chorismate synthase activity
gi|157344022|emb|CAO68955.1|	chorismate synthase	C	GO:0009507	chloroplast
gi|157344022|emb|CAO68955.1|	chorismate synthase	P	GO:0000162	tryptophan biosynthetic process
gi|157344022|emb|CAO68955.1|	chorismate synthase	P	GO:0006571	tyrosine biosynthetic process
gi|157344022|emb|CAO68955.1|	chorismate synthase	P	GO:0009094	L-phenylalanine biosynthetic process
gi|157344204|emb|CAO69137.1|	gdp-mannose pyrophosphorylase	P	GO:0042742	defense response to bacterium
gi|157344204|emb|CAO69137.1|	gdp-mannose pyrophosphorylase	P	GO:0009753	response to jasmonic acid stimulus
gi|157344204|emb|CAO69137.1|	gdp-mannose pyrophosphorylase	N	GO:0008415
gi|157344204|emb|CAO69137.1|	gdp-mannose pyrophosphorylase	F	GO:0008928	mannose-1-phosphate guanylyltransferase (GDP) activity
gi|157344204|emb|CAO69137.1|	gdp-mannose pyrophosphorylase	P	GO:0010193	response to ozone
gi|157344204|emb|CAO69137.1|	gdp-mannose pyrophosphorylase	P	GO:0030244	cellulose biosynthetic process
gi|157344204|emb|CAO69137.1|	gdp-mannose pyrophosphorylase	F	GO:0004475	mannose-1-phosphate guanylyltransferase activity
gi|157344204|emb|CAO69137.1|	gdp-mannose pyrophosphorylase	P	GO:0019853	L-ascorbic acid biosynthetic process
gi|157344204|emb|CAO69137.1|	gdp-mannose pyrophosphorylase	P	GO:0009408	response to heat
gi|157344204|emb|CAO69137.1|	gdp-mannose pyrophosphorylase	P	GO:0009651	response to salt stress
gi|157344204|emb|CAO69137.1|	gdp-mannose pyrophosphorylase	C	GO:0005739	mitochondrion
gi|157344204|emb|CAO69137.1|	gdp-mannose pyrophosphorylase	P	GO:0042967	acyl-carrier-protein biosynthetic process
gi|157344204|emb|CAO69137.1|	gdp-mannose pyrophosphorylase	P	GO:0006000	fructose metabolic process
gi|157344204|emb|CAO69137.1|	gdp-mannose pyrophosphorylase	P	GO:0006013	mannose metabolic process
gi|157344266|emb|CAO69199.1|	heat shock protein 70	F	GO:0005524	ATP binding
gi|157344266|emb|CAO69199.1|	heat shock protein 70	P	GO:0006950	response to stress
gi|157344281|emb|CAO69214.1|	triosephosphate isomerase	P	GO:0006633	fatty acid biosynthetic process
gi|157344281|emb|CAO69214.1|	triosephosphate isomerase	N	GO:0008415
gi|157344281|emb|CAO69214.1|	triosephosphate isomerase	P	GO:0006098	pentose-phosphate shunt
gi|157344281|emb|CAO69214.1|	triosephosphate isomerase	F	GO:0050328	tetrahydroberberine oxidase activity
gi|157344281|emb|CAO69214.1|	triosephosphate isomerase	F	GO:0004807	triose-phosphate isomerase activity
gi|157344281|emb|CAO69214.1|	triosephosphate isomerase	P	GO:0006096	glycolysis
gi|157344281|emb|CAO69214.1|	triosephosphate isomerase	P	GO:0006094	gluconeogenesis
gi|157344281|emb|CAO69214.1|	triosephosphate isomerase	C	GO:0005737	cytoplasm
gi|157344281|emb|CAO69214.1|	triosephosphate isomerase	P	GO:0042967	acyl-carrier-protein biosynthetic process
gi|157344281|emb|CAO69214.1|	triosephosphate isomerase	P	GO:0009821	alkaloid biosynthetic process
gi|157344281|emb|CAO69214.1|	triosephosphate isomerase	P	GO:0006000	fructose metabolic process
gi|157344281|emb|CAO69214.1|	triosephosphate isomerase	P	GO:0006013	mannose metabolic process
gi|157344281|emb|CAO69214.1|	triosephosphate isomerase	P	GO:0006020	inositol metabolic process
gi|157344281|emb|CAO69214.1|	triosephosphate isomerase	P	GO:0015976	carbon utilization
gi|157344281|emb|CAO69214.1|	triosephosphate isomerase	P	GO:0046486	glycerolipid metabolic process
gi|157344311|emb|CAO69244.1|	actin-depolymerizing factor	F	GO:0003779	actin binding
gi|157344311|emb|CAO69244.1|	actin-depolymerizing factor	C	GO:0005622	intracellular
gi|157344312|emb|CAO69245.1|	gtp-binding protein ara-3	F	GO:0005525	GTP binding
gi|157344312|emb|CAO69245.1|	gtp-binding protein ara-3	F	GO:0005524	ATP binding
gi|157344312|emb|CAO69245.1|	gtp-binding protein ara-3	F	GO:0008134	transcription factor binding
gi|157344312|emb|CAO69245.1|	gtp-binding protein ara-3	P	GO:0007264	small GTPase mediated signal transduction
gi|157344312|emb|CAO69245.1|	gtp-binding protein ara-3	P	GO:0006355	regulation of transcription, DNA-dependent
gi|157344312|emb|CAO69245.1|	gtp-binding protein ara-3	P	GO:0015031	protein transport
gi|157344312|emb|CAO69245.1|	gtp-binding protein ara-3	C	GO:0005667	transcription factor complex
gi|157344386|emb|CAO69769.1|	adenine nucleotide translocator	P	GO:0015865	purine nucleotide transport
gi|157344386|emb|CAO69769.1|	adenine nucleotide translocator	F	GO:0005488	binding
gi|157344386|emb|CAO69769.1|	adenine nucleotide translocator	C	GO:0005743	mitochondrial inner membrane
gi|157344386|emb|CAO69769.1|	adenine nucleotide translocator	C	GO:0016021	integral to membrane
gi|157344386|emb|CAO69769.1|	adenine nucleotide translocator	F	GO:0005215	transporter activity
gi|157344537|emb|CAO69920.1|	-like protein pftf precursor	P	GO:0010027	thylakoid membrane organization
gi|157344537|emb|CAO69920.1|	-like protein pftf precursor	F	GO:0008270	zinc ion binding
gi|157344537|emb|CAO69920.1|	-like protein pftf precursor	C	GO:0016021	integral to membrane
gi|157344537|emb|CAO69920.1|	-like protein pftf precursor	P	GO:0042981	regulation of apoptotic process
gi|157344537|emb|CAO69920.1|	-like protein pftf precursor	P	GO:0010304	PSII associated light-harvesting complex II catabolic process
gi|157344537|emb|CAO69920.1|	-like protein pftf precursor	F	GO:0004176	ATP-dependent peptidase activity
gi|157344537|emb|CAO69920.1|	-like protein pftf precursor	F	GO:0004222	metalloendopeptidase activity
gi|157344537|emb|CAO69920.1|	-like protein pftf precursor	F	GO:0005524	ATP binding
gi|157344537|emb|CAO69920.1|	-like protein pftf precursor	F	GO:0016887	ATPase activity
gi|157344537|emb|CAO69920.1|	-like protein pftf precursor	F	GO:0005515	protein binding
gi|157344537|emb|CAO69920.1|	-like protein pftf precursor	C	GO:0009535	chloroplast thylakoid membrane
gi|157344537|emb|CAO69920.1|	-like protein pftf precursor	P	GO:0010205	photoinhibition
gi|157344537|emb|CAO69920.1|	-like protein pftf precursor	F	GO:0004252	serine-type endopeptidase activity
gi|157344537|emb|CAO69920.1|	-like protein pftf precursor	P	GO:0006510	ATP-dependent proteolysis
gi|157344719|emb|CAO70474.1|	atp synthase deltamitochondrial precursor	F	GO:0046933	hydrogen ion transporting ATP synthase activity, rotational mechanism
gi|157344719|emb|CAO70474.1|	atp synthase deltamitochondrial precursor	P	GO:0015986	ATP synthesis coupled proton transport
gi|157344719|emb|CAO70474.1|	atp synthase deltamitochondrial precursor	F	GO:0046872	metal ion binding
gi|157344719|emb|CAO70474.1|	atp synthase deltamitochondrial precursor	C	GO:0005754	mitochondrial proton-transporting ATP synthase, catalytic core
gi|157344719|emb|CAO70474.1|	atp synthase deltamitochondrial precursor	F	GO:0046961	proton-transporting ATPase activity, rotational mechanism
gi|157344999|emb|CAO71727.1|	at5g64760 mvp7_9	C	GO:0008541	proteasome regulatory particle, lid subcomplex
gi|157344999|emb|CAO71727.1|	at5g64760 mvp7_9	P	GO:0006511	ubiquitin-dependent protein catabolic process
gi|157345021|emb|CAO71749.1|	atp synthase	C	GO:0009536	plastid
gi|157345068|emb|CAO71796.1|	ribosomal protein l30	C	GO:0005840	ribosome
gi|157345068|emb|CAO71796.1|	ribosomal protein l30	F	GO:0003735	structural constituent of ribosome
gi|157345068|emb|CAO71796.1|	ribosomal protein l30	P	GO:0006412	translation
gi|157345068|emb|CAO71796.1|	ribosomal protein l30	P	GO:0042254	ribosome biogenesis
gi|157345071|emb|CAO71799.1|	protein	C	GO:0005739	mitochondrion
gi|157345088|emb|CAO71816.1|	aspartate aminotransferase	F	GO:0030170	pyridoxal phosphate binding
gi|157345088|emb|CAO71816.1|	aspartate aminotransferase	F	GO:0004069	L-aspartate:2-oxoglutarate aminotransferase activity
gi|157345088|emb|CAO71816.1|	aspartate aminotransferase	F	GO:0016847	1-aminocyclopropane-1-carboxylate synthase activity
gi|157345088|emb|CAO71816.1|	aspartate aminotransferase	C	GO:0009536	plastid
gi|157345088|emb|CAO71816.1|	aspartate aminotransferase	P	GO:0000162	tryptophan biosynthetic process
gi|157345088|emb|CAO71816.1|	aspartate aminotransferase	P	GO:0006107	oxaloacetate metabolic process
gi|157345088|emb|CAO71816.1|	aspartate aminotransferase	P	GO:0006522	alanine metabolic process
gi|157345088|emb|CAO71816.1|	aspartate aminotransferase	P	GO:0006525	arginine metabolic process
gi|157345088|emb|CAO71816.1|	aspartate aminotransferase	P	GO:0006531	aspartate metabolic process
gi|157345088|emb|CAO71816.1|	aspartate aminotransferase	P	GO:0006534	cysteine metabolic process
gi|157345088|emb|CAO71816.1|	aspartate aminotransferase	P	GO:0006536	glutamate metabolic process
gi|157345088|emb|CAO71816.1|	aspartate aminotransferase	P	GO:0006560	proline metabolic process
gi|157345088|emb|CAO71816.1|	aspartate aminotransferase	P	GO:0006571	tyrosine biosynthetic process
gi|157345088|emb|CAO71816.1|	aspartate aminotransferase	P	GO:0009094	L-phenylalanine biosynthetic process
gi|157345088|emb|CAO71816.1|	aspartate aminotransferase	P	GO:0009821	alkaloid biosynthetic process
gi|157345088|emb|CAO71816.1|	aspartate aminotransferase	P	GO:0015976	carbon utilization
gi|157345093|emb|CAO71821.1|	myo-inositol-1-phosphate synthase	C	GO:0005737	cytoplasm
gi|157345093|emb|CAO71821.1|	myo-inositol-1-phosphate synthase	P	GO:0009644	response to high light intensity
gi|157345093|emb|CAO71821.1|	myo-inositol-1-phosphate synthase	P	GO:0008654	phospholipid biosynthetic process
gi|157345093|emb|CAO71821.1|	myo-inositol-1-phosphate synthase	F	GO:0004512	inositol-3-phosphate synthase activity
gi|157345093|emb|CAO71821.1|	myo-inositol-1-phosphate synthase	P	GO:0042542	response to hydrogen peroxide
gi|157345093|emb|CAO71821.1|	myo-inositol-1-phosphate synthase	P	GO:0006021	inositol biosynthetic process
gi|157345093|emb|CAO71821.1|	myo-inositol-1-phosphate synthase	P	GO:0009408	response to heat
gi|157345093|emb|CAO71821.1|	myo-inositol-1-phosphate synthase	P	GO:0019872	streptomycin biosynthetic process
gi|157345322|emb|CAO14620.1|	glucose-6-phosphate dehydrogenase	F	GO:0004345	glucose-6-phosphate dehydrogenase activity
gi|157345322|emb|CAO14620.1|	glucose-6-phosphate dehydrogenase	C	GO:0005829	cytosol
gi|157345322|emb|CAO14620.1|	glucose-6-phosphate dehydrogenase	P	GO:0009051	pentose-phosphate shunt, oxidative branch
gi|157345322|emb|CAO14620.1|	glucose-6-phosphate dehydrogenase	P	GO:0006749	glutathione metabolic process
gi|157345373|emb|CAO14671.1|	chloroplast elongation factor(ef-)	F	GO:0003746	translation elongation factor activity
gi|157345373|emb|CAO14671.1|	chloroplast elongation factor(ef-)	F	GO:0005525	GTP binding
gi|157345373|emb|CAO14671.1|	chloroplast elongation factor(ef-)	C	GO:0009507	chloroplast
gi|157345373|emb|CAO14671.1|	chloroplast elongation factor(ef-)	F	GO:0003924	GTPase activity
gi|157345373|emb|CAO14671.1|	chloroplast elongation factor(ef-)	C	GO:0005840	ribosome
gi|157345373|emb|CAO14671.1|	chloroplast elongation factor(ef-)	P	GO:0006448	regulation of translational elongation
gi|157345478|emb|CAO14776.1|	formate dehydrogenase	F	GO:0051287	NAD binding
gi|157345478|emb|CAO14776.1|	formate dehydrogenase	C	GO:0005739	mitochondrion
gi|157345478|emb|CAO14776.1|	formate dehydrogenase	F	GO:0016616	oxidoreductase activity, acting on the CH-OH group of donors, NAD or NADP as acceptor
gi|157345478|emb|CAO14776.1|	formate dehydrogenase	F	GO:0008863	formate dehydrogenase (NAD+) activity
gi|157345478|emb|CAO14776.1|	formate dehydrogenase	C	GO:0009326	formate dehydrogenase complex
gi|157345478|emb|CAO14776.1|	formate dehydrogenase	P	GO:0015942	formate metabolic process
gi|157345478|emb|CAO14776.1|	formate dehydrogenase	P	GO:0015947	methane metabolic process
gi|157345478|emb|CAO14776.1|	formate dehydrogenase	P	GO:0046487	glyoxylate metabolic process
gi|157345500|emb|CAO14798.1|	aldehyde dehydrogenase	F	GO:0004029	aldehyde dehydrogenase (NAD) activity
gi|157345500|emb|CAO14798.1|	aldehyde dehydrogenase	C	GO:0005739	mitochondrion
gi|157345500|emb|CAO14798.1|	aldehyde dehydrogenase	P	GO:0006094	gluconeogenesis
gi|157345500|emb|CAO14798.1|	aldehyde dehydrogenase	P	GO:0006096	glycolysis
gi|157345500|emb|CAO14798.1|	aldehyde dehydrogenase	P	GO:0006525	arginine metabolic process
gi|157345500|emb|CAO14798.1|	aldehyde dehydrogenase	P	GO:0006547	histidine metabolic process
gi|157345500|emb|CAO14798.1|	aldehyde dehydrogenase	P	GO:0006550	isoleucine catabolic process
gi|157345500|emb|CAO14798.1|	aldehyde dehydrogenase	P	GO:0006552	leucine catabolic process
gi|157345500|emb|CAO14798.1|	aldehyde dehydrogenase	P	GO:0006554	lysine catabolic process
gi|157345500|emb|CAO14798.1|	aldehyde dehydrogenase	P	GO:0006560	proline metabolic process
gi|157345500|emb|CAO14798.1|	aldehyde dehydrogenase	P	GO:0006568	tryptophan metabolic process
gi|157345500|emb|CAO14798.1|	aldehyde dehydrogenase	P	GO:0006574	valine catabolic process
gi|157345500|emb|CAO14798.1|	aldehyde dehydrogenase	P	GO:0006631	fatty acid metabolic process
gi|157345500|emb|CAO14798.1|	aldehyde dehydrogenase	P	GO:0006699	bile acid biosynthetic process
gi|157345500|emb|CAO14798.1|	aldehyde dehydrogenase	P	GO:0019260	1,2-dichloroethane catabolic process
gi|157345500|emb|CAO14798.1|	aldehyde dehydrogenase	P	GO:0019482	beta-alanine metabolic process
gi|157345500|emb|CAO14798.1|	aldehyde dehydrogenase	P	GO:0019852	L-ascorbic acid metabolic process
gi|157345500|emb|CAO14798.1|	aldehyde dehydrogenase	P	GO:0046251	limonene catabolic process
gi|157345500|emb|CAO14798.1|	aldehyde dehydrogenase	P	GO:0046486	glycerolipid metabolic process
gi|157345652|emb|CAO14950.1|	40s ribosomal protein s9	F	GO:0003735	structural constituent of ribosome
gi|157345652|emb|CAO14950.1|	40s ribosomal protein s9	N	GO:0005843
gi|157345652|emb|CAO14950.1|	40s ribosomal protein s9	P	GO:0006412	translation
gi|157345652|emb|CAO14950.1|	40s ribosomal protein s9	F	GO:0019843	rRNA binding
gi|157345652|emb|CAO14950.1|	40s ribosomal protein s9	P	GO:0042254	ribosome biogenesis
gi|157345761|emb|CAO15059.1|	udp-glucose dehydrogenase	C	GO:0012505	endomembrane system
gi|157345761|emb|CAO15059.1|	udp-glucose dehydrogenase	F	GO:0051287	NAD binding
gi|157345761|emb|CAO15059.1|	udp-glucose dehydrogenase	F	GO:0003979	UDP-glucose 6-dehydrogenase activity
gi|157345761|emb|CAO15059.1|	udp-glucose dehydrogenase	P	GO:0006118	electron transport
gi|157345761|emb|CAO15059.1|	udp-glucose dehydrogenase	P	GO:0005982	starch metabolic process
gi|157345761|emb|CAO15059.1|	udp-glucose dehydrogenase	P	GO:0005985	sucrose metabolic process
gi|157345761|emb|CAO15059.1|	udp-glucose dehydrogenase	P	GO:0009117	nucleotide metabolic process
gi|157345765|emb|CAO15063.1|	mitochondrial processing peptidase	C	GO:0005758	mitochondrial intermembrane space
gi|157345765|emb|CAO15063.1|	mitochondrial processing peptidase	C	GO:0005743	mitochondrial inner membrane
gi|157345765|emb|CAO15063.1|	mitochondrial processing peptidase	F	GO:0004222	metalloendopeptidase activity
gi|157345765|emb|CAO15063.1|	mitochondrial processing peptidase	C	GO:0005759	mitochondrial matrix
gi|157345765|emb|CAO15063.1|	mitochondrial processing peptidase	C	GO:0005741	mitochondrial outer membrane
gi|157345765|emb|CAO15063.1|	mitochondrial processing peptidase	P	GO:0006508	proteolysis
gi|157345765|emb|CAO15063.1|	mitochondrial processing peptidase	F	GO:0008270	zinc ion binding
gi|157345964|emb|CAO15661.1|	catalytic coenzyme binding	P	GO:0044237	cellular metabolic process
gi|157345964|emb|CAO15661.1|	catalytic coenzyme binding	F	GO:0003824	catalytic activity
gi|157345964|emb|CAO15661.1|	catalytic coenzyme binding	C	GO:0005739	mitochondrion
gi|157345964|emb|CAO15661.1|	catalytic coenzyme binding	F	GO:0050662	coenzyme binding
gi|157345964|emb|CAO15661.1|	catalytic coenzyme binding	C	GO:0009536	plastid
gi|157346008|emb|CAO15705.1|	aldose reductase	F	GO:0016491	oxidoreductase activity
gi|157346008|emb|CAO15705.1|	aldose reductase	C	GO:0005739	mitochondrion
gi|157346095|emb|CAO15792.1|	mgc84052 protein	P	GO:0006511	ubiquitin-dependent protein catabolic process
gi|157346095|emb|CAO15792.1|	mgc84052 protein	P	GO:0009793	embryo development ending in seed dormancy
gi|157346095|emb|CAO15792.1|	mgc84052 protein	C	GO:0005829	cytosol
gi|157346095|emb|CAO15792.1|	mgc84052 protein	C	GO:0008541	proteasome regulatory particle, lid subcomplex
gi|157346115|emb|CAO15812.1|	chlorophyll a b-binding protein cp29	P	GO:0009765	photosynthesis, light harvesting
gi|157346115|emb|CAO15812.1|	chlorophyll a b-binding protein cp29	C	GO:0030076	light-harvesting complex
gi|157346115|emb|CAO15812.1|	chlorophyll a b-binding protein cp29	C	GO:0009535	chloroplast thylakoid membrane
gi|157346136|emb|CAO15833.1|	2-cys peroxiredoxin-like protein	F	GO:0051920	peroxiredoxin activity
gi|157346136|emb|CAO15833.1|	2-cys peroxiredoxin-like protein	C	GO:0009507	chloroplast
gi|157346279|emb|CAO15976.1|	enolase	N	GO:0008415
gi|157346279|emb|CAO15976.1|	enolase	C	GO:0000015	phosphopyruvate hydratase complex
gi|157346279|emb|CAO15976.1|	enolase	F	GO:0004634	phosphopyruvate hydratase activity
gi|157346279|emb|CAO15976.1|	enolase	F	GO:0000287	magnesium ion binding
gi|157346279|emb|CAO15976.1|	enolase	P	GO:0006096	glycolysis
gi|157346279|emb|CAO15976.1|	enolase	C	GO:0005634	nucleus
gi|157346279|emb|CAO15976.1|	enolase	P	GO:0009416	response to light stimulus
gi|157346279|emb|CAO15976.1|	enolase	P	GO:0042967	acyl-carrier-protein biosynthetic process
gi|157346279|emb|CAO15976.1|	enolase	P	GO:0000162	tryptophan biosynthetic process
gi|157346279|emb|CAO15976.1|	enolase	P	GO:0006094	gluconeogenesis
gi|157346279|emb|CAO15976.1|	enolase	P	GO:0006571	tyrosine biosynthetic process
gi|157346279|emb|CAO15976.1|	enolase	P	GO:0009094	L-phenylalanine biosynthetic process
gi|157346280|emb|CAO15977.1|	enolase	C	GO:0000015	phosphopyruvate hydratase complex
gi|157346280|emb|CAO15977.1|	enolase	F	GO:0004634	phosphopyruvate hydratase activity
gi|157346280|emb|CAO15977.1|	enolase	F	GO:0000287	magnesium ion binding
gi|157346280|emb|CAO15977.1|	enolase	P	GO:0006096	glycolysis
gi|157346280|emb|CAO15977.1|	enolase	C	GO:0005634	nucleus
gi|157346280|emb|CAO15977.1|	enolase	P	GO:0009416	response to light stimulus
gi|157346280|emb|CAO15977.1|	enolase	P	GO:0000162	tryptophan biosynthetic process
gi|157346280|emb|CAO15977.1|	enolase	P	GO:0006094	gluconeogenesis
gi|157346280|emb|CAO15977.1|	enolase	P	GO:0006571	tyrosine biosynthetic process
gi|157346280|emb|CAO15977.1|	enolase	P	GO:0009094	L-phenylalanine biosynthetic process
gi|157346281|emb|CAO15978.1|	peroxiredoxin-like protein	F	GO:0016491	oxidoreductase activity
gi|157346281|emb|CAO15978.1|	peroxiredoxin-like protein	F	GO:0016209	antioxidant activity
gi|157346281|emb|CAO15978.1|	peroxiredoxin-like protein	C	GO:0009507	chloroplast
gi|157346674|emb|CAO16743.1|	cu zn superoxide dismutase precursor	F	GO:0005507	copper ion binding
gi|157346674|emb|CAO16743.1|	cu zn superoxide dismutase precursor	N	GO:0004785
gi|157346674|emb|CAO16743.1|	cu zn superoxide dismutase precursor	F	GO:0004601	peroxidase activity
gi|157346674|emb|CAO16743.1|	cu zn superoxide dismutase precursor	P	GO:0006801	superoxide metabolic process
gi|157346674|emb|CAO16743.1|	cu zn superoxide dismutase precursor	C	GO:0009507	chloroplast
gi|157346674|emb|CAO16743.1|	cu zn superoxide dismutase precursor	F	GO:0008270	zinc ion binding
gi|157346674|emb|CAO16743.1|	cu zn superoxide dismutase precursor	P	GO:0006804	peroxidase reaction
gi|157346674|emb|CAO16743.1|	cu zn superoxide dismutase precursor	P	GO:0006979	response to oxidative stress
gi|157346726|emb|CAO16795.1|	rubisco subunit binding-protein alpha subunit	P	GO:0006457	protein folding
gi|157346726|emb|CAO16795.1|	rubisco subunit binding-protein alpha subunit	P	GO:0009790	embryo development
gi|157346726|emb|CAO16795.1|	rubisco subunit binding-protein alpha subunit	F	GO:0005524	ATP binding
gi|157346726|emb|CAO16795.1|	rubisco subunit binding-protein alpha subunit	F	GO:0051082	unfolded protein binding
gi|157346726|emb|CAO16795.1|	rubisco subunit binding-protein alpha subunit	P	GO:0009658	chloroplast organization
gi|157346726|emb|CAO16795.1|	rubisco subunit binding-protein alpha subunit	C	GO:0009507	chloroplast
gi|157346823|emb|CAO17062.1|	nadh dehydrogenasefe-s protein75kda (nadh-coenzyme q reductase)	P	GO:0006979	response to oxidative stress
gi|157346823|emb|CAO17062.1|	nadh dehydrogenasefe-s protein75kda (nadh-coenzyme q reductase)	F	GO:0051537	2 iron, 2 sulfur cluster binding
gi|157346823|emb|CAO17062.1|	nadh dehydrogenasefe-s protein75kda (nadh-coenzyme q reductase)	F	GO:0008137	NADH dehydrogenase (ubiquinone) activity
gi|157346823|emb|CAO17062.1|	nadh dehydrogenasefe-s protein75kda (nadh-coenzyme q reductase)	C	GO:0031966	mitochondrial membrane
gi|157346823|emb|CAO17062.1|	nadh dehydrogenasefe-s protein75kda (nadh-coenzyme q reductase)	P	GO:0009793	embryo development ending in seed dormancy
gi|157346823|emb|CAO17062.1|	nadh dehydrogenasefe-s protein75kda (nadh-coenzyme q reductase)	F	GO:0051539	4 iron, 4 sulfur cluster binding
gi|157346823|emb|CAO17062.1|	nadh dehydrogenasefe-s protein75kda (nadh-coenzyme q reductase)	P	GO:0009853	photorespiration
gi|157346823|emb|CAO17062.1|	nadh dehydrogenasefe-s protein75kda (nadh-coenzyme q reductase)	F	GO:0005506	iron ion binding
gi|157346823|emb|CAO17062.1|	nadh dehydrogenasefe-s protein75kda (nadh-coenzyme q reductase)	C	GO:0045271	respiratory chain complex I
gi|157346823|emb|CAO17062.1|	nadh dehydrogenasefe-s protein75kda (nadh-coenzyme q reductase)	P	GO:0006120	mitochondrial electron transport, NADH to ubiquinone
gi|157346823|emb|CAO17062.1|	nadh dehydrogenasefe-s protein75kda (nadh-coenzyme q reductase)	P	GO:0006744	ubiquinone biosynthetic process
gi|157346823|emb|CAO17062.1|	nadh dehydrogenasefe-s protein75kda (nadh-coenzyme q reductase)	P	GO:0006814	sodium ion transport
gi|157346823|emb|CAO17062.1|	nadh dehydrogenasefe-s protein75kda (nadh-coenzyme q reductase)	P	GO:0015992	proton transport
gi|157346978|emb|CAO17360.1|	s-adenosylmethionine synthetase	F	GO:0030955	potassium ion binding
gi|157346978|emb|CAO17360.1|	s-adenosylmethionine synthetase	F	GO:0005524	ATP binding
gi|157346978|emb|CAO17360.1|	s-adenosylmethionine synthetase	P	GO:0006730	one-carbon metabolic process
gi|157346978|emb|CAO17360.1|	s-adenosylmethionine synthetase	F	GO:0004478	methionine adenosyltransferase activity
gi|157346978|emb|CAO17360.1|	s-adenosylmethionine synthetase	F	GO:0050897	cobalt ion binding
gi|157346978|emb|CAO17360.1|	s-adenosylmethionine synthetase	F	GO:0000287	magnesium ion binding
gi|157346978|emb|CAO17360.1|	s-adenosylmethionine synthetase	P	GO:0006555	methionine metabolic process
gi|157347281|emb|CAO17663.1|	thylakoid lumenkda protein	C	GO:0009543	chloroplast thylakoid lumen
gi|157347411|emb|CAO18048.1|	60s ribosomal	F	GO:0003735	structural constituent of ribosome
gi|157347411|emb|CAO18048.1|	60s ribosomal	P	GO:0006412	translation
gi|157347411|emb|CAO18048.1|	60s ribosomal	C	GO:0015934	large ribosomal subunit
gi|157347411|emb|CAO18048.1|	60s ribosomal	P	GO:0042254	ribosome biogenesis
gi|157347419|emb|CAO18056.1|	glutathione s-transferase	C	GO:0005737	cytoplasm
gi|157347419|emb|CAO18056.1|	glutathione s-transferase	F	GO:0004364	glutathione transferase activity
gi|157347419|emb|CAO18056.1|	glutathione s-transferase	P	GO:0006749	glutathione metabolic process
gi|157347419|emb|CAO18056.1|	glutathione s-transferase	P	GO:0006803	glutathione conjugation reaction
gi|157347550|emb|CAO18187.1|	transitional endoplasmic reticulum atpase	F	GO:0017111	nucleoside-triphosphatase activity
gi|157347550|emb|CAO18187.1|	transitional endoplasmic reticulum atpase	P	GO:0007049	cell cycle
gi|157347550|emb|CAO18187.1|	transitional endoplasmic reticulum atpase	C	GO:0016020	membrane
gi|157347550|emb|CAO18187.1|	transitional endoplasmic reticulum atpase	F	GO:0005524	ATP binding
gi|157347550|emb|CAO18187.1|	transitional endoplasmic reticulum atpase	C	GO:0005737	cytoplasm
gi|157347550|emb|CAO18187.1|	transitional endoplasmic reticulum atpase	F	GO:0042802	identical protein binding
gi|157347584|emb|CAO18221.1|	serine carboxypeptidase ii	P	GO:0006508	proteolysis
gi|157347584|emb|CAO18221.1|	serine carboxypeptidase ii	F	GO:0004185	serine-type carboxypeptidase activity
gi|157347628|emb|CAO18265.1|	nascent polypeptide associated complex alpha chain	P	GO:0015031	protein transport
gi|157347751|emb|CAO22207.1|	universal stress proteinfamily protein early nodulin enod18 family protein	P	GO:0006950	response to stress
gi|157347751|emb|CAO22207.1|	universal stress proteinfamily protein early nodulin enod18 family protein	C	GO:0009536	plastid
gi|157347786|emb|CAO22373.1|	glutathione transferase	P	GO:0009407	toxin catabolic process
gi|157347786|emb|CAO22373.1|	glutathione transferase	F	GO:0004364	glutathione transferase activity
gi|157347786|emb|CAO22373.1|	glutathione transferase	P	GO:0006749	glutathione metabolic process
gi|157347786|emb|CAO22373.1|	glutathione transferase	P	GO:0006803	glutathione conjugation reaction
gi|157347894|emb|CAO22481.1|	ran gtpase activating protein 1 protein	P	GO:0006606	protein import into nucleus
gi|157347894|emb|CAO22481.1|	ran gtpase activating protein 1 protein	P	GO:0000072	M phase specific microtubule process
gi|157347894|emb|CAO22481.1|	ran gtpase activating protein 1 protein	C	GO:0009504	cell plate
gi|157347894|emb|CAO22481.1|	ran gtpase activating protein 1 protein	F	GO:0005515	protein binding
gi|157347902|emb|CAO22489.1|	dienelactone hydrolase family protein	F	GO:0016787	hydrolase activity
gi|157347902|emb|CAO22489.1|	dienelactone hydrolase family protein	C	GO:0005634	nucleus
gi|157348112|emb|CAO22822.1|	inorganic pyrophosphatase	F	GO:0004427	inorganic diphosphatase activity
gi|157348112|emb|CAO22822.1|	inorganic pyrophosphatase	C	GO:0016020	membrane
gi|157348112|emb|CAO22822.1|	inorganic pyrophosphatase	C	GO:0005737	cytoplasm
gi|157348112|emb|CAO22822.1|	inorganic pyrophosphatase	F	GO:0000287	magnesium ion binding
gi|157348112|emb|CAO22822.1|	inorganic pyrophosphatase	P	GO:0006119	oxidative phosphorylation
gi|157348253|emb|CAO22963.1|	isopentenyl pyrophosphate isomerase	P	GO:0015995	chlorophyll biosynthetic process
gi|157348253|emb|CAO22963.1|	isopentenyl pyrophosphate isomerase	F	GO:0016787	hydrolase activity
gi|157348253|emb|CAO22963.1|	isopentenyl pyrophosphate isomerase	F	GO:0000287	magnesium ion binding
gi|157348253|emb|CAO22963.1|	isopentenyl pyrophosphate isomerase	P	GO:0015979	photosynthesis
gi|157348253|emb|CAO22963.1|	isopentenyl pyrophosphate isomerase	F	GO:0004452	isopentenyl-diphosphate delta-isomerase activity
gi|157348253|emb|CAO22963.1|	isopentenyl pyrophosphate isomerase	P	GO:0006694	steroid biosynthetic process
gi|157348253|emb|CAO22963.1|	isopentenyl pyrophosphate isomerase	P	GO:0016114	terpenoid biosynthetic process
gi|157348402|emb|CAO23189.1|	phosphoglycerate dehydrogenase	F	GO:0004617	phosphoglycerate dehydrogenase activity
gi|157348402|emb|CAO23189.1|	phosphoglycerate dehydrogenase	F	GO:0051287	NAD binding
gi|157348402|emb|CAO23189.1|	phosphoglycerate dehydrogenase	F	GO:0016597	amino acid binding
gi|157348402|emb|CAO23189.1|	phosphoglycerate dehydrogenase	P	GO:0009561	megagametogenesis
gi|157348402|emb|CAO23189.1|	phosphoglycerate dehydrogenase	C	GO:0009536	plastid
gi|157348402|emb|CAO23189.1|	phosphoglycerate dehydrogenase	P	GO:0006564	L-serine biosynthetic process
gi|157348402|emb|CAO23189.1|	phosphoglycerate dehydrogenase	P	GO:0006544	glycine metabolic process
gi|157348402|emb|CAO23189.1|	phosphoglycerate dehydrogenase	P	GO:0006566	threonine metabolic process
gi|157348503|emb|CAO23395.1|	pap13_arath probable plastid-lipid-associated proteinchloroplast precursor (fibrillin-13)	C	GO:0009535	chloroplast thylakoid membrane
gi|157348573|emb|CAO23465.1|	40s ribosomal protein s5	F	GO:0003735	structural constituent of ribosome
gi|157348573|emb|CAO23465.1|	40s ribosomal protein s5	C	GO:0015935	small ribosomal subunit
gi|157348573|emb|CAO23465.1|	40s ribosomal protein s5	P	GO:0006412	translation
gi|157348573|emb|CAO23465.1|	40s ribosomal protein s5	P	GO:0042254	ribosome biogenesis
gi|157348589|emb|CAO23481.1|	glutamate dehydrogenase	F	GO:0004353	glutamate dehydrogenase [NAD(P)+] activity
gi|157348589|emb|CAO23481.1|	glutamate dehydrogenase	F	GO:0004352	glutamate dehydrogenase (NAD+) activity
gi|157348589|emb|CAO23481.1|	glutamate dehydrogenase	C	GO:0005739	mitochondrion
gi|157348589|emb|CAO23481.1|	glutamate dehydrogenase	P	GO:0006118	electron transport
gi|157348589|emb|CAO23481.1|	glutamate dehydrogenase	P	GO:0006525	arginine metabolic process
gi|157348589|emb|CAO23481.1|	glutamate dehydrogenase	P	GO:0006541	glutamine metabolic process
gi|157348589|emb|CAO23481.1|	glutamate dehydrogenase	P	GO:0006560	proline metabolic process
gi|157348595|emb|CAO23487.1|	chaperonin containingsubunit 8	P	GO:0006457	protein folding
gi|157348595|emb|CAO23487.1|	chaperonin containingsubunit 8	F	GO:0051082	unfolded protein binding
gi|157348595|emb|CAO23487.1|	chaperonin containingsubunit 8	F	GO:0005524	ATP binding
gi|157348657|emb|CAO23549.1|	adenylosuccinate synthetase	F	GO:0004019	adenylosuccinate synthase activity
gi|157348657|emb|CAO23549.1|	adenylosuccinate synthetase	F	GO:0005525	GTP binding
gi|157348657|emb|CAO23549.1|	adenylosuccinate synthetase	P	GO:0006167	AMP biosynthetic process
gi|157348657|emb|CAO23549.1|	adenylosuccinate synthetase	F	GO:0000287	magnesium ion binding
gi|157348657|emb|CAO23549.1|	adenylosuccinate synthetase	C	GO:0009507	chloroplast
gi|157348657|emb|CAO23549.1|	adenylosuccinate synthetase	P	GO:0006144	purine nucleobase metabolic process
gi|157348657|emb|CAO23549.1|	adenylosuccinate synthetase	P	GO:0006522	alanine metabolic process
gi|157348657|emb|CAO23549.1|	adenylosuccinate synthetase	P	GO:0006531	aspartate metabolic process
gi|157348680|emb|CAO23572.1|	40s ribosomal protein s2	F	GO:0003735	structural constituent of ribosome
gi|157348680|emb|CAO23572.1|	40s ribosomal protein s2	N	GO:0005843
gi|157348680|emb|CAO23572.1|	40s ribosomal protein s2	P	GO:0006412	translation
gi|157348680|emb|CAO23572.1|	40s ribosomal protein s2	C	GO:0009536	plastid
gi|157348680|emb|CAO23572.1|	40s ribosomal protein s2	F	GO:0003723	RNA binding
gi|157348680|emb|CAO23572.1|	40s ribosomal protein s2	P	GO:0042254	ribosome biogenesis
gi|157348710|emb|CAO23602.1|	villin 2 protein	F	GO:0003779	actin binding
gi|157348710|emb|CAO23602.1|	villin 2 protein	P	GO:0007010	cytoskeleton organization
gi|157348808|emb|CAO23809.1|	elongation factor 2	F	GO:0003746	translation elongation factor activity
gi|157348808|emb|CAO23809.1|	elongation factor 2	F	GO:0005525	GTP binding
gi|157348808|emb|CAO23809.1|	elongation factor 2	C	GO:0005739	mitochondrion
gi|157348808|emb|CAO23809.1|	elongation factor 2	F	GO:0003924	GTPase activity
gi|157348808|emb|CAO23809.1|	elongation factor 2	C	GO:0005840	ribosome
gi|157348808|emb|CAO23809.1|	elongation factor 2	P	GO:0006448	regulation of translational elongation
gi|157348940|emb|CAO24018.1|	dienelactone hydrolase family protein	F	GO:0016787	hydrolase activity
gi|157348940|emb|CAO24018.1|	dienelactone hydrolase family protein	C	GO:0005739	mitochondrion
gi|157349001|emb|CAO24079.1|	protein disulfide isomerase	C	GO:0016023	cytoplasmic membrane-bounded vesicle
gi|157349001|emb|CAO24079.1|	protein disulfide isomerase	P	GO:0045454	cell redox homeostasis
gi|157349001|emb|CAO24079.1|	protein disulfide isomerase	P	GO:0006118	electron transport
gi|157349001|emb|CAO24079.1|	protein disulfide isomerase	F	GO:0016853	isomerase activity
gi|157349001|emb|CAO24079.1|	protein disulfide isomerase	C	GO:0005783	endoplasmic reticulum
gi|157349388|emb|CAO24534.1|	5-enol-pyruvylshikimate-phosphate synthase	F	GO:0003866	3-phosphoshikimate 1-carboxyvinyltransferase activity
gi|157349388|emb|CAO24534.1|	5-enol-pyruvylshikimate-phosphate synthase	P	GO:0009635	response to herbicide
gi|157349388|emb|CAO24534.1|	5-enol-pyruvylshikimate-phosphate synthase	F	GO:0005515	protein binding
gi|157349388|emb|CAO24534.1|	5-enol-pyruvylshikimate-phosphate synthase	P	GO:0009423	chorismate biosynthetic process
gi|157349388|emb|CAO24534.1|	5-enol-pyruvylshikimate-phosphate synthase	C	GO:0009507	chloroplast
gi|157349388|emb|CAO24534.1|	5-enol-pyruvylshikimate-phosphate synthase	P	GO:0000162	tryptophan biosynthetic process
gi|157349388|emb|CAO24534.1|	5-enol-pyruvylshikimate-phosphate synthase	P	GO:0006571	tyrosine biosynthetic process
gi|157349388|emb|CAO24534.1|	5-enol-pyruvylshikimate-phosphate synthase	P	GO:0009094	L-phenylalanine biosynthetic process
gi|157349480|emb|CAO24698.1|	3-hydroxyisobutyrate dehydrogenase	P	GO:0006098	pentose-phosphate shunt
gi|157349480|emb|CAO24698.1|	3-hydroxyisobutyrate dehydrogenase	F	GO:0004616	phosphogluconate dehydrogenase (decarboxylating) activity
gi|157349480|emb|CAO24698.1|	3-hydroxyisobutyrate dehydrogenase	F	GO:0005215	transporter activity
gi|157349480|emb|CAO24698.1|	3-hydroxyisobutyrate dehydrogenase	P	GO:0006810	transport
gi|157349480|emb|CAO24698.1|	3-hydroxyisobutyrate dehydrogenase	C	GO:0016020	membrane
gi|157349480|emb|CAO24698.1|	3-hydroxyisobutyrate dehydrogenase	P	GO:0019521	D-gluconate metabolic process
gi|157349537|emb|CAO24755.1|	basic blue copper protein	C	GO:0016023	cytoplasmic membrane-bounded vesicle
gi|157349537|emb|CAO24755.1|	basic blue copper protein	F	GO:0005507	copper ion binding
gi|157349537|emb|CAO24755.1|	basic blue copper protein	F	GO:0009055	electron carrier activity
gi|157349537|emb|CAO24755.1|	basic blue copper protein	P	GO:0006118	electron transport
gi|157349537|emb|CAO24755.1|	basic blue copper protein	P	GO:0006810	transport
gi|157349537|emb|CAO24755.1|	basic blue copper protein	P	GO:0048653	anther development
gi|157349537|emb|CAO24755.1|	basic blue copper protein	P	GO:0009856	pollination
gi|157349617|emb|CAO38755.1|	40s ribosomal protein s5	F	GO:0003735	structural constituent of ribosome
gi|157349617|emb|CAO38755.1|	40s ribosomal protein s5	C	GO:0015935	small ribosomal subunit
gi|157349617|emb|CAO38755.1|	40s ribosomal protein s5	P	GO:0006412	translation
gi|157349617|emb|CAO38755.1|	40s ribosomal protein s5	P	GO:0042254	ribosome biogenesis
gi|157349638|emb|CAO38776.1|	pyruvate dehydrogenase e1 beta subunit	P	GO:0006633	fatty acid biosynthetic process
gi|157349638|emb|CAO38776.1|	pyruvate dehydrogenase e1 beta subunit	F	GO:0004802	transketolase activity
gi|157349638|emb|CAO38776.1|	pyruvate dehydrogenase e1 beta subunit	F	GO:0004739	pyruvate dehydrogenase (acetyl-transferring) activity
gi|157349638|emb|CAO38776.1|	pyruvate dehydrogenase e1 beta subunit	P	GO:0006096	glycolysis
gi|157349638|emb|CAO38776.1|	pyruvate dehydrogenase e1 beta subunit	C	GO:0009507	chloroplast
gi|157349638|emb|CAO38776.1|	pyruvate dehydrogenase e1 beta subunit	P	GO:0006098	pentose-phosphate shunt
gi|157349638|emb|CAO38776.1|	pyruvate dehydrogenase e1 beta subunit	P	GO:0015976	carbon utilization
gi|157349638|emb|CAO38776.1|	pyruvate dehydrogenase e1 beta subunit	P	GO:0006094	gluconeogenesis
gi|157349638|emb|CAO38776.1|	pyruvate dehydrogenase e1 beta subunit	P	GO:0009097	isoleucine biosynthetic process
gi|157349638|emb|CAO38776.1|	pyruvate dehydrogenase e1 beta subunit	P	GO:0009098	leucine biosynthetic process
gi|157349638|emb|CAO38776.1|	pyruvate dehydrogenase e1 beta subunit	P	GO:0009099	valine biosynthetic process
gi|157349638|emb|CAO38776.1|	pyruvate dehydrogenase e1 beta subunit	C	GO:0045254	pyruvate dehydrogenase complex
gi|157349665|emb|CAO39521.1|	malate oxidoreductase	F	GO:0004471	malate dehydrogenase (decarboxylating) activity
gi|157349665|emb|CAO39521.1|	malate oxidoreductase	F	GO:0046872	metal ion binding
gi|157349665|emb|CAO39521.1|	malate oxidoreductase	F	GO:0051287	NAD binding
gi|157349665|emb|CAO39521.1|	malate oxidoreductase	P	GO:0006108	malate metabolic process
gi|157349665|emb|CAO39521.1|	malate oxidoreductase	F	GO:0016652	oxidoreductase activity, acting on NADH or NADPH, NAD or NADP as acceptor
gi|157349665|emb|CAO39521.1|	malate oxidoreductase	C	GO:0005739	mitochondrion
gi|157349665|emb|CAO39521.1|	malate oxidoreductase	P	GO:0006090	pyruvate metabolic process
gi|157349665|emb|CAO39521.1|	malate oxidoreductase	P	GO:0006099	tricarboxylic acid cycle
gi|157349665|emb|CAO39521.1|	malate oxidoreductase	P	GO:0015976	carbon utilization
gi|157349678|emb|CAO39534.1|	phosphomannomutase	C	GO:0005737	cytoplasm
gi|157349678|emb|CAO39534.1|	phosphomannomutase	P	GO:0019307	mannose biosynthetic process
gi|157349678|emb|CAO39534.1|	phosphomannomutase	F	GO:0004615	phosphomannomutase activity
gi|157349678|emb|CAO39534.1|	phosphomannomutase	P	GO:0019853	L-ascorbic acid biosynthetic process
gi|157349678|emb|CAO39534.1|	phosphomannomutase	P	GO:0006000	fructose metabolic process
gi|157349698|emb|CAO39554.1|	dna-binding protein	F	GO:0048032	galacturonate binding
gi|157349698|emb|CAO39554.1|	dna-binding protein	P	GO:0007267	cell-cell signaling
gi|157349698|emb|CAO39554.1|	dna-binding protein	F	GO:0003677	DNA binding
gi|157349698|emb|CAO39554.1|	dna-binding protein	C	GO:0005886	plasma membrane
gi|157350039|emb|CAO39977.1|	-methylenetetrahydrofolate dehydrogenase--methenyltetrahydrofolate cyclohydrolase	F	GO:0004488	methylenetetrahydrofolate dehydrogenase (NADP+) activity
gi|157350039|emb|CAO39977.1|	-methylenetetrahydrofolate dehydrogenase--methenyltetrahydrofolate cyclohydrolase	P	GO:0009396	folic acid-containing compound biosynthetic process
gi|157350039|emb|CAO39977.1|	-methylenetetrahydrofolate dehydrogenase--methenyltetrahydrofolate cyclohydrolase	F	GO:0016787	hydrolase activity
gi|157350039|emb|CAO39977.1|	-methylenetetrahydrofolate dehydrogenase--methenyltetrahydrofolate cyclohydrolase	P	GO:0046487	glyoxylate metabolic process
gi|157350251|emb|CAO40189.1|	s-adenosylmethionine synthetase	F	GO:0030955	potassium ion binding
gi|157350251|emb|CAO40189.1|	s-adenosylmethionine synthetase	F	GO:0005524	ATP binding
[truncated: 909 more rows]
