# Supplementary material for: iTRAQ-based protein profiling provides insights into the central metabolism changes driving grape berry development and ripening
Source: BMC Plant Biol. 2013 Oct 24;13:167. doi: 10.1186/1471-2229-13-167 (PMC4016569; doi:10.1186/1471-2229-13-167)
Supplement: Additional file 8 — The GO terms enriched and sequences annotated with such terms in the up- or down-regulated subsets of proteins in each grape berry developmental stage step analyzed. [file 1471-2229-13-167-S8.zip]

Archive with 12 entries (11 files):
- Additional file 8/
- Additional file 8/110 to E100 down.doc
- Additional file 8/110 to E100 up.doc
- Additional file 8/140 to 110 up.doc
- Additional file 8/15mm E100 down.doc
- Additional file 8/15mm to E100- up.doc
- Additional file 8/4 mm to 7 down.doc
- Additional file 8/4 mm to 7 up.doc
- Additional file 8/7mm to 15mm down.doc
- Additional file 8/set to 4mm down.doc
- Additional file 8/set to 4mm- up.doc
- Additional file 8.xls
