# Supplementary material for: iTRAQ-based protein profiling provides insights into the central metabolism changes driving grape berry development and ripening
Source: BMC Plant Biol. 2013 Oct 24;13:167. doi: 10.1186/1471-2229-13-167 (PMC4016569; doi:10.1186/1471-2229-13-167)
Supplement: Additional file 8 — The GO terms enriched and sequences annotated with such terms in the up- or down-regulated subsets of proteins in each grape berry developmental stage step analyzed. [file 1471-2229-13-167-S8.zip › Additional file 8.xls]

## Sheet: Hoja1
FS to 4mm
CC(cellular components)		number of sequences	BP (biological process)		number of sequences	MF (molecular function)		number of sequences
GO:0043232	intracellular non-membrane-bound organelle	20	GO:0016043	cellular component organization and biogenesis	26	GO:0016798	hydrolase activity, acting on glycosyl bonds	5
GO:0043228	non-membrane-bound organelle	20	GO:0007010	cytoskeleton organization and biogenesis	6	GO:0004553	hydrolase activity, hydrolyzing O-glycosyl compounds	4
GO:0005856	cytoskeleton	4	GO:0006996	organelle organization and biogenesis	20	GO:0016210	naringenin-chalcone synthase activity	2
GO:0000786	nucleosome	4	GO:0006334	nucleosome assembly	4	GO:0016706	oxidoreductase activity, acting on paired donors, with incorporation or reduction of molecular oxygen, 2-oxoglutarate as one donor, and incorporation of one atom each of oxygen into both donors	2			GO terms included in Figure 5, selected based on the lowest term per branch
GO:0000785	chromatin	4	GO:0065004	protein-DNA complex assembly	4	GO:0031418	L-ascorbic acid	6		up-regulated
GO:0005874	microtubule	4	GO:0007018	microtubule based- movement	4	GO:0005506	iron ion binding	4		down-regulated
GO:0044430	cytoskeletal part	4	GO:0030705	cytoskeleton-dependent intracellular	4	GO:0016705	oxidoreductase activity, acting on paired donors, with incorporation or reduction of molecular oxygen	3
GO:0015630	microtubule citoskeleton	4	GO:0051258	protein polymerization	4
GO:0044427	chromosomal part	4	GO:0007017	microtubule-based process	5
GO:0005694	chromosome	4	GO:0051649	establishment of cellular localization	8
			GO:0051641	cellular localization	8
			GO:0009813	flavonoid biosynthetic process	5
			GO:0009812	flavonoid metabolic process	5
			GO:0009699	phenylpropanoid biosynthetic process	6
			GO:0009698	phenylpropanoid metabolic process	7
			GO:0042398	amino acid derivative biosynthetic process	9
			GO:0006575-	amino acid derivative metabolic process	10
			GO:0019438	aromatic compound biosynthetic process	9
			GO:0006725	aromatic compound metabolic process	10
			GO:0006558	L-phenylalanine metabolic process	5
			GO:0019748	secondary metabolic process	7
			GO:0006519	amino acid and derivative metabolic process	10
			GO:0009765	photosynthesis, light harvesting	3
			GO:0009072	aromatic amino acid family metabolic process	5
4mm to 7mm
CC			BP			MF
GO:0005634 :	nucleous	5	GO:0009765	photosynthesis, light harvesting	3	GO:0003677:	DNA binding	4
GO:0000786	nucleosome	4	GO:0065004	protein-DNA complex assembly	4
GO:0000785	chromatin	4	GO:0006334	nucleosome assembly	4
GO:0005694	chromosome	4	GO:0031497	chromatin assembly	4
GO:0044427	chromosomal part	4	GO:0051276	chromosome organization and biogenesis	4
			GO:0007001	chromosome organization and biogenesis (sensu Eukaryota)	4
			GO:006323	DNA packaging	4
			GO:006259	DNA metabolic process	4
			GO:0065003	macromolecular complex assembly	4
			GO:0009698	phenylpropanoid metabolic process	3
			GO:0019748	secondary metabolic process	4
7mm to 15mm
CC			BP			MF
GO:0043232	intracellular non-membrane-bound organelle	35	GO:0006996	organelle organization and biogenesis	8	GO:0005198	structural molecule activity	27
GO:0043228	non-membrane-bound organelle	35	GO:0016043	cellular component organization and biogenesis	33	GO:0004497	monooxygenase activity	4
GO:0005840	ribosome	20	GO:0016043	cellular component organization and biogenesis	47	GO:0016829	lyase activity	14
GO:00030529	ribonucleoprotein complex	30	GO:0009698	phenylpropanoid metabolic process	8	GO:0003735	structural constituent of ribosome	23
			GO:0019438	aromatic compound biosynthetic process	13
			GO:0042398	amino acid derivative biosynthetic process	13
			GO:0009699	phenylpropanoid biosynthetic process	7
			GO:0009813	flavonoid biosynthetic process	6
			GO:0009812	flavonoid metabolic process	6
			GO:0009058	biosynthetic process	62
			GO:0006725	aromatic compound metabolic process	19
			GO:44238	primary metabolic process	94
			GO:0044249	cellular biosynthetic process	57
			GO:0009059	macromolecule biosynthetic process	46
			GO:0006519	amino acid and derivative metabolic process	26
			GO:0009987	cellular process	101
			GO: 0042254	ribosome biogenesis and assembly	23
			GO:0022613	ribonucleoprotein complex biogenesis and assembly	24
			GO:0006558	L-phenylalanine metabolic process	9
			GO:0006575	amino acid derivative metabolic process	15
15mm to V100
CC			BP			MF
GO:0016023	cytoplasmic membrane-bound vesicle	20	GO:0010382	cell wall metabolic process	5	GO:0008061	chitin binding	4
GO:0031410	cytoplasmic vesicle	20	GO:0016998	cell wall catabolic process	4	GO:0030247	polysaccharide binding	4
GO:0031982	Vesicle	20	GO:0006032	chitin catabolic process	4	GO:0004568	chitinase activity	4
GO:0031988	membrane-bound vesicle	20	GO:0046348	amino sugar catabolic process	4	GO:0001871	pattern binding	4
GO:0005576	extracelullar region	7	GO: 0006030	chitin metabolic process	4	GO:0016829	lyase activity	17
GO:0044436	thylakoid part	27	GO:0006041	glucosamine metabolic process	4	GO:0004553	hydrolase activity, hydrolyzing O-glycosyl compounds	9
GO:0009579	thylakoid	27	GO:0006046	N-acetylglucosamine catabolic process	4	GO:0016798	hydrolase activity, acting on glycosyl bonds	9
GO:0009521	photosystem	20	GO:0006043	glucosamine catabolic process	4	GO:0005507	copper ion binding	7
GO:0044422	organelle part	20	GO:0044247	cellular polysaccharide catabolic process	4	GO:0016168	chlorophyll binding	4
GO:0044446	intracellular organelle part	66	GO:0000272	polysaccharide catabolic process	4	GO:0005198	structural molecule activity	33
GO:0033279	ribosomal subunit	17	GO:0006044	N-acetylglucosamine metabolic process	4	GO:0003735	structural constituent of ribosome	28
GO:0009522	photosystem I	11	GO:0005976	polysaccharide metabolic process	16
GO:0009523	photosystem II	14	GO:0005982	starch metabolic process	11
GO:0005830	cytosolic ribosome (sensu Eukaryota)	10	GO:0006040	amino sugar metabolic process	5
GO:0005843	cytosolic small ribosomal subunit (sensu Eukaryota)	9	GO:0005984	disaccharide metabolic process	10
GO:0044435	plastid part	17	GO:0005985	sucrose metabolic process	10
GO:0016021	integral to membrane	27	GO:0006073	glucan metabolic process	11
GO:0031224	intrinsic to membrane	27	GO:0019685	photosynthesis, dark reaction	9
GO:0043232	intracellular non-membrane-bound organelle	35	GO:0019253	reductive pentose-phosphate cycle	9
GO:0043228	non-membrane-bound organelle	35	GO:0022613	ribonucleoprotein complex biogenesis and assembly	28
GO:0015934	large ribosomal subunit	8	GO:0009767	photosynthetic electron transport	6
GO:0044434	chloroplast part	15	GO:0016043	cellular component organization and biogenesis	46
GO:0009532	plastid stroma	9	GO:0015979	photosynthesis	9
GO:0015935	small ribosomal subunit	9	GO:0019684	photosynthesis, light reaction	20
GO:0031984	organelle subcompartment	10	GO:0006996	organelle organization and biogenesis	36
GO:0031976	plastid thylakoid	10	GO:0009765	photosynthesis, light harvesting	11
GO:0009534	chloroplast thylakoid	10	GO:0018298	protein-chromophore linkage	10
GO:0042651	thylakoid membrane	10	GO:0042254	ribosome biogenesis and assembly	28
GO:0005840	ribosome	28
GO:0030529	ribonucleoprotein complex	28
GO:0030076	light-harvesting complex	4
GO:0009570	chloroplast stroma	7
GO:0030312	external encapsulating structure	4
GO:0005618	cell wall	6
GO:0009535	chloroplast thylakoid membrane	9
GO:0055035	plastid thylakoid membrane	9
GO:0009507	chloroplast	60
GO:0043229	intracellular organelle	3
GO:0043226	organelle	132
V100 to 110
CC			BP			MF
GO:0016272	prefoldin complex	4	GO: 0006030	chitin metabolic process	3	GO:0004197	cysteine-type endopeptidase activity	4
GO:0043232	intracellular non-membrane-bound organelle	27	GO:0006043	glucosamine catabolic process	3	GO:0008234	cysteine-type peptidase activity	4
GO: 0043228	non-membrane-bound organelle	27	GO:0006032	chitin catabolic process	3	GO:0008061	chitin binding	3
GO:0005843	cytosolic small ribosomal subunit (sensu Eukaryota)	6	GO:0006044	N-acetylglucosamine metabolic process	3	GO:0004568	chitinase activity	3
GO:0033279	ribosomal subunit	9	GO:0006041	glucosamine metabolic process	3	GO:0004623	phospholipase A2 activity	3
GO:0048492	ribulose bisphosphate carboxylase complex	3	GO:0030247	polysaccharide binding	3	GO:0001871	pattern binding	3
GO:0009573	chloroplast ribulose bisphosphate carboxylase complex	3	GO:0006046	N-acetylglucosamine catabolic process	3	GO:0003735	structural constituent of ribosome	19
GO:0015935	small ribosomal subunit	6	GO:0016998	cell wall catabolic process	3	GO:0005198	structural molecule activity	22
GO:0005830	cytosolic ribosome (sensu Eukaryota)	7	GO:0000272	polysaccharide catabolic process	3	GO:0016984	ribulose-bisphosphate carboxylase activity	3
GO:0005840	ribosome	23	GO:0010382	cell wall metabolic process	3
GO:0030529	ribonucleoprotein complex	23	GO:0005976	polysaccharide metabolic process	3
			GO:0006996	organelle organization and biogenesis	23
			GO:0042254	ribosome biogenesis and assembly	19
			GO:0022613	ribonucleoprotein complex biogenesis and assembly	21
			GO:0006412	translation	25
			GO:0043170	macromolecule metabolic process	59
			GO:0009059	macromolecule biosynthetic process	36
			GO:0019253	reductive pentose-phosphate cycle	7
			GO:0019685	photosynthesis, dark reaction	7
			GO:0015977	carbon utilization by fixation of carbon dioxide	9
			GO:0009058	biosynthetic process	42
			GO:0016043	cellular component organization and biogenesis	31
110 to 140
						MF
						GO:0045735	nutrient reservoir activity	3

## Sheet: MF
hydrolase activity, acting on glycosyl bonds	GO:0016798	5
L-ascorbic acid	GO:0031418	-6
oxidoreductase activity, acting on paired donors, with incorporation or reduction of molecular oxygen	GO:0016706	-3
naringenin-chalcone synthase activity	GO:0016210	-2
DNA binding	GO:0003677	-4
structural molecule activity	GO:0005198	-27
lyase activity	GO:0016829	-14
monooxygenase activity	GO:0004497	-4
lyase activity	GO:0016829	17
hydrolase activity, hydrolyzing O-glycosyl compounds	GO:0004553	9
chitinase activity	GO:0004568	4
structural molecule activity	GO:0005198	-33
copper ion binding	GO:0005507	-7
chlorophyll binding	GO:0016168	-4
cysteine-type endopeptidase activity	GO:0004197	4
chitinase activity	GO:0004568	3
phospholipase A2 activity	GO:0004623	3
pattern binding	GO:0001871	3
structural constituent of ribosome	GO:0003735	-19
ribulose-bisphosphate carboxylase activity	GO:0016984	-3
nutrient reservoir activity	GO:0045735	3

## Sheet: BP
cellular component organization and biogenesis	GO:0016043	26
organelle organization and biogenesis	GO:0006996	20
establishment of cellular localization	GO:0051649	8
cytoskeleton organization and biogenesis	GO:0007010	6
microtubule-based process	GO:0007017	5
protein-DNA complex assembly	GO:0065004	4
amino acid and derivative metabolic process	GO:0006519	-10
phenylpropanoid biosynthetic process	GO:0009699	-6
L-phenylalanine metabolic process	GO:0006558	-5
flavonoid biosynthetic process	GO:0009813	-5
photosynthesis, light harvesting	GO:0009765	-3
photosynthesis, light harvesting	GO:0009765	3
protein-DNA complex assembly	GO:0065004	-4
phenylpropanoid metabolic process	GO:0009699	-3
macromolecule biosynthetic process	GO:0009059-	-46
cellular component organization and biogenesis	GO:0016043	-33
amino acid and derivative metabolic process	GO:0006519	-26
ribonucleoprotein complex biogenesis and assembly	GO:0022613	-24
aromatic compound metabolic process	GO:0006725	-19
L-phenylalanine metabolic process	GO:0006558	-9
phenylpropanoid biosynthetic process	GO:0009699	-7
flavonoid biosynthetic process	GO:0009813	-6
polysaccharide metabolic process	GO:0005976	16
glucan metabolic process	GO:0006073	11
sucrose metabolic process	GO:0005985	10
amino sugar metabolic process	GO:0006040	5
cell wall metabolic process	GO:0010382	5
chitin catabolic process	GO:0006032	4
cellular component organization and biogenesis	GO:0016043	-46
ribonucleoprotein complex biogenesis and assembly	GO:0022613	-28
photosynthesis, light reaction	GO:0019684	-20
photosynthesis, light harvesting	GO:0009765	-11
protein-chromophore linkage	GO:0018298	-10
photosynthesis, dark reaction	GO:0019685	-9
chitin catabolic process	GO:0006032	3
cell wall catabolic process	GO:0016998	3
polysaccharide metabolic process	GO:0005976	3
macromolecule biosynthetic process	GO:0009059	-36
cellular component organization and biogenesis	GO:0016043	-31
translation	GO:0006412	-25
organelle organization and biogenesis	GO:0006996	-23
carbon utilization by fixation of carbon dioxide	GO:0015977	-9
photosynthesis, dark reaction	GO:0019685	-7

## Sheet: CC
intracellular non-membrane-bound organelle	GO:0019685	20
nucleosome	GO:0000786	4
microtubule	GO:0005874	4
nucleosome	GO:0000786	-4
intracellular non-membrane-bound organelle	GO:0019685	-35
ribonucleoprotein complex	GO:00030529	-30
cytoplasmic membrane-bound vesicle	GO:0016023	20
extracelullar region	GO:0005576	7
chloroplast	GO:0009507	-60
intracellular non-membrane-bound organelle	GO:0019685	-35
ribonucleoprotein complex	GO:00030529	-28
thylakoid	GO:0042651	-27
integral to membrane	GO:0016021	-27
plastid part	GO:0044435	-17
ribosomal subunit	GO:0033279	-17
chloroplast part	GO:0044434	-15
photosystem II	GO:0009523	-14
photosystem I	GO:0009522	-11
thylakoid membrane	GO:0042651	-10
plastid stroma	GO:0009532	-9
cell wall	GO:0005618	-6
external encapsulating structure	GO:0030312	-4
light-harvesting complex	GO:0030076	-4
prefoldin complex	GO:0016272	4
intracellular non-membrane-bound organelle	GO:0019685	-27
ribonucleoprotein complex	GO:00030529	-23
ribosomal subunit	GO:0033279	-9
ribulose bisphosphate carboxylase complex	GO:0048492	-3
